# Supplementary material for: Stage-Wise Identification and Analysis of miRNA from Root-Knot Nematode Meloidogyne incognita
Source: Int J Mol Sci. 2016 Oct 21;17(10):1758. doi: 10.3390/ijms17101758 (PMC5085782; doi:10.3390/ijms17101758)
Supplement: Supplementary file 1 [file ijms-17-01758-s001.zip]

Archive with 12 entries (11 files):
- 12. ijms-150713 supplementary materials/
- 12. ijms-150713 supplementary materials/ijms-150713 suppl. .docx
- 12. ijms-150713 supplementary materials/Novel_miRNA_secondary_structures.zip
- 12. ijms-150713 supplementary materials/Table_S10.xlsx
- 12. ijms-150713 supplementary materials/Table_S11.xlsx
- 12. ijms-150713 supplementary materials/Table_S12.xlsx
- 12. ijms-150713 supplementary materials/Table_S2.xlsx
- 12. ijms-150713 supplementary materials/Table_S3.xlsx
- 12. ijms-150713 supplementary materials/Table_S4.xlsx
- 12. ijms-150713 supplementary materials/Table_S5.xlsx
- 12. ijms-150713 supplementary materials/Table_S6.xlsx
- 12. ijms-150713 supplementary materials/Table_S9.xlsx
