# Supplementary material for: Stage-Wise Identification and Analysis of miRNA from Root-Knot Nematode Meloidogyne incognita
Source: Int J Mol Sci. 2016 Oct 21;17(10):1758. doi: 10.3390/ijms17101758 (PMC5085782; doi:10.3390/ijms17101758)
Supplement: Supplementary file 1 [file ijms-17-01758-s001.zip › 12. ijms-150713 supplementary materials/Table_S10.xlsx]

## Sheet: S10_Stage_specific_miRNA
Table S10. Stage-specific Known and novel miRNA expressed in nematode M. incognita
Known miRNA
EGG							J2							J3							J4							Female
Given Name	miRNA	miRBASE Reference	Sequences (Unique)	mirBASE Reference Sequences	Read count		Given Name	miRNA	miRBASE Reference	Sequences (Unique)	mirBASE Reference Sequences	Read count		Given Name	miRNA	miRBASE Reference	Sequences (Unique)	mirBASE Reference Sequences	Read count		Given Name	miRNA	miRBASE Reference	Sequences (Unique)	mirBASE Reference Sequences	Read count		Given Name	miRNA	miRBASE Reference	Sequences (Unique)	mirBASE Reference Sequences	Read count
MI02991	miR-286-3p	dme-miR-286-3p	TGACTAGACAAACAACTCGTGT	UGACUAGACCGAACACUCGUGCU	137573		MI00675	miR-2401	bta-miR-2401	AGAGTTTGACTAGGGCGG	AGAGCUUGUGUCUAGGGCUG	122762		MI02510	miR-8	api-miR-8	TAATAATGTAGGTAATGGAAGTCG	UAAUACUGUCAGGUAAUGAUGUC	140213		MI01583	miR-6736-5p	hsa-miR-6736-5p	CTGGGGCGGCACATCTGTGGT	CUGGGUGAGGGCAUCUGUGGU	107793		MI00525	miR-17-3p	cgr-miR-17-3p	ACTAGCAGTGAGGACTGCTTGTGG	ACUGCAGUGCAGGCACUUGUGG	107167
MI03633	miR-493-5p	mmu-miR-493-5p	TTGCACATGTTTAGGCTTATC	UUGUACAUGGUAGGCUUUC	114872		MI03209	miR-4451	hsa-miR-4451	TGGACTAGTAGTGAGGACA	UGGUAGAGCUGAGGACA	74215		MI02072	miR-187-5p	rno-miR-187-5p	GGATACAGACAGCAGGACC	AGGCUACAACACAGGACC	113254		MI02483	miR-2072-3p	bfl-miR-2072-3p	TAAGCAGAACTGGCGATGTGGTATT	UGAGCACUGCGAUGUGGUAUU	65817		MI01601	miR-7899-3p	prd-miR-7899-3p	CTTCGTTGCGATTTGTTGAGACTTAG	UUCAUUGCGAUUGGUUGGACUAG	45551
MI00768	miR-27a-5p	mdo-miR-27a-5p	AGGACTCTAGTCTGACTTTGTGAAGA	AGGACUUAGCUGCCUUGUGAACA	105079		MI02089	miR-1401-3p	oan-miR-1401-3p	GGCCATGGAAGTCAGAAT	AGGCCAAUGGCAGUCAGAAAU	58034		MI02665	miR-6718-5p	hsa-miR-6718-5p	TAGTGGTCAGGGGGTTGTA	UAGUGGUCAGAGGGCUUAUGA	47682		MI01487	miR-7348-3p	mdo-miR-7348-3p	CGTGCTTTAGAGTCGGGGA	CCUGGCUCUAGAGUCGGAGGA	31361		MI02843	miR-3180	hsa-miR-3180	TCGGGGCGGCGCTTGCGGA	UGGGGCGGAGCUUCCGGAG	44487
MI02254	miR-147	cgr-miR-147	GTAGTGAGGACTGCTTCTG	GUGUGCGGAAAUGCUUCUG	103298		MI02076	miR-2503	dps-miR-2503	GGATGTCGGCAAATTATAT	AGGAUGCCGAGCAUAUUAUAU	47408		MI01069	miR-7169-3p	mml-miR-7169-3p	ATGAGATCCTTGAAGACTGAAGTGGA	AUGAGUCCUAGACUGAAGGGA	32878		MI02825	miR-2032a-5p	nve-miR-2032a-5p	TCGCTGCGATCAGTTGAGACTTAG	UCGCUGCGACAGUUAGCUAG	15389		MI00710	miR-133-5p	tca-miR-133-5p	AGCAGTTGAATGCGGGTCAG	AGCUGGUUGAAUCCGGGUCA	29045
MI02873	miR-1403	oan-miR-1403	TCTCCAGGTGTAACGTCGGG	GUCUCCAGGUGUGAACAUCGGU	45454		MI02681	miR-2a	bma-miR-2a	TATCACAGCCTGCTTTAG	UAUCACAGCCAGCUUUGAUGU	34624		MI01661	miR-1497h	odi-miR-1497h	GAAGACATTGTCAGGTGGGGAC	UUGAAGAAUUGCAGGUGGUGGAC	30853		MI02529	miR-2163-5p	sme-miR-2163-5p	TAATTGATCGATATATGCGTGC	UAACUUGAUAGAUAUAUGCAUC	12553		MI01526	miR-7398u-5p	mdo-miR-7398u-5p	CTCGTAGAGCAAAAAGGTAAT	CUCGUAGAGACAAGAAAGUUACU	27976
MI01498	miR-252b	sko-miR-252b	CTAAGTAGTAGTGCCGCATTTAA	CUAAGUAGUAGUGCCGCAGGUAA	43217		MI00614	miR-6608-3p	gga-miR-6608-3p	AGACACTGCAGGGAGATGAGAT	AGCACUGCAAGAGGGAGAGAGAU	33734		MI01281	miR-6711-5p	gga-miR-6711-5p	CAGATTGGGATAGAAAGAAGCA	CACUUGGGAUUGAGAAGAAGCA	21577		MI03429	miR-876-3p	hsa-miR-876-3p	TGGTGGTATTAGCAAATATTCA	UGGUGGUUUACAAAGUAAUUCA	11252		MI01324	miR-6674-3p	gga-miR-6674-3p	CAGGTGTCCTGAGGCGAGCTCA	CAGGUGUCUGUGGCAGCCUCA	25252
MI00969	miR-9a-3p	bmo-miR-9a-3p	ATAAAGCTAGATTACCAGAGCTTA	AUAAAGCUAGGUUACCGGAGUUA	20263		MI02855	miR-3389-5p	bmo-miR-3389-5p	TCGTAGCCATATCCGCAGCAG	UCGUAGCCGAUGUUCCACAGCAG	23304		MI01251	miR-15a-3p	aca-miR-15a-3p	CAATTGATCAATATTTGCGTGCTTT	CAAGUCAUUAUUUGCUGCUUU	17872		MI02660	miR-4220-5p	cin-miR-4220-5p	TAGTGCAGATCTTGGTGGTAGTTG	UAGUGCAAUUUGUUGUAGCUUG	10495		MI00921	miR-2012	xbo-miR-2012	AGTATGGCCTACGGACATTT	UAGUAUUGGCCUAUGGACAUUG	13298
MI01346	miR-2021-5p	aqu-miR-2021-5p	CATGGAAGTCGGCACCCGC	CAUGGAAUAUCGGCACCCAUC	17238		MI00481	miR-6651-5p	gga-miR-6651-5p	ACGCAGGTGTCCTAAGGGGGG	ACCAGGUUGCCUAAGGAGGGG	21330		MI00578	miR-2285v	bta-miR-2285v	AGAACTGGCACGAACTTTT	AGAACCGGAACGAACUUUUUG	16935		MI02011	miR-345	cgr-miR-345	GCTTGACTCTAGTCCGACTG	GCUGACUCCUAGUCCAGUG	10262		MI02544	miR-10d	ola-miR-10d	TACCCGTAGAACCGAACTAGTCT	UACCCUGUAGAACCGAAUGUGU	11821
MI00404	miR-2028-5p	nve-miR-2028-5p	AATTTCCTGCTTGATCGTA	UAAUGUUCCUGCUUGUUCCUA	14888		MI02868	miR-7366-3p	mdo-miR-7366-3p	TCTAGTAGCTGGTTCCTTCTG	UCUGGAGCUGGCUUCCUUCUGC	18113		MI02840	miR-4723-5p	hsa-miR-4723-5p	TCGGGGAGATGAGATAAGAAGAA	UGGGGGAGCCAUGAGAUAAGAGCA	3062		MI00719	miR-22a-5p	pma-miR-22a-5p	AGCCCTTCGCTGCGATCTGTTGAG	AGCCCUUCGCUGGCCAGCUUUAG	8564		MI02482	miR-224-5p	mmu-miR-224-5p	TAAGAGGGTCCTAGTGGTTCCGTT	UAAGUCACUAGUGGUUCCGUU	11514
MI00152	miR-2067	bfl-miR-2067	AACAGCAGTTGAATGTGTG	AAGCAGCAGUAUGCAAUGGUG	14433		MI01047	miR-4098-5p	cin-miR-4098-5p	ATCGCTCTGTAACGTCGG	AUCGCUCUGUUAUGCUUCGG	17516		MI01182	miR-7242-5p	mmu-miR-7242-5p	ATTGGTGCTTGGGGATGCTTGA	AUUGGGCUUGGGAGGUGCUUGU	2962		MI02788	miR-34-5p	tur-miR-34-5p	TCCAGTGTGGTCTAGTGGTT	UGGCAGUGUGGUUAGCUGGUU	6764		MI00674	miR-135b	bfl-miR-135b	AGAGTGGCTTATCGATCCTTTTGA	AAUGGCUUUCAUCCUUUGUGA	10135
MI01611	miR-86-3p	crm-miR-86-3p	CTTGTGCAGGATTCGCTTA	CUGGGCUAAGAUUCGCUUA	12167		MI00544	miR-6717-5p	hsa-miR-6717-5p	ACTGGCGATGTGGGATGTAAGCAGA	AGGCGAUGUGGGGAUGUAGAGA	14687		MI02306	miR-4890	bfl-miR-4890	GTGATTGGTCAAAGGTAGCTAGATA	GUGAUUAGCUAAGGUAGCUGAUA	2285		MI01110	miR-2433	bta-miR-2433	ATGGATGGCGCTGGAGCACGGATG	UGGGGGCGCUGCAGACACGGAUG	6133		MI02550	miR-10-5p	sja-miR-10-5p	TACCCTGTAGTCCCGAGCCGTTTGG	AACCCUGUAGACCCGAGUUUGG	8885
MI03584	miR-4641	hsa-miR-4641	TTCCCATCCATACTTTTTGACCGTCA	UGCCCAUGCCAUACUUUUGCCUCA	9338		MI01336	miR-252-3p	prd-miR-252-3p	CATAGAATCATTGCTGCGGTTAAAA	CCUGAUCAUUGCUGCUUAAAA	12401		MI03468	miR-7922-5p	prd-miR-7922-5p	TGTGGAAACGGATAGAGACGGCGT	UGUGGAAACGGUUACGAGAGACU	1674		MI02475	miR-43d-3p	asu-miR-43d-3p	TAACACATTCTTATCGTCA	UAUCACAGUCUUAUCCGGUCA	5692		MI00207	miR-3883-5p	tca-miR-3883-5p	AAGACCCTGTTGAGCGAGTTTGAC	UAAGAACCCUCGUUAGCGAGUUUGGC	8728
MI01092	miR-2206-5p	sme-miR-2206-5p	ATGGAAGGCATAGTCTAGTG	AGGGCAGGCAUAGCUAAGUG	9193		MI00437	miR-6519	bta-miR-6519	ACAGCGAGTGAACAGAGAAA	UAGCAGCGGGAACAGAGAAA	12268		MI01141	miR-135a-2-3p	gga-miR-135a-2-3p	ATGTAGGGATGGAGATGTA	AUGUAGGGAUGGAAGCCAUGAA	1251		MI02900	miR-7117-5p	mmu-miR-7117-5p	TCTGGAAGTGGCTCAGCCTGAGATA	UCUGGGGGCUCAGCUGAGGAUA	4762		MI02815	miR-4070-5p	cin-miR-4070-5p	TCGAATGATTAGAGGACGTG	UCGAAUGUUAUGCAGGCACGUG	8269
MI03307	miR-6919-5p	mmu-miR-6919-5p	TGGCCATGGAAGTCGGAATTGCT	UAGGCCACUGGAGGUGGAAUUGU	8309		MI03796	miR-7879-3p	prd-miR-7879-3p	TTTTGATCGATATTTGCGTGC	UUUUGUUCGCUAGUUUGCGUC	12062		MI00214	miR-6631-5p	gga-miR-6631-5p	AAGAGAAGTGGGTTCTGC	GAAGAGAAUGCUGUGGUUCUGC	743		MI02661	miR-3614-3p	hsa-miR-3614-3p	TAGTGCAGATCTTGGTGGTATTT	UAGCCUUCAGAUCUUGGUGUUUU	4434		MI02339	miR-3060-5p	mmu-miR-3060-5p	GTGGAGTGCTTCAGCTTCG	GGGAGUGCUUCGUGCUUCUG	8022
MI02273	miR-3183	hsa-miR-3183	GTCTCTTCGGAGATCGCTCGGCA	GCCUCUCUCGGAGUCGCUCGGA	8193		MI01599	let-7a-2-3p	cin-let-7a-2-3p	CTGTTTAGCTTGACTCTA	CUGUGUAGCCUACUGACUCUA	11902		MI00299	miR-6602-5p	gga-miR-6602-5p	AAGGGATTGAGATGGATATGGAG	ACAGGGAUUGCAGAGGUUGGAG	579		MI01044	miR-1386	oan-miR-1386	ATCCTGCTGTGCTCGCCA	CUCCUGGCUGGCUCGCCA	2969		MI02762	miR-1649-5p	gga-miR-1649-5p	TCACTGCAGAAGGTCCGTG	UCCUGCAGAAGGUGCGGCUG	7509
MI03460	miR-1421l-1-3p	oan-miR-1421l-1-3p	TGTATCCAGTAGAGCCGCTCT	UGUAUCCCAUGUGACCGCUCU	7084		MI02001	miR-749	sme-miR-749	GCTGGGATGGCCGAGTGGT	GCUGGGAUGAGCCUCGGUGGU	8527		MI00551	miR-7169-5p	mml-miR-7169-5p	ACTTCATCTAAGACTCATATT	CCUUCAGUCUAGGACUCAUUU	546		MI02446	miR-302a-5p	mml-miR-302a-5p	TAAACGTTGATTTGTATTTGCTTTT	UAAACGUGGAUGUACUUGCUUU	2390		MI03551	miR-4167-5p	cin-miR-4167-5p	TTAGTACGAGTGGAACCGCA	UUAGUAGAGUGGAAUGCC	6628
MI03083	miR-1262-3p	mml-miR-1262-3p	TGATCGGATGATTTGTAAAAGG	UGAUGGGUGAAUUUGUAGAAGG	6172		MI00905	miR-7651-5p	mmu-miR-7651-5p	AGGTGGAAGTGGCTCAGCCTGAGAT	AAGUGGAAAGCCAGCCUGAGAU	7647		MI02035	miR-1773-3p	gga-miR-1773-3p	GGAGATCATGTCCCTGGA	GGAGAGGCAUUGUCCCCUGGA	478		MI02837	miR-3064-5p	hsa-miR-3064-5p	TCGGGCTGTTGTGTGTGCT	UCUGGCUGUUGUGGUGUGCAA	2373		MI00916	miR-485	cfa-miR-485	AGTAGGCGGCGTGATGTAATTG	AGAGGCUGGCCGUGAUGAAUUCG	6173
MI01081	miR-2398	bta-miR-2398	ATGCAAGTGGACGTCGTGGCAACT	AUCUAGGGACGCGUCGGCAACU	5019		MI03785	miR-375b-3p	pma-miR-375b-3p	TTTGTTCGTGGCTGCTTG	UUUGUUCGUUCGGCUCGCGUUG	6221		MI00313	miR-382	ssc-miR-382	AAGGTGTTGTTGGATTCG	AAGUUGUUCGUGGUGGAUUCG	406		MI03777	miR-239b	crm-miR-239b	TTTGTACTAGCCAAAATCTCTGCA	UUUGUACUGCACAAAAGCUCUG	2113		MI00366	miR-2788	ame-miR-2788	AATGCCCCTCTGAAATCTCAAA	CAAUGCCCUUCGAAAUCCCAAA	4479
MI00332	miR-1726	gga-miR-1726	AAGTTGATTGGATTTGGTTTT	AAGCUUGUUGGGUUUGGUUUGU	4933		MI02997	miR-279d-3p	tca-miR-279d-3p	TGACTAGATCCACACTCATCTTAG	UGACUAGAUCCAUACUCGUCUAUAG	5939		MI03260	miR-1325	oan-miR-1325	TGGAGGTTTTGGCGGTGG	UGGAGGUUUCUGGCCCGGCUGG	376		MI00579	miR-1631	gga-miR-1631	AGAACTGGCGATGCGGGACGGTCG	AAACUGGCGACGUGGGACGGUC	1763		MI02007	miR-4076-3p	cin-miR-4076-3p	GCTGTTTCAGGGTCGTTT	GGUGUUUCAGGGAAUCGUUA	4401
MI03635	miR-7633	cbn-miR-7633	TTGCGAAGCAGAATTTTCCA	UUGCCCAAGCAGAAUUUUCGAA	4070		MI02875	miR-592-3p	mml-miR-592-3p	TCTCCCGTTGGACGCAACA	UCAUCACGUGGUGACGCAACA	5916		MI00446	miR-6621-5p	gga-miR-6621-5p	ACAGGGATAACTGGCTTGA	ACAGGGAUUACAGGGCUCUGA	322		MI03453	miR-272	cel-miR-272	TGTAGGCAAGGGAAGTTCTG	UGUAGGCAUGGGUGUUUG	1111		MI00474	miR-5360-5p	asu-miR-5360-5p	ACGAATCGTCTGCACATCGGTGTT	ACGAAUCGUCGAAUCGGAUGUCU	4275
MI00164	miR-99b-5p	aca-miR-99b-5p	AACCCGTAGATCCGAACTAGCC	AACCCGUAGAUCCGAACUUGCGG	3960		MI01082	miR-6015-3p	tca-miR-6015-3p	ATGCAGATGCCGCCGGTT	AGGCAGAUGCAGCGCCGGU	3867		MI01851	miR-496-5p	oar-miR-496-5p	GATCGGGTACTGGATGAA	GAGUCGGGUACUCGAAUGGA	312		MI01767	miR-7138-3p	ssc-miR-7138-3p	GAGGACTGCTTGCGGAGTGC	GAGGACUGGCCUUGCAGGGUGC	957		MI00322	miR-2523	dps-miR-2523	AAGTGAACAACAGATGATCGAAGGA	AAGUAACUACAUAUGAUCGAGA	3309
MI02166	miR-5408c-3p	aca-miR-5408c-3p	GGGGTATACTGGGAGATGT	UUGGGGAAUUCUGGGAGAUGU	3778		MI01266	miR-2297	bta-miR-2297	CACTACTTTCATCTATTCCT	CACUCUUUUUUCUUAUUCCU	3089		MI03672	miR-6937-5p	mmu-miR-6937-5p	TTGGCTCTAAGGGCTGGGTCGGT	UAGCUGUAAGGGCUGGGUCUGUGU	286		MI01287	miR-3525	gga-miR-3525	CAGCTCTTCTCTGCGATCTGTTGA	CAGCCAUUCUGCGAUUCUGUGA	926		MI02276	miR-6552-5p	gga-miR-6552-5p	GTCTGGTTCAGGGTTGTTGGA	GUCUGUCCAGGUCUUGUUGGA	3200
MI02874	miR-6515-3p	hsa-miR-6515-3p	TCTCCCAGTATACCCCCCAG	UCUCUUCAUCUACCCCCCAG	3749		MI00184	miR-100b	pma-miR-100b	AACTCTAGATTCGTAACTTCGGGA	AACCCGUAGAUUCGAACUUGGG	2451		MI02061	miR-2302	bta-miR-2302	GGAGGGGTGCAGGCGCGG	GGAGCGGGUGCAGGACCCCGG	276		MI01020	miR-6574-5p	gga-miR-6574-5p	ATATGCTTGTATTTTCTGAAA	AUUCCUUGUCUUUUCUGAAGA	802		MI00562	miR-7457-3p	gga-miR-7457-3p	ACTTTGGAGGCCGGAGGCAG	ACUUGGAGGCCUGUGGCUAG	2967
MI02838	miR-466i-5p	mmu-miR-466i-5p	TCGGGCTGTTGTGTGTGTGTGTG	UGUGUGUGUGUGUGUGUGUG	3127		MI00898	miR-760	ggo-miR-760	AGGTATGGCGTCTGTGGGGAG	CGGCUCUGGGUCUGUGGGGAG	2097		MI02214	miR-3102-5p.2-5p	mmu-miR-3102-5p.2-5p	GGTGGTGGAGGAGGAGAGT	GGUGGUGCAGGCAGGAGAGCC	164		MI02618	miR-182d-3p	bbe-miR-182d-3p	TAGGATTCCCCCAGTAACGGCGAGTGG	UAGAAUUCCCCCGUACCGAGUGG	687		MI01077	miR-125-3p	pma-miR-125-3p	ATGATTAGGACTTGGGAAC	ACUGGUUAGGCUCUUGGGAAC	1736
MI02501	miR-124-3p	sja-miR-124-3p	TAAGGCACGCGGTGAATGTCGA	UAAGGCACGCGGUGAAUGUCA	3062		MI02486	miR-3080-5p	mmu-miR-3080-5p	TAAGCCGTGTTCTTTGAT	UGAAGCGCCUGUUCUUGGAU	1880		MI03376	miR-5698	hsa-miR-5698	TGGGGGAGGAGGATGTGG	UGGGGGAGUGCAGUGAUUGUGG	164		MI03757	miR-1702	gga-miR-1702	TTTGCACAGAGCGAGTGT	AUUGCAUUCAGAGCGAGCUGU	630		MI03728	miR-2566a-1-5p	dps-miR-2566a-1-5p	TTTAGAACCAAAAGAATGTCGT	UUUAGAAACACAAAGCAUGUGU	1361
MI00077	miR-93	ggo-miR-93	AAACTGCTGTTCGTCTGGTG	AAAGUGCUGUUCGUGCAGGUAG	2878		MI03263	miR-2411-5p	bta-miR-2411-5p	TGGAGTGCTTCAGCTGCGCCTA	UGGAGUGACUGUCAGAUGCAGCCA	1634		MI02854	miR-6699-5p	gga-miR-6699-5p	TCGTAGACCTCGTGCATGAGC	UGAAGACCUCGUGCAUUGUAGC	159		MI02269	miR-670-5p	hsa-miR-670-5p	GTCCGTGGCTGTGTATGTGGTG	GUCCCUGAGUGUAUGUGGUG	535		MI00642	miR-1253	ppy-miR-1253	AGAGGAGAAGAATCTGCA	AGAGGAGAAGAUCAGCCUGCA	1359
MI03638	miR-242-5p	prd-miR-242-5p	TTGCGTAGGCATTTTGTCAGCGAC	UUGCGUAGGCACUUUGUCACCG	2831		MI02012	miR-7850-5p	hsa-miR-7850-5p	GCTTGTGGACTAGTGTGGCTG	GUUUGGACAUAGUGUGGCUGG	1589		MI02964	miR-6744-5p	hsa-miR-6744-5p	TGAAGACAGTGGAGGGCAT	UGGAUGACAGUGGAGGCCU	143		MI01059	miR-4153-3p	cin-miR-4153-3p	ATCTGAGTGTTGGTTACGGTC	AUCGCGUUUGGUUACGUC	524		MI01272	miR-240-3p	prd-miR-240-3p	CACTGGCCTTTCAAACCTCTCGGGGA	UACUGGCCUUUCAAACUCUUGGG	1275
MI00906	miR-278	dpu-miR-278	AGGTGGACTTTGTCCGTGT	UCGGUGGGACUUUCGUCCGUGU	2666		MI02493	miR-124-3p	dme-miR-124-3p	TAAGGCACGCGGTGAATGCAG	UAAGGCACGCGGUGAAUGCCAAG	942		MI03644	miR-3481-5p	sja-miR-3481-5p	TTGCTTTAGAGTGGGTTGTTT	UUCUUUACAGUGGGUCUCUUU	127		MI00735	miR-584-3p	mml-miR-584-3p	AGCTCCAGGACAACCAGGT	AGUUCCAGGCCAACCAGGCUG	512		MI01773	miR-2695	cte-miR-2695	GAGGAGCATGAGGGAACAGCAGAT	GAGGACUUGAGGGAACAGUUAGU	1187
MI03601	miR-493	ggo-miR-493	TTCGTCCATAGGTTCAGGCTTTCAT	UUGUACAUGGUAGGCUUUCAU	2649		MI00619	miR-626	ppy-miR-626	AGACTGTCACCAAATGTTT	AGCUGUCUGCAAAUGUCUU	850		MI02411	miR-6607-5p	gga-miR-6607-5p	GTTGGTGGAGGAAGTGGAGGTGG	GGUUGGUGUGGGAAGUGAGGAUGG	114		MI02462	miR-5366-5p	asu-miR-5366-5p	TAAATACTTGTTGCTAATA	UAAAUGCACUGUGUUGCUAAUU	326		MI01064	miR-2024f-5p	nve-miR-2024f-5p	ATGAAGAATGGTATGGGCAAAA	AGAAUAUUGGUACUGGGCAAAA	1132
MI01627	miR-3774	ame-miR-3774	GAAAAATCTTAAGATCGTCA	GAAAAAUUACUUAAGAUUGUC	2463		MI03589	miR-2490-3p	dme-miR-2490-3p	TTCCTTACTTAATCGTTAA	UGCUCUUACUUUAUCGCUUAA	454		MI01621	miR-1897-5p	mmu-miR-1897-5p	CTTTGGAGGACAAGGGGGG	CUUUGGAUGGAGAAAGAGGGGG	113		MI00797	miR-5192	hsa-miR-5192	AGGAGGTGGATTAGGTGG	AGGAGAGUGGAUUCCAGGUGGU	299		MI00326	miR-1175-5p	aae-miR-1175-5p	AAGTGGAGAAGGGTTCAACG	AAGUGGAGUAGUGGUCUCAUCG	1123
MI02110	miR-6077	hsa-miR-6077	GGGAAGAGTTGTCGGCCT	GGGAAGAGCUGUACGGCCUUC	2129		MI01290	miR-130c-3p	oan-miR-130c-3p	CAGGAATGGATAAAAGGGCTT	CAGUGCAAUGGUAAAAGGGCAU	434		MI03063	miR-2788-5p	tca-miR-2788-5p	TGAGGTTGTCTTGGGCATTT	UGGGGUUUCUUAGCGGCAUUU	105		MI02799	lin-4	bma-lin-4	TCCCTGGACCTGCTGCTGAGAG	UCCCUGAGACCUCUGCUGCGA	280		MI00429	miR-672-3p	rno-miR-672-3p	ACACACTGAAGGTCGCCATTTCGA	ACACACAGUCGCCAUCUUCGA	989
MI00974	miR-2284p	bta-miR-2284p	ATAAATTTGTCGGGATTTT	UGAAAGUUUGUUCGGGAUUUU	2008		MI00774	miR-6302-2-5p	hme-miR-6302-2-5p	AGGAGACGGATGGGTTTGCA	AGGUUGACGGGGGGUUUGCA	402		MI03543	miR-2224	cbr-miR-2224	TTAGATAATCGTTTGGTTTTA	UUGAGGUAAUCUUUGGUUUUG	84		MI02145	miR-6644-3p	gga-miR-6644-3p	GGGGCTAAGATGGTTGCTGA	GGGGCUAAGAUGGUACAGCGGA	271		MI02935	miR-6646-3p	gga-miR-6646-3p	TCTTGGTGGTAGTAGCGTAGGTAAGG	UCUGGUGGUAGCAGCUGGAAGG	969
MI01839	miR-43a-5p	asu-miR-43a-5p	GATAGCAAGTACTGTGAAG	GAUAGUAAGUACUGCGAUAUG	1972		MI02662	miR-7026-3p	mmu-miR-7026-3p	TAGTGCTCTTCTGGTGGTTGGCTTA	UGUGCUUUCUGGUCUUGGCUUAG	359		MI03235	miR-1940	mmu-miR-1940	TGGAGGACGAGGAGGTGGAGGGTT	---NA---	82		MI01401	miR-4314	hsa-miR-4314	CCTGGAGGAAATGGACAG	CUCUGGGAAAUGGGACAG	230		MI00167	miR-10b-5p	sme-miR-10b-5p	AACCCTGTAGATCAACAAGTGTCGA	AACCCUGUAGAUCCGAGUUUGA	925
MI00849	miR-7160-3p	hsa-miR-7160-3p	AGGGAACTGGCTTTGCAGA	CAGGGCCCUGGCUUUAGCAGA	1918		MI00972	miR-4666a-5p	hsa-miR-4666a-5p	ATAAATGTCTGATTGTAGTGC	AUACAUGUCAGAUUGUAUGCC	320		MI03594	miR-3192-3p	hsa-miR-3192-3p	TTCGATCCCCTTCAGCTC	CUCUGAUCGCCCUCUCAGCUC	82		MI02278	miR-5402-3p	aca-miR-5402-3p	GTCTGTAGCTCAGTGGGAGAAGA	UUCUGUAGCUCUUGGGACUGAAGA	229		MI03718	miR-7090-3p	mmu-miR-7090-3p	TTGTTGTCTGACTTTGTG	UUUGAUGUCUGACUUUGCAG	891
MI02078	miR-29a-1-5p	aca-miR-29a-1-5p	GGATTTCTATCGGTGTTGGA	UGAUUUCUUCUGGUGUUCGGA	1737		MI00127	miR-277	hco-miR-277	AAATGCACCTATCTGGTATGAAT	AAAAUGCACCUACCUGGUAUGCA	318		MI02783	miR-6767-5p	hsa-miR-6767-5p	TCCAACTGGGACGACATGGAGAA	UCGCAGACAGGGACACAUGGAGA	82		MI01041	miR-5195-3p	hsa-miR-5195-3p	ATCCAGTTTCTAGGAGGCA	AUCCAGUUCUCUGAGGGGGCU	222		MI00358	miR-433	ggo-miR-433	AATCTGATGGGCTCTACGGTG	AUCAUGAUGGGCUCCUCGGUG	811
MI00608	miR-2284m	bta-miR-2284m	AGAATAAATTTGTCGGGTTTT	GAAAAGUUUGUUCGGGUUUU	1464		MI01884	miR-3871-5p	tca-miR-3871-5p	GATTTCTGCCTAGTGCTCTGA	GAUUUCUGCCUUGUGCCGC	297		MI00948	miR-4553	pma-miR-4553	AGTGGTAGTGCTTTCGCTT	AGUGGUAGUGCCUUACGCUGGU	77		MI03011	miR-4644	hsa-miR-4644	TGAGAAGAGAAAAAGAACTGAAG	UGGAGAGAGAAAAGAGACAGAAG	199		MI02847	miR-76-5p	asu-miR-76-5p	TCGGGTTTTATAGCAGCGAATA	UCGGGUUUUCUAUCAGCGAAUA	811
MI01118	miR-449	hhi-miR-449	ATGGCAGTGTTTTTAGCTGGTTG	AGGCAGUGUCUUGUUAGCUGGUUG	1383		MI01604	miR-6685-5p	gga-miR-6685-5p	CTTGCAATGACGTGTACTCTG	CAGCAAUGCACGUGUACUCAG	247		MI02356	miR-6741-5p	hsa-miR-6741-5p	GTGGGTGATGGTGGAGGTG	GUGGGUGCUGGUGGGAGCCGUG	64		MI01927	miR-6754-5p	hsa-miR-6754-5p	GCAGGAGGTGGTTGTGGAGGA	CCAGGGAGGCUGGUUUGGAGGA	161		MI02293	miR-87b-3p	tca-miR-87b-3p	GTGAGCAAAGTTTCAGGTGTGCTTT	GUGAGCAAAGAUUCAGGUGUGUUG	694
MI02097	miR-222-5p	tgu-miR-222-5p	GGCTCAGTGGTCTAGTGGTATGATT	CGCUCAGUAGUCAGUGUAGAUU	1304		MI03464	miR-46-3p	cel-miR-46-3p	TGTCCTTTGGAGGTCGCTCTTTCA	UGUCAUGGAGUCGCUCUCUUCA	246		MI01180	miR-7918c-5p	prd-miR-7918c-5p	ATTGGCTCTGAAGACTGTG	AUUUGGCUCUGAAGUCUUGCUG	61		MI01538	miR-664-5p	mmu-miR-664-5p	CTGACTGGGAAAAGATGG	CUGGCUGGGGAAAAUGACUGG	156		MI01517	miR-732	dre-miR-732	CTCCAAGCAGAGGACCTCGT	CUCAAAGCAGAGAACUCUCGGU	640
MI01941	miR-1417-5p	oan-miR-1417-5p	GCCCGATGATCGATCGTATCC	GCUCGAUGAUGAUCUUCC	1219		MI03073	miR-7593	cbr-miR-7593	TGAGTTTGTAAAGTTTAC	UGAGGUAUUGUAAAAGCUUAC	229		MI03805	miR-4154-3p	cin-miR-4154-3p	TTTTGTTGGTTAATTCGTAGC	UUUGUUGGUUUUCGUAGC	60		MI01363	miR-7255-3p	mdo-miR-7255-3p	CCACGCGGCCCGGGTTCGA	CCAGCGGCUUGGGUUCGGA	135		MI01239	miR-383-3p	aca-miR-383-3p	CAAGCACTGCTGGTCCGACA	CACAGCACUGCCUGGUCAGAA	556
MI02423	miR-5459	aca-miR-5459	GTTTAGAACCGTCACAGCAGAACTC	UCUAGACCCUCCAGCAGAACUC	1209		MI01331	miR-1586	gga-miR-1586	CAGTTCACTGTGGGTAGGCTTGCA	CAGUCAGCUGUGGGUGGGUGGCA	211		MI02137	miR-4316	hsa-miR-4316	GGGGAGGCTATGGTGGTG	GGUGAGGCUAGCUGGUG	59		MI00228	miR-576-3p	hsa-miR-576-3p	AAGATGTGGAAAAATTGGA	AAGAUGUGGAAAAAUUGGAAUC	110		MI01691	miR-3578	bta-miR-3578	GAATCCGGCACAACAACTC	GAAUCCACCACGAACAACUUC	445
MI00450	miR-5620-3p	mmu-miR-5620-3p	ACAGTTATCGGCCCTGCCTCC	ACAGUCAUCCCCCUGCCUCAC	1108		MI03181	miR-6682-3p	gga-miR-6682-3p	TGGACAAAGTAGGTGCTGT	UGGAACAAAGUAGGUGGCGUGC	197		MI01546	miR-33b	pma-miR-33b	CTGATTGTTGTTGATGGAT	CUGCAUUGUUGUUGCAUUGCAU	56		MI01678	miR-1612	gga-miR-1612	GAAGGAAAAGGGAAGATGGG	GAAGGAAAAGGAGCUGACUGGG	107		MI01635	miR-2944c-5p	tca-miR-2944c-5p	GAAAGAACTTCTGGGTGGTAT	GAAGGAACUUCUGGUGUGAUAUG	441
MI03417	miR-2898	bta-miR-2898	TGGTGGAGGATGCGGTGGA	UGGUGGAGAUGCCGGGGA	944		MI00330	miR-374c-3p	mmu-miR-374c-3p	AAGTTAGCGGTTGTATTTT	ACUUAGCAGGUUGUAUUAU	163		MI02055	miR-7060-5p	mmu-miR-7060-5p	GGAGGCATGGGTGGAATGGGA	GUGAGUGCUGGGUAGAAUGGGA	53		MI01803	miR-13-5p	sme-miR-13-5p	GAGGCTTTGGAGGCGGCTGTGATACT	GAGCCUUUGGCGGCUGUGAUAU	99		MI02463	miR-741-5p	rno-miR-741-5p	TAAATAGTTGGTACATACA	UACAUAGAUUGGUACCUAUCA	438
MI02379	miR-4117-5p	cin-miR-4117-5p	GTGTAGAATTGAAATAGAA	UGUGUGAAUGUAAUAGAA	927		MI02742	miR-8063	hsa-miR-8063	TCAAAAAGAAGTCGGGGGTT	UCAAAAUCAGGAGUCGGGGCUU	156		MI02336	miR-2893	bta-miR-2893	GTGGAGGTGGAATGCGCGGTGG	GUGGAGGAGAAUGCCCGGGG	51		MI03484	miR-6649-3p	gga-miR-6649-3p	TGTGGTAGTGGTGGTAGTG	UGCUGGCAGUGCUGUGGUAGUG	94		MI01149	miR-5932	hco-miR-5932	ATGTTGGTCGGTGGTTGAGT	AUUUUGGUCGGUGGUUAGAGUCA	389
MI03742	miR-202-5p	aca-miR-202-5p	TTTCTGTGATGCATTTACTTCTT	UUUCCUAUGCAUAUACUUCUU	911		MI00175	miR-4063-3p	cin-miR-4063-3p	AACGCTTTGGATTGTTGG	AACGCAUUGGAUUAAGGUGG	155		MI02049	miR-6923-5p	mmu-miR-6923-5p	GGAGGAGGAGGAGGATTGGGTGG	GUGAGGGCAGGAGGAUUGGGGUGU	46		MI02697	miR-6238	mmu-miR-6238	TATCTGTCAGTGGAGGAATATG	UUAUUAGUCAGUGGAGGAAAUG	91		MI01829	miR-506-5p	mml-miR-506-5p	GAGTAGGAAGGTGTTACT	UAUUCAGGAAGGUGUUACUU	299
MI03026	miR-958-3p	dme-miR-958-3p	TGAGATTCTTTTTCTCCATT	UGAGAUUCUUCUAUUCUACUUU	898		MI00697	miR-492	hsa-miR-492	AGCACCTGGCGAAAGATTCTT	AGGACCUGCGGGACAAGAUUCUU	126		MI02456	miR-4543	pma-miR-4543	TAAAGGTCGTGTTGTTATTG	UAUAGGUCUGUGUUGUGAUGUG	45		MI01633	miR-4738	ggo-miR-4738	GAAACTGGAGAGCCTGGAG	UGAAACUGGAGCGCCUGGAG	90		MI03081	miR-50	cbn-miR-50	TGATATGTCTTGTATTCTTGGGTTT	UGAUAUGUCUGGUAUUCUUGGGUUC	216
MI02849	miR-542-5p	ssc-miR-542-5p	TCGGTGATCATCGTGTCGA	UCGGGGAUCAUCAUGUCACGA	895		MI02888	miR-4942-3p	dme-miR-4942-3p	TCTGATACTCAGACTGTTGGCAT	UCGAUGACAUCGCUGUUGGCAU	121		MI02024	miR-7088-5p	mmu-miR-7088-5p	GGAAGTGGGGGAGGAGGAGAAC	GCAAGUGGUGGUGAGGAGGGGAAAC	42		MI03032	miR-1641	gga-miR-1641	TGAGGAAATGACTGTTGAG	UGAGGAUUAAUGACUGUCUGGG	89		MI01343	miR-4772-3p	hsa-miR-4772-3p	CATGCAACTTTGACCTGAACTCAG	CCUGCAACUUUGCCUGAUCAGA	206
MI02391	miR-607	mml-miR-607	GTTATAGATCTATTAGGACC	GUUAUAGAUCUGGAUUGGAAC	815		MI02645	miR-1193-3p	rno-miR-1193-3p	TAGGTCACCGGTTCATATCC	UAGGUCACCCGUUUUACUAUCC	120		MI01176	miR-6663-5p	gga-miR-6663-5p	ATTGCTGGAGGGACTGCTG	AUUGCUGUGUGAGGAGUGCUG	41		MI02575	miR-1804	gga-miR-1804	TAGAAGTTGTGAAGGTGGAG	UCAGAAGUUGUGAAAGCUGCAG	83		MI02415	miR-3485-3p	sja-miR-3485-3p	GTTGTACTAGAACAGGACGCCAT	GUUUACUGACGAAAGGACGCAU	204
MI01283	miR-214-3p	rno-miR-214-3p	CAGCAGGAACAACAGCAG	ACAGCAGGCACAGACAGGCAG	783		MI02733	miR-3479-3p	sja-miR-3479-3p	TATTGCATTTTCCTTCGCCTTG	UAUUGCACUUACCUUCGCCUUG	108		MI03412	miR-2548-5p	dps-miR-2548-5p	TGGTGGAAAATGTTGCAA	UGGUGGAUUAACUGUUGCCA	39		MI01865	miR-6004-5p	ame-miR-6004-5p	GATGGAGGATAATGATGG	GAAUGGAGCGUUAAUGAUCG	72		MI02348	miR-1228	ggo-miR-1228	GTGGCGGGGGAGGAGGTGG	GUGGGCGGGGGCAGGUGUGUGG	203
MI01954	miR-3262	bmo-miR-3262	GCGCCGGACTAGTGTCAGA	GGGCUCGGAAUAGUGUCAAGA	766		MI01857	miR-6390	mmu-miR-6390	GATGATCAGGATGAAGCA	GAAUUGAUCAGGAUGUAACCA	107		MI02858	miR-4606	pma-miR-4606	TCGTGGCGGTGGAGGTGGGGGG	UGCGUGCGGUGAGGUGGCCGGGG	37		MI02201	miR-3147	hsa-miR-3147	GGTGGAGGAGGAGGGTGTGGA	GGUUGGGCAGUGAGGAGGGUGUGA	66		MI02634	miR-6732-5p	hsa-miR-6732-5p	TAGGGGGTGGAGGTGGGG	UAGGGGGUGGCAGGCUGGCC	190
MI02479	miR-5445	aca-miR-5445	TAAGAACTCTGTGGAAGAA	CUAAGAGCUCUCUGGAAGAUA	728		MI03158	miR-6134	mml-miR-6134	TGGAAGTAGTGGATGTAA	UGAGGUAGUAGGAUGUAGA	95		MI02409	miR-7378-5p	mdo-miR-7378-5p	GTTGGGACATTTCCATGGCCT	GUGGGACAUCUUCCAUGGAACU	37		MI00936	miR-750-5p	bmo-miR-750-5p	AGTGGACAGGGAGATGCTTGGAAA	AGUUGGACAGGGGAUCUUGACA	66		MI02266	miR-203	gga-miR-203	GTCAAATTCGTTTAGGACCAACTT	---NA---	174
MI02576	miR-2770-5p	bmo-miR-2770-5p	TAGAAGTTTCGTCGGAGGCATAA	UAGAUAGAAUUCGUCGGUGGAUAA	726		MI00051	miR-7385c-3p	mdo-miR-7385c-3p	AAAAGTTGTCTGGCCTGG	GAACAUAGUUUGUCUGGCCUGG	89		MI02164	miR-6752-5p	hsa-miR-6752-5p	GGGGGTTGTGGAGGAGGGGG	GGGGGGUGUGGAGCCAGGGGGC	36		MI01856	miR-1245-3p	mml-miR-1245-3p	GATGATCAAAGGCCAATA	GAUGAGCUAAAGGCCUAUAC	62		MI02624	miR-3099-3p	mmu-miR-3099-3p	TAGGCTGCGGAGGTTGGAGGA	UAGGCUAGAGAGAGGUUGGGGA	170
MI03596	miR-5400	aca-miR-5400	TTCGCACTTGCAGAAAGAAT	UUAGCACUCUGCAGGAAAGAAC	668		MI02069	miR-5106	mmu-miR-5106	GGAGTCGTAGCTCAGTGGCAGAG	AGGUCUGUAGCUCAGUUGGCAGA	88		MI02644	miR-1193-3p	mmu-miR-1193-3p	TAGGTCACCGGTTCATATC	UAGGUCACCCGUUUUACUAUC	34		MI02495	miR-124	dre-miR-124	TAAGGCACGCGGTGAATGCCAA	---NA---	60		MI01408	miR-11-5p	cqu-miR-11-5p	CGACATACCCGGCTGGACC	CGAGAACUCCGGCUGUGACC	153
MI02886	miR-2253b	ppc-miR-2253b	TCTGACACGCTGAAGGTCG	UAUGGCACUGCUGAAGGUCCG	568		MI00231	miR-648	mml-miR-648	AAGATTGTGCAGGGCACAGAC	AAGUGUGCAGGGCACUGAU	87		MI02976	miR-3202	hsa-miR-3202	TGAAGGAGAAGAGCTTAAA	UGGAAGGGAGAAGAGCUUUAAU	33		MI02494	miR-124-3p	cel-miR-124-3p	TAAGGCACGCGGTGAATGCCA	UAAGGCACGCGGUGAAUGCCA	60		MI03321	miR-3965	mmu-miR-3965	TGGCTTATCGATCCTGAGTT	UGCUUAUCAGCCUGAUGUU	148
MI01042	miR-3206	bmo-miR-3206	ATCCATCAGTATTGTCGGCAAAAT	UAUCCAUCAGUUUGUAGGUAAAAU	557		MI01933	miR-3919	hsa-miR-3919	GCAGTGGACAAAGGCTAGT	GCAGAGAACAAAGGACUCAGU	84		MI01249	miR-33	ola-miR-33	CAATGTAGCTGTAGGTGAA	CAAUGUACCUGCAGUGCAA	33		MI02249	miR-135a-1-3p	tgu-miR-135a-1-3p	GTAGGAGATGGAAGATGA	UGUAGGGAUGGAAGCCAUGA	57		MI01875	miR-4143-5p	cin-miR-4143-5p	GATGTTTTTGTAGATTGTTT	CAUGUUUUGUGUAAUUGUGU	142
MI00236	miR-29c-3p	gga-miR-29c-3p	AAGCACCATGTTGAAGATCGGG	UAGCACCAUUUGAAAUCGGU	546		MI00808	miR-1721	gga-miR-1721	AGGATGATGATGGTGATG	AGAGAUGAUGUUGGUCUGAUG	80		MI02080	miR-31a	ame-miR-31a	GGCAAGAAGTCGAAGCTGA	GGCAAGAUGUCGGCAUAGCUGA	32		MI03577	miR-889	ggo-miR-889	TTCAATATACGGACAAGCATG	UUAAUAUCGGACAACCAUUG	47		MI02553	miR-2807c-5p	bmo-miR-2807c-5p	TACGACGATGCTACAAATGATGAAAA	UACGACGAUGCGACAAAUAUGACA	128
MI02296	miR-87b	cte-miR-87b	GTGAGCAAAGTTTCAGGTGTTT	GUGAGCAAAGUUUCAGGUGUAU	546		MI02790	miR-4965-3p	dme-miR-4965-3p	TCCCATTCCACACACATCACTCCC	UCACACCACACACUCACUCACC	71		MI00812	miR-648	hsa-miR-648	AGGATGTGAAGGGCACGGT	AAGUGUGCAGGGCACUGGU	31		MI02015	miR-3740	ame-miR-3740	GGAAAAGGAGGACGAGTTA	GGAAAAGGAUGACGAGGAUUAA	43		MI01274	miR-6957-5p	mmu-miR-6957-5p	CAGAAGAGGAAGGACTTG	CAGAAGAGAGACAGGAUCUAG	115
MI01636	miR-743a-3p	mmu-miR-743a-3p	GAAAGAGCTCGTCGAGCTGAGTAGA	GAAAGACACCAAGCUGAGUAGA	534		MI01440	miR-iab-4-3p	dme-miR-iab-4-3p	CGGATAACGCTTCGGTCTACGTAAC	CGGUAUACCUUCAGUAUACGUAAC	71		MI00877	miR-3612	hsa-miR-3612	AGGGGCCTGAGAAATGGA	AGGAGGCAUCUUGAGAAAUGGA	28		MI00653	miR-6661-5p	gga-miR-6661-5p	AGAGGCTGCAGCATGCAAAGGA	AGGGCUGCAGCAUGCAGAAGCU	43		MI00269	miR-5345b	asu-miR-5345b	AAGGACTTGGATTGGCAATT	AAGGCACUGGAUUGGUCAGUU	108
MI01752	miR-4001e-3p	cin-miR-4001e-3p	GAGCTGATCGTCTAAGTTT	AGCUGAUCAUAUAAGUUU	530		MI00084	miR-283	ame-miR-283	AAAGAAGCTGGTTATTCT	AAAUAUCAGCUGGUAAUUCU	69		MI01852	miR-590-5p	hsa-miR-590-5p	GATCTTGTTAAAAAGTGCAG	GAGCUUAUUCAUAAAAGUGCAG	28		MI02207	miR-2527	dps-miR-2527	GGTGGATGGAGGTGTAGAGA	UGAUGGAUGUAGGUGUAGAGA	36		MI03524	miR-4672	hsa-miR-4672	TTAACAACTGGACAGGGCAC	UUACACAGCUGGACAGAGGCA	104
MI02208	miR-705	bfl-miR-705	GGTGGATGTGGAGGTGGTTG	GGUGGGAGGUGGGGUGGUUC	523		MI02261	miR-380-3p	mmu-miR-380-3p	GTATGTAGAACGGGTCCAGCATCTT	UAUGUAGUAUGGUCCACAUCUU	67		MI01236	miR-4003a-3p	cin-miR-4003a-3p	CAAGAATTGTAGAACACA	CAAGAAUUUUAACCAACACA	26		MI02305	miR-260	cel-miR-260	GTGATGTGCGATCTTGTAA	---NA---	32		MI00068	miR-3480-3p	sja-miR-3480-3p	AAACAGACAGTAACCAATGCTAT	AAACAGACAUACCAAUGCAG	98
MI00809	miR-2024c-5p	nve-miR-2024c-5p	AGGATGATTGGGATGGGCAAAA	AGAAUAUUGGUGCUGGGCAAAA	518		MI02785	miR-338-3p	rno-miR-338-3p	TCCAATCAAGTCGGATTTTGTTGA	UCCAGCAUCAGUGAUUUUGUUGA	61		MI01759	miR-1273e	ppy-miR-1273e	GAGGAAGGAGAAGTCGTAG	GAGGCAGGAGAAUCGCUUG	25		MI02218	miR-3809-3p	tca-miR-3809-3p	GGTGTAGTTGGTTATGAA	GUCGGUCAGUUGGUUAUGAA	32		MI00362	miR-2313-5p	bta-miR-2313-5p	AATGACTGAGGACCAAAGGCA	AGUGCAGCUGAGGACCAAGGCA	90
MI03674	miR-6504-5p	hsa-miR-6504-5p	TTGGCTGTGCGTATTGGCAG	UCUGGCUGUGCUGUAAUGCAG	496		MI03657	miR-3011	hma-miR-3011	TTGGACTTTATGGCATGATTGTAGC	UUGAUUUUAUGGAAUGAUUUAC	56		MI01938	miR-2969	tgu-miR-2969	GCATTGTAGAGCTAGTGATGG	GCAGCUGUAGGAGCCAGUGAUGG	25		MI03555	miR-4671-3p	hsa-miR-4671-3p	TTAGTGCATAGTCTTTGA	UUAGUGCAUAGUCUUUGGUCU	32		MI00399	miR-7620b	cbn-miR-7620b	AATTGCACAAATTGTTGATCT	UAUUGCACAAAUUGUGUUCAUCU	83
MI02282	miR-7940c-5p	prd-miR-7940c-5p	GTGAAACGTATCTCCGGGCTCATT	UGUGAGACGGAUCUCCGGUCAUU	481		MI03667	miR-153-3p	bbe-miR-153-3p	TTGGATTGTTCAAAAGGTGA	UUGCAUAGUCUCAAAAGUGA	55		MI03358	miR-6887-5p	hsa-miR-6887-5p	TGGGGAGGAAGAGGAGGAGGACA	UGGGGGGACAGAUGGAGAGGACA	25		MI01177	miR-4477b	hsa-miR-4477b	ATTGGAATTTGTGGTTGAT	AUUAAGGACAUUUGUGAUUGAU	31		MI02168	miR-4019-5p	cin-miR-4019-5p	GGGGTGGATTGCGGGCGGC	GGGUGCAUUGCGGAGCGAGC	81
MI03590	miR-2764	bmo-miR-2764	TTCGAGAATTGTAGTTATTAGGC	UUCGUAGAUAUUGUAGUUACUGG	476		MI00959	miR-4003c-5p	cin-miR-4003c-5p	AGTTGGTTATGATTGTTGT	UGAGUUGGUUAUCAUUGUUG	54		MI02003	miR-1003-5p	dsi-miR-1003-5p	GCTGGGCTGTCTGGTGTGGTTGG	GUGGGUAUCUGGAUGUGGUUGG	24		MI03615	miR-1497f	odi-miR-1497f	TTGAAGAGGATTGAAGGGGAGGG	UUGAAGAAUUGCAGGUGGUAGGG	25		MI00663	let-7d-5p	hsa-let-7d-5p	AGAGGTAGTAGGTTGTATAGTT	AGAGGUAGUAGGUUGCAUAGUU	73
MI00791	miR-3665	hsa-miR-3665	AGGAGGCTGTGGAGGCGGCG	AGCAGGUGCGGGGCGGCG	474		MI02824	miR-4444	hsa-miR-4444	TCGATTGTTGGAAGAGCGCG	CUCGAGUUGGAAGAGGCG	53		MI02957	miR-1276	hsa-miR-1276	TGAACAGCCTGTGGAGAA	UAAAGAGCCCUGUGGAGACA	24		MI01607	miR-3957-5p	oar-miR-3957-5p	CTTGGAAGAGTGGTAGCTGGGGTT	CUCGGAGAGUGGAGCUGUGGGUGU	25		MI02597	miR-10c	dre-miR-10c	TAGCCCTTGATCGGGATTTGT	---NA---	72
MI01422	miR-87-5p	cel-miR-87-5p	CGCCTGGGACTTCGTCTCAACCT	CGCCUGAUACUUUCGUCUCAACCU	434		MI01262	miR-3195	hsa-miR-3195	CACGCCGAGACCCGGGTT	CGCGCCGGGCCCGGGUU	52		MI00461	miR-2265	ppc-miR-2265	ACCAGATGGAATTGAAGGAGG	AACCAGAUGGAAACGAGGAGG	24		MI00511	miR-6542-3p	gga-miR-6542-3p	ACGTGAAGGCTGAAGACGTA	ACGGGACAGUGCUGAAGACUA	25		MI02345	miR-3940-5p	hsa-miR-3940-5p	GTGGATGGGGCGGCTATG	GUGGGUUGGGGCGGGCUCUG	72
MI02845	miR-6775-5p	hsa-miR-6775-5p	TCGGGTGGGGGAGGAGGTGG	UCGGGGCAUGGGGGAGGGAGGCUGG	418		MI01098	miR-378b	ptr-miR-378b	ATGGACGTGTGGCAGAAA	ACUGGACUUGGAGGCAGAAA	52		MI00109	miR-3910	hsa-miR-3910	AAAGGGCATAAATGAAGACA	AAAGGCAUAAAACCAAGACA	24		MI01762	miR-1958	mmu-miR-1958	GAGGAAGTAGAAGCAGAAGT	UAGGAAAGUGGAAGCAGUAAGU	24		MI01179	miR-6509-5p	hsa-miR-6509-5p	ATTGGAGTGGAAGTGGAA	AUUAGGUAGUGGCAGUGGAAC	71
MI02104	miR-4718	hsa-miR-4718	GGCTGGACCTGAAGACCAAGA	AGCUGUACCUGAAACCAAGCA	402		MI00106	miR-2462	bta-miR-2462	AAAGGATTGGCTGAGGAG	AAAGGAUUGGCUGAAUUGUAG	48		MI00725	miR-3746	ame-miR-3746	AGCGGAGAGGAATATGCT	CGCGGAGAGGAAGGUAUGCGU	23		MI02144	miR-4675	hsa-miR-4675	GGGGCGTGGACCAGCAGG	GGGGCUGUGAUUGACCAGCAGG	24		MI01646	miR-4311	hsa-miR-4311	GAAAGTAGAGCTGAATGT	GAAAGAGAGCUGAGUGUG	70
MI02969	miR-3398	bmo-miR-3398	TGAAGATCGACATCACTGTAAAC	UGCAGAUCAGACUAUAUGUAAAC	381		MI01542	miR-3208	bmo-miR-3208	CTGAGGAAGAGAGAGACAT	CGUCGAGGAAAGAGAGAGAGAU	48		MI03224	miR-5191	hsa-miR-5191	TGGAGAGGAAGAAGAAGGCT	AGGAUAGGAAGAAUGAAGUGCU	23		MI00810	miR-1684b-3p	gga-miR-1684b-3p	AGGATGGAGGAAATGGAGATCA	AAGUAUGAGGAAAUGGAGAUCU	23		MI02314	miR-8057	hsa-miR-8057	GTGCTCAATGTAAGATGGA	GUGGCUCUGUAGUAAGAUGGA	70
MI03479	miR-5607-5p	cin-miR-5607-5p	TGTGGCTATTAAATTAGATTT	UGUGGUAUUGAGAAUUAAAUUU	379		MI02808	miR-2959	tgu-miR-2959	TCCTGAGGAGTTGAAGGTT	UUCCUGGAGUGAGCUGAAGGUU	43		MI00571	miR-235-5p	prd-miR-235-5p	AGAAAGGCGACGTTTGGAATTT	AGGAAGGGGCGUUUGGAAUGUU	22		MI01275	miR-3154	hsa-miR-3154	CAGAAGGAGTTGGAGCAA	CAGAAGGGGAGUUGGGAGCAGA	23		MI02947	miR-4000c-5p	cin-miR-4000c-5p	TGAAACTTGTGCTGGACGGTG	UGAAACUUGCGUGGAACGGG	63
MI00408	miR-2284f	bta-miR-2284f	AATTTGTTCGGATTTTTT	AAAGUUCGUUCGGAUUUUUC	372		MI00600	miR-605-3p	hsa-miR-605-3p	AGAAGGCGACTTTTGTAGATTTGA	AGAAGGCACUAUGAGAUUUAGA	38		MI00880	miR-6883-5p	hsa-miR-6883-5p	AGGGGGAGGTGGTAGTGGATGT	AGGGAGGGUGUGGUAUGGAUGU	22		MI02766	miR-5872	bma-miR-5872	TCAGGAGGTGAAGCAGCA	UUUCAGGAGGUGAACCAGCA	23		MI00505	miR-277a-5p	sme-miR-277a-5p	ACGTATTGTTGGGCATCATT	ACGUAUUCGUUGGAGCAUUUU	62
MI03724	miR-2279-5p	dme-miR-2279-5p	TTTAATTCGTTGTGAAATT	UUAAAUAUCUGUGUGUGAAAUU	366		MI01858	miR-147a	mml-miR-147a	GATGATGTGGAAATGGCTTTGCT	GUGUGUGGAAAUGCUUCUGCUA	36		MI02039	miR-6370	mmu-miR-6370	GGAGGAACGAGCAAAGGAGGAACGC	GCAGGAACAGCAAAGGGGAAG	21		MI01727	miR-8101	mmu-miR-8101	GAGACGAGGCTGGAGCCGGAGGAGCCG	GGCGAGCGGAGCCGGAGGAGCC	23		MI01531	miR-7207-3p	mml-miR-7207-3p	CTCTGTTTATAAAGGATCGTC	CUCUGUAUUUUAAAGGAUGC	54
MI00570	miR-1749-5p	gga-miR-1749-5p	AGAAAGGAAGAGAACTGGC	AGAUAAGGAACUGAACUGGCU	339		MI02073	miR-6627-3p	gga-miR-6627-3p	GGATGAAGACGATGATGCTGAGGA	GGAAUGAAGGUGAUGCUGUGGA	36		MI01099	miR-5134-5p	mmu-miR-5134-5p	ATGGAGAAAGGGCAGATGTAG	UUGGCAGAAAGGGCAGCUGUG	20		MI01617	miR-4830b-5p	sko-miR-4830b-5p	CTTTGAGTCGATTGGAGGA	CUCUUGAGUGCCAUAUGGAGGA	21		MI03782	miR-2364	bta-miR-2364	TTTGTGGAGGAGTGTGGGCAGA	UCUCUGUGGAUGGAUGUGGGCAG	53
MI01781	miR-4632-5p	hsa-miR-4632-5p	GAGGAGGTGGTTGTGGCGGA	GAGGGCAGCGUGGGUGUGGCGGA	339		MI03669	miR-263b	dpu-miR-263b	TTGGCACTGGAAAATTGGCA	CUUGGCACUGGAAGAAUUCACA	35		MI00949	miR-203a-5p	pma-miR-203a-5p	AGTGGTTATCACTTCAGTCTCACACA	AGUGGUUCUCAUCAGUUCAACA	19		MI02120	miR-7247-5p	mdo-miR-7247-5p	GGGAGAAGTGTGTTGGAA	GGGAGAACGUGUGUGGGGGAA	21		MI00422	miR-6306-3p	hme-miR-6306-3p	ACAAGCTACTGAACCTGAAG	UCUAAGCUAAAUGAACCUGAAG	51
MI00044	miR-548ab	hsa-miR-548ab	AAAAGTATATTGTGATTGTTGAT	AAAAGUAAUUGUGGAUUUUGCU	338		MI02248	miR-3504	sja-miR-3504	GTAGCTGGTTGCCAGAAGGGG	GUGUGGUUGUCAGAAGGGGC	35		MI01867	miR-5572	hsa-miR-5572	GATGGTGGTGCATGGGTCTGT	GUUGGGGUGCAGGGGUCUGCU	19		MI03255	miR-504-3p	hsa-miR-504-3p	TGGAGGTGCAGGGCGAGGTTTTC	GGGAGUGCAGGGCAGGGUUUC	20		MI00156	miR-487a	bta-miR-487a	AACATGGCAGGGACTCCAGT	AAUCAUACAGGGACAUCCAGU	50
MI02280	miR-4000b-2-3p	cin-miR-4000b-2-3p	GTCTTTTGATCGACGGGTTTC	GUCUUUUUCAACAGGUUUC	335		MI00347	miR-6096	mse-miR-6096	AATATTAGAGATCGGACAAACG	AAUAUUAUGAGGUCGGUCAACG	33		MI02130	miR-7925-5p	prd-miR-7925-5p	GGGGAATTTGAAGGTGAAG	ACGGGACAUUUGAAAGUGAAG	19		MI00462	miR-665	hsa-miR-665	ACCAGGAGATGCTGGGGCACCT	ACCAGGAGGCUGAGGCCCCU	20		MI01073	miR-2322-3p	bta-miR-2322-3p	ATGAGGATGGTTTTAGACTTTG	AUGAGGAUGGACUUAGCUUUCG	48
MI01370	miR-3594-5p	rno-miR-3594-5p	CCAGGCGAGCAGTGTAGAA	CCCAGGGCAGAGCAGUGUGAA	333		MI03341	miR-3862-5p	tca-miR-3862-5p	TGGGCAAAAGTCGTAACA	UGGGCAAAAGUCCGCCUGAACA	32		MI03270	miR-2205-5p	sme-miR-2205-5p	TGGATAGTGTAGCGGTGA	UGGAUAGUGAGUAAAGCGGUGA	18		MI03159	miR-2192	ccr-miR-2192	TGGAAGTGAAGATGATGGG	UGGAAGUGAAUGGUGACUGAG	19		MI03282	miR-432-3p	ssc-miR-432-3p	TGGATGGTGCTGCATGGC	UGGAUGGCUCCUCCAUGGCU	46
MI02784	miR-338-3p	mmu-miR-338-3p	TCCAATCAAGTCGGATTTTGTTG	UCCAGCAUCAGUGAUUUUGUUG	332		MI01348	miR-8089	hsa-miR-8089	CATGGGGAATGGGATGGGGCAG	CCUGGGGACAGGGGAUUGGGGCAG	32		MI01333	miR-571	mml-miR-571	CAGTTGGACATGGGTGAG	GAGUUGGCCACCUGGGUGAG	18		MI00748	miR-4261	hsa-miR-4261	AGGAAAGCAGGGACCGCCAG	AGGAAACAGGGACCCA	19		MI02567	miR-2565-3p	dps-miR-2565-3p	TACTTGATCTTGATTTTCAG	UUCCUGUAUCUGAUUUUCAG	45
MI02330	miR-6126	hsa-miR-6126	GTGGAGGCGGCGGCGGAGGA	GUGAAGGCCCGGCGGAGA	329		MI00204	miR-3507	sja-miR-3507	AAGAATGGGCATGGGCAGT	AGAGAAUAGGGCAUGGGUACU	31		MI00131	miR-6949-5p	mmu-miR-6949-5p	AAATGGGTGTGGAAAGAGGTCGAA	AAAGUGGGUCUAGAAAGAGGUGA	18		MI02167	miR-6988-5p	mmu-miR-6988-5p	GGGGTGGAGGCTGAGGCT	GGGGUGGAGAGCUGAGGCCCA	19		MI03798	miR-315-5p	sme-miR-315-5p	TTTTGATTGCTTGCTCTATGGTGT	UUUUGAUUGUUGCUCUGAGAGUU	45
MI00327	miR-7671-3p	mmu-miR-7671-3p	AAGTGGAGCAGGCGTAGAGAACCC	AAGCGGGCAGGCGGAGAACCAC	323		MI00126	miR-924	hsa-miR-924	AAATCTTGTGATTGTTGC	AGAGUCUUGUGAUGUCUUGC	30		MI03396	miR-2227	crm-miR-2227	TGGGTGTTGAAAGAGGTG	UGGCAGUGUUGAAAGACGUC	17		MI02347	miR-4750-5p	hsa-miR-4750-5p	GTGGCGGAGGTGGTGAGTG	CUCGGGCGGAGGUGGUUGAGUG	18		MI02712	miR-135a	ola-miR-135a	TATGGCTTCGATTCCTGATG	UAUGGCUUUCUAUUCCUAUGU	42
MI03548	miR-3484-5p	sja-miR-3484-5p	TTAGGATTTCGATTGTATTGGATTT	UUAGGUUUCGUUGUUUGUAUUU	320		MI02259	miR-4029-3p	cin-miR-4029-3p	GTATAAATGCATGCCTTA	GUUUACAUUGCAUGCACUUA	29		MI00161	miR-7374b-5p	mdo-miR-7374b-5p	AACCCCTTCCAATCTCTCTA	AAGCCCUUACCCAUCUCUCUGA	17		MI01232	miR-490-3p	oan-miR-490-3p	CAACCTGGAGGACTCCATGCTGT	CAACCUGGAGGACUCCAUGCUGU	18		MI01100	miR-620	hsa-miR-620	ATGGAGAAGATGATGAAACT	AUGGAGAUAGAUAUAGAAAU	41
MI02814	miR-125-3p	cqu-miR-125-3p	TCGAAGTTTCTGAACTCCGGTAT	UCACAAGUUUUGAUCUCCGGUAU	312		MI02923	miR-6761-5p	hsa-miR-6761-5p	TCTGTAGAGCTCGATGCGCAGA	UCUGAGAGAGCUCGAUGGCAG	29		MI03331	miR-265	cel-miR-265	TGGGAGGAAGGGTTGTAG	UGAGGGAGGAAGGGUGGUAU	16		MI01097	miR-514	ppy-miR-514	ATGGACGCCCTGGAGTAGA	AUUGACACCUCUGUGAGUAGA	18		MI01168	miR-1299	hsa-miR-1299	ATTCGGATTCTGTTGAGGGA	UUCUGGAAUUCUGUGUGAGGGA	40
MI00063	miR-181b	cfa-miR-181b	AAAATGTCTAGCTGTCGGTG	AACAUUCAUUGCUGUCGGUG	308		MI03293	miR-73a	cbr-miR-73a	TGGCAAAATGTGGAGTTGGCAGT	UGGCAAGAUGUUGGCAGUUCAGU	29		MI00867	miR-7475-3p	gga-miR-7475-3p	AGGGCGGTGGGCGCGTCGT	ACGGGCGGGUGGGCGCGGU	16		MI00709	miR-5626-3p	mmu-miR-5626-3p	AGCAGTTGAATGACGTGAAC	CAGCAGUUGAGUGAUGUGACAC	18		MI01905	miR-1562-5p	gga-miR-1562-5p	GCACTGTAGATGACCGCTGC	GCACUGUAGAUGGAGGGGCUGC	38
MI01750	miR-2198	dre-miR-2198	GAGCTCGGTCGAAGGCGCCT	AGCUCGUGUCCCAAGGCGCCU	300		MI03200	miR-184	pma-miR-184	TGGACGGAAGTCTGATAAGGAGTGT	UGGACGGAGGACUGAUAAGUGU	28		MI02490	miR-208a-3p	rno-miR-208a-3p	TAAGGAAAGAGCAAAAAGC	AUAAGACGAGCAAAAAGC	15		MI01519	let-7f-3p	cin-let-7f-3p	CTCCCATTCACCATCTCTGT	CUGCACAUUCCACCAUCUCGU	17		MI00720	miR-7384-5p	mdo-miR-7384-5p	AGCCTATGATGATAATTTGA	AGCCUGUGAUGAUUAUCUCUGA	37
MI03463	miR-3753	ame-miR-3753	TGTCCAGTTGTCGGGACTGGCCG	UGUCCGUUUCGGGACUCGACCG	300		MI02187	miR-198	ggo-miR-198	GGTCCAGGAGGAGGAAGAGG	GGUCCAGAGGGGAGAUAGG	28		MI02560	miR-3889-3p	tca-miR-3889-3p	TACTATGATTGAACGACGTCGC	UAGUACGGAUUGAACACGUCGC	15		MI03420	miR-1550-5p	gga-miR-1550-5p	TGGTGGAGGGAGTAGTGCACA	UGAUGGGGGUGUAGUGCAGCA	17		MI02154	miR-2974	tgu-miR-2974	GGGGGATGGGTGGGACGG	GCGGGAUGGGCUGGGCCGGG	36
MI00351	miR-4022-3p	cin-miR-4022-3p	AATATTTTTATATTTCCA	AAUAUGAGUUUAUAUUUACA	299		MI01459	miR-486-3p	hsa-miR-486-3p	CGGGGACCAGTACAGGAA	CGGGGCAGCUCAGUACAGGAU	28		MI02601	miR-7339-3p	mdo-miR-7339-3p	TAGCTGAGGGGAAATATGAATTGC	UGUAGGGGAAGAUAUGAAUUGA	15		MI00757	miR-3529	gga-miR-3529	AGGAAGATGTGACTGTTGA	AGGCAGACUGUGACUUGUUGU	17		MI02184	miR-4071-3p	cin-miR-4071-3p	GGTATCAGAGCAGGGCACA	GGAUAUCCAGACAGGGCAAA	36
MI02967	miR-3374-5p	bmo-miR-3374-5p	TGAAGAGCACGGATGTTGAAGGGC	UGAAGAUGCACCAGAUGUUGAGAGGCC	282		MI03739	miR-6896-3p	mmu-miR-6896-3p	TTTCTCTCTCTATCTCCAAAAC	UUUCUCUCUCUCACCUACAAAC	25		MI01577	miR-2385-5p	bta-miR-2385-5p	CTGGGCAAGTAGAGGTACATT	CUGGGGCAAGUGGAGUACGUU	14		MI02263	miR-3145-3p	mml-miR-3145-3p	GTATTTTGATGGTTGGACTTGA	UAUUUUGAGUGUUUGGAAUUGA	16		MI00359	miR-367	gga-miR-367	AATCTGGACGTTGCAATGGTG	AAUUGCACUUUAGCAAUGGUG	34
MI01024	miR-7963-3p	prd-miR-7963-3p	ATATTGTAGAACATAGGT	AUAUUGCUACAUACAUAGGGU	281		MI01161	miR-126b-5p	mmu-miR-126b-5p	ATTATTATTCACGGAGGACGTT	AUUAUUACUCACGGUACGAGUU	24		MI02818	miR-2b-5p	bmo-miR-2b-5p	TCGACAAGGTGGCTGTGAT	UCGACAAGGUGGUUGUGACAUG	14		MI02169	miR-4483	hsa-miR-4483	GGGGTGGTCGTGCAGTTG	GGGGUGGUCUGUUGUUG	16		MI03768	miR-7336-5p	mdo-miR-7336-5p	TTTGGATGAAAGTGTGGATG	UGUGGAUGCAAAGUGUGCGAUG	34
MI00213	miR-132-3p	pma-miR-132-3p	AAGACTGTCACAGCCATGGAC	UAACAGUCUACAGCCAUGGAC	279		MI00814	miR-193a-5p	sko-miR-193a-5p	AGGATTTGACTGATCAGTT	CGGGAUUUGAUUGAUCAGUUC	24		MI03334	miR-3739	ame-miR-3739	TGGGAGGGGGGAGAGAGAT	UUGGGAGGGGGAGAGAGCAGCU	14		MI02241	miR-5859	bma-miR-5859	GTAGAATTGTTGGTGGATGGCTT	UUAGGAAUUGUUGGAGAUCGGCUU	16		MI00176	miR-2568a-3p	dps-miR-2568a-3p	AACGGATGAGGATGTTGTT	ACGGCACGAGGAUGUUGCUU	32
MI03546	miR-1671	gga-miR-1671	TTAGGAACTCGTTGAATGGCCAAA	GUGAGGACUGUUGAGUGGCCAAA	277		MI02268	miR-4508	hsa-miR-4508	GTCCGGGGCTGCGCGCGCG	GCGGGGCUGGGCGCGCG	24		MI00305	miR-4716	mml-miR-4716	AAGGGGGAGGACAAGGGA	AAGGGGGAAGGACACAUGGAGA	14		MI03383	miR-1003-5p	dme-miR-1003-5p	TGGGGGTTGGTGTGGTTGG	UGGGUAUCUGGAUGUGGUUGG	15		MI00400	miR-430c	pma-miR-430c	AATTGCTTGATTTGTTGGTGT	CAAGUGCUUGAUUUGUUGUGA	30
MI01197	miR-4529	ppy-miR-4529	ATTTGGACGGCGATGGACTG	AUUGGACUGCUGAUGGCCUG	272		MI03005	miR-4667	ppy-miR-4667	TGACTGGAGGAGGAGGAGGAA	UGACUGGGGAGCAGAAGGAGA	24		MI02503	miR-6010-3p	tca-miR-6010-3p	TAAGGGTGCTTGACTGTG	UAAGGGUGCUCGACUUGUA	14		MI00586	miR-7374b-3p	mdo-miR-7374b-3p	AGAAGAAGGAGAAGGGGATG	AGAUAGAAGGGAAGGGGUUGC	15		MI03579	miR-7218-5p	mmu-miR-7218-5p	TTCAGGGTTTGGAGAGGG	UGCAGGGUUUAGUGUAGAGGG	30
MI03711	miR-7398r-5p	mdo-miR-7398r-5p	TTGTGGATGGGGCAAGAATATGC	UUGUGUAGAGGCAAGAAAUAUGC	270		MI03325	miR-7197-3p	mml-miR-7197-3p	TGGGAAGAGTTGGATGGA	UGGGAGAGUUGGAUUGGAC	24		MI00545	miR-183-5p	ola-miR-183-5p	ACTGGTACTGGTAGAATGC	AUGGCACUGGUAGAAUUCA	13		MI01397	miR-1329-3p	oan-miR-1329-3p	CCTCGTAGTCGTCACATG	CCUCGUAGCUCGGUCACGAUA	14		MI02433	miR-2734	bmo-miR-2734	GTTTGTAGTGCTGGTAGTCGT	UUUGUCGUGUCUGGUAGUCGC	29
MI00379	miR-553	ppy-miR-553	AATGGGTAGATTTTTTTT	AAAAGGGUGAGAUUUUGUUUU	265		MI02476	miR-987-5p	dme-miR-987-5p	TAACATAAATAGATCGGTTGATG	UAAAGUAAAUAGUCUGGAUUGAUG	24		MI01256	miR-2-5p	cel-miR-2-5p	CACAAGCGGTGGATGATGTGG	CAUCAAAGCGGUGGUUGAUGUG	13		MI01330	miR-218b	rno-miR-218b	CAGTGGTAGATCAAGCTCA	CAUGGUUAGAUCAAGCACAA	14		MI01288	miR-3666	hsa-miR-3666	CAGCTGAAAGTGGAATGCCGA	CAGUGCAAGUGUAGAUGCCGA	29
MI03120	miR-6564-3p	gga-miR-6564-3p	TGCGGAGGAAGCCGGGCATG	UGGACGGAGGAAGCGCGGGCAG	265		MI00432	miR-4211-5p	cin-miR-4211-5p	ACAGAAAATGATTGTCGTG	ACAGAAAAGAUUGCUUCG	23		MI01367	miR-3348	bmo-miR-3348	CCAGGACCTTCAGGCGAGC	CCAGCGAGCCUCCCGGCGAGC	13		MI02934	miR-92d	spu-miR-92d	TCTTGCACTTACCTCCGGG	UAUUGCACUUACCCCGGCUG	14		MI03680	miR-6819-5p	hsa-miR-6819-5p	TTGGGATGGAGGGAAAGGGC	UUGGGGUGGAGGGCCAAGGAGC	29
MI01992	miR-133b-5p	mmu-miR-133b-5p	GCTGAGTCAAACGGTACCACTC	GCUGGUCAAACGGAACCAAGUC	261		MI00083	miR-4712-3p	hsa-miR-4712-3p	AAAGAAGACCCTGTACTTAT	AAUGAGAGACCUGUACUGUAU	23		MI02487	miR-4503	hsa-miR-4503	TAAGCGGAAATGGAATTTA	UUUAAGCAGGAAAUAGAAUUUA	13		MI01904	miR-6777-3p	hsa-miR-6777-3p	GCACCTCCTGGCCCACCAG	UCCACUCUCCUGGCCCCCAG	13		MI03630	miR-3247	bmo-miR-3247	TTGATTGAAAAAAGCGTGGATTG	UUAAAUUGUAAAAAAGCGUGGGUU	28
MI03733	miR-374a	ggo-miR-374a	TTTCCGATGGTATTGTAAT	CUUAUCAGAUUGUAUUGUAAU	261		MI03259	miR-5194	hsa-miR-5194	TGGAGGTTATGGAATGGGTGG	UGAGGGGUUUGGAAUGGGAUGG	23		MI01156	miR-6215	rno-miR-6215	ATTAGGGTGGCAGAGCCAGG	UUUAGGGUUGCAGAGCCAGG	13		MI00875	miR-7154-3p	hsa-miR-7154-3p	AGGGGATGAGTTGTGGAT	AGGAGGACAAGUUGUGGGAU	13		MI03266	miR-34a	bfl-miR-34a	TGGAGTTTGATAGGCATGGCCGTTT	UGGCAGUGUGGAUAGCUGGCCGUUU	28
MI03474	miR-7003-5p	mmu-miR-7003-5p	TGTGGAGGAGGCTGCGGAG	UGUGGGGAGAAGCUGCGGCAG	260		MI02373	miR-1261	ppy-miR-1261	GTGGTTAAGGCTTTGGATTG	GUGGAUAAGGCUUUGGCUU	22		MI01347	miR-6871-5p	hsa-miR-6871-5p	CATGGGAGTTGGGGGTGC	CAUGGGAGUUCGGGGUGGUUGC	13		MI02535	miR-144-3p	mmu-miR-144-3p	TACAATAGATGATGGAACT	UACAGUAUAGAUGAUGUACU	12		MI03290	miR-1290	ppy-miR-1290	TGGATTTATGGAAGACGA	UGGAUUUUUGGAUCAGAGA	27
MI00714	miR-449b-5p	oan-miR-449b-5p	AGCATGTAGACGTTTGCTGG	AGGCAGUGUGAUGUUUGCUGG	252		MI00401	miR-3849-3p	tca-miR-3849-3p	AATTGTTGTTGGAAATGATCGTG	AGCAUUGUGUUGGAAAUGUCGUC	22		MI02217	miR-2414	bta-miR-2414	GGTGTAGTGGGATGGTGTT	UGUGUUAGUGCGGAUGGUGUUA	12		MI01729	miR-4048-3p	cin-miR-4048-3p	GAGACTGGAGACGAGTGG	GCAGUACUGGAGACAGGUGG	12		MI00308	miR-1643a-3p	mdo-miR-1643a-3p	AAGGGTTTGGGAGGGTGG	AAAGGGCUUCUGGUGAGGGUGG	27
MI00230	miR-4464	hsa-miR-4464	AAGATTGGTACGATGCAATA	AAGGUUUGGAUAGAUGCAAUA	250		MI02590	miR-195	bta-miR-195	TAGCAACAGAAATTTTGGGA	UAGCAGCACAGAAAUAUUGGCA	21		MI01816	miR-6794-5p	hsa-miR-6794-5p	GAGGGGGTGGGGGTGAGG	CAGGGGGACUGGGGGUGAGC	12		MI03765	miR-4830c	sko-miR-4830c	TTTGGACTATATGGAAGG	UCUUGAGAGCCAUAUGGAAGG	12		MI00242	miR-974-5p	dme-miR-974-5p	AAGCGAGGAAAGAATTATTT	AAGCGAGCAAAGAAGUAGUAUU	27
MI01939	miR-7935-3p	prd-miR-7935-3p	GCATTTTTGTTGGATTGTT	GCACUUUUGUUAGGGAUUGAUU	237		MI03291	miR-3493	sja-miR-3493	TGGATTTCAGTACGTCCCT	UGGAUUUCAGUAGCAUCCACU	21		MI03197	miR-4168-3p	cin-miR-4168-3p	TGGACGAATTGGAATTGGTG	UGGACGAAUUGAUUUAGU	11		MI02841	miR-542-5p	hsa-miR-542-5p	TCGGGGATCATCGTGTTCGGA	UCGGGGAUCAUCAUGUCACGAGA	12		MI02365	miR-1275	hsa-miR-1275	GTGGTGGAGAGGCTGTCA	GUGGGGGAGAGGCUGUC	26
MI02484	miR-1422e-5p	oan-miR-1422e-5p	TAAGCATAAAAGGTTTTGTTT	UAAGUCAUGAAAAGGUUUUUUU	236		MI01352	miR-4055-5p	cin-miR-4055-5p	CATTCGGAAACTGAAGGTGG	UAUUCGGAAAUGUAGGGUGG	21		MI00688	miR-4778-5p	hsa-miR-4778-5p	AGATTATCGGAAAGGAAGAAGAGGA	AAUUCUGUAAAGGAAGAAGAGG	11		MI00298	miR-6978-5p	mmu-miR-6978-5p	AAGGGATGAAGGGAGAAGCTGGT	AAGGGGUGAGAGAGAAGCUGGUG	12		MI02983	miR-190b-5p	pma-miR-190b-5p	TGAATGTTTGGGTAGAAGGGTTG	UGAUAUGUUUGGUAUAAGGUUG	26
MI00973	miR-7386g-3p	mdo-miR-7386g-3p	ATAAATTATTTATCGTTGG	AUAAAUUACCUUAUCCUUGG	235		MI00466	miR-7897-5p	prd-miR-7897-5p	ACCAGTTTAGAACTGCACTAACTC	ACCAGUUUAAACUUCGACUCAUC	21		MI03425	miR-5596b-3p	cin-miR-5596b-3p	TGGTGGGGGAGATGACAC	AUGGUGGGGGAAGAUGGGACAC	11		MI01808	miR-7195-5p	mml-miR-7195-5p	GAGGGAGAAGGGGATGTTGAC	GCAGGGGGAAGGGGAUGCUUGC	12		MI00763	miR-492	ptr-miR-492	AGGACCAGCGGGACAGCAGCAATTCT	AGGACCUGCGGGACAAGAUUCU	26
MI00495	miR-1777	gga-miR-1777	ACGGGCGGTTGCGGGGGGCG	GUGGGCGGUGCGGGGCGGCG	232		MI02773	miR-1957a	mmu-miR-1957a	TCAGTGGTAGAGCAATTGAC	CAGUGGUAGAGCAUAUGAC	20									MI02852	miR-13b-5p	bmo-miR-13b-5p	TCGTAAAGAAGGGCGTGTTGTG	UCGUAAAAAUGGCUGUGUCGUG	11		MI00839	miR-1609	gga-miR-1609	AGGCTGAGGGTTGTGATTGT	AGGCUGAGGCUGUGCUGGUUGU	24
MI02152	miR-149-3p	mmu-miR-149-3p	GGGGGAGGGACGGGGACGGG	GAGGGAGGGACGGGGGCGGUGC	231		MI03392	miR-2696	cte-miR-2696	TGGGTCTTGTAATTGGAATG	UGGGUUUGUAAUGUGGUCAUG	20									MI01649	miR-216b-3p	rno-miR-216b-3p	GAACAACTTGTAGAGATT	CACACUUACUUGUAGAGAUU	11		MI01480	miR-1648-5p	gga-miR-1648-5p	CGGTTCGGTCGGCTCCTC	CGGCUCGGCUCGGCUCCGCUC	24
MI01276	miR-6628-3p	gga-miR-6628-3p	CAGAAGTCGGGACTGGCC	CAGAAGUCGUGGCCUGGCACA	229		MI02769	miR-3506	sja-miR-3506	TCAGGTTGGACGACGGTG	ACGAGGUUAGACGACGAGUG	20									MI00745	miR-2285x	bta-miR-2285x	AGGAAAAATTAAATGAACGTTTGG	GAAAAAUCUGAAUGAACUUUUGG	11		MI00012	miR-2284k	bta-miR-2284k	AAAAAGGTCGGGTCGGGTTTTTT	GAAAAGUUCGGUCGGGUUUUU	24
MI03553	miR-3217	bmo-miR-3217	TTAGTATATTTTTTTGTTA	CAGAGUAUAUGUUUUUUGUUA	227		MI01095	miR-378h	hsa-miR-378h	ATGGACATTGGAGCAGATGG	ACUGGACUUGGUGUCAGAUGG	20									MI03679	miR-2832	bmo-miR-2832	TTGGGATACGTCGTTTTGGTGCC	UUGGAUAGUGCGUUUUGGAUGUC	11		MI00328	miR-371-3p	eca-miR-371-3p	AAGTGGGCCATTTTTGACGTGTA	AAGUGCCGCCAUUUUUUGAGUGU	24
MI01947	miR-612	hsa-miR-612	GCGAGCAGAGGCTTCTGAATCCTT	GCUGGGCAGGGCUUCUGAGCUCCUU	224		MI00594	miR-4127-3p	cin-miR-4127-3p	AGAAGCTGTGAAGAAGTCG	AGGCAGCUGUGAGAGAAGUUG	20									MI03009	miR-4820	sko-miR-4820	TGACTTGGCCCTTGCTCTAGACAT	UGAGCUUCCUUGCUGUAGACAU	11		MI00162	miR-100c	bma-miR-100c	AACCCGGTAGAACTGAAGCGG	AACCCGUAGAACUGAAAUCGUG	22
MI01509	miR-31b	rno-miR-31b	CTATAACCAGCATCTTCC	CUAUGCCAGCAUCUUGCCU	222		MI01217	miR-4762-5p	hsa-miR-4762-5p	CAAACTGATCAGAAGACT	CCAAAUCUUGAUCAGAAGCCU	20																MI01547	miR-1551-5p	gga-miR-1551-5p	CTGCACAAGAAGAACTTCAG	CUAGCAGCAAAAAGAACUUCAGA	21
MI00303	miR-4716-3p	hsa-miR-4716-3p	AAGGGGGAAATACTGGAGA	AAGGGGGAAGGAAACAUGGAGA	217		MI03481	miR-7052-5p	mmu-miR-7052-5p	TGTGGGTCGGTGGAGGTTT	UGUGGGAAGGUGGAGGCCUUU	20																MI00101	miR-1841	cfa-miR-1841	AAAGGAAAGCGGACGCAGGC	AGAGGAAAGCUGGACGGCAAGC	21
MI00820	miR-73b	cbr-miR-73b	AGGCAAGATGTTGGCATTGTCGAT	UGGCAAGAUGUUGGCAGUCGCAU	209		MI00815	miR-266	cel-miR-266	AGGCAAGACTTGGACCGC	AGGCAAGACUUUGGCAAAGC	19																MI03616	miR-3190-3p	hsa-miR-3190-3p	TTGAAGCTGTAGACGGCCAGAA	UGUGGAAGGUAGACGGCCAGAGA	21
MI02608	miR-6716-5p	hsa-miR-6716-5p	TAGGAATGGGAGGTAGGGTC	UGGGAAUGGGGGUAAGGGCC	204		MI02378	miR-3502	sja-miR-3502	GTGTACGCCGTAGATGTCTT	GUGACGAUCGUACAUGUCUU	19																MI01339	miR-2b-5p	sme-miR-2b-5p	CATCATTTTTGTCGTCAG	UCAUCAUUGUUGGUUGUCAG	20
MI00383	miR-3668	hsa-miR-3668	AATGTAGAAGAATGATGCAAAA	AAUGUAGAGAUUGAUCAAAAU	201		MI01612	miR-3969	mmu-miR-3969	CTTTAAAGTAGAAACACA	CCCUAAAGUAGAAAUCACUA	19																MI01956	miR-5126	mmu-miR-5126	GCGCGGGTCGGGGGGCGGGG	GCGGGCGGGGCCGGGGGCGGGG	20
MI02518	miR-972-5p	dme-miR-972-5p	TAATATTTTTATTTGCAAAA	UAAAUAUUUUUUUUGUAUAAA	199		MI00846	miR-4018b-5p	cin-miR-4018b-5p	AGGGAACATTTTTGGGACGG	AGGAACAUUCUGUGGAACGG	19																MI03327	miR-6-1-5p	dme-miR-6-1-5p	TGGGAATTTGTTGCTGATGACTGTA	AGGGAAUAGUUGCUGUGCUGUA	20
MI01354	miR-7415-3p	oan-miR-7415-3p	CATTGAGGAGAAGGAGCT	UAUCUGAGGAGAAGGAGUCUU	198		MI01880	miR-5937	hco-miR-5937	GATTGGGACATGGAAGCAGC	AAUCGUGGACUAUGGAAGCAGC	19																MI02791	miR-8112	mmu-miR-8112	TCCCCGGCACCTCCACCA	UCUCCGCCACCUCCACCGCA	20
MI00183	miR-880-5p	rno-miR-880-5p	AACTCTAAATTGGTATGATGTCA	UACUCAGAUUGGUAUGAGUCA	197		MI03466	miR-134	bta-miR-134	TGTGACTGGTACAGATGG	UGUGACUGGUUGACCAGAGUGG	18																MI00060	miR-1422p-3p	oan-miR-1422p-3p	AAAATGGGCTGGATTGGTT	AAAAUGGUGUCUUGAUUGAUU	19
MI03312	miR-928	ame-miR-928	TGGCGGTGGAAGTGGCGA	CUGGCUGUGGAAGCUGGCGAA	197		MI01986	miR-6870-3p	hsa-miR-6870-3p	GCTCATCCGCCATTCCCTTCA	GCUCAUCCCCAUCUCCUUUCAG	18																MI03096	miR-2193	dre-miR-2193	TGATGTTGTAGCAATTGTTGAA	UAUGUGUGUAUCAAUUGUGUGAAA	19
MI01749	miR-22a	dre-miR-22a	GAGCTCCCACTGAAGAACGT	---NA---	196		MI02502	miR-785	crm-miR-785	TAAGGCATATCTGTGTAG	UAAGUGAAUAUUCUGUGUCG	18																MI03123	miR-2284q	bta-miR-2284q	TGCTCAAAAATTGTTCGGA	GGCCAAAAAGUUCGUUCGGA	19
MI01530	miR-2342	bta-miR-2342	CTCTGCGGTAAGTTGGGCTCG	CUCUGCGGAAGUUGGCGCUUU	192		MI00423	miR-2767	hme-miR-2767	ACAAGTGAATCTCGGAGGCTTG	AAAGUAAAUCUCGUGCGGCUUG	17																MI02930	miR-4121-3p	cin-miR-4121-3p	TCTGTTGGAGTTGGTTTTG	GUGUUGGAGUUGGGUUUGU	19
MI02810	miR-1677-5p	gga-miR-1677-5p	TCCTGTAGCTGAAGTCGAT	UCCUGCACCGCUGAAGUCAAU	190		MI02513	miR-466o-3p	mmu-miR-466o-3p	TAATACATGCACCAAAGC	UACAUACAUGCACACAUAAGAC	17																MI01792	miR-5364	bma-miR-5364	GAGGATTGTTATTGGGCTGA	CGAGGUAUUGUUUAUUGGCUGA	19
MI00951	miR-7449-3p	gga-miR-7449-3p	AGTGGTTGGTGGAAGTATGGTCTTT	AGGGUUGGACGAGAUGGUCUUU	190		MI02036	miR-4770	hsa-miR-4770	GGAGATGAACTGATAGCTG	UGAGAUGACACUGUAGCU	17																MI02846	miR-6749-5p	hsa-miR-6749-5p	TCGGGTGGGGGTGGGGGAGGC	UCGGGCCUGGGGUUGGGGGAGC	19
MI03812	miR-737	ipu-miR-737	TTTTTTAGATTTTGGTTTTT	GUUUUUUUAGGUUUUGAUUUUU	188		MI00779	miR-503-5p	hsa-miR-503-5p	AGGAGCACGGGAACAGTTCTGAAG	UAGCAGCGGGAACAGUUCUGCAG	17																MI01684	miR-7872-3p	prd-miR-7872-3p	GAAGTACTGATTGTTTGATTTAGAGC	CAAGUACGUUUUUGAUUUGAGC	19
MI03178	miR-1a	odi-miR-1a	TGGAATTCTGAAGAAGTGGATT	UGGAAUGUUGAGAAGUGUGAUU	187		MI00612	miR-5860	bma-miR-5860	AGAATTTGTTGGTGATGAT	AGAAUUUUGUUUGUGAUAAGAU	17																MI00284	miR-1547-3p	mdo-miR-1547-3p	AAGGATCGCCTGATTTGGTCAT	CAAGGAUCCCUGACUUGAUCAU	18
MI00460	miR-190-3p	tur-miR-190-3p	ACCAAGAACTTAGACGATATCTA	ACCAAGAAUCAGACAUAUGCUCA	182		MI01700	miR-305-3p	tur-miR-305-3p	GACAGATGAAGAAGACTTTA	GACAUCUGAAGAAGUACAUUUA	16																MI01660	miR-2497-5p	dme-miR-2497-5p	GAAGAATCTGCAAAAGAAGTTGTT	GUAAGCAUUGCAAAAUGUAGUUGUU	18
MI03258	miR-4533	hsa-miR-4533	TGGAGGTGGTTGCGGACGCA	UGGAAGGAGGUUGCCGGACGCU	182		MI00701	miR-503	cfa-miR-503	AGCAGCGGCAACAGACTTG	UAGCAGCGGGAACAGUACUG	16																MI02695	miR-274-5p	dme-miR-274-5p	TATCGTGACGGACATAACGGGATA	UUUGUGACCGACACUAACGGGUA	18
MI01268	miR-4011a-5p	cin-miR-4011a-5p	CACTAGTGGAGCTGAAGATTGG	CACAGUGGAGGUAAAGAUUG	179		MI01868	miR-758-5p	hsa-miR-758-5p	GATGGTTAACAGAGACAAAC	GAUGGUUGACCAGAGAGCACAC	16																MI00981	miR-3173-3p	hsa-miR-3173-3p	ATAAGGAGGAAAAGGCAGCA	AAAGGAGGAAAUAGGCAGGCCA	18
MI02835	miR-6889-5p	hsa-miR-6889-5p	TCGGGAGTCGGGGTCGGGAT	UCGGGGAGUCUGGGGUCCGGAAU	179		MI02951	miR-4006e-5p	cin-miR-4006e-5p	TGAAATGATCGGAAGGGA	UGGAACAUGAUCGUAAGGGC	15																MI03166	miR-5906	hco-miR-5906	TGGAATGGCTGCTGAAATTGTT	UGGCAAUGAGCUAGCUAAUUGUU	18
MI02931	miR-7416-3p	oan-miR-7416-3p	TCTGTTTGGATTGGAGGATCT	UCUAUCUGGGAUUGGGGAUCU	178		MI02018	miR-1422g-3p	oan-miR-1422g-3p	GGAACAAGCTCGCATGACTGTT	GGAAAAACUCGUCAUGACUGAU	14																MI01624	miR-6331	rno-miR-6331	CTTTGGTGGTTGTTCTTAGTG	CUUUGGUGGCUUAGUUCUUUGUGC	18
MI02715	miR-2211-3p	cel-miR-2211-3p	TATGTAGAATCTAGAGGAGAATCA	UCAGGUAGAAUUUAGAGGAGAAA	176		MI00752	miR-2032a-3p	nve-miR-2032a-3p	AGGAACTGTGGCAGCATT	AGGUAACUGUUGCAGCAUCC	14																MI02225	miR-668-5p	oar-miR-668-5p	GTAAATGCGTTGGGTGAG	GUAAGUGCGUCUCGGGUGAGC	18
MI02970	miR-2200-5p	sme-miR-2200-5p	TGAAGATCGTTTATTGATATT	UGAAGACGAUUAUUAUUGAUUAUU	172		MI03647	miR-239	ppc-miR-239	TTGGAACAGGCTGAAGGAATT	UUUGUACUAGGCUAAGGAAUU	14																MI03771	miR-1584-5p	bta-miR-1584-5p	TTTGGGGAAGGGCTGGGGCA	UUGGGGCUGGGCUGGGGGCA	17
MI01836	miR-7950c-5p	prd-miR-7950c-5p	GAGTTTGATCGTTTATTTGCTGTT	GAGUUCAUGUUUUUUGCUGAUU	172		MI01472	miR-243-3p	cel-miR-243-3p	CGGTCGGGATCGGGCGGGATTATC	CGGUACGAUCGCGGCGGGAUAUC	14																MI02326	miR-3141	hsa-miR-3141	GTGGAGCGGGTGGAGGTGAGGA	GAGGGCGGGUGGAGGAGGA	17
MI01718	miR-2368-3p	bta-miR-2368-3p	GACTGTAGACCACATCTCC	ACUGUCAGACCACCUCUGCC	171		MI03574	miR-4043-3p	cin-miR-4043-3p	TTCAAGATTGTCAGAAGA	UUGCAUAGAUUGUCCGAACA	14																MI03716	miR-4071-5p	cin-miR-4071-5p	TTGTTCGTACTGTGCATC	CUUGCUCUUACUGUGACAUC	17
MI03631	miR-6399	mmu-miR-6399	TTGCAAGAGGCTTCTGAGG	UUGCAAUGAUGGUAUUCUGAGG	170		MI02943	miR-5003-3p	hsa-miR-5003-3p	TCTTTTTAGGTTGTTTGGA	UACUUUUCUAGGUUGUUGGGG	14																MI03351	miR-4467	hsa-miR-4467	TGGGCGGCGGTAGGTTGGGCT	UGGCGGCGGUAGUUAUGGGCUU	17
MI01748	miR-511-3p	hsa-miR-511-3p	GAGCGTAGAAAAGACAGA	AAUGUGUAGCAAAAGACAGA	168		MI00124	miR-5861	bma-miR-5861	AAATACAACGAAAAGCTGAACGA	UAAUAUCAUACGAAAGCUGAAGA	14																MI00789	miR-6758-5p	hsa-miR-6758-5p	AGGAGGCAGAAGGATGTGATTGT	UAGAGAGGGGAAGGAUGUGAUGU	17
MI03033	let-7a-5p	sme-let-7a-5p	TGAGGAAGAATTGGATGAACT	UGAGGUAGAAUGUUGGAUGACU	166		MI02775	miR-970-3p	dme-miR-970-3p	TCATAAAAGTCGCGGCTAT	UCAUAAGACACACGCGGCUAU	14																MI02833	miR-1255b-5p	hsa-miR-1255b-5p	TCGGATGAGAAGAAGTGGTT	CGGAUGAGCAAAGAAAGUGGUU	16
MI03688	miR-2295	bta-miR-2295	TTGGGTGGAGGAGGTTCT	UCGGGGUGGGAGGAAGGUUCU	155		MI01351	miR-1993	isc-miR-1993	CATTATCATGATCGCGGG	CAUUAUGCUAGUGUUCGCGGG	13																MI02722	miR-196-5p	gga-miR-196-5p	TATTATTTCATGTCGTTGG	UAGGUAGUUUCAUGUUGUUGG	16
MI00813	miR-8104	mmu-miR-8104	AGGATGTGGTGGAGGCGGCG	CAGGAUGAGGUGGAGUGCAGCG	155		MI03160	miR-206	mdo-miR-206	TGGAAGTGTTGGAAGTGGTG	UGGAAUGUAAGGAAGUGUGUG	13																MI00238	miR-7314-3p	mdo-miR-7314-3p	AAGCACGCAGTTTCTGAAG	AAGGCACUGAUUUCUGAAG	16
MI00177	miR-2561-3p	dps-miR-2561-3p	AACGGCAGAGCGAACAGAAACGGAC	AACAGCAGACGGCAGAAACGGC	152		MI02028	miR-2486-5p	bta-miR-2486-5p	GGAGAAGACGGGGGTGGTGGTGGG	GGAGAAGCACGGUGUAGGGUGGG	13																MI01594	miR-15-3p	cin-miR-15-3p	CTGGTTTCTGGAGTTCGT	CUGGUUUCUGUGAGCUGCUU	15
MI00027	miR-7201-5p	mml-miR-7201-5p	AAAAGACTGTCGGTAGAAAACGT	ACAAAGAGCUGUGGUAGAAAGU	151		MI03292	miR-2840	bmo-miR-2840	TGGATTTGGAAGAAGAGGAGG	UAGGAACUGGAAGAAGAGGAGG	13																MI01033	miR-197-3p	hsa-miR-197-3p	ATCACCACCTTCTCCACCACC	UUCACCACCUUCUCCACCCAGC	15
MI01019	miR-2833b	bmo-miR-2833b	ATATGATTGGAATGGACTTTT	AGAGAUUGGAAAUGUACUUUU	148		MI00773	miR-3927	ggo-miR-3927	AGGAGAATTTGATGGGCA	CAGGUAGAUAUUUGAUAGGCA	13																MI02605	miR-219b-3p	hsa-miR-219b-3p	TAGGAAATCGTTTGGATCAATCAGT	AGAAUUGCGUUUGGACAAUCAGU	15
MI03738	miR-4887-5p	bbe-miR-4887-5p	TTTCTATTGTTCGTCGTCCA	UUCUCGAUUGUUCUGGUCCA	148		MI02940	miR-4164-3p	cin-miR-4164-3p	TCTTTGTGTATACAGCGT	UCUUUGUUAUGUCAGCUGU	13																MI03499	miR-2560-3p	dps-miR-2560-3p	TGTTCAAGTAGTGACTGGGCTTA	UGUCAAGUAAUGAUGGGCGUAUA	15
MI03794	miR-450a-3p	rno-miR-450a-3p	TTTTCGGACATTTTGATAA	UAUUGGGAACAUUUUGCAUAA	146		MI01144	miR-6878-5p	hsa-miR-6878-5p	ATGTGGAGCAAGTTAAAGCTGAAG	AGGGAGAAAGCUAGAAGCUGAAG	13																MI01349	miR-2991	tgu-miR-2991	CATGTATGAGTCTGTTGG	AUGUAUCGUAGUCUGUUGC	15
MI00702	miR-745a	lgi-miR-745a	AGCAGCTGATGAAGAACGT	AGCUGCCUGAUGAAGAGCUGU	146		MI00673	miR-7385f-5p	mdo-miR-7385f-5p	AGAGTCTGATGTGCTATCTTGTA	AGGUCUGAUAGUCUAUCUUUUCA	13																MI00690	miR-6585-5p	gga-miR-6585-5p	AGATTGAACGTGGTGTGAGCT	AAUCAGAACGUGCUGUGAGCU	15
MI00353	miR-2f	cte-miR-2f	AATCAAGTCGGATTTGGTTGAT	UAUCACAGUGGAUUUGGUUUAU	145		MI03505	miR-7398a-5p	mdo-miR-7398a-5p	TGTTGTAGAGGGAAAATGACTGCT	UGUGUAGAGGCGAGAAAUAUGCU	13																MI03346	miR-1648-3p	gga-miR-1648-3p	TGGGCAGTGGAGGAGTGTC	UGGGAGUGGAGCGGAGCUGUC	14
MI02344	miR-33b	ppy-miR-33b	GTGGATGCTGTTGATCAA	GUGCAUGCUGUUGCAUGCAC	145		MI00397	miR-10a-3p	mdo-miR-10a-3p	AATTCGAATCTAGGGCGAAA	AAAUUCGUAUCUAGGGGAAUA	12																MI03440	miR-2337	bta-miR-2337	TGGTTTCTTCTTCTTTTTT	GUGGUUUCUUAUUCCUUUUU	14
MI03800	miR-9a-5p	dme-miR-9a-5p	TTTTGGTCATTTAGCTGTATGA	UCUUUGGUUAUCUAGCUGUAUGA	143		MI01878	miR-10b-3p	pol-miR-10b-3p	GATTCGATCGTCATAGGGGAGAT	AGAUUCGAUUCUAGGGGAGUAU	12																MI01603	miR-4762-3p	hsa-miR-4762-3p	CTTCTGAACAAGATTTGGCT	CUUCUGAUCAAGAUUUGUGGUG	14
MI02830	miR-7228-5p	mmu-miR-7228-5p	TCGGACCTGAACAAGATGC	UGGCGACCUGAACAGAUGU	141		MI02882	miR-1327-5p	oan-miR-1327-5p	TCTGAAAAGGCTGTTAATGATGA	UAAAAGGCUGUUAAAUGAUGAU	12																MI02832	miR-5736b-5p	tur-miR-5736b-5p	TCGGACTTGAGATTGGGCGAAT	UGCGGAGUUGAUUGGGCGAAU	14
MI02809	miR-250	cbr-miR-250	TCCTGATCAACTGTTGGCCCGG	UCACAGUCAACUGUUGGCACGG	139		MI00606	miR-320b	ggo-miR-320b	AGAAGTTGGATTGAGAGGGA	AGAAGCUGGGUUGAGAGGGCAA	12																MI01641	miR-6730-5p	hsa-miR-6730-5p	GAAAGGCTGGAGGGGTTGTTGA	AGAAAGGUGGAGGGGUUGUCAGA	14
MI02861	miR-3473	rno-miR-3473	TCTAAAGCTGGAGGATGCTA	UCUAGGGCUGGAGAGAUGGCUA	138		MI00699	miR-4546	pma-miR-4546	AGCAGAAGTCGTAGTGGAAG	AGCAGCAAGUCGGCGUGGAAGG	12																MI01493	miR-7893-5p	prd-miR-7893-5p	CGTGTTAAGCTTGGGGACGTTGTT	CUGUUGCUUGUGGAUCGUUGUU	14
MI02139	miR-2861	mmu-miR-2861	GGGGATCTGGAGGCGGCGG	GGGGCCUGGCGGCGGGCGG	137		MI00292	miR-456-3p	tgu-miR-456-3p	AAGGCTGGTAGATGGTTG	CAGGCUGGUUAGAUGGUUGUC	12																MI01396	miR-1744	tgu-miR-1744	CCTCAACAGCAGCAAACTCA	ACUUCAACAGGAGCAAGACUCA	13
MI01005	miR-3261	bmo-miR-3261	ATAGGATTTAGGATAAGGTAGT	UAGAAUUUAAGGAUAAGGUAGGGU	137		MI00455	miR-4593	pma-miR-4593	ACATCAGGATCGGTTGGA	GGCCAUCAGGAUCGGUGUGGA	12																MI02010	miR-3182	hsa-miR-3182	GCTTCTGTAGTGTAGTGG	GCUUCUGUAGUGUAGUC	13
MI03195	miR-7250-3p	mdo-miR-7250-3p	TGGACCTCCAGGAGAGCCTGGA	UGGCCCCAGGAGAGGAUGGA	137		MI02233	miR-4926	cel-miR-4926	GTAAGTGATTTTTGGATTTT	GUAGGAGUGAAUUUUGAUUUU	12																MI00178	miR-3720	ame-miR-3720	AACGGTGATGGTTTAGACG	AUACGGUGAUGAGUUUAAACAG	13
MI02571	miR-1422a-3p	oan-miR-1422a-3p	TAGAAAATTGGAGGATTG	UAGAAAAUCUUGUGUGGAUUG	135		MI01761	miR-5426-3p	aca-miR-5426-3p	GAGGAAGTAAATGTTGGACG	UGAGGAAGUAAACUUGGACU	12																MI00686	miR-4152-5p	cin-miR-4152-5p	AGATGTCGTGGTGGTGTAAT	AGAUGUAGUUGGUGUAAA	13
MI03673	miR-6684-5p	gga-miR-6684-5p	TTGGCTGAACATGAAGATGA	UUUGCUGCACUGAAGAUG	135		MI01186	miR-6533	bta-miR-6533	ATTGTGGACAGAGCATTAGACGAAC	UGCGGCAGAGCAUUAGAGAAC	12																MI03014	miR-4650	mml-miR-4650	TGAGAGATGTAGATGAGGCCTAT	UGGAAGGUAGAAUGAGGCCUGAU	13
MI01643	miR-3974	hsa-miR-3974	GAAAGGTCATTGGTAATGGTAATGC	AAAGGUCAUUGUAAGGUUAAUGC	133		MI02586	miR-2201-5p	sme-miR-2201-5p	TAGATACTGAAGAGAGCTATGTTG	AGUUACUGAAGAAGCUGAUGCUG	11																MI00845	miR-5584-5p	hsa-miR-5584-5p	AGGGAAAGGGAAGAAATGGA	CAGGGAAAUGGGAAGAACUAGA	13
MI00059	miR-1243-3p	mml-miR-1243-3p	AAAATGGATCAAAAGGAG	AAACUGGAUCAAUUAUAGGAG	131		MI01273	miR-2216-5p	cel-miR-2216-5p	CACTTTTAAGTCGGTATGGA	GCACAUUUUAAGUCGGUAGGC	11																MI03534	miR-6518	bta-miR-6518	TTACGGAGAGAGAAACGGCC	UCACGGAGAGGAGAAACUGCAC	13
MI00411	miR-32-3p	mml-miR-32-3p	AATTTTGTTTTTGATATT	AAUUUAGUGUGUGUGAUAUU	131		MI02313	miR-254	cbn-miR-254	GTGCTAAATCTGTCGCTTATGTAG	UGCAAAUCUGUCGCAUCUGUAGG	11																MI01824	miR-6973b-5p	mmu-miR-6973b-5p	GAGGTTGAGGGAGAGGAAGGGT	GUAGGUAUGGGGAGAGGACAGGGA	13
MI03105	miR-1384	oan-miR-1384	TGCAATTTTTGGACGCCCGA	UGCAAUUUUUGGAACCAA	128		MI03791	miR-2737	bmo-miR-2737	TTTTATCTTCAGATTTGTC	UUUUAUACUGUCCAGAUUUGU	11																MI00760	miR-882	mmu-miR-882	AGGAAGTAGGTAGCGCATGTATGT	AGGAGAGAGUUAGCGCAUUAGU	13
MI01846	miR-3074-5p	hsa-miR-3074-5p	GATCCTGCTGACTGCGCCA	GUUCCUGCUGAACUGAGCCAG	128		MI00925	miR-344g-5p	mmu-miR-344g-5p	AGTCGAGGCTCCTGCAGAAG	AGUCAGGCUCCUGGCAGGAGU	11																MI02041	miR-1623	gga-miR-1623	GGAGGACAGACATGCAGA	GCAGGCACAGACAGGCAGUA	12
MI02283	miR-4151-5p	cin-miR-4151-5p	GTGAAATATGATCGTCTAC	GUGAUAAUAUGAUGUCAUAA	128		MI00914	miR-4156-5p	cin-miR-4156-5p	AGTAAGGACATACAGCGCT	AGGUAAGGUCCUACAGCGU	11																MI01484	miR-2320-3p	ssc-miR-2320-3p	CGTGATGGTCTTCTGTTTG	CGAUGAUGGUCCCUGUGUUUG	12
MI01208	miR-1786	gga-miR-1786	ATTTTTTCTTCTTTTACT	AUUCUUUUCUGCUGUGUUACU	127		MI01055	miR-676-5p	mml-miR-676-5p	ATCTCAACGTACAGGACTTGCA	CUCUUCAACCUCAGGACUUGCA	11																MI03095	miR-3362	bmo-miR-3362	TGATGTTGAAGATGATGAATGTTGTTA	UGAUUUGAAGUUUAUGAAUGUUGUA	12
MI02507	miR-785	cbr-miR-785	TAAGTGAATATGGTTTGA	---NA---	126		MI03049	miR-6922-5p	mmu-miR-6922-5p	TGAGGGAGGGCATGTAGAGACGG	UGUGGGAGGGGACUGUAGAGAGG	11																MI00413	miR-5857	bma-miR-5857	AATTTTTTGGGAATTGTGACGGA	AAGUUUUUUGGGAUUUGCUGAGGA	12
MI01655	miR-1796	gga-miR-1796	GAACTGTGGAGGAGGGCA	GAACUGCUGAAGGAGGGCUGA	125		MI02432	miR-7371a-5p	mdo-miR-7371a-5p	GTTTGTAGAAGATGCTATTTT	UUUGUACAAGAUGCUCUGUUU	11																MI00125	miR-6041	ame-miR-6041	AAATACTCAGATCGACGGA	AAAUAUCAUCGAGAUCGAAGGA	12
MI00319	miR-1933-5p	mmu-miR-1933-5p	AAGTCATTCTGTTCGGTTTATTT	AGUCAUGGUGUUCGGUCUUAGUUU	125																							MI02016	miR-6099	mse-miR-6099	GGAAAAGTCAAACGTCGC	UGAGAAAGUCAAUACGUCGUC	12
MI03744	miR-4977-5p	dme-miR-4977-5p	TTTCTTTTCGTCGGAATA	UUUCUUUUGCGACGUGCAAUA	124																							MI02325	miR-6834-5p	hsa-miR-6834-5p	GTGGAGATGGGATTTGTCG	GUGAGGGACUGGGAUUUGUGG	12
MI01419	miR-8115	mmu-miR-8115	CGCACTACAACAAGCGCTCT	CCGCAAUAGCAACAAGGGCUCU	124																							MI02150	miR-2294	bta-miR-2294	GGGGCTGTAGTGGAGCATCTGCTG	GAGGCUGUAGAGGGCAUCUGCU	11
MI01522	miR-518d-5p	mml-miR-518d-5p	CTCGAGAGAAGCGCTTGACTG	CUCUAGAGGAAAGCGCUUACUG	123																							MI01708	miR-2712	cte-miR-2712	GACGTTGAAGACCGTCAGCTGGC	GACGUUGGACCGGCAGCCGGC	11
MI00879	miR-6494	mja-miR-6494	AGGGGCTGGTGGTGGCGA	AGGGCGCGGUGGUGAGCGUA	123																							MI00041	miR-320c	mml-miR-320c	AAAAGGGCTTGACAGGTTAA	AAAAGCUGGGUUGACAGGGUAA	11
MI01016	miR-1819-5p	cel-miR-1819-5p	ATATCATGCTCATAAATTCGGAC	AAUCAUGCUCAAAACAUUCGACA	122																							MI03287	miR-3388-3p	bmo-miR-3388-3p	TGGATTGGGACCTTGGATGGCTG	UCGCAUUGGGACCUGGAUGACUGA	11
MI01980	miR-548q	hsa-miR-548q	GCTAGTGCAAAAGGTTAATCGGCGG	GCUGGUGCAAAAGUAAUGGCGG	122																							MI02108	miR-3888-5p	tca-miR-3888-5p	GGCTTTGAATCGTCACTACC	GUGCUUUGAAUGUCACGCC	11
MI02802	miR-7645-3p	tgu-miR-7645-3p	TCCGGGCTGATTTACGAGGAGACT	UCGGGCUUGAUUUAAGAGGACU	122																							MI02099	miR-4448	hsa-miR-4448	GGCTCATTGGTCTAGTGGTATG	GGCUCCUUGGUCUAGGGGUA	11
MI00064	miR-3781	ame-miR-3781	AAAATGTGATTGATCGATTGGAT	UAAGUGAUUGAUCGAUCGUGGAU	121																							MI03294	miR-5425	aca-miR-5425	TGGCAAAGGAGATGACTCG	UUGGCAGAAGGGAUGACUCUG	11
MI03760	miR-7660-5p	mmu-miR-7660-5p	TTTGCTCCTGGCTCAGATTG	UUUGCCCUGGCUUCAGAUCUCG	120																							MI02480	miR-63b	ppc-miR-63b	TAAGAACTGAAGCAGAATGT	UAUGACACUGAAGCGAGAGUGU	11
MI03528	miR-889-3p	hsa-miR-889-3p	TTAATATCGGACGAATTGA	UUAAUAUCGGACAACCAUUGU	120																							MI01982	miR-6543-5p	gga-miR-6543-5p	GCTATTGCCGTGGAGAAGATGCTGG	GCUGUUACCUGAGAGAAGAUGCUG	11
MI00414	miR-2285p	bta-miR-2285p	ACAAAACTTGCGGACTTTTGG	AAAAACUUGAGUGAACUUUUGG	118																							MI00304	miR-6743-5p	hsa-miR-6743-5p	AAGGGGGAAGGGACGGGTGGCA	AAGGGGCAGGGACGGGUGGCCC	11
MI02264	miR-5954	hco-miR-5954	GTATTTTTTGCGGACAGAT	GUCAUUUUUUCAGGACAGAGU	117																							MI02537	miR-7262a-3p	mdo-miR-7262a-3p	TACACGGCAGTGAGGCTTT	UACAACGGCAGUAAGACUUUU	11
MI03065	miR-1270	ppy-miR-1270	TGAGTAGAGGAAGAAGCTGTGT	CUGGAGAGCAGGAAGAGCUGUGU	116
MI01756	miR-1687-5p	gga-miR-1687-5p	GAGGAAATGTGCGGCTGAG	UGAGGAAAUGAGCCAGCUGAG	115
MI00122	miR-5420	aca-miR-5420	AAAGTTGCATTGTTTGGGG	AAAGUGCUACAUUGUUUGGG	115
MI03020	miR-81b-3p	asu-miR-81b-3p	TGAGATCATCCAGATCGTCG	UGAGAUCAUGCCACAUCUGUCU	114
MI00406	miR-219a-1-3p	hsa-miR-219a-1-3p	AATTTGAGTCTGGACGTCAC	AGAGUUGAGUCUGGACGUCCCG	113
MI00381	miR-3115	hsa-miR-3115	AATGGTTTAGAAGTTGGT	AUAUGGGUUUACUAGUUGGU	113
MI00069	miR-6838-5p	hsa-miR-6838-5p	AAACAGCAGTAGAAGCTCCT	AAGCAGCAGUGGCAAGACUCCU	113
MI01473	miR-3017a	api-miR-3017a	CGGTCTATCGCAGAACTGGCA	CGGUCUGUCGCAGAACACGGCA	111
MI01537	miR-6932-5p	mmu-miR-6932-5p	CTGACGTGCAAGTAGACTTGGC	UUGUAGGUGAAGUAGACUUGGC	110
MI00065	miR-4146-3p	cin-miR-4146-3p	AAAATTTAGCCAGGAAGAG	AAAAUUUCUUGCCAGGAGAG	109
MI01171	miR-698-3p	mmu-miR-698-3p	ATTCTCGTACTCCTTCCC	CAUUCUCGUUUCCUUCCCU	108
MI01899	miR-8092	mmu-miR-8092	GCAATCTGGACTCGTAGCA	GCCAUCUGGGACUCGCAGGCA	108
MI02606	miR-276-3p	aae-miR-276-3p	TAGGAACTCAACCGGCGC	UAGGAACUUCAUACCGUGCUC	106
MI02989	miR-360-3p	cel-miR-360-3p	TGACGTAATCGGCGTTACAA	UGACCGUAAUCCCGUUCACAA	106
MI02511	miR-4106-3p	cin-miR-4106-3p	TAATAATTGGTTGAGTTTT	UAAAAUAUUGGUUUAGUUUUU	106
MI02469	miR-4204-5p	cin-miR-4204-5p	TAAATTCATCGTCATTTATCATA	UAAAUAUAAUGUCAUUUAUACAU	105
MI02372	miR-1174	cqu-miR-1174	GTGGTGTTTTAGATCATCGGCG	CUGGGUAUUUUAGAUCAUCGGC	104
MI02368	miR-6980-5p	mmu-miR-6980-5p	GTGGTGGGGGAGGTGGTGAG	GUGGGGGGGGAGGCUAGGUUAG	104
MI01088	miR-5736a-5p	tur-miR-5736a-5p	ATGCGTGAAGTAGACGATCAAATG	UGCGGAGUAGACUGGUCAAAUG	102
MI02316	miR-6917-5p	mmu-miR-6917-5p	GTGGAAGGGGAGCTGTCGACG	UGUGGAAGGGGAGUUGUGCCG	102
MI00922	miR-6502-5p	hsa-miR-6502-5p	AGTCAAAAGATTGTTGGACC	AGCUCUAGAAAGAUUGUUGACC	100
MI01883	miR-1387	oan-miR-1387	GATTTAGAACGTCGAAATG	GGUUUAAACUUCGAAAUG	99
MI01723	miR-3682-3p	hsa-miR-3682-3p	GAGAACTGGTGGAGGTAG	UGAUGAUACAGGUGGAGGUAG	98
MI00704	miR-6132	ptr-miR-6132	AGCAGGGTTGTCGGTGATTGCA	AGCAGGGCUGGGGAUUGCA	98
MI03488	miR-6610-3p	gga-miR-6610-3p	TGTGGTGGCCTTTGGAGAATATGC	UGGGUGGCUUUGGAGAUAUGGA	98
MI03122	miR-2020-5p	aqu-miR-2020-5p	TGCGGTGGTCTTTTCGGA	UGGGUAGUGUGUCUUUUCGGA	97
MI03356	miR-7073-5p	mmu-miR-7073-5p	TGGGGAATTGTAGAAGACCTATCA	UGGGGGAAUUGAAAGACUAUGA	97
MI01710	miR-7849-3p	hsa-miR-7849-3p	GACTAATTTCGATCTTGGGTCACT	GACAAUUGUUGAUCUUGGGCCU	97
MI03230	miR-1352	oan-miR-1352	TGGAGCTGCTGACATTCGGTG	UGGAGUGUGACAUUUGUG	96
MI00566	miR-1422b-3p	oan-miR-1422b-3p	AGAAAATCTGTGTGGACAATTGT	AGAAAAUCUUGUGUGGAUUGAU	96
MI02718	miR-5549-3p	cel-miR-5549-3p	TATGTTTGTTTTGTTGTTGT	UCAUGUUGGUUUUUUGUUGGU	96
MI00076	miR-141-3p	mml-miR-141-3p	AAACTGCGGAAAAGATGG	AACACUGUCUGGUAAAGAUGG	95
MI01356	miR-4078-5p	cin-miR-4078-5p	CATTGTAGGATTAAAAGGGATA	CCUUGUAGGAGUAAAGGGAA	95
MI03048	miR-3010	hma-miR-3010	TGAGGGAAAAATAATTTTG	UGAGAGCGCAAAAAUAAAUUUG	93
MI01456	miR-3656	hsa-miR-3656	CGGGCGGTTGCGGGTGGTGG	GGCGGGUGCGGGGGUGG	93
MI00718	miR-72-3p	prd-miR-72-3p	AGCCATGCTACATTGGGCCATG	GCCAUGCUACAUAGGGCCAUG	93
MI03533	miR-7630	cbn-miR-7630	TTACCACTCAAGCTCGTCGTAAG	UUACACUCAACAUCGUCGAAG	92
MI02619	miR-2369	bta-miR-2369	TAGGATTGGGTTTTTTTT	GUAGGUUGUGGGUUUUUGUUU	91
MI02599	miR-2814	bmo-miR-2814	TAGCGGAAATTTGGGGTAGTAGGT	UACAAAUUCUGUGGUAGUAGGU	91
MI00255	miR-316-3p	dme-miR-316-3p	AAGGAAAGTGGAAAAGAAGGCGT	ACAGGAAAGGGAAAAAGGCGUA	91
MI01037	miR-3809-5p	tca-miR-3809-5p	ATCATAAATTGTCGGTGAA	AUCAUAACUUGCUCGCUGA	91
MI03703	miR-4860-3p	bfl-miR-4860-3p	TTGTAGCAATTGTTGACGGGTAT	UGUAGAGAUUGUGUGACGGGUAGU	91
MI03704	miR-2475	bta-miR-2475	TTGTAGTGTGTCGAAACTGGACGG	UGAAGUGUGUGAAACUGCAGCGG	90
MI00403	miR-3819-5p	tca-miR-3819-5p	AATTTATTAATATTCTCT	AAUUCGUAUUAAUAUUCCA	90
MI02020	miR-6635-5p	gga-miR-6635-5p	GGAACGGAATCGAAAGCGTGCTT	GUGAAGGAUCAGAACAGCGUGCUU	90
MI03247	miR-6645-5p	gga-miR-6645-5p	TGGAGGATGTAGCAGTGGTGGCGGA	UGGGAGGUAGCAGUGGUGGUGA	90
MI03015	miR-306b	bmo-miR-306b	TGAGAGCAAGTCGGCTCTGA	UGAGGCACGAGGCGGCUCUGA	89
MI03069	miR-5007-5p	hsa-miR-5007-5p	TGAGTCTGGGACTGAAATGGTTT	UAGAGUCUGGCUGAUAUGGUUU	89
MI00434	miR-7465-5p	gga-miR-7465-5p	ACAGAAGCTGATCTCCGAC	UCAGAUAGCUGAUACUCCGC	89
MI01443	miR-4099-3p	cin-miR-4099-3p	CGGATTGATGGTGTTAGA	CGGAUUGACAUGGUGUCAGA	88
MI00043	miR-548a-5p	hsa-miR-548a-5p	AAAAGTAGGATTGTCGGTTTCACC	AAAAGUAAUUGCGAGUUUUACC	88
MI01377	miR-7555	ipu-miR-7555	CCCAGCCGGACAGCAAGGAC	CUCCAGCCCGGACACCCAGGAC	88
MI03324	miR-7266-3p	mdo-miR-7266-3p	TGGGAAGAGCAGAGGGAAGG	UUGGGAUAGAGCAGAGGGUAGA	87
MI02705	miR-2201-3p	sme-miR-2201-3p	TATGCTGTGGAAGTGGAGCATC	UAUCUGAAGAAGCUGGAGCAUC	86
MI02451	miR-2513a	dps-miR-2513a	TAAAGCAACTTTAGAACGTCATTGT	UAAAGCAACUUCAGACCAUAGU	86
MI02180	miR-3207	bmo-miR-3207	GGTAGAAGTGACGTAGGCAG	GUGUGAAGUGACGUAGGGAAG	86
MI02583	miR-998-3p	tca-miR-998-3p	TAGAGCATGGAATTCAGCCA	UAGCACCAUGGGAUUCAGCUCA	86
MI03783	miR-4616	pma-miR-4616	TTTGTGGAGTTTGACATGGCAGG	UUUGUGGUGUUUCAUGGCCAGG	85
MI01070	miR-5708	hsa-miR-5708	ATGAGCGACTGCAGCGTGACCA	AUGAGCGACUGUGCCUGACC	85
MI00603	miR-1252	ptr-miR-1252	AGAAGGTTGTTGAATATT	AGAAGGAAGUUGAAUUCAUU	84
MI00987	miR-1996b	cte-miR-1996b	ATAATGAAGTAGATCTTGG	AUCAAGUGAGGUCAGAUCUUGG	84
MI01340	miR-4800-3p	hsa-miR-4800-3p	CATCCGTCCGATCTGGCAA	CAUCCGUCCGUCUGUCCAC	84
MI00929	miR-7397-5p	mdo-miR-7397-5p	AGTCTGTTTATCTTGTGAA	AAUCUGUUUGUCUUAGUGACA	84
MI01269	miR-7458-3p	gga-miR-7458-3p	CACTCGTGGACATCTCAAGCAGAT	CACUGGGAUCAUCUCAGCAGAG	84
MI01137	miR-1397-3p	oan-miR-1397-3p	ATGTAGAGCCCAACGAGCTGTAT	AUGUAACCCAACGCAGCAUGAU	83
MI03152	miR-1497a	odi-miR-1497a	TGGAAGAACATGCAGTGGCTGGAA	UUGAAGAACUGCAGGUGGUGGAU	83
MI00344	miR-2284u	bta-miR-2284u	AATAGGTTCGTTCGGTTTATTTCTC	AAAAGUUCGUUCGGUUUUUCU	83
MI02441	miR-2778a-2-5p	bmo-miR-2778a-2-5p	GTTTTTTTTATATCGCGGG	GUUUUUUUGUAUAUCCUGC	82
MI00188	miR-998-5p	tca-miR-998-5p	AACTGGAATTTCATTTGGG	UACUGAAUUUCAUGUGGGC	82
MI03297	miR-15a	ola-miR-15a	TGGCAGCATGGAATGGTTTGGT	UAGCAGCACGGAAUGGUUUG	81
MI00282	miR-3138	ptr-miR-3138	AAGGAGGGAGAGGGAATG	ACAGUGAGGUAGAGGGAGUG	81
MI01173	miR-369	cfa-miR-369	ATTGAATACATGGTTGGCTGTT	AAUAAUACAUGGUUGGUCUUU	81
MI03097	miR-90b-3p	cbr-miR-90b-3p	TGATTGTATTTTGAATGGCAACT	UGAUAUGUUGUUUUGAAUGUCACU	81
MI00042	miR-2284y	bta-miR-2284y	AAAAGGTCGTTTCGGGTCTCTTC	AAAAGUUCGUUCGGGUUUUUC	80
MI01446	miR-2820	bmo-miR-2820	CGGCAAGATGGACGTGGAA	CAGCAAGAUGGAACGUGAAUA	80
MI02407	miR-7261-5p	mdo-miR-7261-5p	GTTGGAAGAACCAGAACTCTCGGCA	GUGGGAAGAAAGAAUCUUGGCA	80
MI03387	miR-1188-5p	mmu-miR-1188-5p	TGGGGTGGGTTGGGAGGA	UGGUGUGAGGUUGGGCCAGGA	79
MI01342	miR-4143-3p	cin-miR-4143-3p	CATGAAGAACAAACATCT	CAUGAAAACACCAAACAUGU	79
MI02183	miR-4703-3p	hsa-miR-4703-3p	GGTAGTTGATGTTGTATTGAACCAC	UGUAGUUGUAUUGUAUUGCCAC	79
MI00219	miR-6044	ame-miR-6044	AAGAGGCTTCTGAGGCATAT	AAGAGGCUUCUUAGGCAAGUGAU	79
MI02614	miR-6942-5p	mmu-miR-6942-5p	TAGGAGTAGGAGAAACATTTC	UAGGAGGAGGGGAACAUUUGC	79
MI01694	miR-1570	gga-miR-1570	GAATGGTCGTTCAGAAAATGTGAT	GAAGGGUGUGCAGAAGAAUGUGA	78
MI03618	miR-277b-5p	sme-miR-277b-5p	TTGAAGTCGGAAATGCATCTTC	UUGAUCAGAAAUGCAGCUUC	78
MI00143	miR-181d-5p	ssc-miR-181d-5p	AAATTTTTGATTGTTGGTGGGTT	AACAUUCAUUGUUGUCGGUGGGUU	77
MI03148	miR-7939d-3p	prd-miR-7939d-3p	TGGAACTGTTGTGGAGGCACTGGC	UGACUGUUUUGGAGGCCCGUGGC	77
MI00617	miR-2179-3p	sme-miR-2179-3p	AGACTATTAGAAGATTTGTTGGAT	AGACUAUAGAGAUUUUUGCUAU	76
MI00488	miR-4433-3p	hsa-miR-4433-3p	ACGGAGTGGGGATGGAAT	---NA---	76
MI01282	miR-7789	hhi-miR-7789	CAGCAGAACATGTACGTCGCAC	CAGCAGAGCAGACGUCGCAGC	76
MI00489	miR-216a-3p	pma-miR-216a-3p	ACGGATAACTGGGAGTAGGC	ACGGGAGUCACUGGGAUUAGGC	75
MI00190	miR-3023	api-miR-3023	AACTTGGTTCAGAATTGTCGA	AAGCUUGAUUUCAGAAAUGUCGA	75
MI01406	miR-3154	ppy-miR-3154	CGAAGGGGGGTTGGGAAG	CAGAAGGGGAGUUGGGAGCAG	75
MI03335	miR-6785-5p	hsa-miR-6785-5p	TGGGAGGGGTGGATGGGG	UGGGAGGGCGUGGAUGAUGGUG	75
MI01970	miR-4787-5p	hsa-miR-4787-5p	GCGGGGGTGGCGGCGGACCA	GCGGGGGUGGCGGCGGCAUCCC	74
MI00736	miR-873-3p	mml-miR-873-3p	AGCTGATGAGATTGCAGGGA	AGACUGAUGAGUUCCCGGGA	74
MI01029	miR-4177-5p	cin-miR-4177-5p	ATATTTTTAAAACCATTA	UAUUUUUAAAACAGCAAUUA	73
MI02308	miR-4504	ptr-miR-4504	GTGCAATAGAGATGATCATCGGA	UGUGACAAUAGAGAUGAACAUGG	73
MI00121	miR-548ap-5p	hsa-miR-548ap-5p	AAAGTTATTGCGGACGTTT	AAAAGUAAUUGCGGUCUUU	73
MI03482	miR-6793-5p	hsa-miR-6793-5p	TGTGGGTTGGGTTGAGGGTTCGA	UGUGGGUUCUGGGUUGGGGUGA	73
MI03523	miR-4000f-5p	cin-miR-4000f-5p	TTAAATTCGTTGGAACAG	UGAAACUUCGCUGGAACAGG	72
MI00427	miR-466i-3p	mmu-miR-466i-3p	ACACACACACACACACACACA	AUACACACACACAUACACACUA	72
MI03002	miR-7323-5p	mdo-miR-7323-5p	TGACTGATTGTGGACAGGT	UUACAGAAUUGUGUGACAGGU	72
MI01631	miR-4282	hsa-miR-4282	GAAAATTTCATTTCCAGGA	UAAAAUUUGCAUCCAGGA	71
MI03050	miR-4510	ptr-miR-4510	TGAGGGAGTGGAGAATGT	UGAGGGAGUAGGAUGUAUGGU	71
MI00198	miR-6713-3p	gga-miR-6713-3p	AAGAAGCTGCTGGATCATTA	AAGAAGCUGUAAUCAUCA	71
MI03042	miR-7116-5p	mmu-miR-7116-5p	TGAGGATCAGGAGAAAAAA	UGAAGACAUCAGGAAAAAAAA	71
MI01912	miR-761	hsa-miR-761	GCAGAGAGGGTGAAACTGAAC	GCAGCAGGGUGAAACUGACACA	71
MI02895	miR-1645	gga-miR-1645	TCTGCTGAAGCATCTGTAGT	UCUGCUGAAGUACUGUCAGA	70
MI02394	miR-2702-3p	cte-miR-2702-3p	GTTCAAGTAGTAGAAATTC	GUUCAGGUAAUAGAAAUGUAC	70
MI02357	miR-3645-5p	dme-miR-3645-5p	GTGGGTGCAGGCTTTAATT	GUGAGUGCAGGCUGUUUAUUG	70
MI01937	miR-4135-3p	cin-miR-4135-3p	GCATGTTGGAAATTTGGTGGCT	GCCAUGUUGAUUUGGUGGCU	70
MI00565	miR-635	hsa-miR-635	ACTTTTGGCACTGAAACGACATGTAC	ACUUGGGCACUGAAACAAUGUCC	70
MI00671	miR-3925-5p	hsa-miR-3925-5p	AGAGTAGATACTGAAAATGGGCCT	AAGAGAACUGAAAGUGGAGCCU	69
MI01300	miR-4433b-3p	hsa-miR-4433b-3p	CAGGAGTGGGGGGTGGGA	CAGGAGUGGGGGGUGGGACGU	69
MI00019	miR-1014-3p	dme-miR-1014-3p	AAAAATCATTTTCAGTTGG	AAAAUUCAUUUUCAUUUGCAG	68
MI02789	miR-3378-5p	bmo-miR-3378-5p	TCCATGGTTGTCGGGGCGCTC	UUCCAUGUUGAUCGGGGCUGCUUC	68
MI02594	miR-4142-5p	cin-miR-4142-5p	TAGCAGCGCATTGATCATAA	UAGCAGCUCAUCUGGUAUAA	68
MI01436	miR-7075-5p	mmu-miR-7075-5p	CGGAGGAGGACATTTTTT	CGGGGAGGAGGACAUGGUUUU	68
MI01625	miR-1582	gga-miR-1582	GAAAAAAGCAAGAACACG	GAAAGAGAGCCAGAACACAG	67
MI01744	miR-1955-3p	mmu-miR-1955-3p	GAGATTCGTACTGGGACAT	GAGCAUUGCAUGCUGGGACAU	67
MI02602	miR-1964-5p	mmu-miR-1964-5p	TAGCTGGGCACAAAAGCTGCGGT	AGCUGGAGCACAAAAGCCGGUG	67
MI01258	miR-3557-3p	rno-miR-3557-3p	CACAGGAACTGGAGCTGGAG	ACACAGGACCUGGAGUCAGGAG	67
MI01485	miR-4562	pma-miR-4562	CGTGCTGCTTCGTCGTCGGGT	CGUGCGUCGCGUUCGUCGUCGGCU	67
MI00762	miR-593-5p	hsa-miR-593-5p	AGGACCACTAGGCATTTCAGC	AGGCACCAGCCAGGCAUUGCUCAGC	67
MI03629	miR-5622-3p	mmu-miR-5622-3p	TTGATGGTAGTGGTGGTGC	CUUAGCUGGGUAGUGGUGGUGC	66
MI02129	miR-6551-3p	gga-miR-6551-3p	GGGCTGTAGAGATGTTGGCAACTT	GGGCUGUGAGAGAUGUUCCCUU	66
MI00984	miR-2284g	bta-miR-2284g	ATAAGTTCGTTGGATGTTTT	AAAAGUUCGUUCGGCUUUUU	65
MI03100	miR-548aw	hsa-miR-548aw	TGCAAAATTCATCGTCGGTT	GUGCAAAAGUCAUCACGGUU	65
MI03755	miR-599-5p	mml-miR-599-5p	TTTGATAAGCCTGAGGATGGGACT	UUUGAUAAGCUGACAUGGGACA	65
MI02384	miR-287-3p	dme-miR-287-3p	GTGTTGATAATCGTCTGAC	UGUGUUGAAAAUCGUUUGCAC	64
MI03478	miR-3716a	ame-miR-3716a	TGTGGATTTGAATCGTATA	UAUGUGGAUUUGAAAUCAUAUA	64
MI01278	miR-4436b-3p	hsa-miR-4436b-3p	CAGAGCGGAGAATTGGACAA	CAGGGCAGGAAGAAGUGGACAA	64
MI02585	miR-7058-5p	mmu-miR-7058-5p	TAGAGGGAGGTGACGTCGTAGTA	UAGAGGGGAGGUGACCGUGGAAGU	64
MI02609	miR-1750	gga-miR-1750	TAGGACCACGTGCATTACTG	UGAGGACCAAGUGCAUCACUGC	63
MI02094	miR-25b-5p	pma-miR-25b-5p	GGCGGAAAGACTGGAGGAGGCTC	GGCGGAGACUGGAGCAAGUGCUC	63
MI00970	miR-3241	bmo-miR-3241	ATAAAGGATCGTTGACCAAAAA	AUAAAGGAUCUUUACCAAAGCA	63
MI02481	miR-3539	gga-miR-3539	TAAGAAGACTGATGCTGTT	CAGAGGAAGACUGAUGCUAGUU	63
MI01513	miR-2752	bmo-miR-2752	CTCAACACGGACCAAGGA	CUCAACACGAUGGCCACGGA	62
MI03658	miR-3847-5p	tca-miR-3847-5p	TTGGACTTTTTTTTTAATT	UUCGAACUUUUUAUUUAAUUU	62
MI01101	miR-4306	hsa-miR-4306	ATGGAGAGAAAGACAGGA	UGGAGAGAAAGGCAGUA	62
MI00695	miR-7385d-3p	mdo-miR-7385d-3p	AGCAAGAGATCTATGCCGGCCTGA	AGCAUAGUCUAUCCGGCCUGA	62
MI00137	miR-929	api-miR-929	AAATTGATCGATATGGAG	AAAUUGACUCUAGUAGGGAG	62
MI02721	miR-2763	hme-miR-2763	TATTATCGTCATCATTACTTTGA	UAUUAUGCUCAUUACUUUGGAG	61
MI01031	miR-371a-5p	hsa-miR-371a-5p	ATCAAACTGTGGAGGCATCAT	ACUCAAACUGUGGGGGCACU	61
MI02857	miR-4288	hsa-miR-4288	TCGTGCTGCTGACGTTGTCC	UUGUCUGCUGAGUUUCC	61
MI00360	miR-6076	hsa-miR-6076	AATGAAAGAGTAGAGGTGG	AGCAUGACAGAGGAGAGGUGG	61
MI00977	miR-142-5p	ccr-miR-142-5p	ATAAGAGTAGACAGAACTATCT	CAUAAAGUAGACAGCACUACU	60
MI01831	miR-2024e-5p	nve-miR-2024e-5p	GAGTATTGTAGCGGTGGTGCAAAA	AGAGUAUUGGCGCUGGGCAAAA	60
MI02892	miR-301a-5p	gga-miR-301a-5p	TCTGCAATCGTTGCACTGT	UCUGACAAUGUUGCACUACU	60
MI03692	miR-5305	isc-miR-5305	TTGGGTTGAAGATAAGCTG	UUGGGCUUGAAGAUUAGCUUAG	60
MI02821	miR-5440	aca-miR-5440	TCGAGAGGATGAAGGACAC	UCAGGAGGACUGAAGGACCAC	60
MI01231	miR-548at-3p	hsa-miR-548at-3p	CAACCCGCGTAACTTTTT	CAAAACCGCAGUAACUUUUGU	60
MI01866	miR-1741	gga-miR-1741	GATGGTCGGATTACACCCT	AUGGCUCUGGAUUACACCUU	59
MI03678	miR-6728-5p	hsa-miR-6728-5p	TTGGGAGGAGGAGGCAGAGGGG	UUGGGAUGGUAGGACCAGAGGGG	59
MI00294	miR-7000-5p	mmu-miR-7000-5p	AAGGGACCAGGTATCTGAAGA	AGGGGACAGGUAUCUGGACAGA	59
MI01755	miR-8059	hsa-miR-8059	GAGGAAACTGTAGATGACAAAAGCT	GGGGAACUGUAGAUGAAAAGGC	59
MI01117	miR-87c-3p	sme-miR-87c-3p	ATGGCAAATTTCGATTGAT	AUGAGCAAAUUAUCAAUUGACU	59
MI00595	miR-1843b-5p	mmu-miR-1843b-5p	AGAAGCTTCTGTCTGACTT	AUGGAGGUCUCUGUCUGACUU	58
MI00498	miR-223-5p	mmu-miR-223-5p	ACGGGTATTTGACAAGCTGTTG	CGUGUAUUUGACAAGCUGAGUUG	58
MI01570	miR-664-1-5p	rno-miR-664-1-5p	CTGGCTGGGAAAAAAGACTTGG	CUGGCUGGGGAAAAAGAUUGG	58
MI02124	miR-7027-5p	mmu-miR-7027-5p	GGGATAACGGTAGAACAGCAGAGC	UGGAAAGGAAGAAACAGCAGAGC	58
MI01520	miR-181b-3p	hsa-miR-181b-3p	CTCCCTGAACAATAGAAGCA	CUCACUGAACAAUGAAUGCAA	57
MI00550	miR-3369	bmo-miR-3369	ACTTACAGAAGATGCAGTTCTCA	UACUUACAGAUAGAUCGUUUUCA	57
MI01869	miR-457-5p	aca-miR-457-5p	GATGTAGCACTTTCAATATTTGGCA	CAGCAGCACUUCAAUAUUGGCA	57
MI00393	miR-4213-5p	cin-miR-4213-5p	AATTATTTTTAAGGATTTCTC	AAUAUUUUUAACGAUUUUC	56
MI01769	miR-4463	hsa-miR-4463	GAGGACTGGGGGTGGTGGGCC	GAGACUGGGGUGGGGCC	56
MI01999	miR-4526	hsa-miR-4526	GCTGGAGCAGGGCTGGGCGT	GCUGACAGCAGGGCUGGCCGCU	56
MI00394	miR-5450	aca-miR-5450	AATTCATCAAATCTTCCA	AGAGUUCUCAGAAUCUUCCA	56
MI01730	miR-6559-3p	gga-miR-6559-3p	GAGACTTGGACTTCTTTCTTGCAGT	AGAGUUGACUCUUCCUUGCAGU	56
MI02389	miR-2482	bta-miR-2482	GTGTTTTTTTGTCGTTTGA	GUAGUUUUCUUUGUCGUUUU	55
MI00552	miR-2839-3p	bmo-miR-2839-3p	ACTTCGCACTGTTTGACGGT	CGCUGGCGCACUGUUUGACGGU	55
MI01002	miR-3828-3p	tca-miR-3828-3p	ATAGCTAGCCTAGAGTCGGATCG	AUAGCUAGCCUCGUACUCGGAAUCG	55
MI00428	miR-466f-3p	mmu-miR-466f-3p	ACACACACACACACACACACAC	CAUACACACACACAUACACAC	55
MI03480	miR-4490	hsa-miR-4490	TGTGGGAAGAATTTGGGCAT	UCUGGUAAGAGAUUUGGGCAUA	54
MI03539	miR-4775	hsa-miR-4775	TTACTTTTATTTTCGGTACT	UUAAUUUUUUGUUUCGGUCACU	54
MI03595	miR-7670-5p	mmu-miR-7670-5p	TTCGATGGACAGATTGGAA	AUUCAGAUGGGCAGAUUGGGAA	54
MI02297	miR-87c	hco-miR-87c	GTGAGCAAAGTTTCAGGTTCA	GGGAGCAAAGUUUCAGGUUC	54
MI02509	miR-888-5p	hsa-miR-888-5p	TAATAAAAAGCTCGTCAGTA	UACUCAAAAAGCUGUCAGUCA	54
MI00052	miR-987-5p	dsi-miR-987-5p	AAAATAAATAGTCGGTTAATGA	UAAAGUAAAUAGUCUGGAUUGAUGA	54
MI00138	miR-1358	oan-miR-1358	AAATTGATTTTTGTTTGGA	AACUGAUUUUGUUUGGGA	53
MI02800	miR-7386l-5p	mdo-miR-7386l-5p	TCCGATGGTATTGTAATTTT	UCAGAUAAGGUAUUUAAUUUU	53
MI03648	miR-1626-3p	gga-miR-1626-3p	TTGGAACTGTGCCCGTTGGACGTG	UCUGGAAGUUGCCCUGGACGUG	52
MI01609	miR-182	cte-miR-182	CTTGGCGATCTGTATACATTCACT	CUUGGCACUGGUAGAAUUCACU	52
MI00016	miR-2284b	bta-miR-2284b	AAAAAGTTTTTGGTTTTTTT	AAAAGUUCGUUUGGUUUUUUC	52
MI03637	miR-3049-5p	ame-miR-3049-5p	TTGCGGAAGTAGTTGTGGCGGTAT	UCGGGAAGGUAGUUGCGGCGGAU	52
MI02704	miR-4066-3p	cin-miR-4066-3p	TATGCCTTTAAATCGTCCG	CAUGCCUUUAUCAUGUCCG	52
MI00086	miR-641	ptr-miR-641	AAAGACAAGTGAATAGAGCACCA	AAAGACAUAGGAUAGAGUCACC	52
MI03609	miR-7565	ipu-miR-7565	TTCTGACTGAAGCTGAAGCCAGT	UUCCUGCUGAACUGAGCCAGU	52
MI00975	miR-255-5p	prd-miR-255-5p	ATAAGAAATCGTCGTTTTT	GUAAGAAAUCAGUUCGGUUUU	51
MI02230	miR-2821	bmo-miR-2821	GTAACGTAGGCGAATCCGGTGA	GUCACGUAGGGCACCGGUGA	51
MI02866	miR-2843-5p	bmo-miR-2843-5p	TCTAATAAATTAGAGTCGGACACA	UCUAAGGAAAUUAGGUCGGAUACA	51
MI01191	miR-4111-3p	cin-miR-4111-3p	ATTTCATATTTTGTCGGTT	AUUUGAUUAUUUUGUGGGU	51
MI00775	miR-4633-3p	hsa-miR-4633-3p	AGGAGACTTAGCGAGAGAATATGCA	AGGAGCUAGCCAGGCAUAUGCA	51
MI00853	miR-5196-5p	hsa-miR-5196-5p	AGGGAAGGGAGAGAGGGAGGGG	AGGGAAGGGGACGAGGGUUGGG	51
MI02461	miR-559	ppy-miR-559	TAAATAAATAAGTCAAAAA	UAAAGUAAAUAAGCACCAAAA	51
MI01195	miR-5697-3p	mml-miR-5697-3p	ATTTGATCTGAACTCTTGA	CUUUUAUCUGAAACUGCUUGA	51
MI00692	miR-7788	hhi-miR-7788	AGATTTAAAGATTGTTGACA	CAGAUUUUAAAGAUGUUUGACA	51
MI02883	miR-1326	oan-miR-1326	TCTGAAACGGAAGTTGATACTCTTCA	UCUGAAAGAAUUGAUGCUCUUC	50
MI03725	miR-1678	gga-miR-1678	TTTACAACAGAAGAAGGACT	UUUGACAAAGACAGAAGGAGCU	50
MI01532	miR-3490	sja-miR-3490	CTCTTTGGGTTGTGGGGA	UCCUUUGGGUUGUGGGGAUA	50
MI01903	miR-4711-5p	hsa-miR-4711-5p	GCACCAGGCCAGAAGATTATGTAG	UGCAUCAGGCCAGAAGACAUGAG	50
MI00991	miR-548f-3p	hsa-miR-548f-3p	ATACCACTGTAATTCACTTTT	AAAAACUGUAAUUACUUUU	50
MI02557	miR-7945-5p	prd-miR-7945-5p	TACGTGATTGTGGTCGTTTATATG	UACUGUAUUUGGUCGUUUAAAG	50
MI03041	let-7k-5p	gga-let-7k-5p	TGAGGAGTAGATTCAATGGTTT	UGAGGUAGUAGAUUGAAUAGUU	49
MI00989	miR-1420b-5p	oan-miR-1420b-5p	ATACAATCTAGCGAGCACTCAT	AUCCAAUCUGGGAGCACUCU	49
MI00018	miR-2024g-5p	nve-miR-2024g-5p	AAAAATATCGTTGTTTGGAAA	AAAAUAUCGGUGUUGGGUAAA	49
MI03621	miR-2367-3p	bta-miR-2367-3p	TTGACAAGGACAGGTTACAGGAACG	UUGAAAGGCACUUACAGGAAG	49
MI00286	miR-365b-5p	gga-miR-365b-5p	AAGGATTTTTGGAGGCATTAGA	AGGAUUUUUAGGGGCAUUAUGA	49
MI01421	miR-458-5p	oan-miR-458-5p	CGCCATTTTCAGGGCTAG	AGCGCCAUUUUCAGAGCUAU	49
MI00821	miR-55-5p	crm-miR-55-5p	AGGCAAGCACTTGGGGAT	CGGCAGAAGCACUUGGGGUAU	49
MI01552	miR-6012-5p	tca-miR-6012-5p	CTGGAACTGTTTCTGGCGGA	CUGAUCUUGUUUCUGCGGA	49
MI03572	miR-6038	ame-miR-6038	TTATTTTTTCTTATTTCATT	UAUGUUUCUGUCUUAUUUCAUU	49
MI02756	miR-7622	cbn-miR-7622	TCAATTCGAGGATTGGGGCAGATT	UCAAUUCAGGAUGGUGCAUAUGU	49
MI03491	miR-98-5p	aca-miR-98-5p	TGTGGTGTAGTGGTATTGT	UGAGGUAGUAAGUUGUAUUGU	49
MI01789	miR-1255a-5p	mml-miR-1255a-5p	GAGGATGTAGCAAAGGAAGAAGG	AGGAUGAGCAAAGGAAGUAGU	48
MI01222	miR-2204-3p	sme-miR-2204-3p	CAAATCCGGACTAATTTT	AAACAUCCGGACUAAGUUUAU	48
MI00225	miR-4097-5p	cin-miR-4097-5p	AAGATAAAGTCTGACTGA	CAAUAUAAAGUUGACCUGA	48
MI00418	miR-548ak	hsa-miR-548ak	ACAAAGTAAGCTGTCGGATTTTTGC	AAAAGUAACUGCGGUUUUUGA	48
MI01849	miR-5729a-3p	tur-miR-5729a-3p	GATCGATCAGTCAGGGGTG	GAUCGAACCCAGUCAGGGUG	48
MI02504	miR-101	cfa-miR-101	TAAGTACTGTAGATAATGC	UACAGUACUGUGAUAACUGA	47
MI00741	miR-133a-5p	ccr-miR-133a-5p	AGCTGGTCAAATGGACGAA	AGCUGGUAAAAUGGAACCAAA	47
MI02467	miR-277b	cte-miR-277b	TAAATGCATAAGTCTCTGGCATAT	UAAAUGCAUAUUCUGGCACUAA	47
MI03563	miR-4163-5p	cin-miR-4163-5p	TTATATTAGTAGGGGGAT	UGUAUAUUACAGAGGGGGAU	47
MI01054	miR-5607-3p	cin-miR-5607-3p	ATCTAATTTTCGTCCAGT	AUUUAAUUUUCGUCCCAAAU	47
MI03586	miR-7928-5p	prd-miR-7928-5p	TTCCGGCTTCAATTCACTGTT	UUUACGGCUUCAAUUCAUUGUU	47
MI03485	miR-1287	ggo-miR-1287	TGTGGTCGTGGGTTCGAG	UGCUGGAUCAGUGGUUCGAG	46
MI00866	miR-1763	gga-miR-1763	AGGGCCGGGAGGGACGCGGGAT	GAGGGCGGGAGCGGAGCGCGGGA	46
MI03201	miR-3878-5p	tca-miR-3878-5p	TGGACGGAGAACAATTCGGA	UGGACGGAGAACUAAUUGU	46
MI00799	miR-3887-5p	tca-miR-3887-5p	AGGAGGTTGTCGATGAAAAACGC	GGGGUUGUCAUAAAAACGC	46
MI01913	miR-4691-3p	hsa-miR-4691-3p	GCAGATCCACGGACTGAAGGCAT	CCAGCCACGGACUGAGAGUGCAU	46
MI01879	miR-509	pbi-miR-509	GATTGATCGTTGTGGGAAGA	UGAUUGAUACGUCUGUGGGUAGA	46
MI01216	miR-548t-5p	hsa-miR-548t-5p	CAAAAGTGGTCGGTTTTTT	CAAAAGUGAUCGUGGUUUUUG	46
MI02578	miR-6649-5p	gga-miR-6649-5p	TAGACACTCAATGCCAAGCAG	UUUAUCACAUCAAUGCCAAGCAG	46
MI03486	miR-7398b-5p	mdo-miR-7398b-5p	TGTGGTGGAATGGAAGAATATGCT	UGUGUAGAGAUGGGAAAUAUGCU	46
MI00994	miR-982-5p	dme-miR-982-5p	ATACTGGACAAATAGAAGTATAAT	UCCUGGACAAAUAUGAAGUAAAU	46
MI00583	miR-1252-5p	hsa-miR-1252-5p	AGAAGAAATTGAACATTTAA	AGAAGGAAAUUGAAUUCAUUUA	45
MI01355	miR-353	cel-miR-353	CATTGCAATTGTTGGTCTT	---NA---	45
MI02782	miR-3880-5p	tca-miR-3880-5p	TCCAAAGAACCTGAAGTAGAATTCG	UCCAAGAAACGAAAGAAUUCG	45
MI02091	miR-3887-3p	tca-miR-3887-3p	GGCCTTCTTTTATTCCAA	UGGCGCCUUUUUAUUCCAA	45
MI02780	miR-4528	hsa-miR-4528	TCATTATTGTATTGATCGATGGA	UCAUUAUAUGUAUGAUCUGGAC	45
MI00467	miR-6832-3p	hsa-miR-6832-3p	ACCCTTTTTTTTTCCCAT	ACCCUUUUUCUCUUUCCCAG	45
MI01113	miR-7182-3p	mml-miR-7182-3p	ATGGATTGAAAACGGGCGATGC	AUGGAUUUUAAAACUGGGAUGC	45
MI03494	miR-7398a-1-5p	mdo-miR-7398a-1-5p	TGTGTAGGAGGAGCAGAAAGAAC	UGUGUAGAGGCGAGAAAGAUACC	45
MI02623	miR-7425-3p	oan-miR-7425-3p	TAGGCGGCTGGGACGGAC	UAGGCGGGCUGCCGACUGAC	45
MI03565	miR-7429-3p	oan-miR-7429-3p	TTATGGACTGTTACATGGTG	UUUGGACUGCCUACAUGGAG	45
MI02719	miR-1014-5p	dme-miR-1014-5p	TATTAATGGAAATGGATTTGTTAAT	UAUAAUGGAAAUAGAUUUUAAU	44
MI02267	miR-1422m-5p	oan-miR-1422m-5p	GTCAAGGAAGTTTTTCTGA	UUCAAGGCAAGUUUUUUCUUGA	44
MI01486	miR-1-5p	asu-miR-1-5p	CGTGCTTCTTTGCATCGCCATA	CGUACUUCUUUACAUCGCCAUA	44
MI02399	miR-192-5p	pma-miR-192-5p	GTTGACCATCTGAATTGAGACGCCG	UUGACCUAUGAAUUGACAGCCG	44
MI00102	miR-2975	tgu-miR-2975	AAAGGAAAGTTAGGATCCA	AAAGGAAAGGUGUGGAUCCAU	44
MI03762	miR-3645-3p	dme-miR-3645-3p	TTTGGAAGACCAGCACCAA	UUUGGAAGCCAGCACUCAAGU	44
MI02396	miR-7340-5p	mdo-miR-7340-5p	GTTCAGAACTCTTCTTATGCCAGCA	CUUCAGAACUUUCUUAUGGACA	44
MI01872	miR-147a	hsa-miR-147a	GATGTGGAAATGGCTTTGC	GUGUGUGGAAAUGCUUCUGC	43
MI02668	miR-19a-5p	oan-miR-19a-5p	TAGTTTTGCATATTTCAA	UAGUUUUGCAUAGUUGCACUA	43
MI02937	miR-2289	bta-miR-2289	TCTTGTTTGAGCTCGTCGTCTC	UCGUGUUCGAGCUCGCGUCC	43
MI01196	miR-4190-5p	cin-miR-4190-5p	ATTTGATTTATATTAACA	AUAUGAGUUUAUAUUUACA	43
MI01241	miR-4428	ptr-miR-4428	CAAGGAGAGAGAAATGGAACC	CAAGGAGACGGGAACAUGGAGCC	43
MI01798	miR-6087	hsa-miR-6087	GAGGCGGTGGTGGGCGGC	UGAGGCGGGGGGGCGAGC	43
MI03215	miR-7153-5p	hsa-miR-7153-5p	TGGAGAAGACTGACAAATGAGGAGG	UGAGAACUGACAAAUGUGGUAGG	43
MI01011	miR-1185-2-3p	hsa-miR-1185-2-3p	ATATACAAGGGGGACTCAAT	AUAUACAGGGGGAGACUCUCAU	42
MI03077	miR-1193-5p	mmu-miR-1193-5p	TGATACGGCCGTGACGTACA	UGGUAGACCGGUGACGUACA	42
MI03456	miR-135a-3p	rno-miR-135a-3p	TGTAGGGATGGAGATGTAA	UGUAGGGAUGGAAGCCAUGAAA	42
MI03670	miR-1575	gga-miR-1575	TTGGCAGAACGTAGGAAGG	CUGGCAGCACGUAGGAGCAGG	42
MI02516	miR-2834	bmo-miR-2834	TAATATCTGGAGTAGACGGAAC	UAAUAUCGGGACUAGACGAC	42
MI03695	miR-3496	sja-miR-3496	TTGGTCGTACTGGACGTTTGGTTT	CGGCGUCUGGACGUUUGGUUUU	42
MI02954	miR-3683	hsa-miR-3683	TGAAATTGGAAGTAGTAGCA	UGCGACAUUGGAAGUAGUAUCA	42
MI02703	miR-509-5p	hsa-miR-509-5p	TATGCAGAACTGGCAATC	UACUGCAGACAGUGGCAAUCA	42
MI01075	miR-5838	bma-miR-5838	ATGAGTATGGTTTCGGTTTCGAT	UGAGUAUUUUCGGUUUCGCAUC	42
MI00546	miR-626	hsa-miR-626	ACTGGTATGAAAATGTTTT	AGCUGUCUGAAAAUGUCUU	42
MI02716	miR-6311-3p	hme-miR-6311-3p	TATGTGAGACTATACGTAGC	UAGUGAGACUCUGACGGUAGC	42
MI02478	miR-881-3p	rno-miR-881-3p	TAACTGTGGCATATTCTAGTAATGG	UAACUGUGGCAUUUCUGAAUAG	42
MI02956	miR-932-3p	aae-miR-932-3p	TGAACAATGTGGAAGTGAACT	UGCAAGCAAUGUGGAAGUGAAG	42
MI02724	miR-1492	odi-miR-1492	TATTGAATACGCGGCCTTTG	UAUUGCACAUACCCGGCCUUG	41
MI00349	miR-16a-3p	aca-miR-16a-3p	AATATTGTTGTTGCTGCTGTA	CCAAUAUUGUUGUGCUGCUUA	41
MI00964	miR-2039-3p	nve-miR-2039-3p	ATAAAAAAGGTAGGACTAT	AUAAAAUAAAGGUAGGCUCU	41
MI03106	miR-2207-3p	cel-miR-2207-3p	TGCACAGGCTGAACTGGCACATCA	AUGCACAGGCUCAAUGCACACA	41
MI00737	miR-39-5p	cel-miR-39-5p	AGCTGATTATCGTCTGGTAACTT	AGCUGAUUUCGUCUUGGUAAUA	41
MI01683	miR-524-3p	mml-miR-524-3p	GAAGGTGTTCCACGTCTTGCAATG	GAAGGUGCUUCCCUUUGCAGUG	41
MI01837	miR-6216	rno-miR-6216	GATAACAAGAGGACAGGCAGGACAA	GAUACACAGAGGCAGGAGGAGAA	41
MI03650	miR-6352	mmu-miR-6352	TTGGAATAAAGGACGACCCAGCTC	UUUGGGAAAAGGACCCCAGCUC	41
MI02333	miR-6944-5p	mmu-miR-6944-5p	GTGGAGGGGGGGGAGGGCAA	GUGAGAGCGGGGGGAGUGGCAAG	41
MI00323	miR-216c	cte-miR-216c	AAGTGATTGTTGGGATTAAG	CAAGUUACUUGUUGGGAUUAUG	40
MI00435	miR-2285w	bta-miR-2285w	ACAGACGTTCATCAGATTT	ACCAAAAGUUCAUUCAGAUUU	40
MI02068	miR-2762	bmo-miR-2762	GGAGTCGGAAATGTTCGGTA	GUACGUCGGGAAAUGUACGGUA	40
MI00189	miR-4077a-5p	cin-miR-4077a-5p	AACTTGGACAATTGATCGACAT	AAGUUGGAAAUUGAUUGACU	40
MI03517	miR-511-5p	mml-miR-511-5p	TGTTTTTTGGCTGCAGTA	UGUCUUUUGCUCUGCAGUCA	40
MI01563	miR-6893-5p	hsa-miR-6893-5p	CTGGAGGAGAGGGTGGAGC	CAGGCAGGUGUAGGGUGGAGC	40
MI03012	miR-7132	ccr-miR-7132	TGAGAAGTTTGGCAAGTAGA	UGAGGAGUUUAGAGCAAGUAA	40
MI00707	miR-7235-5p	mmu-miR-7235-5p	AGCAGTGGAGGTGGTCTGGGC	GGAGGGAGGGGUCUGGGC	40
MI03713	miR-210	aga-miR-210	TTGTGGGGTGTCAACGGCATA	UUGUGCGUGUGACAACGGCUA	39
MI00073	miR-2231-5p	crm-miR-2231-5p	AAACGGCAGAAGAATTACAAGTAGC	AACGGCAAAAACUACAGGUAGC	39
MI00310	miR-2780b	bmo-miR-2780b	AAGGTGAAATGAAGACTGGTAA	AAGGGUGUUAAAUGAAGACUUAA	39
MI02958	miR-3580-3p	rno-miR-3580-3p	TGAACGGTAGTATGGTAGA	UGACUAGGGUAGUAUGAGUAGA	39
MI00767	miR-6327	rno-miR-6327	AGGACGTTGCATCCATCTC	CGGACUGUAGAUCCAUCUC	39
MI03597	miR-6675-3p	gga-miR-6675-3p	TTCGGACGTCAGGGTGAGG	UCUCUGGACGUCACGUGUGAGG	39
MI00927	miR-138-5p	gga-miR-138-5p	AGTCTGGTTGTTGTGAAT	AGCUGGUGUUGUGAAUC	38
MI03636	miR-1654	gga-miR-1654	TTGCGATGGAGGGACTGA	UUGCUGGUGGAGGGAGCUGAG	38
MI01935	miR-1792	gga-miR-1792	GCATATAGGTAGGAACAGCTGCAG	GCGAUAGCUCAGGAACACUGCAG	38
MI02946	miR-1890	aae-miR-1890	TGAAAATTTGTTGGTCTGG	UGAAAUCUUUGAUUAGGUCUGG	38
MI02307	miR-19b	ola-miR-19b	GTGCAAATCGATCGTCAAA	UGUGCAAAUCCAUGCAAA	38
MI03252	miR-30c-2-3p	gga-miR-30c-2-3p	TGGAGGGAAGGCTGCTTTAACTCAT	UGGGAGAAGGCUGUUUACUCU	38
MI03447	miR-3956-5p	oar-miR-3956-5p	TGTACTTGGAGCTGAAGGTCAA	GUACGUGGAUGCUGAAGGUCAGA	38
MI02445	miR-4000d-5p	cin-miR-4000d-5p	TAAACGGGCAAGAACGGG	UGAAACUUGCAAGAACGGGC	38
MI01205	miR-4541	pma-miR-4541	ATTTTTAGCAGTCTGGCTGT	CAUAUUUAGCACGACUGGCUGU	38
MI02288	miR-4790-3p	hsa-miR-4790-3p	GTGAATGGATAAAGCGATGTTAC	UGAAUGGUAAAGCGAUGUCACA	38
MI01675	miR-518d-3p	mml-miR-518d-3p	GAAGCGCTTCTTTTTGAAG	GAAGCGCUUCUCUUUAGAGUG	38
MI03626	miR-7199-3p	mml-miR-7199-3p	TTGAGGTTTTGAAAGAGGT	UUCAGGUUUUGAACAUAGAGGU	38
MI02428	miR-989b	bmo-miR-989b	GTTTGATGCTGACGTAGAACAAGGC	GUGUGAUGUGACGUGAACAAG	38
MI02371	miR-1346	oan-miR-1346	GTGGTGTGGGTGGCGGGGG	GUGGGUUGGGGGCGGGGG	37
MI02751	miR-1473-3p	cin-miR-1473-3p	TCAAGCTGGTTATGGTTGT	UCAAGCUCGGGUUUAUGGGUGU	37
MI02884	miR-2303	bta-miR-2303	TCTGAATATGAGACTGATT	UCUGAAUGAUGUCGACUGAUG	37
MI02084	miR-269	cel-miR-269	GGCAGACTATACAAAACT	GGCAAGACUCUGGCAAAACU	37
MI02334	miR-2783	bmo-miR-2783	GTGGAGGGTGTGGGTGTGGG	CGGGCGAGGGUGUGGGUGUGGCG	37
MI03530	miR-3003b-3p	hma-miR-3003b-3p	TTAATTGCAGAACTGGATAATGA	UUAAAUGUGCGAACUGGUAAUG	37
MI00451	miR-4105-5p	cin-miR-4105-5p	ACATAAAAACTGTGGGTCGGAC	ACAAAAAACGUGGGUCAC	37
MI01123	miR-4667-5p	hsa-miR-4667-5p	ATGGGAGAAGAAGGAGAACG	ACUGGGGAGCAGAAGGAGAACC	37
MI01038	miR-4938	cel-miR-4938	ATCATCATCATCATCATCATCGTCG	AUCAUCAUGCAUCAUCAGCAUGC	37
MI00475	miR-5360	bma-miR-5360	ACGAATCTGAACTCGGATTTTG	ACGAAUCGUCGAAUCGGAUGUCUG	37
MI01525	miR-7948c-5p	prd-miR-7948c-5p	CTCGGCCTGATGTTGGTGGTTGCT	CAUCGGCCCGAUGUUGCGUUGCU	37
MI03660	miR-8093	mmu-miR-8093	TTGGAGCAGAGCTGTGTG	UUGGGGAGCAGAGCAUGAGUG	37
MI03511	miR-1632-5p	gga-miR-1632-5p	TGTTGTTTTTCGTCATGAACTTGC	UGCUUGUUUUUGGAUGAGCUUGC	36
MI02570	miR-205-5p	oan-miR-205-5p	TACTTTTCCACCGGACTCT	UCCUUCAUUCCACCGGAGUCU	36
MI00203	miR-3018	api-miR-3018	AAGAATGAGAAAATCGGAGTG	AAAGAAUAGAAAAUCGAAGGUG	36
MI00944	miR-4487	hsa-miR-4487	AGTGGATGGTGAAGGGCAG	AGAGCUGGCUGAAGGGCAG	36
MI02223	miR-4615	pma-miR-4615	GGTTGTGGTAAGTAGAAGGAGT	GAUUGUUCGUAAGUAAAGGAGU	36
MI02961	miR-4879	bfl-miR-4879	TGAACTTCGTTCTGTGGAACACG	UAAACUAUCGUUCUGGGAACAG	36
MI00114	miR-548ag	hsa-miR-548ag	AAAGGTGATTGTGGCTGCATTCTGC	AAAGGUAAUUGUGGUUUCUGC	36
MI01644	miR-548aq-5p	hsa-miR-548aq-5p	GAAAGTAATTGCTGGTCTTC	GAAAGUAAUUGCUGUUUUUGCC	36
MI03685	miR-5734-3p	tur-miR-5734-3p	TTGGGTAGAAGTCACATAT	UUGGGGUAGAAGUCAGUAUAA	36
MI03072	miR-6911-5p	mmu-miR-6911-5p	TGAGTGGTGGGTCTGTTTGGCAT	UGGGCUGAGUGGGUCUGUGGCAU	36
MI01703	miR-101b-3p	ola-miR-101b-3p	GACGACGACTATGATAACT	GUACAGUACUAUGAUAACU	35
MI00157	miR-181b-5p	oan-miR-181b-5p	AACATTCAGTGTCGGTGC	AACAUUCAUUGCUGUCGGUGG	35
MI02019	miR-201-3p	mmu-miR-201-3p	GGAACATGCCTTTCTGATCGTTGG	UGAACAGUGCCUUUCUGUGUAGG	35
MI02397	miR-2801	bmo-miR-2801	GTTGAACTTGGACTTTGTAGAAGA	GUGGAAUCUUGUGACUUUGUAAAG	35
MI00539	miR-4056-5p	cin-miR-4056-5p	ACTGATGTAGAAGAAGATGCTGA	ACUGAUGUAGAACAAGGCAUGCG	35
MI01165	miR-4766-3p	hsa-miR-4766-3p	ATTCAATGCTTTTTGGAA	AUAGCAAUUGCUCUUUUGGAA	35
MI03071	miR-509-3p	mmu-miR-509-3p	TGAGTGGATTTCTGAATGG	UGAUUGACAUUUCUGUAAUGG	35
MI00004	miR-5590-3p	hsa-miR-5590-3p	AAAAAAGTTCATCGTTGGCA	AAUAAAGUUCAUGUAUGGCAA	35
MI02876	miR-6336	mmu-miR-6336	TCTCGGATTTAGTAAGAACGGCC	UCUCGGAUUUAGUAAGAGAUC	35
MI02889	miR-7335-3p	mdo-miR-7335-3p	TCTGATCGTCCATTTGAAGACACA	UCUGAUGCCAUUUGACAGCUCA	35
MI00133	miR-962	dsi-miR-962	AAATGTAGGAAATTGATTGTTGC	AUAAGGUAGAGAAAUUGAUGUUGUC	35
MI03610	miR-1294	hsa-miR-1294	TTCTGAGAGTTGGCATTTTGTCAT	UGUGAGGUUGGCAUUGUUGUCU	34
MI01378	miR-146b-3p	rno-miR-146b-3p	CCCAGGGACTCGTTCTGGCGG	CCUAGGGACUCAGUUCUGGUG	34
MI00098	miR-2522b-3p	dps-miR-2522b-3p	AAAGCAGAATTCTTCGTCG	AGAGCAGAGCAUUCUUCGUCA	34
MI00990	miR-3591	rno-miR-3591	ATACACTGTTTCACACTCCA	AACACCAUUGUCACACUCCA	34
MI00493	miR-4445-3p	hsa-miR-4445-3p	ACGGCATAAAGAAACAATGGCA	CACGGCAAAAGAAACAAUCCA	34
MI02425	miR-4858-3p	bfl-miR-4858-3p	GTTTCAAATTCGGATTATGTGGG	UUUCGAAUUCGAUUAUGUGG	34
MI00149	miR-4940-3p	dme-miR-4940-3p	AACAAGAATTGTTGGCGCC	AACAAGAUUUGUUUCGGCCGCC	34
MI01344	miR-66-5p	cel-miR-66-5p	CATGCACAGTAGATTAGGGATGA	CAUGACACUGAUUAGGGAUGUGA	34
MI03228	miR-7289-5p	mdo-miR-7289-5p	TGGAGCAGTTGGGAGCTATGAG	UGAGCAGCUGGUGGGCUAUGAG	34
MI01424	miR-7471-3p	gga-miR-7471-3p	CGCGAGCGGTGCTGGACG	CCCGAGCGGUGCUGUGGCGG	34
MI03509	miR-92d-5p	cin-miR-92d-5p	TGTTGTGTTTGGTGTACA	GGUCGUGUUUGGUGUAUCAU	34
MI00613	miR-1814a	bta-miR-1814a	AGAATTTTTAGGTTTTTTTT	AGGUUUUUUGGUUUUGUUUU	33
MI01388	miR-2339	bta-miR-2339	CCGCTGGACCGTAGCAGGCT	UCACUGGACCUAGCAGAGCU	33
MI03801	miR-2386	bta-miR-2386	TTTTGGTTCGTCGTTTCC	UGUUUGGUUUUUCGUUUUCC	33
MI03007	miR-3505	sja-miR-3505	TGACTGTTTGGCACGTATTT	UGACUGUCUGGACACAGUAGUUU	33
MI01265	miR-3660	ppy-miR-3660	CACGTGACAATGAACAGCATTTTGA	CACUGACAGGAGAGCAUUUUGA	33
MI01657	miR-3765	ame-miR-3765	GAAGAACACGAGCAAGTTGAAAG	GAAGAAAAGGCAAGUUGAAAGA	33
MI01560	miR-378a-3p	hsa-miR-378a-3p	CTGGACTTGGAGATCAAATGGC	ACUGGACUUGGAGUCAGAAGGC	33
MI00457	miR-4031-3p	cin-miR-4031-3p	ACATGTACGTCGCACTGTG	ACAUGUACCGUCGCUCUGGG	33
MI02542	miR-467g	mmu-miR-467g	TACATACACACACAAATAT	UAUACAUACACACACAUAUAU	33
MI01726	miR-4983-3p	dme-miR-4983-3p	GAGAATTCTGGGTTGAGCAAGTTG	GAAAUUCUUUUGAGCAAGUGUG	33
MI02472	miR-5993	spu-miR-5993	TAAATTTGTAGAACAAGGTATTC	UAAAAAUGUGUAGAACAGGUAUC	33
MI00491	miR-6060	ame-miR-6060	ACGGCAAGTAGACGTTGGCAATGT	ACGGGUACGACGUUGGCAACGU	33
MI02138	miR-6799-5p	hsa-miR-6799-5p	GGGGAGGTGTTGGGCGGG	GGGGAGGUGUGCAGGGCUGG	33
MI03381	miR-6803-5p	hsa-miR-6803-5p	TGGGGGTGGAGGCGGCTGCGGCGG	CUGGGGGUGGGGGGCUGGGCGU	33
MI00715	miR-7223-5p	mmu-miR-7223-5p	AGCATTTATCTGAGGTGTCGG	UAGCUUUGCUGAGGUGUCGG	33
MI01737	miR-7414-5p	oan-miR-7414-5p	GAGAGCTCGTCGAGACGAATC	UGAGCGCUCGAUCGAGACGAUC	33
MI03649	miR-7-5p	sja-miR-7-5p	TTGGAAGAACTGGTGATATTGAT	UGGAAGACUGGUGAUAUGUUGUU	33
MI00569	miR-1018	cel-miR-1018	AGAAAGATCATATGGACTAACA	AGAGAGAUCAUUGGACUUACAG	32
MI02181	miR-1349	oan-miR-1349	GGTAGGCTGAGGAAGCGGA	GCUGGGCUGAGAGAAGCCGGA	32
MI01908	miR-1807	gga-miR-1807	GCAGAATAAGCAGACTGAG	GCAGAAUGAGGCUAGAGCUGAG	32
MI02643	miR-196a-5p	hsa-miR-196a-5p	TAGGTAGTTGTAATTTGTTGGC	UAGGUAGUUUCAUGUUGUUGGG	32
MI00838	miR-235b-5p	cbr-miR-235b-5p	AGGCTCTGGATCTGATGATTATT	AGGCUCUGGUCAUGUGCAUAUAUU	32
MI03446	miR-2709	cte-miR-2709	TGTACTTGAATTGAGCTGTAATGT	UGUUUGAAUUAGCUGUGAUGUG	32
MI03520	miR-3041	api-miR-3041	TTAAAGATTATGACGGATA	UUAAAGCUUUGAUGACGGGAUA	32
MI00096	miR-3837-3p	tca-miR-3837-3p	AAAGATTGTTTTTTGAATTG	AAGAUUGUUUUUAUGAAAG	32
MI00174	miR-460-3p	mdo-miR-460-3p	AACGCGGCTATGACAATGTGGATA	CACAGCGCAUACAAUGUGGAUA	32
MI02222	miR-4971-5p	dme-miR-4971-5p	GGTTGAGTTGTCGGAGGTGGCGGA	GGAUGAGCUUGUCAGUGGCGGA	32
MI00119	miR-548az-5p	hsa-miR-548az-5p	AAAGTGATTGTCGTTTTTGT	CAAAAGUGAUUGUGGUUUUUGC	32
MI00662	miR-548ba	hsa-miR-548ba	AGAGGTAACTGTATTTTTT	AAAGGUAACUGUGAUUUUUGCU	32
MI01634	miR-5-5p	dme-miR-5-5p	GAAAGAAACAGATCGTTGTATATC	AAAGGAACGAUCGUUGUGAUAUG	32
MI03222	miR-664	cfa-miR-664	TGGAGAGAGGAAAAATGATTGA	UGGGCUAGGAAAAAUGAUUGGA	32
MI03789	miR-927b	ame-miR-927b	TTTTAGATTTGACGCTATT	UUUUAGAAUUUGUACGCUCUGU	32
MI02701	miR-4054-5p	cin-miR-4054-5p	TATGATTAGATGTAGATGGC	UAUGAUUGAUGUUUAAUGGC	31
MI01673	miR-4160-3p	cin-miR-4160-3p	GAAGATTTGAAGACAAAATG	GAAGAUUGAAACAAACAUGG	31
MI01190	miR-450b	cfa-miR-450b	ATTTCAATATTTCCTGAT	UUUUGCAAUAUGUUCCUGAAU	31
MI02569	miR-465c-5p	mmu-miR-465c-5p	TACTTGTAGAATGGCGCTGTCGTG	UAUUUAGAAUGGCGCUGAUCUG	31
MI00354	miR-4733-5p	hsa-miR-4733-5p	AATCCATGCTAGAACGCGGTG	AAUCCCAAUGCUAGACCCGGUG	31
MI03806	miR-4945-5p	dme-miR-4945-5p	TTTTTCTTCTTTGGTTTTT	UUUUCUCUUCUUUUUGUUGUU	31
MI00542	miR-5114	mmu-miR-5114	ACTGGAGACGGAACTGCTAT	ACUGGAGACGGAAGCUGCAAGA	31
MI00342	miR-5610-5p	cin-miR-5610-5p	AATAATCTTTCATCATCGTCT	AAUAAUUAGCAUCAUCAGUCU	31
MI02663	miR-130b	pma-miR-130b	TAGTGGAATTGAAAAGGCT	UAGUGCAAUGUGAAAAGGGCAU	30
MI03017	miR-1452	gga-miR-1452	TGAGATAAGACGGGACATT	UUGAGAUAAGACAGAGGAUAUU	30
MI01263	miR-1680-3p	gga-miR-1680-3p	CACGCGGTTATCAGGATGGTTGA	CAGGCGGUAUCAGGAGGCUGA	30
MI01613	miR-1781-3p	gga-miR-1781-3p	CTTTAAATCAGACTGTTGA	UUUAAAUCAUGCAGCUGUUGA	30
MI03571	miR-219-5p	sja-miR-219-5p	TTATTTCCATTCGTTTCT	UGAUUGUCCAUUCGCAUUUCU	30
MI02962	miR-2229b	crm-miR-2229b	TGAAGAAAATGAAGAGACTGATGA	UGAAAGACUGAAGAGUACUGUGA	30
MI01202	miR-238	crm-miR-238	ATTTGTTGTCGATGCCATTC	UUUGUACUCCGAUGCCAUUC	30
MI01393	miR-2981	tgu-miR-2981	CCGGGATCGGGATCGGGCGGG	CCGGGCCGGGCGGGCGGG	30
MI02121	miR-30c-1-3p	mdo-miR-30c-1-3p	GGGAGAGGCTGTTACTGAT	UGGGAGAAGGCUGUUACUCU	30
MI03465	miR-4108-5p	cin-miR-4108-5p	TGTGAAGAAGATAGAGGAAC	UGUGUGAAGUAGAGGAAC	30
MI02986	miR-4660	ptr-miR-4660	TGACAGATTGGTGGAAAGATTGGA	UGCAGCUCUGGUGGAAAAUGGA	30
MI00382	miR-5738-5p	tur-miR-5738-5p	AATGTAATGATGCTGAAA	AAUGUAAUGAUAGCAAAAAC	30
MI02723	miR-7302-3p	mdo-miR-7302-3p	TATTCTTTCAGAAGCTCTGGG	UAUCUUUCAGAAGGUUUGGGA	30
MI03477	miR-92-2-5p	tgu-miR-92-2-5p	TGTGGAGGTTGTTGCATTACTT	GUGGGGAUUUGUUGCAUUACUU	30
MI03262	miR-1776	gga-miR-1776	TGGAGTCGCATAAGGAGATCTGTT	UGUAGUGAUAAGGAGACUGUCU	29
MI02615	miR-1934-3p	mmu-miR-1934-3p	TAGGATAGGTGGGAGCTGGTGA	AGGAUGACGGUGGGGCUGGUGA	29
MI03144	miR-1963	mmu-miR-1963	TGGAACAGATCAGGGCCTTC	UGGGACGAGAUCAUGAGGCCUUC	29
MI01246	miR-199b	gga-miR-199b	CAAGTAGTCTGACATGTGT	CAGUAGUCUGCACAUUUGGU	29
MI01360	miR-2358	bta-miR-2358	CCAAATAATGTTCGGATCGTTGA	CCAAAUAGUUGGGAUCGUGGA	29
MI01714	miR-250-5p	asu-miR-250-5p	GACTGATTGCACTGTTGATCCG	ACUGGCAGUUGACUGUUGAUCCG	29
MI03702	miR-253-3p	cel-miR-253-3p	TTGTAGAGCTTGTGGAAGGG	UUAGUAGGCGUUGUGGGAAGGG	29
MI00912	miR-3930-5p	smr-miR-3930-5p	AGGTTGTGTTGGGTGTAGA	ACGGUUCUGUUACGGUGUAGA	29
MI01233	miR-4768-3p	hsa-miR-4768-3p	CAACGAGATCCAGAAGAACT	CCAGGAGAUCCAGAGAGAAU	29
MI02871	miR-5594-3p	prd-miR-5594-3p	TCTATTGAAATAGAAGAATTTTTTT	UUUUGAAAUAAAGAACUGUUUU	29
MI01906	miR-60-5p	crm-miR-60-5p	GCAGAAAGGGCTGACATAAAATC	AGCUAGAAAGGUGACAUAAAAUC	29
MI01107	miR-7021-5p	mmu-miR-7021-5p	ATGGAGTTGAGTAAGAGCAT	AUAGGAGUUGAUUACAGAGCAA	29
MI02919	miR-7212-5p	mmu-miR-7212-5p	TCTGGTGGTGCTTGTGGTGGTGG	UCUGGGGGCUUGUGUGGUAGG	29
MI01598	miR-743b-5p	rno-miR-743b-5p	CTGTTCATACTGGTGGCCATAT	UGUUCAGACUGGUGUCCAUCAU	29
MI00823	miR-7667-3p	mmu-miR-7667-3p	AGGCACTGCGAGAAGGACTG	AGGGACUGCAGAGAUGGCACUG	29
MI02642	miR-795-5p	cel-miR-795-5p	TAGGTAGATTGATCAAGAGGTGT	UGAGGUAGAUUGAUCAGCGAGCUU	29
MI00279	miR-1021	cel-miR-1021	AAGGAGATGATTGGATCCTCGG	AAGUGAGAUCAUGUGAAAUCCUCGG	28
MI00205	miR-219-1-3p	aca-miR-219-1-3p	AAGAATTAGTTGTTGGACATATTG	AAGAAUUGUGUCUGGACAUCUG	28
MI01898	miR-231	crm-miR-231	GCAATCGTCGTGACAACAGGCAGG	UAAGCUCGUGAACAACAGGCAGG	28
MI03448	miR-2787-3p	bmo-miR-2787-3p	TGTAGAAATTCACGATGTGTAG	UGAGAAAGUUCCACGAUGUGCAUG	28
MI01338	miR-3120-3p	hsa-miR-3120-3p	CATCAGCAAGGTAGTCGGCA	CACAGCAAGUGUAGACAGGCA	28
MI02220	miR-3856-3p	tca-miR-3856-3p	GGTGTTTCTCGTTGCGGA	AGUGAUUUUUCGUUGCGGAA	28
MI02933	miR-4977-3p	dme-miR-4977-3p	TCTTGATCGTTCCAAAAAGG	UCUUGCACCGUUCCAAAAGAGAG	28
MI00007	miR-548a	ggo-miR-548a	AAAAAATTGTGTTTTTTGG	AAAAGUAAUUGUGGUUUUUGC	28
MI02978	miR-5928d	hco-miR-5928d	TGAAGTGAATAGTTGGGTTGT	UGAAGUAGAAUAGUUGGGUAUGGU	28
MI02980	miR-61	cbn-miR-61	TGAATAGAATGTCGACTCAGC	UGACUAGAACCGUGACUCAGC	28
MI03261	miR-7181-5p	mml-miR-7181-5p	TGGAGTCCTCTGCTGGGAGATCTT	UGGGUCCUGGCUGGAGAUCUCU	28
MI01009	miR-7312-5p	mdo-miR-7312-5p	ATAGTAGATATATAGCAGGGGTGT	AAAGAUAUAUUGCAGAGGGUGU	28
MI02022	miR-7c-5p	sme-miR-7c-5p	GGAAGACCTTGAAGATTTTGCTGA	UGGAAGACUGAUGAUUUGCUGA	28
MI01958	miR-81c-5p	asu-miR-81c-5p	GCGGAAGATGCGTGATGATCATG	GCGGAUGUGCAUGAGAUCAUG	28
MI00965	miR-1013	dsi-miR-1013	ATAAAAGAAGCCGAACTCCAA	AUAAAAGUAUGCCGAACUCGCAG	27
MI02816	miR-196a-2-3p	mmu-miR-196a-2-3p	TCGACAAAAGAAACGGCTGA	UCGGCAACAAGAAACUGCCUGA	27
MI02963	miR-3002	hma-miR-3002	TGAAGAAGAAGATTGTGGTCAG	UAGAAGAUAAGAUUGUGGCCAG	27
MI03634	miR-3064-3p	hsa-miR-3064-3p	TTGCCCAACTGAACAATCCTTACA	UUGCCACACUGCAACACCUUACA	27
MI02758	miR-307a-3p	dme-miR-307a-3p	TCACAACCCCCTAGAGTGCTAG	UCACAACCUCCUUGAGUGAG	27
MI03581	miR-3664-3p	hsa-miR-3664-3p	TTCATGGATTGTAAAGAAGAGTT	UCUCAGGAGUAAAGACAGAGUU	27
MI03748	miR-4709-3p	hsa-miR-4709-3p	TTTGAAGAGGATGATGCTTGTAGA	UUGAAGAGGAGGUGCUCUGUAGC	27
MI03269	miR-6413	mmu-miR-6413	TGGATAGAAGAGCATGATAGT	UGGCUCAGAAGAGCAGGUAGU	27
MI03336	miR-6731-5p	hsa-miR-6731-5p	TGGGATATCGGGTATTTGGA	UGGGAGAGCAGGGUAUUGUGGA	27
MI03701	miR-6818-5p	hsa-miR-6818-5p	TTGTAGAGCACAGGAGCATC	UUGUGUGAGUACAGAGAGCAUC	27
MI02540	miR-6997-5p	mmu-miR-6997-5p	TACAGGCTTGGATGAGAGAGCAGA	UAACAGGCUGGAGAGGUGCAGA	27
MI03219	miR-7	cte-miR-7	TGGAGACTGTCATTTTATTTT	UGGAAGACUAGUGAUUUUAUUGUU	27
MI03141	miR-7579-3p	prd-miR-7579-3p	TGGAAATTTGTGGGCAGAA	UUGAGAAUUUGUGGGCGGUAA	27
MI02770	miR-7927c-3p	prd-miR-7927c-3p	TCAGTCGTGGAAGTGTTTT	UCAGUCGUUGAAGUGCUUUGGU	27
MI03646	miR-8107	mmu-miR-8107	TTGGAAATAGGGGGTGGGACA	UGGAAACUAGUGGCUGGGACA	27
MI01418	miR-96-3p	bfl-miR-96-3p	CGCAAGATTGTTGGCCAAAT	CCAAAAUUGUUAGUGCCAAAU	27
MI02243	miR-1704	gga-miR-1704	GTAGAGATTGATGGGGCAC	ACAGCAGAUUGAUGGGGCACA	26
MI02279	miR-1788	tgu-miR-1788	GTCTTGTTGTTCCGTTGGCATGAGT	GGCUUGUUUUCCGUUGCCUGAG	26
MI01709	miR-1816	gga-miR-1816	GACGTTTTGTTGGTTGTTGTT	GUAGGUUUUGUGGUUUUGUU	26
MI01911	miR-2218b-5p	cel-miR-2218b-5p	GCAGACTACGACTTCATCATTTTC	AGACUACAAACUACAUCAUUUUC	26
MI02242	miR-2578	dsi-miR-2578	GTAGAGACTTTGGAACATTGTAGAA	GUAAGACAUUAACAUUGUUGAA	26
MI00592	miR-2706	cte-miR-2706	AGAAGATATGAATTCGCTGCAACT	GAAGAUAUGACCUUCCUGCACU	26
MI02699	miR-2797a	mse-miR-2797a	TATGAGTAGATTCTATTTCGGCA	UUAAGUAGAUUCUAUUUGGCUA	26
MI00982	miR-2797c	bmo-miR-2797c	ATAAGTCGGTTTTACATTT	AUAAGUAGGUUUUAUUCAGUUU	26
MI01034	miR-2944c-3p	tca-miR-2944c-3p	ATCACGAGCCAGTCGTTCC	UAUCACAGCCAGUAGUUACC	26
MI01698	miR-309-5p	dme-miR-309-5p	GACAAAACTGTTCGGATTTG	CGACAAACCUUGUUCGGUUUUG	26
MI02881	miR-3486-5p	sja-miR-3486-5p	TCTCTGTTGTTGAGTTTGCA	UCUCUGUGUUGAAUUUGA	26
MI00352	miR-371b-5p	hsa-miR-371b-5p	AATCAAAAGGTTGGCGGCATTT	ACUCAAAAGAUGGCGGCACUUU	26
MI01716	miR-378i	hsa-miR-378i	GACTGGACTAGAAGTGCAAAAGG	ACUGGACUAGGAGUCAGAAGG	26
MI03329	miR-4050-5p	cin-miR-4050-5p	TGGGACTAAATAAATTTCAGGCG	UAGGUAAAUCAAAUUUCAGGCUG	26
MI00074	miR-4724-5p	hsa-miR-4724-5p	AAACTGAACGGGAGTGAGACTTC	AACUGAACCAGGAGUGAGCUUCG	26
MI03296	miR-4786-5p	hsa-miR-4786-5p	TGGCAGACCAGGAACTGATGCAC	UGAGACCAGGACUGGAUGCACC	26
MI03496	miR-4893	bfl-miR-4893	TGTTAATCGGCGGCTGAC	UGUCCCUAAUCGGCCGGCUGAC	26
MI00723	miR-550a-3-5p	hsa-miR-550a-3-5p	AGCGCCTGAGGAGAAGAAG	AGUGCCUGAGGGAGUAAGAG	26
MI00555	miR-5733-5p	tur-miR-5733-5p	ACTTGATTGGAGACGTGTAG	CACUUGAUUGGACACAGUUUAG	26
MI03410	miR-5914	hco-miR-5914	TGGTGAGTAGCATAGGACAGAGGG	UAGUGACUAGCAUAGGCAGAGG	26
MI02975	miR-6875-5p	hsa-miR-6875-5p	TGAAGGACACAGACAGGAAGA	UGAGGGACCCAGGACAGGAGA	26
MI03397	miR-7232-3p	mmu-miR-7232-3p	TGGGTTGAACTCGACTTTGGCC	UGGUUGAAUUCGACUUUGGGGC	26
MI03659	miR-7240-5p	mmu-miR-7240-5p	TTGGAGAAGGAGCTGCCTCGGA	UUGGAGAGGACCGCCGUCGGA	26
MI02406	miR-7388b-5p	mdo-miR-7388b-5p	GTTGCACAGATTGTTCATT	UGUUGCACAGAUGUUACAUUU	26
MI00472	miR-1545b-3-3p	mdo-miR-1545b-3-3p	ACCTTTCGATCGCGGCATTG	ACCUUUCCAUCCCGGGCAUUGG	25
MI01160	miR-1993	cte-miR-1993	ATTATGCTGATATTAGGA	UAUUAUGCUGAUAUUCACGAGA	25
MI00901	miR-2427	bta-miR-2427	AGGTCATTAAAGAGGGCA	AGGUCAUUUCAAAGAGGGCUG	25
MI03776	miR-3066-5p	mmu-miR-3066-5p	TTTGGTTGCTGTAATTAAAG	UUGGUUGCUGUAGAUUAAGUAG	25
MI00226	miR-3214	bmo-miR-3214	AAGATAGTAGAAAGATGGAA	AAGAUAGAUAGAAAGGUCGAAU	25
MI00780	miR-34b	bta-miR-34b	AGGAGCTGTTATTGCTGATTG	AGGCAGUGUAAUUAGCUGAUUG	25
MI00993	miR-3678-5p	hsa-miR-3678-5p	ATACGTACTAAACTCTGCTCTG	UCCGUACAAACUCUGCUGUG	25
MI00683	miR-4198-5p	cin-miR-4198-5p	AGATGATCGTTATTTTATTT	AAUGAUGUUAUUUUAAUG	25
MI01061	miR-4625	pma-miR-4625	ATCTGTTAATGTAGGATGA	ACUGCUGUUAAUGUAGGUGCA	25
MI01429	miR-4773	hsa-miR-4773	CGGAAAAGGAGCAAGAAGAGGC	CAGAACAGGAGCAUAGAAAGGC	25
MI01253	miR-5330	rmi-miR-5330	CAATTGTGGAGTTGTTGGTG	CAAUUGUAGGAGCUUCUCGGUG	25
MI03632	miR-5909	hco-miR-5909	TTGCAATCTTCATTTTGTT	UCUGCAACUCUUCAUUCUUGUC	25
MI03400	miR-629-5p	hsa-miR-629-5p	TGGGTTTCGTTGGAAACAT	UGGGUUUACGUUGGGAGAACU	25
MI00431	miR-6613-3p	gga-miR-6613-3p	ACACTGTAGCTGGAAGATATAAGG	ACACUGAGCUGGAAGAAUCAUG	25
MI00641	miR-6835-5p	hsa-miR-6835-5p	AGAGGAAGTAGAAATGGCTGAAGT	AGGGGGUAGAAAGUGGCUGAAG	25
MI01146	miR-7023-5p	mmu-miR-7023-5p	ATGTGGGCTGGGATTGGGGT	AUGGGGGAGCUGGGAUUGGGCGU	25
MI03000	miR-713	mmu-miR-713	TGACTGAAGGGCACCACC	UGCACUGAAGGCACACAGC	25
MI02938	miR-8055	hsa-miR-8055	TCTTTGAGGCACATGAACAGACA	CUUUGAGCACAUGAGCAGACGGA	25
MI03769	miR-96-5p	hsa-miR-96-5p	TTTGGCACTAGACTTGTTATGCTC	UUUGGCACUAGCACAUUUUUGCU	25
MI00473	let-7c-3p	sme-let-7c-3p	ACCTTTTTTTCTCTACATTT	ACCUUUUGUUUCUCUAGCUUUAU	24
MI00670	miR-1236-5p	hsa-miR-1236-5p	AGAGTACGGGGAAAAGGGGA	UGAGUGACAGGGGAAAUGGGGA	24
MI00392	miR-124-1-5p	cin-miR-124-1-5p	AATTATTTATGTGGACTTG	AGUAUUUAUUGUGGACCUUG	24
MI03682	miR-1587	hsa-miR-1587	TTGGGCGGGTGGTTGGGT	UUGGGCUGGGCUGGGUUGGG	24
MI02562	miR-217-5p	rno-miR-217-5p	TACTGACATCAAGAACTGACG	UACUGCAUCAGGAACUGACUGG	24
MI03802	miR-2699-3p	cte-miR-2699-3p	TTTTGTATTCGGCCTAAA	GUUUGUGAUAUUCGGCCUAAGA	24
MI01548	miR-3192-5p	hsa-miR-3192-5p	CTGCGGAGGAGGTTGTAGCAGTGGAG	UCUGGGAGGUUGUAGCAGUGGAA	24
MI00182	miR-3286-5p	bmo-miR-3286-5p	AACTATTGGACTGGCACAGAA	AACUAUUGGUCACUGCACAGGAA	24
MI00645	miR-3612	ggo-miR-3612	AGAGGATCTTGAGAATAG	AGGAGGCAUCUUGAGAAAUGG	24
MI00883	miR-3689a-3p	hsa-miR-3689a-3p	AGGGGGTGGATATCGTGGT	CUGGGAGGUGUGAUAUCGUGGU	24
MI02322	miR-3917	hsa-miR-3917	GTGGACTCGAGTAGGTGGG	GCUCGGACUGAGCAGGUGGG	24
MI03029	miR-3944-5p	hsa-miR-3944-5p	TGAGCGCGGCCAACTGAGA	UGUGCAGCAGGCCAACCGAGA	24
MI00865	miR-3945	hsa-miR-3945	AGGGCATGGAGAGGAAGATAT	AGGGCAUAGGAGAGGGUUGAUAU	24
MI00153	miR-4010-5p	cin-miR-4010-5p	AACAGTAGTGTTCGGGCAAACAT	AACGUAUGUCGAGCAAACAU	24
MI00522	miR-4122-3p	cin-miR-4122-3p	ACTAAAGTTTGATTGAAGGA	CUAAGUUUGUUUGAAGCA	24
MI03562	miR-4215-3p	cin-miR-4215-3p	TTATATGTATTAGAGACTGT	UUAAUGUAUUAUAUGAUUGU	24
MI02915	miR-4700-5p	hsa-miR-4700-5p	TCTGGGGATGAGGAAGAGTTT	UCUGGGGAUGAGGACAGUGUGU	24
MI01022	miR-556	ggo-miR-556	ATATTACCATTTGATATT	AUAUUACCAUUAGCUCAUCU	24
MI00995	miR-5936	hco-miR-5936	ATACTGTGATACTCCTTTTCA	AUACUGUGAAAGCUCCUUUGUC	24
MI01015	miR-6723-5p	hsa-miR-6723-5p	ATATCAGAGTAATCGTCGGGC	AUAGUCCGAGUAACGUCGGGGC	24
MI00800	miR-7174-5p	mml-miR-7174-5p	AGGAGTGAAAGCAGTTGACTCTT	AGGAGUGACAGAGUUAGACUCU	24
MI02981	miR-7275-3p	mdo-miR-7275-3p	TGAATGAAAATGGTGATTGGG	UGAAUGUGAAUGGGUGAUUGGGA	24
MI03133	miR-7398k-5p	mdo-miR-7398k-5p	TGCTGTGGCGGTATGGACTACGTC	UGUGUGGAGGUAAGGAACUACGU	24
MI03781	miR-758-3p	oar-miR-758-3p	TTTGTGACTGGTACTACAA	UUUGUGACCUGGUCCACUAA	24
MI01056	miR-1388-3p	ola-miR-1388-3p	ATCTCAGCTTCGTCAGAC	AUCUCAGGUUCGUCAGCC	23
MI01083	miR-1931	mmu-miR-1931	ATGCAGGGCTGTGCGTCATGGC	AUGCAAGGGCUGGUGCGAUGGC	23
MI02439	miR-19b-2-5p	mmu-miR-19b-2-5p	GTTTTTCAGATCGTGCAGTTCAGC	AGUUUUGCAGAUUUGCAGUUCAGC	23
MI02159	miR-2058-3p	bfl-miR-2058-3p	GGGGGGATCTGCTTCTTCT	GGGUGGGGUCUUGCUUCUUUCU	23
MI01541	miR-2114-3p	hsa-miR-2114-3p	CTGAGCCGTGAAGAAGGGACTT	CGAGCCUCAAGCAAGGGACUU	23
MI00395	miR-2255	ppc-miR-2255	AATTCATTGATTGTCTGGC	AAUUGCAUUGAUUGGUAUUGGC	23
MI01626	miR-2284d	bta-miR-2284d	GAAAAAGTTCGTAGGCGATTTTATC	AAAAAGUUCGUUAGGGUUUUUC	23
MI00021	miR-2284t-5p	bta-miR-2284t-5p	AAAAATTCGCCGGGTTTTT	GAAACAUUCACUCGGGUUUUU	23
MI00071	miR-2285d	bta-miR-2285d	AAACCTGGACGAAGATGTTTGGC	AAACCUGAACGAAAUUUUUGGC	23
MI03815	miR-3853-3p	tca-miR-3853-3p	TTTTTTTTCAAAATATGTCGG	GUUUUUUUCAAAAUAUGCUCA	23
MI01032	miR-421	cfa-miR-421	ATCAACGATATTTTGGGCG	AUCAACAGACAUUAAUUGGGCG	23
MI01350	miR-421-5p	mmu-miR-421-5p	CATTAAATGATTGTCTGAAT	CUCAUUAAAUGUUUGUUGAAU	23
MI01745	miR-457a	dre-miR-457a	GAGCAGCCATCAATATTTCA	AAGCAGCACAUCAAUAUUGGCA	23
MI00239	miR-457b	dre-miR-457b	AAGCAGCAGCAAAAACTGGATTG	---NA---	23
MI00647	miR-4736	hsa-miR-4736	AGAGGATTAACTGGGCTG	AGGCAGGUUAUCUGGGCUG	23
MI00371	miR-5357-3p	asu-miR-5357-3p	AATGGACAACGTTAGGAAGATGAG	AAUGGACAACGAUUUGGGUGAG	23
MI02219	miR-597	mml-miR-597	GGTGTGCGACTTGTAAGACCACTGT	UGUGUCACUUGACGACCACUGU	23
MI02285	miR-6317	rno-miR-6317	GTGAACCTGAAGAATGTCT	GUGAACCUGAGAGAAAGGCUC	23
MI00160	miR-634	hsa-miR-634	AACCATACCCCAACTTTGCA	AACCAGCACCCCAACUUUGGAC	23
MI00636	miR-1185	ggo-miR-1185	AGAGGAACTTGTGTATGT	AGAGGAUACCCUUUGUAUGU	22
MI02031	miR-1273f	hsa-miR-1273f	GGAGACGGATGGTTGCAG	GGAGAUGGAGGUUGCAGUG	22
MI03076	miR-194b-5p	ssc-miR-194b-5p	TGATAATAGGACTCCAAGTGGA	UGUAACAGCGACUCCAUGUGGA	22
MI02736	miR-2007	spu-miR-2007	TATTTCAGCATTTACGGTAA	UAUUUCAGGCAGUAUACUGGUAA	22
MI00476	miR-214-5p	rno-miR-214-5p	ACGAGTTGTGATGTCGTCGT	AGAGUUGUCAUGUGUCU	22
MI01632	miR-2284j	bta-miR-2284j	GAAACGTCTGGTTCAGGGTTTT	GAAAAGUUCGUUCAGGUUUU	22
MI03389	miR-2324	bta-miR-2324	TGGGGTTGGGGGAGGTGGTG	UGGGGUUGGGGCAGUGUGGCUGU	22
MI01321	miR-2778d-3p	bmo-miR-2778d-3p	CAGGTACCAAAAAACCAT	CAGAGUACGCAAAAAACAAUU	22
MI03566	miR-4072-5p	cin-miR-4072-5p	TTATGTTTGGCTGTCATTTTCT	UUUGUUUUAAGGCUUCAUUUUCU	22
MI02512	miR-4149-5p	cin-miR-4149-5p	TAATAATTTGTTGATCGGAAATA	UAAUCUUUGUUGAUGGAAAA	22
MI03326	miR-4194-3p	cin-miR-4194-3p	TGGGAATATGTGTCGTGG	UGGUAUAUAUGUGUGUGG	22
MI03763	miR-4520b-3p	hsa-miR-4520b-3p	TTTGGACCAGAAATATCAGCAGCT	---NA---	22
MI01733	miR-4605	pma-miR-4605	GAGAGAATGACTGGCTGACGAGCGA	GAUAGACACUGGCUGACGACGA	22
MI03156	miR-5320	rmi-miR-5320	TGGAAGGACTCGTTTTCA	UGGAAGGAUCGUUUUUCG	22
MI01855	miR-5908-5p	hco-miR-5908-5p	GATGAGTTGTTGACGGTGAGG	GAUGAUUGUGCACUGGUGAGG	22
MI00932	miR-7583c-5p	cbr-miR-7583c-5p	AGTGCAGAACGTCGTGGTGGT	AGCUGCAAAAGUCGUGGUGGC	22
MI03117	miR-7684-3p	mmu-miR-7684-3p	TGCCTGACTGGACTGGCCTGAG	UGCUGACUGGGGCUGGCCUGUG	22
MI03286	miR-1255b	ppy-miR-1255b	TGGATTGGCAAAAAAGTGGTT	GGAUGAGCAAAGAAAGUGGUU	21
MI02909	miR-1775-3p	gga-miR-1775-3p	TCTGGCCAGAAGATACTGA	UCCUGUAGCCAGAAGAUUCUGA	21
MI01128	miR-279-5p	cqu-miR-279-5p	ATGGGTGTAGAGTCTAGTGGGTGTC	GAUGGGUGUGAAUCUAGUGGUUC	21
MI00080	miR-3129-3p	hsa-miR-3129-3p	AAACTTCAATCGTCTACACTTCAGC	AAACUAAUCUCUACACUGCUGC	21
MI03348	miR-3277	bmo-miR-3277	TGGGCATGTTGTGAAATTGTT	UGGGCAUGUUUCUGAAAUUCGAU	21
MI00895	miR-3529-5p	hsa-miR-3529-5p	AGGTAGAAAATGGGCTTTGGTTGTT	AGGUAGACUGGGAUUUGUUGUU	21
MI00541	miR-378d	hsa-miR-378d	ACTGGACTAGAAGTGCAAAA	ACUGGACUUGGAGUCAGAAA	21
MI02812	miR-3831-3p	tca-miR-3831-3p	TCGAACACAACAAGAACTGCAAAT	UACGACACAACAAAAUUGCAAU	21
MI00650	miR-4030-5p	cin-miR-4030-5p	AGAGGCAACTTTGAAGATG	AAAGUGCAACUUUGAUAGUG	21
MI01159	miR-4039-3p	cin-miR-4039-3p	ATTATATTTGTTTCTTTGTCATT	AUAGUUUGUUUCUUUGUAUU	21
MI00321	miR-4077b-5p	cin-miR-4077b-5p	AAGTCGGATTTGATTGATGCT	AAGUUGGAAUUUGAUUGACU	21
MI00627	miR-4693-3p	hsa-miR-4693-3p	AGAGAGTGGAATTACAGTAT	UGAGAGUGGAAUUCACAGUAUUU	21
MI02711	miR-5308	isc-miR-5308	TATGGCTGTGGAGGCATAAAATAT	UCUGUGCUGUGGAGGUAAUAUAU	21
MI00085	miR-548j	ptr-miR-548j	AAAGAATTGCGGACTATTG	AAAAGUAAUUGCGGUCUUUG	21
MI01012	miR-5862	bma-miR-5862	ATATACGACTGTGCTGGAGGTGG	AUAUCGUGUGCUGGAGGUCAGG	21
MI03220	miR-6925-5p	mmu-miR-6925-5p	TGGAGAGAAGAGAAACGCTTGGATT	UGAGGAAGAGAAGGCUUGGACU	21
MI02252	miR-7315-5p	mdo-miR-7315-5p	GTAGGTTCAGAAGATCTAGATTG	GUGGGUUAGAAGAUCUAGGUUG	21
MI01512	miR-7371c-5p	mdo-miR-7371c-5p	CTATTGACCAAGCTTTGTT	CUUUGUACCAGAUGCUUUGUU	21
MI02677	miR-7374a-3p	mdo-miR-7374a-3p	TATAGTAAAGGAAGGGGTTGT	UAAUAUAAAGGAAGGGGUUGC	21
MI02436	miR-7650-3p	mmu-miR-7650-3p	GTTTTGATGACTATAGAAAGAAGGAA	GUUUUGAUAUAUACAAGAAGGA	21
MI01550	miR-7686-3p	mmu-miR-7686-3p	CTGCTGGGAGGGCACTGAAGCAGA	CUGCUCGGGGCACUGUAAGAGA	21
MI02860	miR-1009-3p	dme-miR-1009-3p	TCTAAAAAATTTTAATTTTAG	UCUCAAAAAUUGUUACAUUUCAG	20
MI01402	miR-1243	hsa-miR-1243	CCTGGATCAATTGTAGGAGG	AACUGGAUCAAUUAUAGGAGUG	20
MI01316	miR-1338-5p	oan-miR-1338-5p	CAGGGAGCAGATCCAGTGCACT	CAGGGAGCAGACCAGUCCAGU	20
MI01876	miR-155-5p	ssc-miR-155-5p	GATTAATCGCTAATTTAATAGGGG	UUAAUGCUAAUUGUGAUAGGGG	20
MI03642	miR-1706	gga-miR-1706	TTGCTGGAGGTGGGATGAGAGATC	UGUGGAGGUGGGAUGAGGUUCC	20
MI02246	miR-2189	dre-miR-2189	GTAGATTGATTTGTATCGGTGTGT	UGAUUGUUUGUAUCAGCUGUGU	20
MI02528	miR-2220-3p	cel-miR-2220-3p	TAATGTTTGTAGGACTTCAG	UCAAUUGUUUGUGGACUUACAG	20
MI03761	miR-2261	ppc-miR-2261	TTTGGAAACTAGTACGAATG	UUUGGCAACUCAUGAACGAAUG	20
MI01359	miR-2284h-5p	bta-miR-2284h-5p	CCAAAAGTCTTCGGGTATT	CCCAAAAGUUCGUUCGGGUUU	20
MI00075	miR-255-3p	cel-miR-255-3p	AAACTGCAGAGGAATTTTTACAGA	AAACUGAAGAGAUUUUUUACAG	20
MI01074	miR-3038	api-miR-3038	ATGAGGTTTCATAGGCATTTGACC	UGGGGUUUCAAUAGGCAUUUACC	20
MI00419	miR-3606-3p	hsa-miR-3606-3p	ACAAATTTCTTTCATTTCTTCAG	AAAAUUUCUUUCACUACUUAG	20
MI01028	miR-3822-3p	tca-miR-3822-3p	ATATTTTACTTTGATCCTCG	AUAUUUUCUGUGUGAACCUCG	20
MI02739	miR-4217-3p	cin-miR-4217-3p	TATTTTTGTAATCTCTGTA	UAAUCUUUGUAAUCCUGUU	20
MI00904	miR-4856a-3p	bbe-miR-4856a-3p	AGGTGATGAAGATCCTGAGA	AGGUGAUGACGUCACUGAUGA	20
MI01886	miR-4901	bfl-miR-4901	GATTTTTTTGATGGCCTTG	UGAUUAUUUUUGGAUGGCCUGUG	20
MI01565	miR-5588-5p	hsa-miR-5588-5p	CTGGATTAGTTGGACTTTC	ACUGGCAUUAGUGGGACUUUU	20
MI01595	miR-6009-5p	tca-miR-6009-5p	CTGTAAATGTTGAACGAAC	CUCAAAUGUUGAGCGAGAC	20
MI02927	miR-6017-5p	tca-miR-6017-5p	TCTGTGAATGCTGTATTTTTTA	UUGGUAUGUUGUAUUUUUUA	20
MI02753	miR-6513-3p	hsa-miR-6513-3p	TCAAGTGAGATCCTGTCCCTA	UCAAGUGUCAUCUGUCCCUAG	20
MI00559	miR-669d-5p	mmu-miR-669d-5p	ACTTGTGTGTGTGTGTGTGT	ACUUGUGUGUGCAUGUAUAUGU	20
MI00889	miR-6747-5p	hsa-miR-6747-5p	AGGGTGGGAAAGAGGAGGAACA	AGGGGUGUGGAAAGAGGCAGAACA	20
MI01376	miR-7139-5p	ssc-miR-7139-5p	CCATTCCATATCGACTGTGCATG	CCAUUCCUUCGUCUGUGCACUAG	20
MI02287	miR-7163-5p	mml-miR-7163-5p	GTGAAGATTGGGGCTCTG	GUGACAAGCUUGGGCUCUG	20
MI02485	miR-7210-5p	mmu-miR-7210-5p	TAAGCATTGTAAGAGTCACAACAG	UAACAUUGUAGACAGGCACAAAG	20
MI00615	miR-7582	crm-miR-7582	AGACAGCGGAATTTTTACA	UGACAUGCGGCAAUUUUUACAG	20
MI03535	miR-7675-5p	mmu-miR-7675-5p	TTACTGAAAGAATTAAGGCAA	CUUACGAAAGAAUGAAGAGCAA	20
MI03134	miR-8086	hsa-miR-8086	TGCTTCTGGACTGCTTGGT	UGCUAGUCUGGACUGAUAUGGU	20
MI02732	miR-92a	odi-miR-92a	TATTGCACTCGTTTCGGCTTGA	UAUUGCACUCGUCCCGGCCUUG	20
MI00227	miR-1175-5p	prd-miR-1175-5p	AAGATGAAAAGAAGAAATCTGAT	AAGUGAAGAGAAGAAUCUGACU	19
MI00856	miR-1273a	hsa-miR-1273a	AGGGACAAAGAAGACTTTTCTC	GGGCGACAAAGCAAGACUCUUUCUU	19
MI03721	miR-1772-3p	gga-miR-1772-3p	TTGTTGTTGTTCGGTTGGCAGA	UCGUUGUCUGUUCGGUGGCAG	19
MI00020	miR-17c	pma-miR-17c	AAAAATGCAACAAAGTGGTAGG	AAAAGUGCAAAUAGUGGUAGGU	19
MI03045	miR-1967	mmu-miR-1967	TGAGGATGTTGGGGAAGATGC	UGAGGAUCCUGGGGAGAAGAUGC	19
MI00053	miR-2046-3p	nve-miR-2046-3p	AAAATACTCTGAAGTGATAC	UAAAUAGCUAUGAAGUGAUACA	19
MI00070	miR-2435	bta-miR-2435	AAACATCAAATGATCTTTGGC	AAACUCGAAUGAACUCUUUGGC	19
MI02539	miR-2439-3p	bta-miR-2439-3p	TACAGAGGACAGAGGCAGA	UAUCAGAAGACAGGUAGGCAGA	19
MI01658	miR-3494	sja-miR-3494	GAAGAAGACTGGCGCCAATT	GACAGAAGACUGCCGCUCAUUU	19
MI02596	miR-3814-3p	tca-miR-3814-3p	TAGCATGGTCGTTTGTGTGT	UAGCAUGAGCGUUUGUUG	19
MI01174	miR-3895-5p	tca-miR-3895-5p	ATTGAGTTGATTGATGAGTTGG	AUUGAGUUGAUUACGAUGG	19
MI00120	miR-4139-3p	cin-miR-4139-3p	AAAGTGTTCTACGATTTCGGCG	AAAGUGUUUACGUUUCGGU	19
MI00769	miR-4515	ppy-miR-4515	AGGACTGAGCAACTCCCGGGGC	AGGACUGGACUCCCGGCGGC	19
MI02945	miR-5928b	hco-miR-5928b	TGAAAATGTAGAATTAGTAAGGG	UGAAGUAAGGUAGAUUAGUAAGGU	19
MI02527	miR-5991	hco-miR-5991	TAATGGTAGTGGTGGTGGTTGCGA	UGAGGUAGUAGGUGGUGUUCGA	19
MI03743	miR-6964-3p	mmu-miR-6964-3p	TTTCTTGTCTTCGGCTCTACG	UUUCUUGUCUUCCACUCUAG	19
MI00957	miR-7233-5p	mmu-miR-7233-5p	AGTTAGGGGATCGAAGATG	AGUUAGGGACAGAUAGAUG	19
MI01142	miR-7548	ipu-miR-7548	ATGTCCGCGGCTGTGGGAGGC	AGCCGCGGCUGUAGGAGC	19
MI01223	miR-8066	hsa-miR-8066	CAAATCGTGATTTTTTGGATTTA	CAAUGUGAUCUUUUGGAUGUA	19
MI02752	miR-1208	hsa-miR-1208	TCAAGTCAGACAAGGCGGA	UCACUGUUCAGACAGGCGGA	18
MI03295	miR-1273c	ggo-miR-1273c	TGGCACAAGACGGACCCTG	GGCGACAAAACGAGACCCUG	18
MI00056	miR-1422i-3p	oan-miR-1422i-3p	AAAATGAATCGTGGATTGAAC	AAAACUGCAUCUGGAUUGAUC	18
MI01628	miR-1422q-3p	oan-miR-1422q-3p	GAAAACTGTTGTGATGGATG	GAAAACUGUAUCUGGAUUGAUG	18
MI01244	miR-1583	gga-miR-1583	CAAGGGACTGGGACGGCA	CGUAGGGCCGUGGGACGGCA	18
MI01385	miR-16	ppy-miR-16	CCGAGCACGTAAATATTG	UAGCAGCACGUAAAUAUUGG	18
MI03082	miR-190-5p	tca-miR-190-5p	TGATATGTTTGTATTCTTGG	AGAUAUGUUUGAUAUUCUUGG	18
MI01373	miR-199b-5p	hsa-miR-199b-5p	CCAGTGTTTAGACGGATACTGTC	CCCAGUGUUUAGACUAUCUGUUC	18
MI02234	miR-2501-5p	dme-miR-2501-5p	GTAAGTTGTGTAGTGGCTGGCTA	GUAAGUUUGGAGUGCCUGGGCUA	18
MI03461	miR-2a-2-5p	dme-miR-2a-2-5p	TGTCATCAAGTGGTTTGAA	CCUCAUCAAGUGGUUGUGAUA	18
MI03746	miR-3048	api-miR-3048	TTTGAACTGTCATGCTCTTCTA	UGUGAACUGGUCAUGCUCUUAA	18
MI02853	miR-30e-5p	gga-miR-30e-5p	TCGTAAAGACGTTGACTGG	UGUAAACAUCCUUGACUGG	18
MI00170	miR-3501	sja-miR-3501	AACCTGGGTTTCGTTGGG	AACCUUGUAGUUUCGUUGUG	18
MI03388	miR-3817-5p	tca-miR-3817-5p	TGGGGTGTAGGGAGGGTA	UCGGGGUGUGGGAGUGGUAU	18
MI01133	miR-3873-3p	tca-miR-3873-3p	ATGTAAATTTAGCTTTAATT	AUGUAAUUUUAGCUCAUAAU	18
MI01257	miR-3886-5p	tca-miR-3886-5p	CACAGAGAGCTTTGAGAGA	UCACAGCGAGCUUUGACAG	18
MI02700	miR-3976	hsa-miR-3976	TATGATGGTCAGGAAGATAATGT	UAUAGAGAGCAGGAAGAUUAAUGU	18
MI02880	miR-4016	cin-miR-4016	TCTCTGTGATCGTTAAAGC	UGUUCUGUGAUCUUAAAGG	18
MI00928	miR-4082-3p	cin-miR-4082-3p	AGTCTGTAAGGCAGTTGAAGCT	AUUCUGUAUGGAGUUGAACU	18
MI03068	miR-412-5p	hsa-miR-412-5p	TGAGTCAATCGTTGGAAAGGTAAT	UGGUCGACCAGUUGGAAAGUAAU	18
MI03780	miR-4202-5p	cin-miR-4202-5p	TTTGTCGTTTCATTTGTTGG	UGUGUGUUUCAUUUCGUUG	18
MI01842	miR-4795-3p	hsa-miR-4795-3p	GATATTATTGGCACATCTTCGGAT	AUAUUAUUAGCCACUUCUGGAU	18
MI03469	miR-4849	spu-miR-4849	TGTGGAACAAGCGGAGCGTTTA	UGUGUAACAAGUGGAGCGUGUUUA	18
MI03240	miR-48-5p	cel-miR-48-5p	TGGAGGAGGCTCAGCAGATGAAGA	UGAGGUAGGCUCAGUAGAUGCGA	18
MI00870	miR-5001-5p	hsa-miR-5001-5p	AGGGCTGGACTCAACTGCGGATTGCGT	AGGGCUGGACUCAGCGGCGGAGCU	18
MI03607	miR-507	hsa-miR-507	TTCTGACCGTTTGGAGGAA	UUUUGCACCUUUUGGAGUGAA	18
MI01096	miR-51-3p	cel-miR-51-3p	ATGGACCAGGAACAGGTGCA	CAUGGAAGCAGGUACAGGUGCA	18
MI03101	miR-6996-5p	mmu-miR-6996-5p	TGCAAAGGACAGAGCACTA	UGCACAGGACAGAGCACAGUC	18
MI02519	miR-70-3p	cel-miR-70-3p	TAATCACTGTCGTTGGTGTTAT	UAAUACGUCGUUGGUGUUUCCAU	18
MI01806	miR-7170-5p	mml-miR-7170-5p	GAGGGACTGCTGGAGGGACTGCAA	AGGACUGCUGGAGGACCGCAGA	18
MI00956	miR-7337-3p	mdo-miR-7337-3p	AGTTACTCAGGAGACTTTG	UAGUUAUCACGGAGACUUGG	18
MI00900	miR-7385a-5p	mdo-miR-7385a-5p	AGGTCAGAATTCTTCTTTCAA	AGGUCGGAUAUUCUGUCUUUCA	18
MI00094	miR-7389-3p	mdo-miR-7389-3p	AAAGATTGGCACTTGAACAGCAAA	AAAGUUGCAUCUUGAACAGCAG	18
MI02584	miR-764-3p	rno-miR-764-3p	TAGAGGAGGCATGGTGGCAACTG	GAGGAGGCCAUAGUGGCAACUGU	18
MI02774	miR-7926-5p	prd-miR-7926-5p	TCAGTTGGCTGCATTTGAAT	GUAAGUUGGCUGCGAUUUGAAU	18
MI03599	miR-96	isc-miR-96	TTCGGCAAGCACATTTTCGT	UUUGGCACUAGCACAUUUUUGU	18
MI03066	let-7j	cfa-let-7j	TGAGTAGTAGATGTGCGTGTGT	UGAGGUAGUAGAGUGCAGUAGUU	17
MI02929	miR-1396	oan-miR-1396	TCTGTTGAGTGTGGGCGTT	UCUGUUGAGUGUUUGCUGUGU	17
MI01084	miR-17-3p	ccr-miR-17-3p	ATGCAGTGGAGGCACTCTACCA	ACUGCAGUGGAGGCACUUCUAGC	17
MI02239	miR-1740-5p	gga-miR-1740-5p	GTACTTTTAATGCGGATAGGTCTT	UGUAGUUUAAGAGGAUAGGUCUU	17
MI02117	miR-193a	bta-miR-193a	GGGACTTTGATAGGCAAT	GGGACUUUGUAGGCCAGUU	17
MI02226	miR-232	bma-miR-232	GTAAATGCTCAAGAGGACGAATG	UAAAUGCAUCUAAGAUGCGAAUG	17
MI01696	miR-2519	dps-miR-2519	GAATGTGGAATTGAAGACTTGTT	GUAUGUGGAAUUGAAGUUGAUAU	17
MI00287	miR-25-5p	hsa-miR-25-5p	AAGGCGAAGCACTTGGGCAAATG	AGGCGGAGACUUGGGCAAUUG	17
MI03450	miR-281-5p	cin-miR-281-5p	TGTAGAGTAATTTATGGTT	CGGAGAGUAAUUUCAUGUU	17
MI01918	miR-2852	bmo-miR-2852	GCAGATTTGCGGATTTTTGTG	CAGAUUUCGGAUUUUUUGUA	17
MI01023	miR-2942	aae-miR-2942	ATATTCGAGGACTTCCGGTTAATG	UAUUCGAGACUUCACGAGUUAAU	17
MI02763	miR-309b-3p	tca-miR-309b-3p	TCACTGTGTCGTTTGTCT	UCACUGGGUUGAGUUUGUCU	17
MI01533	miR-3161	hsa-miR-3161	CTGAAAACGAACAGAGACACCAAT	CUGAUAAGAACAGAGGCCCAGAU	17
MI02959	miR-317	mse-miR-317	TGAACGTATAGCTAGTGGATATCTCA	UGAACACAGCUGGUGGUAUCUCA	17
MI02079	miR-3613b	bta-miR-3613b	GGCAAAAAAGAAAAGTGCAAC	GAACAAAAAAAAAAGUACAAC	17
MI01705	miR-3669	hsa-miR-3669	GACGGAATCATCTTAGGAATATA	---NA---	17
MI01652	miR-376c-3p	mmu-miR-376c-3p	GAACGATGAGAGGAATTTTCAACGT	AACAUAGAGGAAAUUUCACGU	17
MI02905	miR-378f	hsa-miR-378f	TCTGGACTTGGAGCTAAAGA	ACUGGACUUGGAGCCAGAAG	17
MI02340	miR-379-5p	oar-miR-379-5p	GTGGATAGACTATGGAAGGAGGC	UGGUAGACUAUGGAACGUAGGC	17
MI02247	miR-3848-5p	tca-miR-3848-5p	GTAGCGGATATAATAAGAGTTGA	GUAGCGGUAUAUAAGGUUA	17
MI03734	miR-4006g-3p	cin-miR-4006g-3p	TTTCCTTTGCACAAGTGG	UUUCCUUUCCACAAUGUUCG	17
MI00742	miR-4049-3p	cin-miR-4049-3p	AGCTGTGGGCGTTCTGGCTAA	AAGCUGUGGGCUUUGCCUAA	17
MI01426	miR-4061-5p	cin-miR-4061-5p	CGCGGTCGTCAGATGGTT	AGGCGGUCCCUCAGAUGGUU	17
MI01248	miR-4180-3p	cin-miR-4180-3p	CAATCTTACTGATAGGCG	GAAUCUUACUGUAUGGCAG	17
MI01147	miR-466d	rno-miR-466d	ATGTGTGTGTATGTATATTT	AUGUGUGUGUAUGUCCUUUUGU	17
MI02910	miR-4794	hsa-miR-4794	TCTGGCTATATGACAGATGT	UCUGGCUAUCUCACGAGACUGU	17
MI03603	miR-5975	hco-miR-5975	TTCGTTCACCGGCTGACCCTCCA	UUGUAGUAAUCGGCUGACCCUCCA	17
MI00171	miR-6053	ame-miR-6053	AACGAAGACCGCGGCGGAGCTGT	AUACGAAAGACCGCGCGGAUGU	17
MI00896	miR-656-5p	hsa-miR-656-5p	AGGTAGCTGTAGGTGTTCC	AGGUUGCCUGUGAGGUGUUCA	17
MI00587	miR-6706-5p	gga-miR-6706-5p	AGAAGAATGGAAGTCGGCTGAG	AGGAGAAAUGGAGUGGGCUGAG	17
MI00997	miR-6874-5p	hsa-miR-6874-5p	ATAGACTATGAACCAGATACAGGC	AUGGAGCUGGAACCAGAUCAGGC	17
MI01998	miR-7290-3p	mdo-miR-7290-3p	GCTGGACTTAAGGAAGCA	GCUGGACUUAGAGCCAGACA	17
MI00181	miR-7331-5p	mdo-miR-7331-5p	AACTAACCTCTGACGAGACTACAT	AACCUGACCUCUGAAGCUACAU	17
MI01010	miR-7352-5p	mdo-miR-7352-5p	ATAGTATCGTTGTAAAAAG	AUAGUAUCCUAUGGAAAAAUG	17
MI01785	miR-7371f-3p	mdo-miR-7371f-3p	GAGGATGCATGTACAAAGA	UAGAGCAUGCUUGUACAAAGA	17
MI00605	miR-7465-3p	gga-miR-7465-3p	AGAAGTGTCTGTTACTGA	AGAGUGUCUGUUACCUGACC	17
MI02392	miR-7470-5p	gga-miR-7470-5p	GTTATCTTGAAGAACGTGGAC	UGUGAUCUUGAAGAACGUGGGC	17
MI03273	bantam	mse-bantam	TGGATCATTGTAAAGTTTAT	UGAGAUCAUUGUGAAAGCUAAU	16
MI00806	miR-1255a	ggo-miR-1255a	AGGATGAAGGAAAGAAAGATAAGGT	AGGAUGAGCAAAGAAAGUAGAU	16
MI01500	miR-1279	hsa-miR-1279	CTACATTTGCTTCTTTACT	UCAUAUUGCUUCUUUCU	16
MI01058	miR-1323-5p	mml-miR-1323-5p	ATCTGACGAACTGAGGGGCATTTTC	UCAAAACUGAGGGGCAUUUUC	16
MI01043	miR-1420c-5p	oan-miR-1420c-5p	ATCCGATTTCGTGCTTGACTGTT	AUCCGAUCGGCUUGCACUGUCU	16
MI00886	miR-1421s-5p	oan-miR-1421s-5p	AGGGGTCACTTGAGTCTGAGG	AGGUGGUCACUUGAGUUGCAGU	16
MI00536	miR-1568	gga-miR-1568	ACTGATCAGATCTGAACGGCAG	GACUCAUAGAUCUGAAGGCAG	16
MI01375	miR-181a-2-3p	oan-miR-181a-2-3p	CCATCGACCGTTGACTACCG	CCAUCGACCGUUGACUGUACC	16
MI00050	miR-2284a	bta-miR-2284a	AAAAGTTCGTAGGCGATTTTAT	AAAAGUUCGUUGGGGUUUUU	16
MI02238	miR-235b-3p	cbr-miR-235b-3p	GTACTGCAGCTTGTCCATGGCCT	UAUUGCACUUGACCAUGGCCU	16
MI02710	miR-2513b	dps-miR-2513b	TATGGATGTAGAAGTTGCTTCTCCA	UAUGGUCUGAAGUUGCUUUACA	16
MI03813	miR-2561-5p	dps-miR-2561-5p	TTTTTTTCCTTTTGGAGTTTTT	UGUUUUUUCCUUCUGUGAGUUUU	16
MI00158	miR-3004	hma-miR-3004	AACATTTGTTTTGGTTTTTTGG	AACUAUUUGUUUUGGUCUUGG	16
MI00917	miR-3025	api-miR-3025	AGTAGTAAGGAGCGTTGGATAAA	AGUAGUAAGAGAUCAGUUGGAUA	16
MI01573	miR-30b-3p	hsa-miR-30b-3p	CTGGGACGGTGGATAGTATATGTTC	CUGGGAGGUGGAUGUUUACUUC	16
MI01112	miR-336-3p	rno-miR-336-3p	ATGGATTCTGAAGGAGATGCTGA	ACUGGAUUCCAUGAAGGGAUGUGA	16
MI00095	miR-3426	bmo-miR-3426	AAAGATTGTGGCAGATGTTGAGTA	CAAGAUGUGCAUAUGUUGAGUGA	16
MI02759	miR-35g	cbr-miR-35g	TCACCGGGAAAAATATAGA	UCACCGGGUAAAAACUGGUAGA	16
MI00540	miR-378b	hsa-miR-378b	ACTGGACTAGAAGTGCAAA	ACUGGACUUGGAGGCAGAA	16
MI01169	miR-4107-5p	cin-miR-4107-5p	ATTCTAATTAATTGTTCGGT	AUAUCUAAUUGAUUGUUGG	16
MI01936	miR-4863-3p	bfl-miR-4863-3p	GCATATTTGTGGTTGTCAAGC	GCCAUUUUGUGUUGUCAGC	16
MI00454	miR-5448	aca-miR-5448	ACATATTTGTTATATCTGA	GACAUGUCUUGUUAGUAUCUGA	16
MI01172	miR-544a	hsa-miR-544a	ATTCTTTTTTAGCAACTTC	AUUCUGCAUUUUUAGCAAGUUC	16
MI02750	miR-548x-3p	hsa-miR-548x-3p	TCAAGACTGCAATTATTT	UAAAAACUGCAAUUACUUUC	16
MI03092	miR-5593-5p	cel-miR-5593-5p	TGATGGCTGGATTCGGATTC	GAUGGCUGGAAUAUCGGUAUUC	16
MI00923	miR-564	hsa-miR-564	AGTCAGGTCGTCAGCAGGA	AGGCACGGUGUCAGCAGGC	16
MI03608	miR-5953	hco-miR-5953	TTCTGACGATTCTGGAAGCG	AUUCGUGCGAUUCUGGAUGCG	16
MI01871	miR-628-5p	hsa-miR-628-5p	GATGTGACATATATACTGAGG	AUGCUGACAUAUUUACUAGAGG	16
MI02638	miR-6757-5p	hsa-miR-6757-5p	TAGGGTTGGGAGGCGGGATA	UAGGGAUGGGAGGCCAGGAUGA	16
MI03214	miR-7038-5p	mmu-miR-7038-5p	TGGAGAAGAAGGGCTGCCGG	UGUAGAAGGAAGGGCUGCUGUG	16
MI01793	miR-762	gga-miR-762	GAGGATTTGAGGGAGGGAGGGG	GGGGCUUUGGGGAGGGAGGGGA	16
MI02418	miR-956-5p	dme-miR-956-5p	GTTGTGTTGGAATGGCTGTTAGCT	GUGUUUGGAAUGGUCUCGUUAGCU	16
MI03435	miR-1261	hsa-miR-1261	TGGTTAAGGCTTTGGATTG	AUGGAUAAGGCUUUGGCUU	15
MI00134	miR-1420f	oan-miR-1420f	AAATGTCGTACGGATTGGGT	AAAGUGCGACCGGAUUGGGU	15
MI02591	miR-1730-5p	gga-miR-1730-5p	TAGCAACAGAAGTGGAACCTG	CAGCUAACAGAGGUGGAACCUUG	15
MI03182	miR-187-5p	mdo-miR-187-5p	TGGACAACAAGGACACGCGA	UGGCUACAACACAGGACACGGGA	15
MI02284	miR-203a-3p	pma-miR-203a-3p	GTGAAATTTTTGGACCGTGG	GUGAAAUGUUUAGGACCACUGG	15
MI01398	miR-2290	bta-miR-2290	CCTCTGGGGGTCGTTTTGCT	GCCUCUGGUGGUCGGUUUGU	15
MI00316	miR-2420	bta-miR-2420	AAGGTTGTTGTATATTTTTT	AGGUUGUGUGUUUAUUCUUU	15
MI00685	miR-2739	bmo-miR-2739	AGATGGATATTCTGGTGTTGAGG	GAGAUGUGGAUAUUAUGGUGUGGAGG	15
MI02848	miR-306	api-miR-306	TCGGTACAAGTGATTCGA	UCAGGUACCAAGUGAUUUCUGA	15
MI02574	miR-3828-5p	tca-miR-3828-5p	TAGAAGGTGCAGGATATGT	UCUGAAGUGCAGGAUAGU	15
MI03591	miR-3850-3p	tca-miR-3850-3p	TTCGAGATCGTTATGTTCGT	UUCGAGACUAAUGUUGGU	15
MI01483	miR-3888-3p	tca-miR-3888-3p	CGTGACATGTTGAAAGGTTA	CGUGACGUAGUUAAGGUUA	15
MI01882	miR-465b-5p	mmu-miR-465b-5p	GATTTAAATCGTCTGATCTG	UAUUUAGAAUGGUGCUGAUCUG	15
MI01060	miR-466j	mmu-miR-466j	ATCTGTGTATGTGCATGTGTGTAA	UGUGUGCAUGUGCAUGUGUGUAA	15
MI03677	miR-4937	cel-miR-4937	TTGGGAGAGGGGGGCGGTGGA	CUGGGUAGAGGUUGGGCGGUGGA	15
MI03809	miR-4975-5p	dme-miR-4975-5p	TTTTTGGGTTTTCTGTTTT	UUUACUUGGGUUUUCUGUUCA	15
MI02301	miR-5011-3p	hsa-miR-5011-3p	GTGAGGCTGTAAATATAAA	GUGCAUGGCUGUAUAUAUAACA	15
MI02856	miR-517c	mml-miR-517c	TCGTGCTGCCTTTTAGATGGG	AUCGUGCAGCCUUUUAGAGUG	15
MI00365	miR-63a	ppc-miR-63a	AATGCACTGAAGGAGATGGA	UAUGACACUGAAGCGAGAUGGU	15
MI03578	miR-653-3p	hsa-miR-653-3p	TTCACTGGAAATGTTTCAAT	UUCACUGGAGUUUGUUUCAAUA	15
MI01027	miR-6701-3p	gga-miR-6701-3p	ATATTTTAAAGACAGAACGCC	AUUAUUUUACAGACAGAUCGC	15
MI01720	miR-6714-3p	gga-miR-6714-3p	GACTTCTGTTGAATAAGGCATTTT	ACUUGCUGUGGAAAAGGCAUUU	15
MI01640	miR-671-5p	cgr-miR-671-5p	GAAAGCCTGGAGCGGCTGGAGTG	AGGAAGCCCUGGAGGGGCUGGAGG	15
MI01955	miR-6720-3p	hsa-miR-6720-3p	GCGCCTGGAGGACCTGGTAGAC	CGCGCCUGCAGGAACUGGUAGA	15
MI02859	miR-6733-3p	hsa-miR-6733-3p	TCGTGTACTGGATTTCCAA	UCAGUGUCUGGAUUUCCUAG	15
MI01578	miR-6998-5p	mmu-miR-6998-5p	CTGGGCACAGGCAAAGGGACT	CUGGGCAGAGGGCAAAGUGACU	15
MI03756	miR-7371b-5p	mdo-miR-7371b-5p	TTTGATCAGATGGTAATTGTATTG	UUUGUAUCAGAUGCUUUGUUUG	15
MI03305	miR-7483-3p	gga-miR-7483-3p	TGGCCAAAGTACACTGAAGGCAA	GCCAUAAGUACCUGCAAGGCAA	15
MI02021	miR-750-5p	sme-miR-750-5p	GGAACTCGAAGGTTTCGGTTTAGT	GCACUGGAAGGUUUGGUUUAGCU	15
MI01188	miR-754d	sme-miR-754d	ATTGTTTGGGGGTATTATTG	GUUGCUUGGGGGUAUUAU	15
MI03645	miR-7684-5p	mmu-miR-7684-5p	TTGGAAAGCCTGGACCAGCAG	UCUGGGAAGCCUGGGCAGCAG	15
MI01743	miR-877-5p	mmu-miR-877-5p	GAGATGAGATGGCTGCTAGGG	GUAGAGGAGAUGGCGCAGGG	15
MI03529	miR-1002-5p	dsi-miR-1002-5p	TTAATATTGGAACTAAAAGGCTA	UUAAGUAGUGGAUACAAAAGGCGA	14
MI01035	miR-14-3p	dme-miR-14-3p	ATCACTACATTTTTCTCTCTCCTT	UCAGUCUUUUUCUCUCUCCUAU	14
MI03753	miR-1707	gga-miR-1707	TTTGAGCGCGGACGGTTATGTG	UUUGAGCGGGAUCUGUUAUCGUG	14
MI02460	miR-1712-3p	gga-miR-1712-3p	TAAAGTATCAGTGGATTTGG	UUCAGUUAUCAGUGGAGUUUGG	14
MI00584	miR-196c-3p	aca-miR-196c-3p	AGAAGAACATAAAAATACCTGGATT	ACAAGAACAUAAAACUACCUGA	14
MI00361	miR-2226-5p	cbr-miR-2226-5p	AATGACCGAAGAACTGCAAT	AAUGACACAGAAGAACUGGCAAUG	14
MI01469	miR-23b-5p	gga-miR-23b-5p	CGGGTTCCGGGATGATATTT	GGGUUCCUGGCAUGAUGAUUU	14
MI00380	miR-2539-5p	dps-miR-2539-5p	AATGGTTCATGTTGTCTGGATTAG	AAUGGUCAUGUUUCUGUAUUG	14
MI01245	miR-2778a-3p	bmo-miR-2778a-3p	CAAGTACTGGAAAAAAACGCAATT	CAGAGUACGCAAAAAAACAAUU	14
MI03441	miR-3064-5p	gga-miR-3064-5p	TGGTTTGTCGTCGTGCAAAA	UGGCUGUUGUGGUGUGCAAAA	14
MI01425	miR-328a-5p	rno-miR-328a-5p	CGCGGGGGGAGGAGGGGTCA	GGGGGGCAGGAGGGGCUCA	14
MI02979	miR-3377-5p	bmo-miR-3377-5p	TGAAGTTAGGACAGTCACATA	UGAAGUUAUGAAGUCAGGAUA	14
MI02075	miR-3-5p	dme-miR-3-5p	GGATGGATTTGTCAGTTAT	GGAUGCAUCUUGUGCAGUUAUG	14
MI01131	miR-380-5p	mmu-miR-380-5p	ATGGTATGAGCAAGAACATGAG	AUGGUUGACCAUAGAACAUGCG	14
MI00288	miR-3885-5p	tca-miR-3885-5p	AAGGCGGCGGAGAGCGGAGCG	AAGGCGGCGGCGGCGGCCG	14
MI02237	miR-4006a-1-3p	cin-miR-4006a-1-3p	GTACAGTATTTTCATCCTCA	GUCAUUAUUUUCAUGCUUCA	14
MI01834	miR-4424	hsa-miR-4424	GAGTTAAACTTAGAAATGGACTGA	AGAGUUAACUCAAAAUGGACUA	14
MI00999	miR-4524a-5p	hsa-miR-4524a-5p	ATAGCAGATGAATCTGATCCA	AUAGCAGCAUGAACCUGUCUCA	14
MI01671	miR-4647	hsa-miR-4647	GAAGATGGTGCGGCTGACGACA	GAAGAUGGUGCUGUGCUGAGGAA	14
MI02735	miR-4905	bfl-miR-4905	TATTGTGGAAGAATTTTGGAATAT	UAUGUGGAAGAUAUUUUAGAAU	14
MI00023	miR-495	ggo-miR-495	AAAACAAACATGGATGGACTCCT	AAACAAACAUGGUGCACUUCU	14
MI01747	miR-5089-5p	hsa-miR-5089-5p	GAGCGGATTTTTGAGTAGCATC	GUGGGAUUUCUGAGUAGCAUC	14
MI01225	miR-5399-5p	aca-miR-5399-5p	CAAATTATTTGTTGTGTCA	CCAGAUUAUUUGUUGCUGUGCA	14
MI00385	miR-5469	aca-miR-5469	AATGTATTTTGGACGTAGGT	UAAUGUAUUUUGGAUUUCAGGU	14
MI01226	miR-548m	hsa-miR-548m	CAAATTGGATTTGCTGGTTTTTG	CAAAGGUAUUUGUGGUUUUUG	14
MI00146	miR-549b-3p	mml-miR-549b-3p	AACAAATATGGATGAGTCTCAT	GACAACUAUGGAUGAGCUCUCA	14
MI01690	miR-5583-3p	hsa-miR-5583-3p	GAATATGAGAGTAATTCAGTTGG	GAAUAUGGGUAUAUUAGUUUGG	14
MI02236	miR-5893	hco-miR-5893	GTACAAATTTGTGAACTACTCGGAAG	UACAAAUUUAUGAACUCCGAAG	14
MI00625	miR-6632-5p	gga-miR-6632-5p	AGAGAGAGAGGAGTGGGAGAGA	AGAGAUGAGAGGAGUGGAUGACAGC	14
MI00759	miR-6929-5p	mmu-miR-6929-5p	AGGAAGGAGCAGATAGTGA	AGGGAGGAGCAGCAUCUGUGA	14
MI01014	miR-7206-3p	mml-miR-7206-3p	ATATATTTTAACTCATGAT	UAGGAUAUUUUCAACUCAUGAU	14
MI01039	miR-7398m-3p	mdo-miR-7398m-3p	ATCATTTCATTTGCCTCTACAAT	AUAUUUCUUGCCUCUACCAAU	14
MI01820	miR-885-3p	hsa-miR-885-3p	GAGGTAGACTGGGCTGTAGTGGATA	AGGCAGCGGGGUGUAGUGGAUA	14
MI02197	miR-965-5p	tca-miR-965-5p	GGTGGAAGGTTGTAGGCAT	GGUGGAAAGUUGUACCGCU	14
MI03056	let-7i	ssc-let-7i	TGAGGTAGATAGATTTTGATGCT	UGAGGUAGUAGUUUGUGCU	13
MI01025	miR-1000-5p	tca-miR-1000-5p	ATATTGTCCTTGTCCACCA	AUAUUGUCCUGUCACAGC	13
MI02813	miR-126-3p	cin-miR-126-3p	TCGAACTGTGAGTAAAAAG	UCGUACCGUGAGUAAUAAAGC	13
MI01399	miR-1368	oan-miR-1368	CCTGAATCGCAATGTAGTGGCCA	CCUGAAUGUAAUUUAGUGGCA	13
MI02879	miR-1647	gga-miR-1647	TCTCTGGTCCTTAGGCGTACTCT	UCUCUGCCUGAGGGGUACUCU	13
MI02255	miR-1951	mmu-miR-1951	GTAGTGGAGACTGTTGTGGAA	GUAGUGGAGACUGGUGUGGCUA	13
MI00713	miR-219-2-3p	aca-miR-219-2-3p	AGCAGTTGACTGGACATCTA	AGAGUUGAGUCUGGACAUCA	13
MI03498	miR-2205-3p	sme-miR-2205-3p	TGTTATTCTCATCTTCTCA	UCUGUAUUUCUCAUCUUCCCA	13
MI00022	miR-2284w	bta-miR-2284w	AAAAATTTGTTCGGTTTCT	AAGAGUUUGUUCGGGUUUCUC	13
MI02559	miR-240	cbr-miR-240	TACTACCCCAAATTTCCGCT	UACUGGCCUCCAAAUUUUCGCU	13
MI02952	miR-268	bma-miR-268	TGAAATGATTAGAGGAGGTTT	UGAAAUGAUUAGAAGCAGUGUGUU	13
MI02232	miR-2797b	mse-miR-2797b	GTAAGTAGAACATTACTAGGCTT	UAAGUAGAUACUUCUAGGCUUU	13
MI02817	miR-2e-5p	sma-miR-2e-5p	TCGACAACTTTAGACTGAGTTAT	UACCAACUUUGACUGAGUUAU	13
MI00415	miR-3039	api-miR-3039	ACAAAATCGTCAAAACAGGTGC	AAAAACGUCAAAACACGGUGG	13
MI01164	miR-3145-3p	hsa-miR-3145-3p	ATTATTTTGATTGTTTGGAATTGTC	AGAUAUUUUGAGUGUUUGGAAUUG	13
MI00426	miR-3304a	bmo-miR-3304a	ACACAAGACTTGGAATATTTACAA	UAAACAGCUUGGAAUAUUUACAG	13
MI02262	miR-3381-3p	bmo-miR-3381-3p	GTATTCCTTCCTGGCCAGATGG	GUAUUCAUACCUGGCCGAUG	13
MI03559	miR-340-5p	rno-miR-340-5p	TTATAAACAGTGGAGATGATT	UUAUAAAGCAAUGAGACUGAUU	13
MI02787	miR-3487	sja-miR-3487	TCCAGTCGACTGTTGGTGGCCA	UCCUCGAACUGUUGUGGCCA	13
MI02745	miR-3495	sja-miR-3495	TCAAAAGTCGTTGGCAAGT	UCAAAAUCGUUGGCAAUGGCU	13
MI03436	miR-3721	ame-miR-3721	TGGTTGAAAAAGATGGAGAAAA	UCGUUGAAAAAGAGGAGAAGAU	13
MI00054	miR-376c	ggo-miR-376c	AAAATAGAGGAATTCCAGG	AACAUAGAGGAAAUUCCACG	13
MI01210	miR-3878-3p	tca-miR-3878-3p	ATTTTTTGTGTCCGGTATT	AUUUUUAGUGUCCGUGUUG	13
MI03727	miR-3904-3p	tca-miR-3904-3p	TTTACTTAAATAAATAATGTT	CUUAUUUAAAAAUAAUGUU	13
MI01873	miR-4000i-3p	cin-miR-4000i-3p	GATGTTACTTGGAATTTTGA	GAUGUUAUUGCAAGUUUUAA	13
MI01725	miR-4148-5p	cin-miR-4148-5p	GAGAATCGTGTAGGACAGC	GGAGUCGUGUCUGGACAGC	13
MI02863	miR-4797-3p	hsa-miR-4797-3p	TCTAAGTAAGTGGCTGTGT	UCUCAGUAAGUGGCACUCUGU	13
MI00992	miR-4864-3p	bbe-miR-4864-3p	ATACGACCTGATCTACCCTGCA	AGCCAGACCUGAUCUCCCUGCA	13
MI00502	miR-5110	mmu-miR-5110	ACGGTAGAGGGTGGTGGAATT	GGAGGAGGUAGAGGGUGGUGGAAUU	13
MI00145	miR-5688	hsa-miR-5688	AACAAAGAACTGATAAAACAGC	UAACAAACACCUGUAAAACAGC	13
MI03567	miR-63-5p	cel-miR-63-5p	TTATTCGTTCGGTAGTCA	UCUAACUCGUCGGUAGUCAUCGU	13
MI01102	miR-6506-5p	hsa-miR-6506-5p	ATGGAGATGGTCATGAATATGT	ACUGGGAUGUCACUGAAUAUGGU	13
MI02906	miR-6681-5p	gga-miR-6681-5p	TCTGGATCAAGCAATTCACT	UCUGGAUCGAGAAAUUCAGCAU	13
MI02926	miR-6817-3p	hsa-miR-6817-3p	TCTGTCAGACTCCATTGGCA	UCUCUCUGACUCCAUGGCA	13
MI01193	miR-6876-3p	hsa-miR-6876-3p	ATTTCTGTTGTTTTCCATTCTCAG	AGCUGUCUGUGUUUUCCUUCUCAG	13
MI03694	miR-7288-5p	mdo-miR-7288-5p	TTGGTACTGTCTGTGGGGAC	UGUUGGUACUGGCUGUGGUGGAC	13
MI02922	miR-7652-3p	mmu-miR-7652-3p	TCTGGTTTACTGCGGCTTCT	UCUGGCUUUCCUGUGGCUUCU	13
MI02534	miR-7678-5p	mmu-miR-7678-5p	TACAAGGGCAGGATACAAT	UUACAAGGGCUGGAUAGGAAU	13
MI01893	miR-7918f-3p	prd-miR-7918f-3p	GCAAGCATTCGAACTTTTTGA	GCAAGUUUCAGAGCUUUUUGA	13
MI01187	miR-8070	hsa-miR-8070	ATTGTTGACGGCGACTCCA	AUGUGAUUGACGGCUGACUCCA	13
MI01977	miR-8110	mmu-miR-8110	GCGTGGATTGGGGGGGCG	AAGCGUGGAUUGGGGGGGGGG	13
MI03522	miR-991-3p	dsi-miR-991-3p	TTAAAGTTGAAGCTGGATAAAGT	UUAAAGUUGAAGUUUGGAAAAU	13
MI02395	miR-124a-5p	gga-miR-124a-5p	GTTCACAGTCGGACCTCGAT	GUUCACAGCGGACCUUGAU	12
MI00998	miR-135b-2-3p	oan-miR-135b-2-3p	ATAGAGGGATTGGATCGCCGGCAA	AUAUAGGGAUUGGAGCCGUGCA	12
MI03344	miR-1405-5p	oan-miR-1405-5p	TGGGCAATGATTTGGCTGCA	UGGCCAAUGAUUGUGGCUGCA	12
MI00142	miR-1420d-3p	oan-miR-1420d-3p	AAATTTGCTGCAGCGTTGGATGTT	AAAUUGCUACCAGGUUGGAUGU	12
MI01889	miR-1422h-3p	oan-miR-1422h-3p	GCAAATCGATCGTCTGACTGAGC	GAAAUCGUUGUCAUGACUGAGC	12
MI03730	miR-1465	gga-miR-1465	TTTCAAGGTTGACTGGTGCTT	UUUCAGAGGUGCUGGGUGCUU	12
MI01978	miR-1540b-5p	mdo-miR-1540b-5p	GCGTTCCATAGAGGCATATGCATCT	GAUUCCAUGGAGCAUAUGCUCU	12
MI02988	miR-1597	eca-miR-1597	TGACGACTCTGCGAGCAGT	UGAGGAGCUCUGCGAGCAUGUA	12
MI02592	miR-16c	meu-miR-16c	TAGCACACGTCAAAAGCAGGGG	UAGCAGCACGUCAAAACUGGAG	12
MI01895	miR-211-3p	mmu-miR-211-3p	GCAAGGACAGCAACATGGAGG	GCAAGGACAGCAAAGGGGGGC	12
MI01813	miR-2278	ppy-miR-2278	GAGGGCAGTGTTCTTGGTGCGG	GAGGGCAGUGUGUGUUGUGUGG	12
MI00412	miR-2365	bta-miR-2365	AATTTTTTGCTGTTTCTATT	AGUUUUUGCUGUUUCUUAUC	12
MI03740	miR-2485	bta-miR-2485	TTTCTGAAGAATATGAGGTAGT	UUUCUAGAAUCUGCAGGUAGU	12
MI03676	miR-2492-5p	dme-miR-2492-5p	TTGGGACTGTTTATAAGGCT	UUGGGAUCUCUUUAUAAAGCGU	12
MI00850	miR-2944a-5p	aae-miR-2944a-5p	AGGGAACTTCTGCTGATCGTGA	GAAGGAACUUCUGCUGUGAUCUGA	12
MI01706	miR-3042	api-miR-3042	GACGGGCAGATTATTTCATCATA	GAGGGCAGAUUAUUUCUGAUAC	12
MI03544	miR-3065-3p	hsa-miR-3065-3p	TTAGCACAAGGATTTGTTGGAG	UCAGCACCAGGAUAUUGUUGGAG	12
MI00503	miR-327	mmu-miR-327	ACGGTGAGGGGGATGAGGATA	ACUUGAGGGGCAUGAGGAU	12
MI01614	miR-3290	bmo-miR-3290	CTTTAATCAAATTTTGATTTT	UUUGUAAUUAAAUUUAUGAUUUU	12
MI01877	miR-3318	bmo-miR-3318	GATTATTAATTTTTGAATGTTGG	GGAUUUUACAUUUUUGCAUGUUGC	12
MI00057	miR-33-3p	bmo-miR-33-3p	AAAATGACTGACAGAGGCAAATC	CAAUAUGACUACAAGGCAAAUC	12
MI00726	miR-3480-5p	sja-miR-3480-5p	AGCGGAGTTTGATTTTAGAT	GCAGGAGUUUGAUUUCACAU	12
MI01170	miR-3725	ame-miR-3725	ATTCTAATTTCTTCGGAAA	UUUCUACAUUUCUUCGUAAAG	12
MI00930	miR-3752	ame-miR-3752	AGTGACAAAGTTTCCTTGACTGAA	GUGGAUAAAGUUUCCUUGCGAA	12
MI00864	miR-3776	ame-miR-3776	AGGGATGGGGGGAGAGGAAGGG	AGGAGGGGGGGAGAGAGAAGCG	12
MI01447	miR-3833-5p	tca-miR-3833-5p	CGGCAAGTCATCATCAGC	CGGCAAGUCACAGCAGGCU	12
MI00088	miR-3904-5p	tca-miR-3904-5p	AAAGACATTATTAAAAATG	AAGAUAUUAUUAAUAAGUG	12
MI01654	miR-3970	mmu-miR-3970	GAACTGTAGTTTGTGCATTT	GAGGUUGUAGUUUGUGCUUU	12
MI01384	miR-4032-3p	cin-miR-4032-3p	CCCTCTCATCGTCATTGTGT	CAGCUCUAUCGUCAUUGUAU	12
MI01870	miR-4898	bfl-miR-4898	GATGTCCGCGGCTGTGGGAGGCT	GCUGUCCUGCGGCUGGUGGGAGGU	12
MI02737	miR-4946-5p	dme-miR-4946-5p	TATTTTCAGATTGTTAATGGCAT	UAUUUUCAGUUGUUCAUUGCA	12
MI00333	miR-543-5p	mmu-miR-543-5p	AAGTTGCTCGTCGTGTTTTTA	AAGUUGCCCGCGUGUUUUUCG	12
MI02984	miR-549a	hsa-miR-549a	TGACAACTGGAGAGCTGCT	UGACAACUAUGGAUGAGCUCU	12
MI01630	miR-6325	rno-miR-6325	GAAAATCAGATCAGAGACTTGCAT	AAAGUCAGACAGAGACUCUGCAG	12
MI01152	miR-6338	mmu-miR-6338	ATGTTTCTCGTCATTTGGCT	CUGGUUUCUCUCAUUUGUGCU	12
MI03622	miR-64e	cbn-miR-64e	TTGACACAATGGATCGTTGGA	UAUGACACAUAUGCAUAGUUGGA	12
MI02904	miR-664a-5p	hsa-miR-664a-5p	TCTGGACTGGAAAATGATTGGCT	ACUGGCUAGGGAAAAUGAUUGGAU	12
MI01580	miR-7109-5p	hsa-miR-7109-5p	CTGGGCGGGAGGAGTACAATGCT	CUGGGGGGAGGAGACCCUGCU	12
MI02893	miR-7143-3p	ssc-miR-7143-3p	TCTGCATTGAAGCTGAATCCTGCA	UCUGCACUUGAAGCUGAGACUGA	12
MI03668	miR-7204-5p	mml-miR-7204-5p	TTGGATTTGGTGCAGCATTA	UUGGACUUUGGUGCUACCAUA	12
MI02087	miR-7457-5p	gga-miR-7457-5p	GGCATTCAAGGCTGAGAATCGGT	GGCAUUCAUAGGGCUGUGAUCGG	12
MI01551	miR-7611	crm-miR-7611	CTGGAACAGTAATTGATGGACA	CUGGGAACUUGUAGAUUGAUGACA	12
MI00268	miR-7863	bta-miR-7863	AAGGACTTGATCAACCCTGAGGAGC	AUGGACUGUCACCUGAGGAGC	12
MI01000	miR-7866-3p	prd-miR-7866-3p	ATAGCATGCCTCGATTCCAAATCGC	AUAGCAUGUCGCAUUCCAACGC	12
MI00173	miR-7b-3p	sme-miR-7b-3p	AACGATTTTAAATATTTCTGGA	CAACGAUUUUGAUAAUCUUCCUGGA	12
MI01415	miR-921	hsa-miR-921	CGAGTAGAGGGACAGAACCGGAC	CUAGUGAGGGACAGAACCAGGAUUC	12
MI02734	miR-92d	oan-miR-92d	TATTGCGTTTTCGGCCTGA	UAUUGCGCUUGUUCCGGCCUGU	12
MI02595	miR-998	aae-miR-998	TAGCATCATCAAGATTCAC	UAGCACCAUGAGAUUCAGC	12
MI01284	miR-103-2-5p	rno-miR-103-2-5p	CAGCATTCTTTACATGCAT	AGCUUCUUUACAGUGCU	11
MI01382	miR-1203	hsa-miR-1203	CCCGGAGCCCAGGTAGCAGCGTC	CCCGGAGCCAGGAUGCAGCUC	11
MI00306	miR-1421l-5p	oan-miR-1421l-5p	AAGGGGTCACTTGAGTCTGAGG	AAGUGGUCACUUGAGUUGCAGU	11
MI00390	miR-1684a-3p	gga-miR-1684a-3p	AATGTTGAGGAAATGGTAGCTC	AAGUAUGAGGAAAUGGAGCUCU	11
MI01518	miR-192-3p	hsa-miR-192-3p	CTCCATTCCGATCGGTCACAG	CUGCCAAUUCCAUAGGUCACAG	11
MI01629	miR-2156a-5p	sme-miR-2156a-5p	GAAAAGTTTTGCGTGATAACAT	AAAAGUUUUGGGUCAUAACAUA	11
MI00192	miR-2169-5p	sme-miR-2169-5p	AACTTTTGAAATTGATCGGTAT	AACUUUGAAAUUCGAUCUGAU	11
MI00386	miR-2238d	ppc-miR-2238d	AATGTGACAAGGCTAGATGGCAAG	AAUGACAAGUGCAGAUGGCGAG	11
MI00015	miR-2284n	bta-miR-2284n	AAAAAGTTTTTGGCTATTT	AAAAAGUUUAUUCGGGUUUUU	11
MI03575	miR-249	cbr-miR-249	TTCAAGGATTTTTGGTGTTGCAT	UCACAGGAUUUUUGAGUGUUGC	11
MI03751	miR-2567c-3p	dps-miR-2567c-3p	TTTGACATTTCCGAATCTGGCAT	UAUUGCAUUUCCAAUCUGGCAA	11
MI00724	miR-2714	cte-miR-2714	AGCGGACGTTGCAGCAGCTGC	UGCGAGCCGUUGCAGCAGUGC	11
MI01885	miR-2778a-5p	bmo-miR-2778a-5p	GATTTTTTTGAATATCCTCGGA	GUUUUUUUGCAUAUCCUGCA	11
MI02823	miR-278-5p	sme-miR-278-5p	TCGATTGTAGTTTTCACACAGAT	UUCGAAUGCUAUUUUCACCAGAU	11
MI01285	miR-29-3p	cin-miR-29-3p	CAGCCACAATTAAAAATGGT	UAGCACCAUUAGAAAAUGGU	11
MI03508	miR-297	hsa-miR-297	TGTTGTGTGTATGTGAATG	AUGUAUGUGUGCAUGUGCAUG	11
MI02628	miR-3162-5p	hsa-miR-3162-5p	TAGGGAGGAGAAGGGTTGGGG	UUAGGGAGUAGAAGGGUGGGGAG	11
MI00035	miR-320a	hsa-miR-320a	AAAAGCTGGGTTGAGAGGGCGA	AAAAGCUGGGUUGAGAGGGCGA	11
MI03008	miR-3339	bmo-miR-3339	TGACTTATTAGATGTTGGAA	UAGACUUUUUAGAUGUUGGUCAA	11
MI02781	miR-3363	bmo-miR-3363	TCATTATTTGTGTATCGTTT	UCAUACGUAUUUGUGUACUGCGUUU	11
MI01862	miR-4000f-3p	cin-miR-4000f-3p	GATGCTGTTCGACGAATTTTT	GAGCUGUUCACGAAGUUUUA	11
MI02572	miR-4006c-5p	cin-miR-4006c-5p	TAGAACAATGTAGATAAGGG	UGGAACAUGUAAAUAAGGGC	11
MI00986	miR-4112-5p	cin-miR-4112-5p	ATAATACATTTTGAAAATAC	AUACAUUCAUUUUGACAUAC	11
MI00629	miR-4116-5p	cin-miR-4116-5p	AGAGCAAGATTGCGGATTTT	GGGGCAAGAUGGGAUUUU	11
MI03602	miR-4131-3p	cin-miR-4131-3p	TTCGTGGCAAAATTGCAGG	UUGUGGCAAAAUUCCCUAGG	11
MI02720	miR-4179a-3p	cin-miR-4179a-3p	TATTATATACAAAATTAGCA	UUUUAUACAAGAUUAGCC	11
MI02517	miR-4204-3p	cin-miR-4204-3p	TAATATGGCTTATCATTTACAG	UAAAUGAUUUAUAUUUACAG	11
MI01928	miR-4438	hsa-miR-4438	GCAGGCTTAGAAAGCAGT	CACAGGCUUAGAAAAGACAGU	11
MI01521	miR-4497	hsa-miR-4497	CTCCGGGGGACGGACTGGGTC	CUCCGGGACGGCUGGGC	11
MI00253	miR-458	dre-miR-458	AAGCTTTTAATCGTACTGC	---NA---	11
MI00751	miR-459-3p	ola-miR-459-3p	AGGAACGATCATTGTTGCT	CAGGAAGUCAUUGUUACU	11
MI02030	miR-4650-3p	hsa-miR-4650-3p	GGAGAATGTAGGTCTGACAT	AGGUAGAAUGAGGCCUGACAU	11
MI03580	miR-470-5p	mmu-miR-470-5p	TTCATGGAATTGGCGACTGGTGGT	UUCUUGGACUGGCACUGGUGAGU	11
MI00624	miR-4771	hsa-miR-4771	AGAGACAAGACCTACAATT	AGCAGACUUGACCUACAAUUA	11
MI02992	miR-4823-5p	sko-miR-4823-5p	TGACTAGACAAACAACTGAG	UGAGUAGACAAUCAACUGACCG	11
MI00155	miR-4891-5p	bfl-miR-4891-5p	AACATGAGCTGTTTGCCCAGCT	AAGAUGAGCUGUUCUGCUACAGCU	11
MI01430	miR-4969-5p	dme-miR-4969-5p	CGGAAAATAATGATGGTGGAGA	CGGUAAAUUGAAUGAUGAGUGGGA	11
MI03340	miR-5361-5p	asu-miR-5361-5p	TGGGATTGTTGGGGAAGGTTTGCT	UGGGAUAUCUUGGAAGGUUUCU	11
MI03526	miR-5430	aca-miR-5430	TTAAGATGCTGATTTTCTCC	UUCAAGAUGCUCAUUUGUUUCC	11
MI00001	miR-548au-5p	hsa-miR-548au-5p	AAAAAAAAATTGCGGTTTTTC	AAAAGUAAUUGCGGUUUUUGC	11
MI00013	miR-548e	ppy-miR-548e	AAAAAGTGACGGACTTTTGCA	AAAACGGUGACUACUUUUGCA	11
MI01610	miR-5549-5p	cel-miR-5549-5p	CTTGTAAATTAACTGACTGT	CUUGUGAAAUUAACGUGAGU	11
MI00772	miR-5703	hsa-miR-5703	AGGAGAAGTCGTAACAAGGT	AGGAGAAGUCGGGAAGGU	11
MI02942	miR-578	hsa-miR-578	TCTTTTGTATCTAGGATTGT	CUUCUUGUGCUCUAGGAUUGU	11
MI00355	miR-5990-5p	hco-miR-5990-5p	AATCGCATTTTGATGATTCTG	AAUCAUCAAUUUGAUGUAUUCUG	11
MI01154	miR-6008-3p	tca-miR-6008-3p	ATTACCAGGCACTACGGAAC	AUUACCACGCUAGCGGAAC	11
MI03227	miR-6397	mmu-miR-6397	TGGAGATTTGAGTGGAGTAAT	UGGAGACUUUCAGUGGAGUGA	11
MI02607	miR-64a-5p	crm-miR-64a-5p	TAGGAACTGTTGTAGCATG	UAUGACACUGUUGCGUAGCAUG	11
MI02402	miR-6790-5p	hsa-miR-6790-5p	GTTGAGTTGGATTTGTGTGGTGGTT	GUGAGUGUGGAUUUGGCGGGGUU	11
MI03352	miR-6829-5p	hsa-miR-6829-5p	TGGGCTGCTGGAGAATGTGC	UGGGCUGCUGAGAAGGGGCA	11
MI02713	miR-6843-3p	hsa-miR-6843-3p	TATGGTCTCCGTTGTACTGCAG	AUGGUCUCCUGUUCUCUGCAG	11
MI03501	miR-7160-5p	hsa-miR-7160-5p	TGTTGATGGTCCGGGTGTGC	UGCUGAGGUCCGGGCUGUGCC	11
MI01891	miR-7175-3p	mml-miR-7175-3p	GCAACATATGGTTGAGAGGACTGG	UGCAACUAUGACUGAGGGACUGG	11
MI01334	miR-7262a-5p	mdo-miR-7262a-5p	CAGTTTTATTGGTTTTACG	AAGUUUUAUUGCAGUUUUAAG	11
MI02807	miR-7312-3p	mdo-miR-7312-3p	TCCTCTGCAGCATATTCTTTCA	AUCCUCUGCAAUAUAUCUUUCA	11
MI03330	miR-7361-5p	mdo-miR-7361-5p	TGGGACTCAAATAGGGGTGGGA	UGGGACCCAAGAGGGGUGAGGA	11
MI00947	miR-7398t-5p	mdo-miR-7398t-5p	AGTGGTAGAGGTCCGGCTAAATC	AGUGUAGAGGUGGCUAAGAUGC	11
MI00290	miR-753b-5p	sme-miR-753b-5p	AAGGCTGAATTCGGTGATCTCA	AGGCUUGAAUUGUGAUCUCA	11
MI01189	miR-7574	ipu-miR-7574	ATTTATATTACTCTGCTCGTCT	UUUAUCUCUACUCGCUCGUCU	11
MI00291	miR-7653-5p	mmu-miR-7653-5p	AAGGCTGCGGACAGACAGACAGGA	UAAGGGGCGGACAGACAGACGG	11
MI01826	miR-7934-5p	prd-miR-7934-5p	GAGGTTTGACTGATGTTGACGTGCAC	GAGGUUUCUGAUGUGCAUGCAC	11
MI01894	miR-873	ggo-miR-873	GCAAGGAATTGAGTAGTCTCC	GCAGGAACUUGUGAGUCUCC	11
MI00028	miR-936	ppy-miR-936	AAAAGAGGAAGGAATCACTG	ACAAUAGAGGGAGGAAUCACAG	11
MI00459	miR-997-5p	dme-miR-997-5p	ACCAAACTGAAGGACGTTTA	CCCAAACUCGAAGGAGUUUCA	11
EGG							J2							J3							J4							Female
Given Name			Sequences (Unique)		Read count		Given Name			Sequences (Unique)	Read count			Given Name			Sequences (Unique)	Read count			Given Name			Sequences (Unique)	Read count			Given Name			Sequences (Unique)	Read count
MIN00001			AAAAACAGCTGAGTACTTGTCG		80		MIN00016			AACGGAACTCGAGATGGGGAAG	116			MIN00005			AAAATTTTAAAGTCGGAGCTCT	131			MIN00022			AAGGAAATTGGATGCCGGCATT	12			MIN00021			AAGCTTCCCAGTGGCGGAGTCG	244
MIN00003			AAAACGTCGTTTTTTGGCCTTAT		15		MIN00091			ATAAAGTTCGAGTGCAGCAGA	47			MIN00039			AATGAAATTTTTGGAACTGGGGGT	79			MIN00030			AAGTGGAGAGGAAAGCTGTT	12			MIN00027			AAGGGTTGTGCATCGTTCATGTT	15
MIN00004			AAAATTAACCGGTCGTGAACA		38		MIN00093			ATAATAATTCAATCATTTCTGGA	118			MIN00085			AGTAGGCGGTGTGGTGTAATAGAT	15			MIN00034			AAGTGGTGGATGGTTGAGTGGTT	18			MIN00031			AAGTGGAGAGGAAAGCTGTTA	13
MIN00007			AAAGAAAATTGGTCTGTTAGGAG		38		MIN00094			ATACGATAGTTGGTATAGAGTTTG	24			MIN00214			GTAGATAGTTGGGATAAAATGGCA	16			MIN00128			CGAAGTTGTATGTAGAAAAGGTGT	14			MIN00032			AAGTGGCCTCGTGGTGTAGTTG	154
MIN00009			AAATAATAATTCAATCATTTCT		64		MIN00123			CCCAACATTTTAATCTCAGCGC	36			MIN00234			GTTCTTGATCGTTGACGCAACC	324			MIN00152			CTTGAAGAATAGTCAACTGCTA	13			MIN00042			AATTATTTGATCGGTCGAGTTA	14
MIN00011			AAATTTAAAAATATGCTTGTTT		14		MIN00157			GAAGCTCTGCGCGGAAAGTAGTT	132			MIN00325			TGCTCGCTTAATCTACTGAACTAA	56			MIN00172			GATAGATAGTTGGCTGTTTCGGTT	99			MIN00049			ACGGGCGGTTGCGGGTGGCGG	18
MIN00012			AAATTTTCAAAGGTCGTGGGAT		72		MIN00164			GAGACATAGCCGATCGTTTGGGT	42			MIN00379			TTTGTTGGTGTTAGGTGAAA	39			MIN00182			GCAAGAACTCCCAGCAAAGAAG	559			MIN00056			AGACAAAACACGGACGAACACGG	11
MIN00013			AAATTTTCTATGGTCGTGAGAT		171		MIN00168			GAGGTCGGCGCAGGACGGGATCC	14										MIN00240			GTTGATCGGTGGTTGAGTGGTTT	23			MIN00060			AGAGTGTTTTCGGAAAAATTTT	31
MIN00014			AACCGGCTAGGACTCAACCGG		28		MIN00171			GATAGATAGTTGGCTGTTTCGGT	1362										MIN00247			GTTGGTCGGTGGTTGAGTGGTTA	56			MIN00066			AGCACATTCACGGAGAGTTTTCC	68
MIN00019			AAGCAAAGGGCAAGTTTAGAAGG		32		MIN00175			GATGGAATTCTGCTGGAGTACGT	14										MIN00276			TAGCACATTCACGGAGAGTTTTCC	81			MIN00101			ATGAAATTTTTGGAACTGGGGGT	11
MIN00020			AAGCTAGAATTCCACATTTTGTC		18		MIN00190			GCTCTCGGCGCTGTGGGAGGCC	12																	MIN00102			ATGCACATGGATACGGATTTTGC	90
MIN00023			AAGGCTAAAAATCCGCGTTTTGC		30		MIN00206			GGTGGCTGCACCTGAAGACCAACA	57																	MIN00103			ATGGGACGGGGTGTGGCGGCATG	30
MIN00024			AAGGCTGAAAACTTACATTTTG		136		MIN00213			GTAGACGGAGGCGATGTAGGAGC	55																	MIN00110			CAAGAACTCCCAGCAAAGAAGCG	10296
MIN00025			AAGGGAAGGGAAGGGAAGGG		15		MIN00222			GTCAGATTGAAGGTCGTGGAAGTT	28																	MIN00112			CAAGCGAATTCGAACCCACGACA	11
MIN00026			AAGGGTAGGGAGGTGCTGGGA		76		MIN00235			GTTCTTGATCGTTGACGCAACCAC	5448																	MIN00116			CAATGAATTCTGTCAGAAGACAA	31
MIN00028			AAGTAGACCGGACTGATGTGTTA		14		MIN00238			GTTGATCCGACGATTAGATTTGCC	21																	MIN00134			CGGAGAAGAAGAACACCAGGCT	23
MIN00035			AATACTCTGATCATTGCTATAAA		11		MIN00256			GTTTGATCAGCGGCATGGAGTT	76																	MIN00138			CGGGGAGCGTTGGAGGATGACT	33
MIN00036			AATATAACGGAAAAAGAGGAGA		23		MIN00263			TAAGGCTGCTATTTTCCTACAG	36																	MIN00151			CTTCTGACAGAATTCATTGGCT	29
MIN00037			AATCAGAACACCAAATAAACATG		17		MIN00294			TCGGACGAAGTTATACCACAA	12																	MIN00155			GAAAGATCGAGCGAGCAGAGGCT	18
MIN00038			AATCTTACAACATTCCAGCATTC		12		MIN00301			TCTGGTTTGTAGTTAGAATGTG	19																	MIN00179			GATTGATCGTCCTGACATTGTCA	598
MIN00044			ACAAAAAAAGTTACAGCCGGATA		106		MIN00310			TGAGCACTGTGTCCGAAGTTCCT	11																	MIN00181			GATTTTGATTGTAATCGGACAGAG	11
MIN00045			ACCAGGGCTGTCCGCAAGTGGA		18		MIN00327			TGGATTTGTAGGATTAAGGCGGA	13																	MIN00184			GCACTTCTCGGTCGTTGGCGAT	63
MIN00046			ACCAGGGGCGTAGCTAGGGGG		22		MIN00329			TGGCTCAAAGTTGGACAATTT	199																	MIN00186			GCAGGGATGGCCGAGCGGTCTA	2151
MIN00048			ACGGAGGGTAGGCCGGGCATGGTT		24		MIN00348			TTCGACAAAGTTATGACATAAAGT	13																	MIN00188			GCGGACAAAATTTGCGGATA	11
MIN00050			ACTAGAGATCGAGCTGGGCCTG		12		MIN00382			TTTTGTATACGAAATGACGGCGA	83																	MIN00191			GCTGAGTCGATCGCGGGCAGAG	132
MIN00052			ACTTATAACGTATGAAGAGGCTGATA		15																							MIN00193			GGAGATCCTGGCTGTCCGACATG	46
MIN00054			AGAAATATTTAAAATCGTTCCGG		44																							MIN00197			GGGATTTCAGAGGGCATGGTCGT	22
MIN00055			AGAAATTTAAAAATGTCTAGTT		151																							MIN00200			GGGGTCTGGCTTGGTTCTCATC	48
MIN00058			AGAGACCGGACTGGGAGTGTCG		466																							MIN00201			GGGTAAAACAATGCTGTCGTCG	12
MIN00059			AGAGTACGAATTTTGGTACGAG		43																							MIN00205			GGTGATCGTATCGAAGCGGCTGC	28
MIN00062			AGAGTTGCGTCGTAATCGAAATT		17																							MIN00207			GGTGTCGATGTAGCTAGTGGTGAC	13
MIN00063			AGATTTGACAAAATTATGACAT		66																							MIN00208			GGTTAAATGTCGGTCGTTGGT	72
MIN00064			AGATTTTGGTCAAGTACAAAGG		2327																							MIN00209			GTAAGATCGGCAACAGTGACTGT	11
MIN00067			AGCCCAATGTACCGTCGAGCTAT		11																							MIN00216			GTAGATTGAGGATAAGATGGAAG	19
MIN00070			AGGACGATGATTATAAAGGCATTT		894																							MIN00219			GTATGATCGTGGAGAGTGACGT	23
MIN00071			AGGACGCCCTGATATGGTTCGA		140																							MIN00220			GTATTTTTGATCGTTGCCAACACA	18
MIN00072			AGGACTTATAAGGGTATTAGGTT		13																							MIN00221			GTCACCTCGATCGTTAGAAA	24
MIN00073			AGGCCAACTCCAAATATTTGTA		62																							MIN00224			GTCGAGTTAGGATAGGGTAGTTC	43
MIN00074			AGGCGAAAGGACAGGCCAACTT		482																							MIN00230			GTGTCGATGTAGCTAGTGGTGAC	13
MIN00076			AGGCTAAAACTCCACATTTTGCC		206																							MIN00233			GTTCTGATCGTTAGTGAATTAAT	185
MIN00078			AGGCTAAAATTCTCATTTTGTC		14																							MIN00241			GTTGATCGTTTTTGGCCGTGT	92
MIN00081			AGGGGAAAGGGCGAGGAGGGG		21																							MIN00243			GTTGATTCTCGGTCTCGGTCTC	91
MIN00082			AGGTAAAAATTCTCGTTTTGTC		36																							MIN00246			GTTGGAACTTTGGATTGTGGAGA	16
MIN00083			AGTAGACCGGACTGATGTGTTT		50																							MIN00248			GTTGTTGATGATCGTTGACGAAT	12
MIN00084			AGTAGGCACGACCAAGTAGGCG		14																							MIN00249			GTTTAAATGATCGTTCGTGTTCT	43
MIN00088			AGTTGTTTTGGTGTCGAAACGA		1120																							MIN00250			GTTTAGATGGTTGTGTAGTAGGCT	26
MIN00090			ATAAAATGCTTATCATTTACAG		14																							MIN00251			GTTTAGATTTTTGGGCTGATTCT	36
MIN00095			ATCAATTAACATAATCTTCGGT		36																							MIN00253			GTTTCTATCGTCGTCAAAGGCCT	18
MIN00096			ATCGGACGAAGTTATACCACAA		260																							MIN00260			TAACTTACACTCAGATCGAACCA	96
MIN00097			ATCGGATGGCAAAGCTTACAAC		20																							MIN00274			TACTAATCTCGGTAGGAGGCTTC	55
MIN00098			ATCGGGGTTATAGAGGTATTCA		21																							MIN00282			TATGATCCCAATAGACTGACGCT	60
MIN00099			ATCTACACCCAAAGAATCGTCTC		307																							MIN00287			TCAGTAGACCGGACTGATGTGTTT	41
MIN00100			ATCTGTTGAGTGATCTGTTGAGT		60																							MIN00303			TCTGTCCAAAGGTACCAAGAACA	17
MIN00105			ATTATTTTTTTTTGTTGTTGGT		11																							MIN00311			TGAGTATTCCAAAATCTGTCA	32
MIN00106			ATTCCGCTCGGGGATTTAATTA		48																							MIN00318			TGCGCAATGTAGCATTTGATTTAC	40
MIN00107			ATTCTAATCAACTGAACAAGGCA		18																							MIN00326			TGGATTGAAGAGCAACAGTTGGC	25
MIN00108			ATTTAGGTCGGATATCGGAT		24																							MIN00336			TGTAGCAACTCTCAAGCCTATGG	58
MIN00109			CAAATATTTGCGGACATAAGTT		18																							MIN00338			TGTGATGGATCTTAAGCTCGGG	78
MIN00111			CAAGACATTGAATTTGGACTGA		780																							MIN00355			TTGAAGAATAGTCAACTGCTAAC	46
MIN00114			CAAGGAACCATATCGAACTGTC		57																							MIN00359			TTGCTCGCTTAATCTACTGAAC	255
MIN00115			CAAGTTATGACTTTGCGCCGTT		149																							MIN00364			TTGGGTGCTGGTGGAGGAGGGG	24
MIN00117			CAATTTTTCTGTGGCATGTTCAA		79																							MIN00365			TTGTATCGTCATAAGCATTTCGCA	11
MIN00118			CACAGGGAAAAATTAACCGGTC		11																							MIN00374			TTTGCGGACCCGACATTTGCGG	23
MIN00119			CAGGCAAAGATTAACCGGCCA		66																							MIN00376			TTTGGACAGGAATGTAATTTGGA	24
MIN00121			CCAAAGGGTGTAGGGGGTAT		19																							MIN00377			TTTGGCTTAGATGTGGAAGATA	13
MIN00124			CCCATTTTGGCTGGAACTGGCC		60
MIN00126			CCGGACTGGATCCGGCCGGATTT		66
MIN00127			CGAAACGAGGATTTTTGGCCATA		11
MIN00129			CGAGGTTTTGCGGCATGCGTCTCG		12
MIN00130			CGGAAAGCTTATTAATATTTCC		24
MIN00132			CGGACAATTTTTGCGGATTTTT		14
MIN00133			CGGAGAAATTTGGCAGGAAACTT		60
MIN00137			CGGGACTCCCTGGTATGGTTCGA		34
MIN00139			CGGTTAATTTTTCACTATGGCG		14
MIN00140			CGGTTAATTTTTCACTGTGGTT		34
MIN00141			CGGTTAATTTTTCCCTGTGGCGG		63
MIN00142			CGGTTAATTTTTGGCTGTGACG		37
MIN00143			CGTGTCAAGCTTTTTGTCGACTGT		124
MIN00145			CTATAACTTTCAGAAATTTCG		1147
MIN00146			CTCGCGGGTGTAAACGGTTGCTTG		48
MIN00147			CTCTCTTCTTTTCTAGACGGG		64
MIN00148			CTGAATCGGCCATACTGAATCG		14
MIN00149			CTTAGGTGTCGGGTGGATTTTT		11
MIN00150			CTTCGGGGTTCGGGTCGGGGTTT		12
MIN00153			CTTGGAAAATTTTCGG		11
MIN00156			GAAAGATCTAGCGATTAGGTGGT		25
MIN00158			GAAGGACTTGAACGACCACGCATA		54
MIN00159			GAATTGTAGAATTAAGCAGGATAG		11
MIN00161			GACCGTTGGGCCTCGCGAGTTGG		30
MIN00163			GAGAATCTTGATCGGTCGCTAT		18
MIN00166			GAGCTGTAGCTAATGAAACCGGA		11
MIN00167			GAGGGATCTCACTGGGTTGTAGT		24
MIN00169			GAGGTCGGCGCAGGACGGGATCCC		79
MIN00173			GATATGATCGTCAGATGTCACA		13
MIN00174			GATATGATCGTCAGATGTCACATT		13
MIN00176			GATGGACTGCCATACGCCCATGG		11
MIN00177			GATGGTCGATGGTTGAGTGGTT		29
MIN00180			GATTTATAATTCGATCGCTATCTT		31
MIN00183			GCAATTAAAACTGATCCGGATAG		12
MIN00185			GCAGAAGAAAGCGGTTGTGGAGC		66
MIN00187			GCAGGGATGGCCGAGCGGTCTAA		1787
MIN00192			GGACCAGTTCCGATTTTCGGCT		11
MIN00195			GGCGGAATTCAATTGGGTACGGT		26
MIN00196			GGGATTATTAGAGAGGGGGATA		52
MIN00198			GGGGATGGAGAACCGGCCAAAGG		24
MIN00199			GGGGGATGACATTGTAATTGAACA		62
MIN00202			GGGTATCCGATCTATCACTCTGA		12
MIN00203			GGGTATCTCCGACTGTAAGATGAA		18
MIN00210			GTAAGGTTGGCGGATAGTTGG		60
MIN00211			GTAATTAAAACGGTCGCTGGGT		43
MIN00212			GTACACCCACCTAGCTTTTGACC		49
MIN00215			GTAGATTATAAGGATGCTCGAGC		128
MIN00217			GTAGTAGGACTTGATGTAGTAGGA		19
MIN00218			GTATCGAGAACGATCGTGAAGGGG		28
MIN00223			GTCCGGACGGTATTTTGGTCAGA		11
MIN00225			GTGATGGATCTTAAGCTCGGGC		228
MIN00226			GTGCATGCGTCTTTGTAGATTTTC		86
MIN00227			GTGCTGTTGAAGCTGTAGGCATT		63
MIN00228			GTGGATATTCTGGAGGAGGACTCA		22
MIN00229			GTGGATTGTCGGATCCGGATATC		14
MIN00231			GTTACAAACGATGGGGCTGTTGAT		11
MIN00232			GTTACGTCGACGATTGCCGGAGT		40
MIN00236			GTTGATCAAAGACCAGACGGTGTT		16
MIN00237			GTTGATCATTCGGGTAGATAGGG		11
MIN00239			GTTGATCGGTGGTTGAGTGGT		21
MIN00244			GTTGCGGACCGACACATGCAGAC		20
MIN00245			GTTGCTCGGCGCATAGATCGCGGC		13
MIN00252			GTTTCTATCGTCGTCAAAGGCC		15
MIN00254			GTTTGATCAACTGAAGTAGGATTC		53
MIN00255			GTTTGATCAGAAGTGGAAGGACGT		28
MIN00257			GTTTTGGTCGTCAAACACGGGAGC		12
MIN00259			GTTTTTATCGATCATTTTCGGGCC		21
MIN00262			TAAGGAGAAGGAAAGGGAATAT		14
MIN00264			TAATAATTCAATCATTTCTGGAT		1532
MIN00266			TAATTTTCGCCTGTGACGTCTC		64
MIN00267			TAATTTTTGCCTGTAGCGGCTC		199
MIN00268			TAATTTTTGTATCGTAACTATGT		13
MIN00269			TACAAAAAGTTACATCTAAATA		14
MIN00270			TACAAGTAGAGTGAAGGGAACAT		47
MIN00271			TACAGGGGAAATTAATCGGTCG		12
MIN00273			TACGTGTAGTGTGAAGGGAACAT		30
MIN00277			TAGGCCTGATGCTGAAACGTCCAA		68
MIN00279			TAGGGTAAAAACTTACGGTTTGT		18
MIN00280			TAGTTATGGCTTTGCGTTGTTA		17
MIN00281			TAGTTGAATTGTCGGACGAA		11
MIN00283			TATTATTATTATTAACACGGA		71
MIN00286			TCACGGAATGACCAAAACACGG		15
MIN00288			TCCGAGACGCCCTGGCATGGTT		18
MIN00289			TCCGGCTGTAACTTTTTTTGTGA		14
MIN00290			TCCGGGACGCCTTGGTATGGTT		11
MIN00292			TCCGTGGCGCCCTGGTATGGTTC		30
MIN00293			TCGAAATTTCGGAAAGTTATAA		632
MIN00295			TCGGGTTATAACTTTTTAACGA		24
MIN00297			TCGGTAGAACACAGAGCAGAAAA		12
MIN00298			TCTAACTTTGCGTAGGATGGTC		21
MIN00299			TCTGCTCCAGTTTATGAGTCCA		30
MIN00300			TCTGGGACGCTTTGATACGGTTC		12
MIN00302			TCTGGTTTGTAGTTAGAATGTGA		298
MIN00304			TCTTCGGTTCGGATATCCGGAG		32
MIN00306			TGACAGATTTTGGAATACTCATG		344
MIN00312			TGAGTTCAAACATGTTACTCAAG		87
MIN00313			TGAGTTTAATTCTGTTACTTAAG		44
MIN00315			TGATTGTAGTTGACGGTCACTTG		20
MIN00317			TGCCTTTTCATCGCTTCGGGCC		16
MIN00319			TGCGGAAGAAAATAACATTGAA		96
MIN00320			TGCGGAAGAAAATAACATTGAG		44
MIN00322			TGCGGACTGTCCGCAAATTTTTT		60
MIN00323			TGCGGCACTACTACTTAGGCATG		123
MIN00328			TGGCAAAATATGGATTGGCAGA		61
MIN00331			TGGGCAAGAGAGGGAACAATTAA		430
MIN00332			TGGGCTAGTGGGAGGAGGGA		18
MIN00334			TGGTCTGTCAGTCATAGGTTAT		26
MIN00335			TGGTGTATCTTGTATTGTGGGTA		27
MIN00339			TGTGGGACGAATTGGGGAGTGAC		547
MIN00340			TGTTGACGATTGGTTAATTTCT		16
MIN00341			TGTTGTCAGTCGCTTCAATTTTG		16
MIN00342			TTAAGCACACTCTTAAGGATGA		48
MIN00343			TTAATTTTTGCCTGTAGCTGTT		189
MIN00344			TTCAGAATCGTCGAATCCGGG		34
MIN00345			TTCATCTAAATCCTCGGATATC		21
MIN00347			TTCGAATCGGGCCTTATTTTTT		11
MIN00349			TTCGGACTAGGAAGTAGGCTGG		31
MIN00350			TTCGGCCTTAACTTTTTTAGATC		33
MIN00351			TTCGGCGTAGCTAAGATTTGGCG		33
MIN00352			TTCGGTCATAACTTCTTGTAGG		23
MIN00353			TTCTGATCATCTGACCAAGAGA		97
MIN00354			TTCTGATTTATTTAAAAATCAGA		286
MIN00356			TTGAGACGTTGCCGGCAGAAAT		11
MIN00357			TTGCACACTCGGGTTTGGTCTAA		17
MIN00358			TTGCGAACCGTCTTTTGCTGAT		26
MIN00361			TTGGACCGGGAGAGGAGGGTGTG		19
MIN00362			TTGGGACGGATCGTGGGTGGG		35
MIN00363			TTGGGATATGTAGGGAGGTGGGA		20
MIN00366			TTTAAATAGAGATCGGAACGGGA		11
MIN00367			TTTACCCGTGTCGGCTCAAATA		112
MIN00369			TTTCCCTGTGGCTGCTCAAATG		49
MIN00370			TTTCTCCTGAGGCGGCTCAAATG		28
MIN00371			TTTGAAACTGAAGCAAATTTGC		22
MIN00372			TTTGAAACTTGAAGCAAATTTGC		13
MIN00378			TTTGTGGTATAACTTCGTCCGA		187
MIN00381			TTTTGATTTCGGTTGGGTAGAG		25
