# Supplementary material for: Stage-Wise Identification and Analysis of miRNA from Root-Knot Nematode Meloidogyne incognita
Source: Int J Mol Sci. 2016 Oct 21;17(10):1758. doi: 10.3390/ijms17101758 (PMC5085782; doi:10.3390/ijms17101758)
Supplement: Supplementary file 1 [file ijms-17-01758-s001.zip › 12. ijms-150713 supplementary materials/Table_S11.xlsx]

## Sheet: S11_Known_R10_deseq2
Table S11. Deseq2 normalization of known miRNA (R>10)
	Egg	J2	J3	J4	Fe
MI03273	3.19122	-2.45335	-2.45335	-2.45335	-2.45335
MI03025	14.252	16.3029	-2.45335	16.6293	-2.45335
MI03024	13.0171	11.7887	13.8601	13.1006	16.5064
MI03058	9.52276	5.84489	12.8609	12.6047	14.2355
MI03059	12.4347	10.6707	15.7147	17.9668	19.0208
MI01599	-2.45335	12.9824	-2.45335	-2.45335	-2.45335
MI03033	6.51376	-2.45335	-2.45335	-2.45335	-2.45335
MI03060	4.16252	4.22656	8.10372	6.72995	6.76086
MI00473	3.75714	-2.45335	-2.45335	-2.45335	-2.45335
MI03061	4.24827	4.22656	8.10372	6.72995	6.76086
MI00663	-2.45335	-2.45335	-2.45335	-2.45335	6.07103
MI01519	-2.45335	-2.45335	-2.45335	4.80894	-2.45335
MI03056	2.90462	-2.45335	-2.45335	-2.45335	-2.45335
MI03066	3.27535	-2.45335	-2.45335	-2.45335	-2.45335
MI03487	7.92953	-2.45335	7.72098	-2.45335	-2.45335
MI03041	4.76708	-2.45335	-2.45335	-2.45335	-2.45335
MI02799	-2.45335	-2.45335	-2.45335	8.83306	-2.45335
MI02794	17.898	15.43	12.4665	13.1305	14.1667
MI03170	21.333	19.7304	16.1521	16.7551	17.4622
MI02549	13.744	11.4815	10.746	11.515	13.1529
MI00163	19.2612	15.3139	-2.45335	12.8355	13.6433
MI01025	2.90462	-2.45335	-2.45335	-2.45335	-2.45335
MI03529	3.00662	-2.45335	-2.45335	-2.45335	-2.45335
MI02003	-2.45335	-2.45335	5.20919	-2.45335	-2.45335
MI03383	-2.45335	-2.45335	-2.45335	4.63085	-2.45335
MI02235	6.5395	-2.45335	-2.45335	-2.45335	3.90865
MI00165	19.2615	15.3141	13.2141	12.8355	13.6435
MI02860	3.50177	-2.45335	-2.45335	-2.45335	-2.45335
MI00166	19.261	15.3137	13.2125	12.8323	13.6355
MI00184	-2.45335	10.7029	-2.45335	-2.45335	-2.45335
MI00162	-2.45335	-2.45335	-2.45335	-2.45335	4.35858
MI02546	17.3002	13.0393	12.0675	11.8808	-2.45335
MI01409	-2.45335	3.80331	-2.45335	-2.45335	4.29268
MI02504	4.70777	-2.45335	-2.45335	-2.45335	-2.45335
MI01672	5.85631	-2.45335	-2.45335	-2.45335	4.35858
MI00965	3.92279	-2.45335	-2.45335	-2.45335	-2.45335
MI00019	5.23444	-2.45335	-2.45335	-2.45335	-2.45335
MI02719	4.61398	-2.45335	-2.45335	-2.45335	-2.45335
MI03527	3.8145	-2.45335	5.70752	6.72995	-2.45335
MI00569	4.16252	-2.45335	-2.45335	-2.45335	-2.45335
MI01703	4.28931	-2.45335	-2.45335	-2.45335	-2.45335
MI00279	3.97403	-2.45335	-2.45335	-2.45335	-2.45335
MI01284	2.67602	-2.45335	-2.45335	-2.45335	-2.45335
MI01697	12.5155	12.53	-2.45335	-2.45335	13.0135
MI02550	-2.45335	-2.45335	-2.45335	-2.45335	12.9906
MI02551	13.5822	11.3828	10.641	11.3575	12.9906
MI00397	-2.45335	3.09086	-2.45335	-2.45335	-2.45335
MI01878	-2.45335	3.09086	-2.45335	-2.45335	-2.45335
MI00167	-2.45335	-2.45335	-2.45335	-2.45335	9.72729
MI02597	-2.45335	-2.45335	-2.45335	-2.45335	6.05124
MI02544	-2.45335	-2.45335	-2.45335	-2.45335	13.4025
MI01408	-2.45335	-2.45335	-2.45335	-2.45335	7.1345
MI02372	5.84259	-2.45335	-2.45335	-2.45335	-2.45335
MI03027	8.93169	7.24776	-2.45335	-2.45335	-2.45335
MI00227	3.43017	-2.45335	-2.45335	-2.45335	-2.45335
MI00326	-2.45335	-2.45335	-2.45335	-2.45335	10.007
MI00636	3.6351	-2.45335	-2.45335	-2.45335	-2.45335
MI01011	4.54788	-2.45335	-2.45335	-2.45335	-2.45335
MI03387	5.44882	-2.45335	-2.45335	-2.45335	-2.45335
MI02644	-2.45335	-2.45335	5.70752	-2.45335	-2.45335
MI02645	-2.45335	6.35672	-2.45335	-2.45335	-2.45335
MI03077	4.54788	-2.45335	-2.45335	-2.45335	-2.45335
MI01382	2.67602	-2.45335	-2.45335	-2.45335	-2.45335
MI03242	7.9961	3.30457	-2.45335	-2.45335	-2.45335
MI02752	3.35484	-2.45335	-2.45335	-2.45335	-2.45335
MI02315	5.29614	-2.45335	-2.45335	5.71268	-2.45335
MI02331	8.43597	4.22656	8.59431	-2.45335	5.47023
MI02355	7.39347	5.70146	-2.45335	8.89848	6.62018
MI02348	-2.45335	-2.45335	-2.45335	-2.45335	7.54152
MI03690	4.54788	-2.45335	-2.45335	-2.45335	4.48199
MI02381	13.8961	6.23177	-2.45335	-2.45335	13.3699
MI00670	3.75714	-2.45335	-2.45335	-2.45335	-2.45335
MI02492	20.7408	18.5765	14.0293	-2.45335	12.6745
MI02495	-2.45335	-2.45335	-2.45335	6.61489	-2.45335
MI00392	3.75714	-2.45335	-2.45335	-2.45335	-2.45335
MI01402	3.50177	-2.45335	-2.45335	-2.45335	-2.45335
MI00059	6.17368	-2.45335	-2.45335	-2.45335	-2.45335
MI02493	-2.45335	9.3238	-2.45335	-2.45335	-2.45335
MI02494	-2.45335	-2.45335	-2.45335	6.61489	-2.45335
MI02501	10.7135	-2.45335	-2.45335	-2.45335	-2.45335
MI01825	4.8517	-2.45335	-2.45335	-2.45335	4.42161
MI01856	-2.45335	-2.45335	-2.45335	6.66202	-2.45335
MI01423	7.78639	6.60867	-2.45335	-2.45335	-2.45335
MI01557	7.5324	6.21866	-2.45335	8.34809	5.17339
MI00848	11.0885	12.2206	15.2139	14.0812	12.5924
MI01760	3.00662	-2.45335	5.47976	-2.45335	-2.45335
MI02498	15.193	11.8771	-2.45335	-2.45335	-2.45335
MI02496	20.7408	18.5765	14.0293	13.4329	12.6745
MI02395	2.79485	-2.45335	-2.45335	-2.45335	-2.45335
MI02497	15.193	11.8771	7.15282	7.86475	-2.45335
MI02500	20.741	18.5769	14.0297	13.4331	12.6751
MI02757	7.2759	4.51099	5.42956	5.46942	5.05913
MI01380	5.10252	3.09086	-2.45335	-2.45335	-2.45335
MI01427	-2.45335	-2.45335	9.12265	8.08826	-2.45335
MI00603	5.53664	-2.45335	-2.45335	-2.45335	-2.45335
MI00583	4.64593	-2.45335	-2.45335	-2.45335	-2.45335
MI00585	5.63542	4.46731	6.78466	-2.45335	-2.45335
MI00642	-2.45335	-2.45335	-2.45335	-2.45335	10.2821
MI01077	-2.45335	-2.45335	-2.45335	-2.45335	10.6352
MI02814	7.42143	-2.45335	-2.45335	-2.45335	-2.45335
MI00806	3.19122	-2.45335	-2.45335	-2.45335	-2.45335
MI01789	4.73773	-2.45335	-2.45335	-2.45335	-2.45335
MI03286	3.56998	-2.45335	-2.45335	-2.45335	-2.45335
MI02833	-2.45335	-2.45335	-2.45335	-2.45335	3.90865
MI02667	5.27587	4.63461	-2.45335	-2.45335	6.2725
MI02797	17.9001	15.4307	12.4665	13.1303	14.1672
MI02795	13.2784	8.91209	-2.45335	-2.45335	-2.45335
MI00441	4.16252	3.49065	-2.45335	-2.45335	-2.45335
MI02798	17.898	15.43	12.4665	13.1303	14.1667
MI00396	-2.45335	5.01433	7.34112	6.56616	4.07472
MI02373	-2.45335	3.93742	-2.45335	-2.45335	-2.45335
MI03435	3.10187	-2.45335	-2.45335	-2.45335	-2.45335
MI03083	11.7246	-2.45335	-2.45335	-2.45335	-2.45335
MI02813	2.90462	-2.45335	-2.45335	-2.45335	-2.45335
MI02042	-2.45335	5.91159	8.58287	-2.45335	7.77663
MI00766	7.33589	4.37577	7.75195	8.72623	5.17339
MI01489	5.9616	3.40061	7.7417	-2.45335	6.68583
MI01161	-2.45335	4.06011	-2.45335	-2.45335	-2.45335
MI03065	5.99918	-2.45335	-2.45335	-2.45335	-2.45335
MI00856	3.43017	-2.45335	-2.45335	-2.45335	-2.45335
MI03295	3.35484	-2.45335	-2.45335	-2.45335	-2.45335
MI01759	-2.45335	-2.45335	5.26752	-2.45335	-2.45335
MI02031	3.6351	-2.45335	-2.45335	-2.45335	-2.45335
MI02365	-2.45335	-2.45335	-2.45335	-2.45335	4.59567
MI02957	-2.45335	-2.45335	5.20919	-2.45335	-2.45335
MI01500	3.19122	-2.45335	-2.45335	-2.45335	-2.45335
MI03306	-2.45335	-2.45335	14.9881	-2.45335	15.4949
MI03485	4.67718	-2.45335	-2.45335	-2.45335	-2.45335
MI03180	6.35855	5.28978	9.81266	-2.45335	-2.45335
MI03290	-2.45335	-2.45335	-2.45335	-2.45335	4.64931
MI03610	4.24827	-2.45335	-2.45335	-2.45335	-2.45335
MI01168	-2.45335	-2.45335	-2.45335	-2.45335	5.20956
MI03205	6.24841	-2.45335	-2.45335	-2.45335	7.15318
MI03206	6.64601	3.65543	6.20208	6.48985	7.55564
MI02663	4.07135	-2.45335	-2.45335	-2.45335	-2.45335
MI01290	-2.45335	8.20673	-2.45335	-2.45335	-2.45335
MI00087	5.84259	-2.45335	-2.45335	-2.45335	4.35858
MI00217	4.95731	3.73127	6.28912	5.35934	-2.45335
MI01058	3.19122	-2.45335	-2.45335	-2.45335	-2.45335
MI00213	7.26051	-2.45335	-2.45335	-2.45335	-2.45335
MI03260	-2.45335	-2.45335	9.16546	-2.45335	-2.45335
MI00471	-2.45335	-2.45335	10.4416	-2.45335	6.52295
MI02883	4.79584	-2.45335	-2.45335	-2.45335	-2.45335
MI02882	-2.45335	3.09086	-2.45335	-2.45335	-2.45335
MI01770	3.56998	-2.45335	8.04657	-2.45335	-2.45335
MI01397	-2.45335	-2.45335	-2.45335	4.53282	-2.45335
MI03371	2.79485	5.36311	8.45066	6.2943	-2.45335
MI00710	-2.45335	-2.45335	-2.45335	-2.45335	14.6994
MI00945	4.36803	4.51099	-2.45335	-2.45335	-2.45335
MI01316	3.50177	-2.45335	-2.45335	-2.45335	-2.45335
MI00741	4.70777	-2.45335	-2.45335	-2.45335	-2.45335
MI01992	7.16453	-2.45335	-2.45335	-2.45335	-2.45335
MI03114	-2.45335	-2.45335	10.7395	-2.45335	3.90865
MI03466	-2.45335	3.65543	-2.45335	-2.45335	-2.45335
MI02371	4.36803	-2.45335	-2.45335	-2.45335	-2.45335
MI02181	4.16252	-2.45335	-2.45335	-2.45335	-2.45335
MI03665	15.3064	18.137	18.5924	16.253	-2.45335
MI03230	5.72787	-2.45335	-2.45335	-2.45335	-2.45335
MI03587	-2.45335	4.63461	-2.45335	5.41543	-2.45335
MI00689	11.4596	10.0895	13.4773	12.1025	12.4537
MI00138	4.87883	-2.45335	-2.45335	-2.45335	-2.45335
MI02712	-2.45335	-2.45335	-2.45335	-2.45335	5.27927
MI02249	-2.45335	-2.45335	-2.45335	6.54117	-2.45335
MI01141	-2.45335	-2.45335	10.8991	-2.45335	-2.45335
MI03455	-2.45335	5.68249	-2.45335	9.48143	8.45229
MI01140	-2.45335	-2.45335	9.02459	8.39767	7.22561
MI03456	4.54788	-2.45335	-2.45335	-2.45335	-2.45335
MI00674	-2.45335	-2.45335	-2.45335	-2.45335	13.1805
MI00998	2.79485	-2.45335	-2.45335	-2.45335	-2.45335
MI01803	-2.45335	-2.45335	-2.45335	7.33524	-2.45335
MI01399	2.90462	-2.45335	-2.45335	-2.45335	-2.45335
MI03361	3.69741	4.85399	-2.45335	-2.45335	-2.45335
MI02659	12.2761	15.7898	9.44043	-2.45335	6.37158
MI00860	-2.45335	-2.45335	10.5961	-2.45335	4.15109
MI02555	5.48459	-2.45335	-2.45335	4.72264	-2.45335
MI01943	4.32921	-2.45335	-2.45335	7.82389	-2.45335
MI03105	6.14043	-2.45335	-2.45335	-2.45335	-2.45335
MI00927	4.40584	-2.45335	-2.45335	-2.45335	-2.45335
MI01044	-2.45335	-2.45335	-2.45335	12.2385	-2.45335
MI01883	5.77197	-2.45335	-2.45335	-2.45335	-2.45335
MI01056	3.69741	-2.45335	-2.45335	-2.45335	-2.45335
MI02929	3.27535	-2.45335	-2.45335	-2.45335	-2.45335
MI01137	5.5195	-2.45335	-2.45335	-2.45335	-2.45335
MI03285	-2.45335	3.30457	-2.45335	-2.45335	3.99407
MI02852	-2.45335	-2.45335	-2.45335	4.19104	-2.45335
MI03168	21.3331	19.7306	16.1522	16.7554	17.4623
MI02324	4.51366	3.65543	-2.45335	-2.45335	-2.45335
MI02089	-2.45335	15.268	-2.45335	-2.45335	-2.45335
MI01966	4.51366	3.57539	-2.45335	-2.45335	-2.45335
MI02873	14.6051	-2.45335	-2.45335	-2.45335	-2.45335
MI03684	5.55358	-2.45335	-2.45335	-2.45335	4.15109
MI03344	2.79485	-2.45335	-2.45335	-2.45335	-2.45335
MI01301	3.75714	-2.45335	-2.45335	-2.45335	8.00983
MI01438	5.07931	-2.45335	5.01857	8.3042	3.90865
MI01795	6.25878	-2.45335	5.66475	6.26407	4.35858
MI01410	3.8145	11.1362	-2.45335	-2.45335	-2.45335
MI00863	4.67718	-2.45335	5.37754	-2.45335	-2.45335
MI00076	5.71287	-2.45335	-2.45335	-2.45335	-2.45335
MI01941	9.38522	-2.45335	-2.45335	-2.45335	-2.45335
MI00831	8.43597	10.3671	7.31371	13.009	-2.45335
MI00989	4.76708	-2.45335	-2.45335	-2.45335	-2.45335
MI01043	3.19122	-2.45335	-2.45335	-2.45335	-2.45335
MI00142	2.79485	-2.45335	-2.45335	-2.45335	-2.45335
MI00134	3.10187	-2.45335	-2.45335	-2.45335	-2.45335
MI02027	4.87883	-2.45335	-2.45335	-2.45335	4.70104
MI03103	6.03581	-2.45335	-2.45335	-2.45335	3.5051
MI00897	5.93599	6.05126	4.63129	4.80894	-2.45335
MI03112	15.2965	15.3594	-2.45335	-2.45335	14.7157
MI02038	3.86966	3.80331	-2.45335	-2.45335	-2.45335
MI03460	11.9234	-2.45335	-2.45335	-2.45335	-2.45335
MI00306	2.67602	-2.45335	-2.45335	-2.45335	-2.45335
MI00765	4.24827	4.63461	-2.45335	-2.45335	4.64931
MI00886	3.19122	-2.45335	-2.45335	-2.45335	-2.45335
MI00151	8.27676	-2.45335	-2.45335	-2.45335	14.3936
MI02571	6.21686	-2.45335	-2.45335	-2.45335	-2.45335
MI00566	5.72787	-2.45335	-2.45335	-2.45335	-2.45335
MI02484	7.01966	-2.45335	-2.45335	-2.45335	-2.45335
MI02442	3.92279	-2.45335	-2.45335	5.11023	-2.45335
MI02018	-2.45335	3.30457	-2.45335	-2.45335	-2.45335
MI01889	2.79485	-2.45335	-2.45335	-2.45335	-2.45335
MI00056	3.35484	-2.45335	-2.45335	-2.45335	-2.45335
MI02267	4.61398	-2.45335	-2.45335	-2.45335	-2.45335
MI00060	-2.45335	-2.45335	-2.45335	-2.45335	4.15109
MI01628	3.35484	-2.45335	-2.45335	-2.45335	-2.45335
MI00977	5.05573	-2.45335	-2.45335	-2.45335	-2.45335
MI03350	4.40584	-2.45335	4.22326	-2.45335	4.84593
MI01674	8.29953	6.93153	9.10676	8.36243	9.01137
MI01035	3.00662	-2.45335	-2.45335	-2.45335	-2.45335
MI02535	-2.45335	-2.45335	-2.45335	4.31419	-2.45335
MI03017	4.07135	-2.45335	-2.45335	-2.45335	-2.45335
MI03730	2.79485	-2.45335	-2.45335	-2.45335	-2.45335
MI01890	5.68239	3.09086	4.63129	-2.45335	5.24484
MI01378	4.24827	-2.45335	-2.45335	-2.45335	-2.45335
MI02254	15.7894	-2.45335	-2.45335	-2.45335	-2.45335
MI02751	4.36803	-2.45335	-2.45335	-2.45335	-2.45335
MI00577	4.70777	-2.45335	-2.45335	-2.45335	3.5051
MI01858	-2.45335	4.63461	-2.45335	-2.45335	-2.45335
MI01872	4.58131	-2.45335	-2.45335	-2.45335	-2.45335
MI00528	12.8709	15.0657	14.4758	13.9361	14.4229
MI02724	4.51366	-2.45335	-2.45335	-2.45335	-2.45335
MI02152	6.98885	-2.45335	-2.45335	-2.45335	-2.45335
MI03152	5.5195	-2.45335	-2.45335	-2.45335	-2.45335
MI03153	7.90664	5.66326	-2.45335	-2.45335	-2.45335
MI03613	14.8802	14.4923	15.3377	10.3232	-2.45335
MI03615	-2.45335	-2.45335	-2.45335	5.35934	-2.45335
MI01661	-2.45335	-2.45335	15.5231	-2.45335	-2.45335
MI00894	5.55358	-2.45335	6.72347	-2.45335	-2.45335
MI01482	6.83107	5.15862	-2.45335	-2.45335	5.09823
MI00556	10.4205	10.8067	11.615	-2.45335	-2.45335
MI02477	3.10187	-2.45335	12.53	-2.45335	-2.45335
MI03054	4.02351	-2.45335	-2.45335	4.42764	3.99407
MI03667	-2.45335	5.23874	-2.45335	-2.45335	-2.45335
MI01594	-2.45335	-2.45335	-2.45335	-2.45335	3.81785
MI01978	2.79485	-2.45335	-2.45335	-2.45335	-2.45335
MI00472	3.8145	-2.45335	-2.45335	-2.45335	-2.45335
MI02664	3.10187	5.41001	7.55527	5.5717	-2.45335
MI00284	-2.45335	-2.45335	-2.45335	-2.45335	4.07472
MI03420	-2.45335	-2.45335	-2.45335	4.80894	-2.45335
MI01547	-2.45335	-2.45335	-2.45335	-2.45335	4.29268
MI03697	3.43017	-2.45335	7.87898	-2.45335	-2.45335
MI01876	3.50177	-2.45335	-2.45335	-2.45335	-2.45335
MI03047	-2.45335	-2.45335	11.118	-2.45335	8.92972
MI01383	4.82404	4.59457	-2.45335	6.59073	4.53995
MI01905	-2.45335	-2.45335	-2.45335	-2.45335	5.1363
MI01914	5.07931	5.18582	-2.45335	-2.45335	-2.45335
MI00536	3.19122	-2.45335	-2.45335	-2.45335	-2.45335
MI01694	5.4306	-2.45335	-2.45335	-2.45335	-2.45335
MI03670	4.54788	-2.45335	-2.45335	-2.45335	-2.45335
MI01625	5.21328	-2.45335	-2.45335	-2.45335	-2.45335
MI01244	3.35484	-2.45335	-2.45335	-2.45335	-2.45335
MI01394	7.32112	-2.45335	-2.45335	-2.45335	5.83679
MI03771	-2.45335	-2.45335	-2.45335	-2.45335	3.99407
MI01331	-2.45335	7.16816	-2.45335	-2.45335	-2.45335
MI03682	3.75714	-2.45335	-2.45335	-2.45335	-2.45335
MI00456	4.02351	-2.45335	-2.45335	-2.45335	6.8088
MI01293	14.5225	16.5268	17.481	17.1692	17.4886
MI03418	-2.45335	5.04437	-2.45335	6.32391	-2.45335
MI02457	5.05573	-2.45335	-2.45335	-2.45335	4.93502
MI02988	2.79485	-2.45335	-2.45335	-2.45335	-2.45335
MI02046	4.02351	3.80331	-2.45335	-2.45335	5.99018
MI03297	5.48459	-2.45335	-2.45335	-2.45335	-2.45335
MI01251	-2.45335	-2.45335	14.7354	-2.45335	-2.45335
MI01848	12.1258	13.6437	14.2574	13.9876	13.9663
MI01486	4.61398	-2.45335	-2.45335	-2.45335	-2.45335
MI01385	3.35484	-2.45335	-2.45335	-2.45335	-2.45335
MI02440	5.03175	4.17318	-2.45335	-2.45335	-2.45335
MI00878	4.70777	-2.45335	-2.45335	-2.45335	4.70104
MI00839	-2.45335	-2.45335	-2.45335	-2.45335	4.48199
MI02827	5.93599	-2.45335	-2.45335	6.13638	-2.45335
MI01678	-2.45335	-2.45335	-2.45335	7.44711	-2.45335
MI01307	6.33914	-2.45335	-2.45335	11.1207	-2.45335
MI02041	-2.45335	-2.45335	-2.45335	-2.45335	3.5051
MI03648	4.8517	-2.45335	-2.45335	-2.45335	-2.45335
MI00325	2.67602	-2.45335	6.10945	4.80894	-2.45335
MI01665	5.3553	-2.45335	4.44165	-2.45335	-2.45335
MI00579	-2.45335	-2.45335	-2.45335	11.4866	-2.45335
MI03511	4.32921	-2.45335	-2.45335	-2.45335	-2.45335
MI03111	-2.45335	9.26921	16.9812	16.1358	18.0941
MI02302	5.90991	-2.45335	-2.45335	-2.45335	3.38371
MI03032	-2.45335	-2.45335	-2.45335	7.18198	-2.45335
MI02533	4.67718	-2.45335	-2.45335	-2.45335	6.14758
MI00308	-2.45335	-2.45335	-2.45335	-2.45335	4.64931
MI02895	5.27587	-2.45335	-2.45335	-2.45335	-2.45335
MI02879	2.90462	-2.45335	-2.45335	-2.45335	-2.45335
MI03346	-2.45335	-2.45335	-2.45335	-2.45335	3.72094
MI01480	-2.45335	-2.45335	-2.45335	-2.45335	4.48199
MI02762	-2.45335	-2.45335	-2.45335	-2.45335	12.7478
MI01990	5.55358	-2.45335	-2.45335	5.46942	5.27927
MI03636	4.40584	-2.45335	-2.45335	-2.45335	-2.45335
MI00961	4.87883	3.30457	-2.45335	-2.45335	4.53995
MI01371	12.1663	14.0307	13.3601	14.494	14.0143
MI01949	6.92519	2.97082	-2.45335	-2.45335	-2.45335
MI03546	7.25016	-2.45335	-2.45335	-2.45335	-2.45335
MI03031	10.1249	5.38675	-2.45335	6.13638	8.54719
MI02810	6.70785	-2.45335	-2.45335	-2.45335	-2.45335
MI03725	4.79584	-2.45335	-2.45335	-2.45335	-2.45335
MI01263	4.07135	-2.45335	-2.45335	-2.45335	-2.45335
MI03078	-2.45335	2.97082	-2.45335	4.63085	-2.45335
MI00390	2.67602	-2.45335	-2.45335	-2.45335	-2.45335
MI00810	-2.45335	-2.45335	-2.45335	5.24015	-2.45335
MI01756	5.98676	-2.45335	-2.45335	-2.45335	-2.45335
MI01139	5.05573	4.17318	8.35303	-2.45335	11.4818
MI01896	5.00736	5.47761	-2.45335	-2.45335	-2.45335
MI00486	5.58688	-2.45335	4.94899	6.32391	4.59567
MI00349	4.51366	-2.45335	-2.45335	-2.45335	-2.45335
MI02592	2.79485	-2.45335	-2.45335	-2.45335	-2.45335
MI02277	12.8425	14.4587	16.3897	16.305	16.1578
MI03757	-2.45335	-2.45335	-2.45335	10.0023	-2.45335
MI02243	3.86966	-2.45335	-2.45335	-2.45335	-2.45335
MI03642	3.50177	-2.45335	-2.45335	-2.45335	-2.45335
MI03753	3.00662	-2.45335	-2.45335	-2.45335	-2.45335
MI02111	4.64593	-2.45335	4.94899	-2.45335	-2.45335
MI02460	3.00662	-2.45335	-2.45335	-2.45335	-2.45335
MI01153	-2.45335	4.11776	12.4414	12.9765	-2.45335
MI00808	-2.45335	5.77496	-2.45335	-2.45335	-2.45335
MI00332	11.4014	-2.45335	-2.45335	-2.45335	-2.45335
MI03337	-2.45335	13.5152	12.9089	-2.45335	13.6529
MI02591	3.10187	-2.45335	-2.45335	-2.45335	-2.45335
MI00525	-2.45335	-2.45335	-2.45335	-2.45335	16.5829
MI01084	3.27535	-2.45335	-2.45335	-2.45335	-2.45335
MI02239	3.27535	-2.45335	-2.45335	-2.45335	-2.45335
MI01866	5.03175	-2.45335	-2.45335	-2.45335	-2.45335
MI01396	-2.45335	-2.45335	-2.45335	-2.45335	3.61706
MI00570	7.54092	-2.45335	-2.45335	-2.45335	-2.45335
MI02609	5.12536	-2.45335	-2.45335	-2.45335	-2.45335
MI03786	-2.45335	6.94751	6.93619	-2.45335	-2.45335
MI01046	3.27535	-2.45335	-2.45335	4.31419	-2.45335
MI02629	5.58688	4.98365	6.97171	6.93574	7.92537
MI00866	4.67718	-2.45335	-2.45335	-2.45335	-2.45335
MI00834	4.20603	-2.45335	-2.45335	4.63085	-2.45335
MI01736	8.31452	-2.45335	-2.45335	-2.45335	6.10981
MI01549	5.3745	-2.45335	8.10372	6.43663	-2.45335
MI03721	3.43017	-2.45335	-2.45335	-2.45335	-2.45335
MI02035	-2.45335	-2.45335	9.51154	-2.45335	-2.45335
MI02909	3.56998	-2.45335	-2.45335	-2.45335	-2.45335
MI03262	4.02351	-2.45335	-2.45335	-2.45335	-2.45335
MI00495	6.99507	-2.45335	-2.45335	-2.45335	-2.45335
MI02157	6.1846	-2.45335	-2.45335	6.61489	3.99407
MI02158	7.76473	3.65543	-2.45335	9.28466	7.88122
MI01613	4.07135	-2.45335	-2.45335	-2.45335	-2.45335
MI01208	6.12917	-2.45335	-2.45335	-2.45335	-2.45335
MI02416	9.9632	-2.45335	10.7689	-2.45335	-2.45335
MI02279	3.86966	-2.45335	-2.45335	-2.45335	-2.45335
MI02193	2.90462	-2.45335	8.95974	-2.45335	5.20956
MI01935	4.40584	-2.45335	-2.45335	-2.45335	-2.45335
MI01655	6.10639	-2.45335	-2.45335	-2.45335	-2.45335
MI02424	15.5925	15.3252	-2.45335	-2.45335	15.621
MI00020	3.43017	-2.45335	-2.45335	-2.45335	-2.45335
MI02575	-2.45335	-2.45335	-2.45335	7.08155	-2.45335
MI01908	4.16252	-2.45335	-2.45335	-2.45335	-2.45335
MI00514	-2.45335	-2.45335	6.95406	-2.45335	6.01082
MI00519	11.6245	12.0413	-2.45335	-2.45335	12.5189
MI00613	4.20603	-2.45335	-2.45335	-2.45335	-2.45335
MI01026	4.20603	-2.45335	4.10027	5.46942	-2.45335
MI02431	-2.45335	-2.45335	7.57849	-2.45335	12.6846
MI01709	3.86966	-2.45335	-2.45335	-2.45335	-2.45335
MI03179	5.16999	-2.45335	6.39757	4.63085	5.63884
MI01016	6.07153	-2.45335	-2.45335	-2.45335	-2.45335
MI01375	3.19122	-2.45335	-2.45335	-2.45335	-2.45335
MI00063	7.40285	-2.45335	-2.45335	-2.45335	-2.45335
MI00532	2.67602	5.64377	-2.45335	-2.45335	-2.45335
MI00537	3.75714	-2.45335	11.0228	-2.45335	9.05922
MI01520	4.98255	-2.45335	-2.45335	-2.45335	-2.45335
MI00157	4.28931	-2.45335	-2.45335	-2.45335	-2.45335
MI00143	5.41214	-2.45335	-2.45335	-2.45335	-2.45335
MI01609	4.8517	-2.45335	-2.45335	-2.45335	-2.45335
MI01753	-2.45335	7.88442	5.94047	-2.45335	-2.45335
MI02286	4.32921	3.49065	-2.45335	-2.45335	-2.45335
MI02617	8.89727	12.0939	11.7719	13.5334	10.7918
MI02618	-2.45335	-2.45335	-2.45335	10.1273	-2.45335
MI00545	-2.45335	-2.45335	4.33659	-2.45335	-2.45335
MI03200	-2.45335	4.27803	-2.45335	-2.45335	-2.45335
MI00101	-2.45335	-2.45335	-2.45335	-2.45335	4.29268
MI00595	5.00736	-2.45335	-2.45335	-2.45335	-2.45335
MI03199	13.5563	8.95027	-2.45335	4.72264	-2.45335
MI02071	3.75714	-2.45335	-2.45335	-2.45335	3.38371
MI02072	-2.45335	-2.45335	17.3992	-2.45335	-2.45335
MI03182	3.10187	-2.45335	-2.45335	-2.45335	-2.45335
MI02946	4.40584	-2.45335	-2.45335	-2.45335	-2.45335
MI01124	5.05573	4.88751	7.78227	-2.45335	7.5486
MI01812	4.44268	-2.45335	5.37754	-2.45335	-2.45335
MI01621	-2.45335	-2.45335	7.43318	-2.45335	-2.45335
MI01554	3.92279	-2.45335	-2.45335	-2.45335	3.61706
MI00460	6.64601	-2.45335	-2.45335	-2.45335	-2.45335
MI03082	3.35484	-2.45335	-2.45335	-2.45335	-2.45335
MI02085	6.78877	-2.45335	-2.45335	4.19104	-2.45335
MI02776	-2.45335	9.18913	-2.45335	-2.45335	6.50851
MI02983	-2.45335	-2.45335	-2.45335	-2.45335	4.59567
MI00825	3.10187	2.97082	6.14099	-2.45335	3.38371
MI01988	15.825	17.0776	15.7702	17.012	17.012
MI01518	2.67602	-2.45335	-2.45335	-2.45335	-2.45335
MI02399	4.61398	-2.45335	-2.45335	-2.45335	-2.45335
MI02611	3.56998	-2.45335	5.78942	-2.45335	-2.45335
MI02309	4.24827	-2.45335	4.87588	5.84111	-2.45335
MI01083	3.69741	-2.45335	-2.45335	-2.45335	-2.45335
MI00319	6.10639	-2.45335	-2.45335	-2.45335	-2.45335
MI02615	4.02351	-2.45335	-2.45335	-2.45335	-2.45335
MI02117	3.27535	-2.45335	-2.45335	-2.45335	-2.45335
MI00814	-2.45335	4.06011	-2.45335	-2.45335	-2.45335
MI03235	-2.45335	-2.45335	6.97171	-2.45335	-2.45335
MI00275	3.10187	-2.45335	4.44165	-2.45335	-2.45335
MI03401	15.2382	16.3216	16.5044	-2.45335	17.1086
MI03076	3.6351	-2.45335	-2.45335	-2.45335	-2.45335
MI02590	-2.45335	3.87192	-2.45335	-2.45335	-2.45335
MI02255	2.90462	-2.45335	-2.45335	-2.45335	-2.45335
MI01744	5.21328	-2.45335	-2.45335	-2.45335	-2.45335
MI02773	-2.45335	3.80331	-2.45335	-2.45335	-2.45335
MI02037	10.8894	11.4541	-2.45335	-2.45335	-2.45335
MI01762	-2.45335	-2.45335	-2.45335	5.30098	-2.45335
MI01830	5.1918	4.81966	-2.45335	-2.45335	3.61706
MI03144	4.02351	-2.45335	-2.45335	-2.45335	-2.45335
MI02602	5.21328	-2.45335	-2.45335	-2.45335	-2.45335
MI02722	-2.45335	-2.45335	-2.45335	-2.45335	3.90865
MI03045	3.43017	-2.45335	-2.45335	-2.45335	-2.45335
MI02816	3.92279	-2.45335	-2.45335	-2.45335	-2.45335
MI02643	4.16252	-2.45335	-2.45335	-2.45335	-2.45335
MI00584	3.00662	-2.45335	-2.45335	-2.45335	-2.45335
MI01033	-2.45335	-2.45335	-2.45335	-2.45335	3.81785
MI02187	-2.45335	4.27803	-2.45335	-2.45335	-2.45335
MI03625	4.90547	-2.45335	5.78942	-2.45335	-2.45335
MI01160	3.8145	-2.45335	-2.45335	-2.45335	-2.45335
MI01351	-2.45335	3.20167	-2.45335	-2.45335	-2.45335
MI00987	5.53664	-2.45335	-2.45335	-2.45335	-2.45335
MI01379	-2.45335	6.75207	5.90417	-2.45335	6.3393
MI01246	4.02351	-2.45335	-2.45335	-2.45335	-2.45335
MI01373	3.35484	-2.45335	-2.45335	-2.45335	-2.45335
MI02668	4.58131	-2.45335	-2.45335	-2.45335	-2.45335
MI02307	4.40584	-2.45335	-2.45335	-2.45335	-2.45335
MI02439	3.69741	-2.45335	-2.45335	-2.45335	-2.45335
MI03178	6.68497	-2.45335	-2.45335	-2.45335	-2.45335
MI03172	21.2729	19.6796	16.0854	16.7174	17.4208
MI03175	18.9857	-2.45335	14.2327	-2.45335	-2.45335
MI03171	21.3328	19.7303	16.1518	13.963	17.462
MI03173	18.9857	17.9588	16.0854	16.7174	15.4041
MI02736	3.6351	-2.45335	-2.45335	-2.45335	-2.45335
MI00921	-2.45335	-2.45335	-2.45335	-2.45335	13.5723
MI02655	-2.45335	13.6111	11.9393	12.3443	12.826
MI02019	4.28931	-2.45335	-2.45335	-2.45335	-2.45335
MI01909	5.14785	-2.45335	4.63129	-2.45335	4.42161
MI03122	5.74272	-2.45335	-2.45335	-2.45335	-2.45335
MI03424	5.4306	3.87192	-2.45335	7.4605	-2.45335
MI01346	13.2063	-2.45335	-2.45335	-2.45335	-2.45335
MI00666	5.5195	15.2246	-2.45335	-2.45335	14.4601
MI00809	8.15161	-2.45335	-2.45335	-2.45335	-2.45335
MI01831	5.05573	-2.45335	-2.45335	-2.45335	-2.45335
MI01064	-2.45335	-2.45335	-2.45335	-2.45335	10.0185
MI00018	4.76708	-2.45335	-2.45335	-2.45335	-2.45335
MI03742	8.96531	-2.45335	-2.45335	-2.45335	-2.45335
MI00404	12.9949	-2.45335	-2.45335	-2.45335	-2.45335
MI02266	-2.45335	-2.45335	-2.45335	-2.45335	7.3196
MI00752	-2.45335	3.30457	-2.45335	-2.45335	-2.45335
MI02825	-2.45335	-2.45335	-2.45335	14.6123	-2.45335
MI03588	2.90462	6.38046	-2.45335	-2.45335	-2.45335
MI00733	2.79485	-2.45335	15.7061	-2.45335	15.8685
MI02265	8.39426	6.80566	-2.45335	7.56339	-2.45335
MI00111	-2.45335	3.57539	5.32358	-2.45335	-2.45335
MI00964	4.51366	-2.45335	-2.45335	-2.45335	-2.45335
MI02284	3.10187	-2.45335	-2.45335	-2.45335	-2.45335
MI00949	-2.45335	-2.45335	4.87588	-2.45335	-2.45335
MI01317	5.85631	-2.45335	-2.45335	6.72995	4.93502
MI00053	3.43017	-2.45335	-2.45335	-2.45335	-2.45335
MI03795	3.92279	11.0102	10.7266	9.91505	10.099
MI02570	4.32921	-2.45335	-2.45335	-2.45335	-2.45335
MI02159	3.69741	-2.45335	-2.45335	-2.45335	-2.45335
MI03160	-2.45335	3.20167	-2.45335	-2.45335	-2.45335
MI00504	10.6396	6.21866	-2.45335	-2.45335	-2.45335
MI03013	3.75714	-2.45335	4.10027	-2.45335	-2.45335
MI00152	12.9501	-2.45335	-2.45335	-2.45335	-2.45335
MI02483	-2.45335	-2.45335	-2.45335	16.7088	-2.45335
MI02490	-2.45335	-2.45335	4.53959	-2.45335	-2.45335
MI01018	4.93163	-2.45335	-2.45335	-2.45335	7.25185
MI03713	4.44268	-2.45335	-2.45335	-2.45335	-2.45335
MI01895	2.79485	-2.45335	-2.45335	-2.45335	-2.45335
MI01541	3.69741	-2.45335	-2.45335	-2.45335	-2.45335
MI01155	8.25879	-2.45335	-2.45335	-2.45335	5.90453
MI00861	4.20603	-2.45335	-2.45335	-2.45335	4.35858
MI01283	8.74705	-2.45335	-2.45335	-2.45335	-2.45335
MI00476	3.6351	-2.45335	-2.45335	-2.45335	-2.45335
MI01629	2.67602	-2.45335	-2.45335	-2.45335	-2.45335
MI02253	11.1423	12.325	12.9867	10.8615	12.2658
MI02529	-2.45335	-2.45335	-2.45335	14.3184	-2.45335
MI00192	2.67602	-2.45335	-2.45335	-2.45335	-2.45335
MI00489	5.3745	-2.45335	-2.45335	-2.45335	-2.45335
MI01649	-2.45335	-2.45335	-2.45335	4.19104	-2.45335
MI00323	4.47861	-2.45335	-2.45335	-2.45335	-2.45335
MI00433	4.98255	-2.45335	-2.45335	-2.45335	6.10981
MI02562	3.75714	-2.45335	-2.45335	-2.45335	-2.45335
MI00617	5.39344	-2.45335	-2.45335	-2.45335	-2.45335
MI02246	3.50177	-2.45335	-2.45335	-2.45335	-2.45335
MI01330	-2.45335	-2.45335	-2.45335	4.53282	-2.45335
MI00205	3.97403	-2.45335	-2.45335	-2.45335	-2.45335
MI03159	-2.45335	-2.45335	-2.45335	4.96743	-2.45335
MI00713	2.90462	-2.45335	-2.45335	-2.45335	-2.45335
MI03096	-2.45335	-2.45335	-2.45335	-2.45335	4.15109
MI00580	3.10187	-2.45335	-2.45335	-2.45335	3.5051
MI03571	4.07135	-2.45335	-2.45335	-2.45335	-2.45335
MI01750	7.36497	-2.45335	-2.45335	-2.45335	-2.45335
MI00406	5.9616	-2.45335	-2.45335	-2.45335	-2.45335
MI01719	5.63542	-2.45335	17.7984	-2.45335	4.35858
MI01255	5.12536	-2.45335	5.32358	5.35934	-2.45335
MI02605	-2.45335	-2.45335	-2.45335	-2.45335	3.81785
MI02603	4.87883	-2.45335	4.44165	7.21396	-2.45335
MI02970	6.56479	-2.45335	-2.45335	-2.45335	-2.45335
MI02705	5.57033	-2.45335	-2.45335	-2.45335	-2.45335
MI02586	-2.45335	2.97082	-2.45335	-2.45335	-2.45335
MI00976	3.6351	-2.45335	-2.45335	4.19104	-2.45335
MI01222	4.73773	-2.45335	-2.45335	-2.45335	-2.45335
MI03498	2.90462	-2.45335	-2.45335	-2.45335	-2.45335
MI03270	-2.45335	-2.45335	4.79887	-2.45335	-2.45335
MI01092	12.2994	-2.45335	-2.45335	-2.45335	-2.45335
MI03106	4.51366	-2.45335	-2.45335	-2.45335	-2.45335
MI02715	6.59783	-2.45335	-2.45335	-2.45335	-2.45335
MI03030	12.0963	12.7019	-2.45335	11.7189	12.8711
MI00734	12.0875	12.011	-2.45335	-2.45335	10.6042
MI03531	15.3486	-2.45335	-2.45335	15.4337	-2.45335
MI01273	-2.45335	2.97082	-2.45335	-2.45335	-2.45335
MI01911	3.86966	-2.45335	-2.45335	-2.45335	-2.45335
MI02987	8.15717	-2.45335	-2.45335	-2.45335	7.52008
MI02528	3.50177	-2.45335	-2.45335	-2.45335	-2.45335
MI03543	-2.45335	-2.45335	7.00637	-2.45335	-2.45335
MI02097	9.48242	-2.45335	-2.45335	-2.45335	-2.45335
MI02098	-2.45335	10.4132	13.8112	12.8161	14.9342
MI00361	3.00662	-2.45335	-2.45335	-2.45335	-2.45335
MI03396	-2.45335	-2.45335	4.71751	-2.45335	-2.45335
MI02962	4.07135	-2.45335	-2.45335	-2.45335	-2.45335
MI00524	12.6045	13.0524	-2.45335	13.3955	-2.45335
MI01214	10.1975	-2.45335	9.04141	8.95161	8.40239
MI00073	4.44268	-2.45335	-2.45335	-2.45335	-2.45335
MI00498	5.00736	-2.45335	-2.45335	-2.45335	-2.45335
MI00386	2.67602	-2.45335	-2.45335	-2.45335	-2.45335
MI03299	3.75714	-2.45335	-2.45335	6.59073	-2.45335
MI02671	6.94459	-2.45335	-2.45335	-2.45335	5.99018
MI02482	-2.45335	-2.45335	-2.45335	-2.45335	13.3645
MI02886	8.28439	-2.45335	-2.45335	-2.45335	-2.45335
MI00395	3.69741	-2.45335	-2.45335	-2.45335	-2.45335
MI03761	3.50177	-2.45335	-2.45335	-2.45335	-2.45335
MI00461	-2.45335	-2.45335	5.20919	-2.45335	-2.45335
MI01813	2.79485	-2.45335	-2.45335	-2.45335	-2.45335
MI03724	7.65127	-2.45335	-2.45335	-2.45335	-2.45335
MI00377	19.3591	17.842	16.9091	15.9308	17.1664
MI00050	3.19122	-2.45335	-2.45335	-2.45335	-2.45335
MI00003	2.90462	-2.45335	10.5097	-2.45335	8.13732
MI02444	8.50727	4.59457	7.64601	-2.45335	7.19887
MI00016	4.8517	-2.45335	-2.45335	-2.45335	-2.45335
MI00014	-2.45335	12.2424	-2.45335	-2.45335	12.3365
MI01626	3.69741	-2.45335	-2.45335	-2.45335	-2.45335
MI00251	5.80063	-2.45335	5.62068	-2.45335	-2.45335
MI00408	7.67469	-2.45335	-2.45335	-2.45335	-2.45335
MI00984	5.16999	-2.45335	-2.45335	-2.45335	-2.45335
MI01359	3.50177	-2.45335	-2.45335	-2.45335	-2.45335
MI01632	3.6351	-2.45335	-2.45335	-2.45335	-2.45335
MI00012	-2.45335	-2.45335	-2.45335	-2.45335	4.48199
MI00179	5.58688	10.9973	-2.45335	-2.45335	-2.45335
MI00608	9.64931	-2.45335	-2.45335	-2.45335	-2.45335
MI00015	2.67602	-2.45335	-2.45335	-2.45335	-2.45335
MI00974	10.105	-2.45335	-2.45335	-2.45335	-2.45335
MI03123	-2.45335	-2.45335	-2.45335	-2.45335	4.15109
MI00021	3.69741	-2.45335	-2.45335	-2.45335	-2.45335
MI00344	5.5195	-2.45335	-2.45335	-2.45335	-2.45335
MI00058	6.04782	4.32773	4.79887	-2.45335	4.35858
MI00022	2.90462	-2.45335	-2.45335	-2.45335	-2.45335
MI00042	5.46682	-2.45335	-2.45335	-2.45335	-2.45335
MI00071	3.69741	-2.45335	-2.45335	-2.45335	-2.45335
MI00414	6.0237	-2.45335	-2.45335	-2.45335	-2.45335
MI00578	-2.45335	-2.45335	14.6577	-2.45335	-2.45335
MI00435	4.47861	-2.45335	-2.45335	-2.45335	-2.45335
MI00745	-2.45335	-2.45335	-2.45335	4.19104	-2.45335
MI02937	4.58131	-2.45335	-2.45335	-2.45335	-2.45335
MI01398	3.10187	-2.45335	-2.45335	-2.45335	-2.45335
MI01771	3.56998	-2.45335	6.01045	-2.45335	-2.45335
MI03098	4.47861	10.8657	-2.45335	-2.45335	-2.45335
MI02150	-2.45335	-2.45335	-2.45335	-2.45335	3.38371
MI03688	6.41526	-2.45335	-2.45335	-2.45335	-2.45335
MI01266	-2.45335	11.0366	-2.45335	-2.45335	-2.45335
MI01861	4.40584	-2.45335	6.61533	5.46942	-2.45335
MI01749	6.75255	-2.45335	-2.45335	-2.45335	-2.45335
MI00246	9.96795	-2.45335	5.32358	-2.45335	-2.45335
MI00719	-2.45335	-2.45335	-2.45335	13.7667	-2.45335
MI00249	17.2586	14.3314	13.2893	13.8064	15.4983
MI00248	17.2587	14.3316	13.2893	13.8066	15.4985
MI02061	-2.45335	-2.45335	8.71973	-2.45335	-2.45335
MI02884	4.36803	-2.45335	-2.45335	-2.45335	-2.45335
MI02189	4.07135	11.8729	12.187	13.4229	12.5352
MI01975	5.33585	-2.45335	-2.45335	9.20336	4.64931
MI01898	3.97403	-2.45335	-2.45335	-2.45335	-2.45335
MI00362	-2.45335	-2.45335	-2.45335	-2.45335	6.37158
MI00206	5.8699	5.38675	11.5824	-2.45335	-2.45335
MI02226	3.27535	-2.45335	-2.45335	-2.45335	-2.45335
MI01484	-2.45335	-2.45335	-2.45335	-2.45335	3.5051
MI03409	4.32921	3.30457	-2.45335	-2.45335	6.63355
MI01073	-2.45335	-2.45335	-2.45335	-2.45335	5.47023
MI03389	3.6351	-2.45335	-2.45335	-2.45335	-2.45335
MI00409	5.94885	-2.45335	-2.45335	-2.45335	4.29268
MI00517	4.73773	5.66326	4.63129	7.06411	8.21942
MI03440	-2.45335	-2.45335	-2.45335	-2.45335	3.72094
MI01388	4.20603	-2.45335	-2.45335	-2.45335	-2.45335
MI03569	10.8445	10.0345	6.0772	5.30098	7.80645
MI01544	7.10832	6.84031	-2.45335	-2.45335	-2.45335
MI01530	6.72291	-2.45335	-2.45335	-2.45335	-2.45335
MI03570	10.8397	10.0345	-2.45335	-2.45335	-2.45335
MI00899	8.89727	7.96906	4.44165	-2.45335	5.31291
MI02968	-2.45335	-2.45335	-2.45335	6.63865	5.58479
MI00061	4.8517	3.20167	-2.45335	-2.45335	-2.45335
MI02728	17.6687	16.4984	12.9462	13.3968	14.1564
MI02514	4.73773	-2.45335	5.94047	-2.45335	-2.45335
MI00571	-2.45335	-2.45335	5.08495	-2.45335	-2.45335
MI01360	4.02351	-2.45335	-2.45335	-2.45335	-2.45335
MI00410	5.53664	-2.45335	-2.45335	4.53282	-2.45335
MI02238	3.19122	-2.45335	-2.45335	-2.45335	-2.45335
MI00838	4.16252	-2.45335	-2.45335	-2.45335	-2.45335
MI01689	4.36803	-2.45335	-2.45335	-2.45335	4.48199
MI01203	2.90462	-2.45335	4.94899	5.24015	3.38371
MI03782	-2.45335	-2.45335	-2.45335	-2.45335	5.61207
MI00412	2.79485	-2.45335	-2.45335	-2.45335	-2.45335
MI03621	4.76708	-2.45335	-2.45335	-2.45335	-2.45335
MI01718	6.55641	-2.45335	-2.45335	-2.45335	-2.45335
MI00661	-2.45335	-2.45335	-2.45335	4.19104	6.2725
MI02619	5.65125	-2.45335	-2.45335	-2.45335	-2.45335
MI03119	5.6669	3.30457	4.33659	5.41543	4.64931
MI02508	4.76708	-2.45335	4.44165	-2.45335	-2.45335
MI01692	3.56998	14.5895	-2.45335	-2.45335	-2.45335
MI03696	4.28931	8.09637	6.5927	5.41543	8.33032
MI00543	3.6351	-2.45335	-2.45335	11.1786	-2.45335
MI00729	10.4245	11.7527	12.0051	11.5222	11.9315
MI00722	5.93599	2.97082	-2.45335	-2.45335	-2.45335
MI01202	4.07135	-2.45335	-2.45335	-2.45335	-2.45335
MI00150	5.41214	11.2413	-2.45335	-2.45335	-2.45335
MI01577	-2.45335	-2.45335	4.44165	-2.45335	-2.45335
MI03801	4.20603	-2.45335	-2.45335	-2.45335	-2.45335
MI01854	4.73773	4.37577	4.79887	-2.45335	-2.45335
MI03647	-2.45335	3.30457	-2.45335	-2.45335	-2.45335
MI01819	5.57033	6.00619	-2.45335	-2.45335	7.71507
MI02740	5.00736	2.97082	-2.45335	-2.45335	-2.45335
MI01081	11.4263	-2.45335	-2.45335	-2.45335	-2.45335
MI03777	-2.45335	-2.45335	-2.45335	11.7478	-2.45335
MI03778	18.1398	10.4895	11.223	-2.45335	12.0682
MI01469	3.00662	-2.45335	-2.45335	-2.45335	-2.45335
MI02689	17.3026	12.5956	11.6876	11.6482	12.5536
MI02559	2.90462	-2.45335	-2.45335	-2.45335	-2.45335
MI00675	-2.45335	16.3489	-2.45335	-2.45335	-2.45335
MI02801	5.88336	4.06011	-2.45335	-2.45335	-2.45335
MI01272	-2.45335	-2.45335	-2.45335	-2.45335	10.1901
MI00148	3.86966	5.23874	-2.45335	-2.45335	5.01893
MI00794	3.43017	2.97082	-2.45335	-2.45335	3.61706
MI03263	-2.45335	10.1181	-2.45335	-2.45335	-2.45335
MI03373	5.2553	-2.45335	6.70248	-2.45335	-2.45335
MI02217	-2.45335	-2.45335	4.22326	-2.45335	-2.45335
MI01374	16.8188	15.0719	-2.45335	-2.45335	-2.45335
MI01821	7.32606	8.96212	6.63762	10.0563	9.26223
MI01864	3.27535	-2.45335	6.52258	-2.45335	-2.45335
MI00316	3.10187	-2.45335	-2.45335	-2.45335	-2.45335
MI02738	7.21864	-2.45335	-2.45335	-2.45335	4.48199
MI03715	6.85859	-2.45335	-2.45335	-2.45335	5.81348
MI03638	10.6004	-2.45335	-2.45335	-2.45335	-2.45335
MI00082	-2.45335	-2.45335	5.37754	5.24015	-2.45335
MI00901	3.8145	-2.45335	-2.45335	-2.45335	-2.45335
MI03432	6.87216	-2.45335	-2.45335	5.24015	8.69481
MI01110	-2.45335	-2.45335	-2.45335	13.285	-2.45335
MI01472	-2.45335	3.30457	-2.45335	-2.45335	-2.45335
MI03808	4.20603	3.57539	-2.45335	-2.45335	4.70104
MI00070	3.43017	-2.45335	-2.45335	-2.45335	-2.45335
MI01057	-2.45335	-2.45335	15.4683	15.6096	15.7971
MI02539	3.43017	-2.45335	-2.45335	-2.45335	-2.45335
MI03116	7.22394	5.70146	6.93619	7.21396	6.83218
MI00439	5.5195	-2.45335	4.87588	-2.45335	-2.45335
MI01207	4.11766	2.97082	-2.45335	-2.45335	-2.45335
MI02374	6.11783	9.51825	9.35223	8.64645	7.74618
MI01576	-2.45335	15.5307	-2.45335	-2.45335	15.6663
MI03345	-2.45335	-2.45335	4.10027	-2.45335	3.72094
MI00106	-2.45335	5.04437	-2.45335	-2.45335	-2.45335
MI03704	5.63542	-2.45335	-2.45335	-2.45335	-2.45335
MI01021	3.50177	4.32773	-2.45335	-2.45335	-2.45335
MI02389	4.93163	-2.45335	-2.45335	-2.45335	-2.45335
MI03740	2.79485	-2.45335	-2.45335	-2.45335	-2.45335
MI02028	-2.45335	3.20167	-2.45335	-2.45335	-2.45335
MI03575	2.67602	-2.45335	-2.45335	-2.45335	-2.45335
MI03589	-2.45335	8.27165	-2.45335	-2.45335	-2.45335
MI01228	3.43017	9.115	-2.45335	-2.45335	3.38371
MI03676	2.79485	-2.45335	-2.45335	-2.45335	-2.45335
MI01660	-2.45335	-2.45335	-2.45335	-2.45335	4.07472
MI02809	6.25878	-2.45335	-2.45335	-2.45335	-2.45335
MI02234	3.35484	-2.45335	-2.45335	-2.45335	-2.45335
MI02076	-2.45335	14.9763	-2.45335	-2.45335	-2.45335
MI01714	4.02351	-2.45335	-2.45335	-2.45335	-2.45335
MI02451	5.57033	-2.45335	-2.45335	-2.45335	-2.45335
MI02710	3.19122	-2.45335	-2.45335	-2.45335	-2.45335
MI01696	3.27535	-2.45335	-2.45335	-2.45335	-2.45335
MI01496	14.5323	13.6138	11.4255	9.30336	8.71696
MI00098	4.24827	-2.45335	-2.45335	-2.45335	-2.45335
MI00322	-2.45335	-2.45335	-2.45335	-2.45335	11.5657
MI01336	-2.45335	13.0416	-2.45335	-2.45335	-2.45335
MI02505	14.5325	13.6138	-2.45335	-2.45335	-2.45335
MI02207	-2.45335	-2.45335	-2.45335	5.88149	-2.45335
MI01497	-2.45335	13.6138	11.4279	9.30336	8.71696
MI01498	14.5323	-2.45335	-2.45335	-2.45335	-2.45335
MI03552	-2.45335	7.44078	6.04421	-2.45335	-2.45335
MI03702	4.02351	-2.45335	-2.45335	-2.45335	-2.45335
MI02640	8.14044	5.01433	-2.45335	-2.45335	-2.45335
MI00380	3.00662	-2.45335	-2.45335	-2.45335	-2.45335
MI02313	-2.45335	2.97082	-2.45335	-2.45335	-2.45335
MI03442	4.61398	-2.45335	-2.45335	-2.45335	5.78979
MI03412	-2.45335	-2.45335	5.90417	-2.45335	-2.45335
MI01642	5.4306	10.6267	-2.45335	-2.45335	-2.45335
MI03537	7.91322	9.61274	-2.45335	10.0296	8.59582
MI00075	3.50177	-2.45335	-2.45335	-2.45335	-2.45335
MI00975	4.82404	-2.45335	-2.45335	-2.45335	-2.45335
MI00287	3.27535	-2.45335	-2.45335	-2.45335	-2.45335
MI03147	6.21686	3.09086	6.04421	5.46942	-2.45335
MI03499	-2.45335	-2.45335	-2.45335	-2.45335	3.81785
MI00177	6.38718	-2.45335	-2.45335	-2.45335	-2.45335
MI03813	3.19122	-2.45335	-2.45335	-2.45335	-2.45335
MI02567	-2.45335	-2.45335	-2.45335	-2.45335	5.37791
MI03728	-2.45335	-2.45335	-2.45335	-2.45335	10.2842
MI03751	2.67602	-2.45335	-2.45335	-2.45335	-2.45335
MI00176	-2.45335	-2.45335	-2.45335	-2.45335	4.89116
MI01185	9.20665	10.7802	11.5193	11.5174	12.1988
MI03714	15.961	11.7848	16.5708	15.6964	16.0307
MI03043	2.90462	-2.45335	-2.45335	-2.45335	4.15109
MI02242	3.86966	-2.45335	-2.45335	-2.45335	-2.45335
MI01638	-2.45335	-2.45335	4.22326	17.7462	17.5362
MI02094	5.12536	-2.45335	-2.45335	-2.45335	-2.45335
MI01256	-2.45335	-2.45335	4.33659	-2.45335	-2.45335
MI02305	-2.45335	-2.45335	-2.45335	5.71268	-2.45335
MI01428	4.79584	-2.45335	-2.45335	4.19104	-2.45335
MI03669	-2.45335	4.59457	-2.45335	-2.45335	-2.45335
MI02410	5.46682	4.00007	6.70248	4.31419	-2.45335
MI01680	-2.45335	6.27041	-2.45335	5.99629	7.26909
MI03331	-2.45335	-2.45335	4.63129	-2.45335	-2.45335
MI00815	-2.45335	3.73127	-2.45335	-2.45335	-2.45335
MI02804	9.35655	12.1474	11.0153	11.7485	11.0812
MI02952	2.90462	-2.45335	-2.45335	-2.45335	-2.45335
MI02084	4.36803	-2.45335	-2.45335	-2.45335	-2.45335
MI01773	-2.45335	-2.45335	-2.45335	-2.45335	10.0869
MI03392	-2.45335	3.80331	-2.45335	-2.45335	-2.45335
MI03802	3.75714	-2.45335	-2.45335	-2.45335	-2.45335
MI01790	8.35131	-2.45335	-2.45335	8.84842	3.81785
MI02394	5.27587	-2.45335	-2.45335	-2.45335	-2.45335
MI00592	3.86966	-2.45335	-2.45335	-2.45335	-2.45335
MI03446	4.16252	-2.45335	-2.45335	-2.45335	-2.45335
MI01708	-2.45335	-2.45335	-2.45335	-2.45335	3.38371
MI00724	2.67602	-2.45335	-2.45335	-2.45335	-2.45335
MI03735	-2.45335	-2.45335	-2.45335	8.18017	9.21187
MI03453	-2.45335	-2.45335	-2.45335	10.8206	-2.45335
MI02765	5.58688	-2.45335	-2.45335	-2.45335	4.59567
MI01209	8.59375	-2.45335	-2.45335	7.95267	3.61706
MI02433	-2.45335	-2.45335	-2.45335	-2.45335	4.75097
MI03791	-2.45335	2.97082	-2.45335	-2.45335	-2.45335
MI00685	3.10187	-2.45335	-2.45335	-2.45335	-2.45335
MI02459	16.9788	16.9272	18.1302	-2.45335	17.9565
MI02695	-2.45335	-2.45335	-2.45335	-2.45335	4.07472
MI02275	3.92279	-2.45335	6.28912	-2.45335	-2.45335
MI01513	5.10252	-2.45335	-2.45335	-2.45335	-2.45335
MI02755	5.1918	4.11776	-2.45335	-2.45335	-2.45335
MI02908	4.02351	-2.45335	-2.45335	-2.45335	12.8258
MI02068	4.47861	-2.45335	-2.45335	-2.45335	-2.45335
MI02721	5.07931	-2.45335	-2.45335	-2.45335	-2.45335
MI02606	5.8699	-2.45335	-2.45335	-2.45335	-2.45335
MI03590	8.02979	-2.45335	-2.45335	-2.45335	-2.45335
MI01931	6.66951	-2.45335	-2.45335	13.0459	-2.45335
MI00423	-2.45335	3.57539	-2.45335	-2.45335	-2.45335
MI01013	3.50177	-2.45335	-2.45335	-2.45335	3.38371
MI00257	4.79584	-2.45335	5.57522	-2.45335	-2.45335
MI00127	-2.45335	7.75871	-2.45335	-2.45335	-2.45335
MI02576	8.6381	-2.45335	-2.45335	-2.45335	-2.45335
MI03515	3.00662	12.5196	13.7508	-2.45335	12.2066
MI02464	8.50073	7.75417	4.63129	6.32391	8.46356
MI00851	-2.45335	11.6044	-2.45335	-2.45335	12.4252
MI02441	5.50215	-2.45335	-2.45335	-2.45335	-2.45335
MI01245	3.00662	-2.45335	-2.45335	-2.45335	-2.45335
MI01885	2.67602	-2.45335	-2.45335	-2.45335	-2.45335
MI01321	3.6351	-2.45335	-2.45335	-2.45335	-2.45335
MI02543	3.8145	-2.45335	-2.45335	-2.45335	3.72094
MI00505	-2.45335	-2.45335	-2.45335	-2.45335	5.83679
MI02467	4.70777	-2.45335	-2.45335	-2.45335	-2.45335
MI03618	5.4306	-2.45335	-2.45335	-2.45335	-2.45335
MI02465	8.49197	7.74962	-2.45335	-2.45335	-2.45335
MI03698	5.68239	-2.45335	5.37754	-2.45335	-2.45335
MI00906	10.5138	-2.45335	-2.45335	-2.45335	-2.45335
MI00310	4.44268	-2.45335	-2.45335	-2.45335	-2.45335
MI02334	4.36803	-2.45335	-2.45335	-2.45335	-2.45335
MI02823	2.67602	-2.45335	-2.45335	-2.45335	-2.45335
MI03448	3.97403	-2.45335	-2.45335	-2.45335	-2.45335
MI02565	3.86966	-2.45335	7.55527	-2.45335	-2.45335
MI00366	-2.45335	-2.45335	-2.45335	-2.45335	12.0024
MI03063	-2.45335	-2.45335	7.32748	-2.45335	-2.45335
MI02995	16.3177	11.9817	10.6145	11.3449	11.9284
MI02998	5.75742	11.9795	10.6145	11.3431	-2.45335
MI01128	3.56998	-2.45335	-2.45335	-2.45335	-2.45335
MI02699	3.86966	-2.45335	-2.45335	-2.45335	-2.45335
MI02232	2.90462	-2.45335	-2.45335	-2.45335	-2.45335
MI00982	3.86966	-2.45335	-2.45335	-2.45335	-2.45335
MI02993	-2.45335	11.9815	10.6145	11.3449	11.9284
MI02997	-2.45335	11.9795	-2.45335	-2.45335	-2.45335
MI00768	15.8141	-2.45335	-2.45335	-2.45335	-2.45335
MI00252	3.27535	2.97082	-2.45335	-2.45335	-2.45335
MI00668	-2.45335	-2.45335	-2.45335	16.6708	16.2709
MI02397	4.28931	-2.45335	-2.45335	-2.45335	-2.45335
MI02553	-2.45335	-2.45335	-2.45335	-2.45335	6.87784
MI03426	6.38718	-2.45335	15.2056	-2.45335	-2.45335
MI03737	4.61398	-2.45335	-2.45335	-2.45335	4.15109
MI02599	5.65125	-2.45335	-2.45335	-2.45335	-2.45335
MI03450	3.27535	-2.45335	-2.45335	-2.45335	-2.45335
MI01524	4.64593	4.22656	4.79887	4.96743	4.35858
MI00196	11.7931	-2.45335	-2.45335	9.08297	-2.45335
MI01446	5.46682	-2.45335	-2.45335	-2.45335	-2.45335
MI02230	4.82404	-2.45335	-2.45335	-2.45335	-2.45335
MI01243	3.75714	2.97082	-2.45335	-2.45335	-2.45335
MI00084	-2.45335	5.56308	-2.45335	-2.45335	-2.45335
MI02515	6.24841	-2.45335	-2.45335	-2.45335	5.63884
MI03679	-2.45335	-2.45335	-2.45335	4.19104	-2.45335
MI01019	6.34888	-2.45335	-2.45335	-2.45335	-2.45335
MI02516	4.54788	-2.45335	-2.45335	-2.45335	-2.45335
MI00552	4.93163	-2.45335	-2.45335	-2.45335	-2.45335
MI03292	-2.45335	3.20167	-2.45335	-2.45335	-2.45335
MI02866	4.82404	-2.45335	-2.45335	-2.45335	-2.45335
MI01918	3.27535	-2.45335	-2.45335	-2.45335	-2.45335
MI00499	4.32921	-2.45335	18.424	-2.45335	3.38371
MI02139	6.23797	-2.45335	-2.45335	-2.45335	-2.45335
MI02991	16.2028	-2.45335	-2.45335	-2.45335	-2.45335
MI02384	5.14785	-2.45335	-2.45335	-2.45335	-2.45335
MI02058	8.1627	3.93742	-2.45335	-2.45335	6.46429
MI02337	9.1479	3.20167	-2.45335	-2.45335	-2.45335
MI02336	-2.45335	-2.45335	6.28912	-2.45335	-2.45335
MI03417	9.01661	-2.45335	-2.45335	-2.45335	-2.45335
MI01285	2.67602	-2.45335	-2.45335	-2.45335	-2.45335
MI01023	3.27535	-2.45335	-2.45335	-2.45335	-2.45335
MI00850	2.79485	-2.45335	-2.45335	-2.45335	-2.45335
MI01034	3.86966	-2.45335	-2.45335	-2.45335	-2.45335
MI01635	-2.45335	-2.45335	-2.45335	-2.45335	8.65929
MI02593	-2.45335	6.05126	5.57522	5.5717	4.35858
MI02808	-2.45335	4.88751	-2.45335	-2.45335	-2.45335
MI01822	6.54798	-2.45335	6.34436	-2.45335	3.72094
MI00784	4.98255	-2.45335	-2.45335	7.88476	4.75097
MI00108	3.75714	-2.45335	6.04421	5.92078	4.22362
MI01462	5.80063	-2.45335	-2.45335	-2.45335	6.37158
MI01606	-2.45335	10.3582	10.9129	-2.45335	-2.45335
MI01938	-2.45335	-2.45335	5.26752	-2.45335	-2.45335
MI03508	2.67602	-2.45335	-2.45335	-2.45335	-2.45335
MI02154	-2.45335	-2.45335	-2.45335	-2.45335	5.05913
MI00102	4.61398	-2.45335	-2.45335	-2.45335	-2.45335
MI01962	2.67602	3.73127	-2.45335	-2.45335	-2.45335
MI02147	-2.45335	-2.45335	8.11964	6.32391	-2.45335
MI01393	4.07135	-2.45335	-2.45335	-2.45335	-2.45335
MI03766	6.42449	-2.45335	7.1985	-2.45335	5.37791
MI01349	-2.45335	-2.45335	-2.45335	-2.45335	3.81785
MI00482	6.38718	6.76114	9.77043	8.53059	8.87166
MI01924	-2.45335	3.73127	-2.45335	-2.45335	3.99407
MI00202	8.96847	5.81035	-2.45335	10.363	-2.45335
MI00233	16.2805	15.018	13.795	11.8487	9.80764
MI02078	9.89589	-2.45335	-2.45335	-2.45335	-2.45335
MI00237	8.22747	9.36306	-2.45335	-2.45335	-2.45335
MI01588	4.98255	3.20167	-2.45335	-2.45335	-2.45335
MI01593	-2.45335	-2.45335	7.2998	6.13638	5.17339
MI01590	4.67718	-2.45335	6.5927	4.72264	4.89116
MI00232	16.2804	15.0179	13.7946	11.8487	9.80764
MI00236	8.22747	-2.45335	-2.45335	-2.45335	-2.45335
MI00235	11.1251	11.1314	10.1457	-2.45335	-2.45335
MI02681	-2.45335	14.5229	-2.45335	-2.45335	-2.45335
MI03461	3.35484	-2.45335	-2.45335	-2.45335	-2.45335
MI03726	-2.45335	5.64377	-2.45335	6.46348	6.2379
MI02687	17.0255	12.5948	11.2304	11.0941	11.8854
MI01339	-2.45335	-2.45335	-2.45335	-2.45335	4.22362
MI02818	-2.45335	-2.45335	4.44165	-2.45335	-2.45335
MI02683	14.1415	14.5228	13.1579	13.0022	10.8257
MI02682	14.1415	14.5228	13.1579	13.0022	10.8257
MI02685	14.1217	14.4971	13.1484	12.9953	10.8088
MI02684	14.1443	14.5245	13.1596	13.0039	10.8271
MI01701	8.00844	-2.45335	-2.45335	-2.45335	7.79459
MI02686	12.0816	12.6869	10.7613	10.0385	-2.45335
MI02817	2.90462	-2.45335	-2.45335	-2.45335	-2.45335
MI00353	6.31947	-2.45335	-2.45335	-2.45335	-2.45335
MI02829	5.58688	4.74846	-2.45335	-2.45335	-2.45335
MI02963	3.92279	-2.45335	-2.45335	-2.45335	-2.45335
MI03530	4.36803	-2.45335	-2.45335	-2.45335	-2.45335
MI00158	3.19122	-2.45335	-2.45335	-2.45335	-2.45335
MI03048	5.68239	-2.45335	-2.45335	-2.45335	-2.45335
MI03657	-2.45335	5.26449	-2.45335	-2.45335	-2.45335
MI02767	6.25878	-2.45335	-2.45335	-2.45335	5.81348
MI01473	5.93599	-2.45335	-2.45335	-2.45335	-2.45335
MI00203	4.32921	-2.45335	-2.45335	-2.45335	-2.45335
MI02892	5.05573	-2.45335	-2.45335	-2.45335	-2.45335
MI00190	5.3745	-2.45335	-2.45335	-2.45335	-2.45335
MI00917	3.19122	-2.45335	-2.45335	-2.45335	-2.45335
MI02446	-2.45335	-2.45335	-2.45335	11.9255	-2.45335
MI01074	3.50177	-2.45335	-2.45335	-2.45335	-2.45335
MI00415	2.90462	-2.45335	-2.45335	-2.45335	-2.45335
MI03520	4.16252	-2.45335	-2.45335	-2.45335	-2.45335
MI01706	2.79485	-2.45335	-2.45335	-2.45335	-2.45335
MI03746	3.35484	-2.45335	-2.45335	-2.45335	-2.45335
MI03637	4.8517	-2.45335	-2.45335	-2.45335	-2.45335
MI01700	-2.45335	3.49065	-2.45335	-2.45335	-2.45335
MI02625	2.90462	-2.45335	-2.45335	4.31419	5.01893
MI02848	3.10187	-2.45335	-2.45335	-2.45335	-2.45335
MI02339	-2.45335	-2.45335	-2.45335	-2.45335	12.8432
MI03634	3.92279	-2.45335	-2.45335	-2.45335	-2.45335
MI02836	-2.45335	11.9849	-2.45335	-2.45335	13.7439
MI02837	-2.45335	-2.45335	-2.45335	11.9153	-2.45335
MI03441	3.00662	-2.45335	-2.45335	-2.45335	-2.45335
MI03544	2.79485	-2.45335	-2.45335	-2.45335	-2.45335
MI03776	3.8145	-2.45335	-2.45335	-2.45335	-2.45335
MI03015	5.61942	-2.45335	-2.45335	-2.45335	-2.45335
MI01846	6.14043	-2.45335	-2.45335	-2.45335	-2.45335
MI02758	3.92279	-2.45335	-2.45335	-2.45335	-2.45335
MI02486	-2.45335	10.3203	-2.45335	-2.45335	-2.45335
MI00229	6.33914	-2.45335	6.0772	5.62024	-2.45335
MI03139	-2.45335	3.65543	5.14841	-2.45335	6.28949
MI01698	3.86966	-2.45335	-2.45335	-2.45335	-2.45335
MI02624	-2.45335	-2.45335	-2.45335	-2.45335	7.28612
MI03085	5.50215	3.30457	-2.45335	-2.45335	3.81785
MI02763	3.27535	-2.45335	-2.45335	-2.45335	-2.45335
MI01615	5.2553	4.06011	5.62068	-2.45335	4.29268
MI02014	-2.45335	12.9525	-2.45335	-2.45335	11.6857
MI01573	3.19122	-2.45335	-2.45335	-2.45335	-2.45335
MI02121	4.07135	-2.45335	-2.45335	-2.45335	-2.45335
MI03252	4.40584	-2.45335	-2.45335	-2.45335	-2.45335
MI01618	11.6956	11.1081	16.2073	17.522	19.5717
MI02853	3.35484	-2.45335	-2.45335	-2.45335	-2.45335
MI00817	18.4783	16.3151	12.1089	12.8378	13.1778
MI02726	10.9947	10.6205	-2.45335	6.51574	-2.45335
MI02214	-2.45335	-2.45335	7.96961	-2.45335	-2.45335
MI02043	2.90462	-2.45335	-2.45335	4.53282	-2.45335
MI00381	5.9616	-2.45335	-2.45335	-2.45335	-2.45335
MI01338	3.97403	-2.45335	-2.45335	-2.45335	-2.45335
MI03652	4.64593	-2.45335	-2.45335	5.71268	-2.45335
MI03034	5.81475	-2.45335	-2.45335	5.41543	5.61207
MI01979	5.63542	-2.45335	-2.45335	4.80894	-2.45335
MI00080	3.56998	-2.45335	-2.45335	-2.45335	-2.45335
MI01704	3.92279	-2.45335	-2.45335	-2.45335	5.90453
MI03406	4.20603	-2.45335	5.66475	6.40926	-2.45335
MI02205	6.95099	-2.45335	-2.45335	7.33524	-2.45335
MI00282	5.48459	-2.45335	-2.45335	-2.45335	-2.45335
MI01814	5.07931	-2.45335	5.52828	-2.45335	-2.45335
MI02326	-2.45335	-2.45335	-2.45335	-2.45335	3.99407
MI01164	2.90462	-2.45335	-2.45335	-2.45335	-2.45335
MI02263	-2.45335	-2.45335	-2.45335	4.72264	-2.45335
MI02201	-2.45335	-2.45335	-2.45335	6.7519	-2.45335
MI01724	5.85631	-2.45335	-2.45335	-2.45335	3.5051
MI01275	-2.45335	-2.45335	-2.45335	5.24015	-2.45335
MI01406	5.3745	-2.45335	-2.45335	-2.45335	-2.45335
MI03798	-2.45335	-2.45335	-2.45335	-2.45335	5.37791
MI00089	3.75714	-2.45335	4.63129	15.7878	-2.45335
MI00818	18.4783	16.3151	12.1089	12.8378	13.1778
MI01533	3.27535	-2.45335	-2.45335	-2.45335	-2.45335
MI02628	2.67602	-2.45335	-2.45335	-2.45335	-2.45335
MI00255	5.65125	-2.45335	-2.45335	-2.45335	-2.45335
MI01561	4.44268	4.11776	5.97589	5.71268	5.96924
MI02959	3.27535	-2.45335	-2.45335	-2.45335	-2.45335
MI00981	-2.45335	-2.45335	-2.45335	-2.45335	4.07472
MI02843	-2.45335	-2.45335	-2.45335	-2.45335	15.3145
MI02010	-2.45335	-2.45335	-2.45335	-2.45335	3.61706
MI02273	12.1332	-2.45335	-2.45335	-2.45335	-2.45335
MI00581	3.27535	3.73127	6.10945	-2.45335	4.59567
MI03616	-2.45335	-2.45335	-2.45335	-2.45335	4.29268
MI03476	5.44882	-2.45335	6.44888	6.56616	-2.45335
MI03594	-2.45335	-2.45335	6.97171	-2.45335	-2.45335
MI01548	3.75714	-2.45335	-2.45335	-2.45335	-2.45335
MI01262	-2.45335	5.15862	-2.45335	-2.45335	-2.45335
MI02080	-2.45335	-2.45335	5.62068	-2.45335	-2.45335
MI00816	5.5195	3.65543	-2.45335	-2.45335	3.90865
MI01509	6.93169	-2.45335	-2.45335	-2.45335	-2.45335
MI02341	5.41214	-2.45335	4.63129	5.30098	4.35858
MI02976	-2.45335	-2.45335	5.66475	-2.45335	-2.45335
MI01042	8.25621	-2.45335	-2.45335	-2.45335	-2.45335
MI02180	5.57033	-2.45335	-2.45335	-2.45335	-2.45335
MI01542	-2.45335	5.04437	-2.45335	-2.45335	-2.45335
MI00035	2.67602	-2.45335	-2.45335	-2.45335	-2.45335
MI00606	-2.45335	3.09086	-2.45335	-2.45335	-2.45335
MI01130	5.16999	-2.45335	-2.45335	5.62024	-2.45335
MI00041	-2.45335	-2.45335	-2.45335	-2.45335	3.38371
MI00047	5.8967	-2.45335	4.94899	-2.45335	-2.45335
MI00066	3.56998	3.57539	-2.45335	-2.45335	8.56475
MI00090	5.07931	7.6986	16.1097	-2.45335	8.8801
MI00226	3.8145	-2.45335	-2.45335	-2.45335	-2.45335
MI03553	6.96372	-2.45335	-2.45335	-2.45335	-2.45335
MI00411	6.17368	-2.45335	-2.45335	-2.45335	-2.45335
MI00970	5.12536	-2.45335	-2.45335	-2.45335	-2.45335
MI03028	5.31613	3.09086	-2.45335	-2.45335	-2.45335
MI02654	4.58131	5.64377	5.57522	6.03261	5.8823
MI03630	-2.45335	-2.45335	-2.45335	-2.45335	4.70104
MI03656	4.73773	-2.45335	-2.45335	4.19104	-2.45335
MI01005	6.23797	-2.45335	-2.45335	-2.45335	-2.45335
MI01954	8.71541	-2.45335	-2.45335	-2.45335	-2.45335
MI00503	2.79485	-2.45335	-2.45335	-2.45335	-2.45335
MI03348	3.56998	-2.45335	-2.45335	-2.45335	-2.45335
MI00182	3.75714	-2.45335	-2.45335	-2.45335	-2.45335
MI01425	3.00662	-2.45335	-2.45335	-2.45335	-2.45335
MI01614	2.79485	-2.45335	-2.45335	-2.45335	-2.45335
MI01249	-2.45335	-2.45335	5.66475	-2.45335	-2.45335
MI00426	2.90462	-2.45335	-2.45335	-2.45335	-2.45335
MI01506	4.07135	3.30457	9.61063	-2.45335	-2.45335
MI02191	9.13389	-2.45335	-2.45335	-2.45335	3.72094
MI01877	2.79485	-2.45335	-2.45335	-2.45335	-2.45335
MI01695	8.67727	5.8952	-2.45335	-2.45335	-2.45335
MI00694	12.2437	12.7341	12.9643	13.1631	13.211
MI03008	2.67602	-2.45335	-2.45335	-2.45335	-2.45335
MI00057	2.79485	-2.45335	-2.45335	-2.45335	-2.45335
MI02522	-2.45335	-2.45335	9.22922	10.0518	-2.45335
MI01367	-2.45335	-2.45335	4.33659	-2.45335	-2.45335
MI02310	6.62212	6.12339	-2.45335	-2.45335	-2.45335
MI03095	-2.45335	-2.45335	-2.45335	-2.45335	3.5051
MI02781	2.67602	-2.45335	-2.45335	-2.45335	-2.45335
MI01112	3.19122	-2.45335	-2.45335	-2.45335	-2.45335
MI00550	4.98255	-2.45335	-2.45335	-2.45335	-2.45335
MI02967	7.2759	-2.45335	-2.45335	-2.45335	-2.45335
MI02979	3.00662	-2.45335	-2.45335	-2.45335	-2.45335
MI02789	5.23444	-2.45335	-2.45335	-2.45335	-2.45335
MI02262	2.90462	-2.45335	-2.45335	-2.45335	-2.45335
MI02784	7.51088	-2.45335	-2.45335	-2.45335	-2.45335
MI02785	-2.45335	5.38675	-2.45335	-2.45335	-2.45335
MI03287	-2.45335	-2.45335	-2.45335	-2.45335	3.38371
MI02855	-2.45335	13.9517	-2.45335	-2.45335	-2.45335
MI00281	5.75742	4.55338	6.54633	-2.45335	4.89116
MI02969	7.70912	-2.45335	-2.45335	-2.45335	-2.45335
MI02195	-2.45335	-2.45335	5.90417	5.62024	-2.45335
MI01546	-2.45335	-2.45335	6.42345	-2.45335	-2.45335
MI01996	-2.45335	7.42945	-2.45335	7.24525	-2.45335
MI02344	6.31947	-2.45335	-2.45335	-2.45335	-2.45335
MI03303	9.56827	7.0021	4.22326	-2.45335	8.61279
MI03723	7.98366	-2.45335	6.39757	5.95903	6.12882
MI03559	2.90462	-2.45335	-2.45335	-2.45335	-2.45335
MI02778	5.92301	-2.45335	-2.45335	-2.45335	5.61207
MI00095	3.19122	-2.45335	-2.45335	-2.45335	-2.45335
MI00925	-2.45335	2.97082	-2.45335	-2.45335	-2.45335
MI02011	-2.45335	-2.45335	-2.45335	14.0277	-2.45335
MI02788	-2.45335	-2.45335	-2.45335	13.4263	-2.45335
MI02380	8.75439	9.40272	8.50622	9.99546	8.94052
MI02861	6.24841	-2.45335	-2.45335	-2.45335	-2.45335
MI00384	6.46087	3.65543	-2.45335	-2.45335	4.22362
MI00036	4.11766	-2.45335	5.82869	-2.45335	-2.45335
MI01215	3.19122	-2.45335	5.32358	-2.45335	-2.45335
MI02733	-2.45335	6.20543	-2.45335	-2.45335	-2.45335
MI00068	-2.45335	-2.45335	-2.45335	-2.45335	6.49392
MI00726	2.79485	-2.45335	-2.45335	-2.45335	-2.45335
MI02102	4.36803	3.65543	-2.45335	-2.45335	-2.45335
MI03644	-2.45335	-2.45335	7.60135	-2.45335	-2.45335
MI00721	-2.45335	-2.45335	7.39445	7.4605	-2.45335
MI03548	7.45788	-2.45335	-2.45335	-2.45335	-2.45335
MI02415	-2.45335	-2.45335	-2.45335	-2.45335	7.5486
MI02881	3.86966	-2.45335	-2.45335	-2.45335	-2.45335
MI02787	2.90462	-2.45335	-2.45335	-2.45335	-2.45335
MI01362	8.03583	-2.45335	-2.45335	4.42764	-2.45335
MI01532	4.79584	-2.45335	-2.45335	-2.45335	-2.45335
MI03291	-2.45335	3.87192	-2.45335	-2.45335	-2.45335
MI01658	3.43017	-2.45335	-2.45335	-2.45335	-2.45335
MI02745	2.90462	-2.45335	-2.45335	-2.45335	-2.45335
MI03695	4.54788	-2.45335	-2.45335	-2.45335	-2.45335
MI03266	-2.45335	-2.45335	-2.45335	-2.45335	4.70104
MI00780	3.8145	-2.45335	-2.45335	-2.45335	-2.45335
MI00324	7.33098	-2.45335	-2.45335	-2.45335	5.83679
MI00778	3.86966	-2.45335	4.44165	4.53282	3.99407
MI00170	3.35484	-2.45335	-2.45335	-2.45335	-2.45335
MI02378	-2.45335	3.73127	-2.45335	-2.45335	-2.45335
MI02248	-2.45335	4.59457	-2.45335	-2.45335	-2.45335
MI03007	4.20603	-2.45335	-2.45335	-2.45335	-2.45335
MI02769	-2.45335	3.80331	-2.45335	-2.45335	-2.45335
MI00204	-2.45335	4.42227	-2.45335	-2.45335	-2.45335
MI01238	-2.45335	-2.45335	-2.45335	4.19104	4.53995
MI01287	-2.45335	-2.45335	-2.45335	10.5578	-2.45335
MI03614	15.1608	16.7647	17.4373	18.1294	17.3522
MI00757	-2.45335	-2.45335	-2.45335	4.80894	-2.45335
MI00895	3.56998	-2.45335	-2.45335	-2.45335	-2.45335
MI01355	4.64593	-2.45335	-2.45335	-2.45335	-2.45335
MI00708	3.56998	3.57539	4.33659	7.60015	5.24484
MI02481	5.12536	-2.45335	-2.45335	-2.45335	-2.45335
MI01258	5.21328	-2.45335	-2.45335	-2.45335	-2.45335
MI01815	-2.45335	-2.45335	8.85427	8.21219	7.61076
MI01691	-2.45335	-2.45335	-2.45335	-2.45335	8.67231
MI02958	4.44268	-2.45335	-2.45335	-2.45335	-2.45335
MI03135	7.86314	10.9345	-2.45335	-2.45335	-2.45335
MI01085	2.79485	6.56789	-2.45335	-2.45335	-2.45335
MI01960	8.82934	4.06011	-2.45335	6.89687	-2.45335
MI00990	4.24827	-2.45335	-2.45335	-2.45335	-2.45335
MI01370	7.51521	-2.45335	-2.45335	-2.45335	-2.45335
MI03304	7.82527	9.39254	9.3921	10.3141	8.63623
MI00610	2.90462	-2.45335	5.26752	-2.45335	-2.45335
MI02759	3.19122	-2.45335	-2.45335	-2.45335	-2.45335
MI01259	12.2327	12.6308	13.3932	13.4348	12.9544
MI02075	3.00662	-2.45335	-2.45335	-2.45335	-2.45335
MI02989	5.8699	-2.45335	-2.45335	-2.45335	-2.45335
MI01833	6.08325	-2.45335	6.17186	-2.45335	-2.45335
MI00419	3.50177	-2.45335	-2.45335	-2.45335	-2.45335
MI00645	3.75714	-2.45335	-2.45335	-2.45335	-2.45335
MI00877	-2.45335	-2.45335	5.42956	-2.45335	-2.45335
MI02079	3.27535	-2.45335	-2.45335	-2.45335	-2.45335
MI02661	-2.45335	-2.45335	-2.45335	12.8171	-2.45335
MI01308	11.6066	13.9252	13.6066	13.9136	13.8844
MI03433	3.6351	-2.45335	-2.45335	5.75677	-2.45335
MI03762	4.61398	-2.45335	-2.45335	-2.45335	-2.45335
MI02357	5.27587	-2.45335	-2.45335	-2.45335	-2.45335
MI00858	6.16268	-2.45335	-2.45335	-2.45335	3.38371
MI01823	10.2831	14.3154	-2.45335	-2.45335	-2.45335
MI02127	4.40584	3.09086	9.61344	-2.45335	9.26867
MI01445	8.87722	-2.45335	-2.45335	9.73666	-2.45335
MI02231	4.64593	-2.45335	-2.45335	5.0406	-2.45335
MI02524	9.71948	-2.45335	-2.45335	9.93678	15.001
MI01863	-2.45335	4.46731	5.86692	4.53282	-2.45335
MI01456	5.68239	-2.45335	-2.45335	-2.45335	-2.45335
MI00286	4.76708	-2.45335	-2.45335	-2.45335	-2.45335
MI01265	4.20603	-2.45335	-2.45335	-2.45335	-2.45335
MI02820	5.63542	3.20167	-2.45335	4.80894	-2.45335
MI03581	3.92279	-2.45335	-2.45335	-2.45335	-2.45335
MI00791	8.02372	-2.45335	-2.45335	-2.45335	-2.45335
MI01288	-2.45335	-2.45335	-2.45335	-2.45335	4.75097
MI00383	6.78877	-2.45335	-2.45335	-2.45335	-2.45335
MI01705	3.27535	-2.45335	-2.45335	-2.45335	-2.45335
MI00359	-2.45335	-2.45335	-2.45335	-2.45335	4.97759
MI00993	3.8145	-2.45335	-2.45335	-2.45335	-2.45335
MI01791	5.80063	-2.45335	4.44165	-2.45335	4.53995
MI01723	5.75742	-2.45335	-2.45335	-2.45335	-2.45335
MI02954	4.54788	-2.45335	-2.45335	-2.45335	-2.45335
MI00883	3.75714	-2.45335	-2.45335	-2.45335	-2.45335
MI01582	-2.45335	-2.45335	9.02459	8.06214	-2.45335
MI01173	5.48459	-2.45335	-2.45335	-2.45335	-2.45335
MI00341	4.40584	-2.45335	-2.45335	-2.45335	4.29268
MI02303	8.62814	8.2937	7.10563	7.70514	8.58209
MI00440	-2.45335	-2.45335	-2.45335	6.93574	6.07103
MI01997	-2.45335	6.16499	-2.45335	4.96743	5.20956
MI00328	-2.45335	-2.45335	-2.45335	-2.45335	4.48199
MI03478	5.14785	-2.45335	-2.45335	-2.45335	-2.45335
MI03016	5.81475	9.7455	-2.45335	-2.45335	-2.45335
MI02897	4.20603	-2.45335	-2.45335	4.19104	-2.45335
MI01031	5.07931	-2.45335	-2.45335	-2.45335	-2.45335
MI00352	3.86966	-2.45335	-2.45335	-2.45335	-2.45335
MI00178	-2.45335	-2.45335	-2.45335	-2.45335	3.61706
MI03436	2.90462	-2.45335	-2.45335	-2.45335	-2.45335
MI01170	2.79485	-2.45335	-2.45335	-2.45335	-2.45335
MI01850	2.67602	-2.45335	4.44165	-2.45335	-2.45335
MI03334	-2.45335	-2.45335	4.44165	-2.45335	-2.45335
MI02015	-2.45335	-2.45335	-2.45335	6.13638	-2.45335
MI01741	-2.45335	-2.45335	6.82406	-2.45335	3.5051
MI00350	5.16999	3.40061	-2.45335	-2.45335	3.38371
MI01502	7.73162	-2.45335	4.87588	-2.45335	-2.45335
MI00725	-2.45335	-2.45335	5.14841	-2.45335	-2.45335
MI03733	7.16453	-2.45335	-2.45335	-2.45335	-2.45335
MI00330	-2.45335	6.79686	-2.45335	-2.45335	-2.45335
MI02213	3.19122	10.618	6.20208	-2.45335	-2.45335
MI00930	2.79485	-2.45335	-2.45335	-2.45335	-2.45335
MI03463	7.36497	-2.45335	-2.45335	-2.45335	-2.45335
MI03785	-2.45335	12.0464	-2.45335	-2.45335	-2.45335
MI01657	4.20603	-2.45335	-2.45335	-2.45335	-2.45335
MI00054	2.90462	-2.45335	-2.45335	-2.45335	-2.45335
MI01652	3.27535	-2.45335	-2.45335	-2.45335	-2.45335
MI01627	10.3995	-2.45335	-2.45335	-2.45335	-2.45335
MI03250	4.61398	-2.45335	7.91592	4.53282	-2.45335
MI00864	2.79485	-2.45335	-2.45335	-2.45335	-2.45335
MI00064	6.05972	-2.45335	-2.45335	-2.45335	-2.45335
MI01416	11.3193	9.97042	13.121	8.03554	-2.45335
MI01560	4.20603	-2.45335	-2.45335	-2.45335	-2.45335
MI00540	3.19122	-2.45335	-2.45335	-2.45335	-2.45335
MI00938	-2.45335	-2.45335	4.71751	-2.45335	3.72094
MI01098	-2.45335	5.15862	-2.45335	-2.45335	-2.45335
MI00541	3.56998	-2.45335	-2.45335	-2.45335	-2.45335
MI03210	-2.45335	-2.45335	15.2535	-2.45335	16.5418
MI02905	3.27535	-2.45335	-2.45335	-2.45335	-2.45335
MI00496	3.27535	-2.45335	-2.45335	10.6248	-2.45335
MI01095	-2.45335	3.80331	-2.45335	-2.45335	-2.45335
MI01716	3.86966	-2.45335	-2.45335	-2.45335	-2.45335
MI01115	2.79485	-2.45335	5.32358	-2.45335	-2.45335
MI01711	4.44268	-2.45335	8.0957	8.8535	-2.45335
MI03138	8.5648	-2.45335	-2.45335	5.75677	-2.45335
MI02340	3.27535	-2.45335	-2.45335	-2.45335	-2.45335
MI03643	4.16252	2.97082	4.79887	4.31419	-2.45335
MI01639	5.84259	4.00007	-2.45335	-2.45335	-2.45335
MI02261	-2.45335	5.52098	-2.45335	-2.45335	-2.45335
MI02714	7.15346	-2.45335	-2.45335	-2.45335	6.53725
MI01131	3.00662	-2.45335	-2.45335	-2.45335	-2.45335
MI02218	-2.45335	-2.45335	-2.45335	5.71268	-2.45335
MI01037	5.65125	-2.45335	-2.45335	-2.45335	-2.45335
MI01264	-2.45335	-2.45335	5.47976	-2.45335	6.94373
MI02596	3.43017	-2.45335	-2.45335	-2.45335	-2.45335
MI03388	3.35484	-2.45335	-2.45335	-2.45335	-2.45335
MI00403	5.63542	-2.45335	-2.45335	-2.45335	-2.45335
MI00313	-2.45335	-2.45335	9.27614	-2.45335	-2.45335
MI01028	3.50177	-2.45335	-2.45335	-2.45335	-2.45335
MI00113	5.03175	-2.45335	6.93619	6.93574	-2.45335
MI01002	4.93163	-2.45335	-2.45335	-2.45335	-2.45335
MI02574	3.10187	-2.45335	-2.45335	-2.45335	-2.45335
MI02812	3.56998	-2.45335	-2.45335	-2.45335	-2.45335
MI01447	2.79485	-2.45335	-2.45335	-2.45335	-2.45335
MI01239	-2.45335	-2.45335	-2.45335	-2.45335	8.99333
MI01277	14.435	4.98365	16.6554	-2.45335	5.40934
MI00096	4.16252	-2.45335	-2.45335	-2.45335	-2.45335
MI00885	4.54788	-2.45335	4.44165	13.9023	-2.45335
MI00487	6.12917	3.09086	6.82406	5.62024	6.2379
MI00960	2.67602	-2.45335	-2.45335	6.16938	-2.45335
MI02270	3.86966	-2.45335	12.5998	-2.45335	-2.45335
MI03658	5.10252	-2.45335	-2.45335	-2.45335	-2.45335
MI02247	3.27535	-2.45335	-2.45335	-2.45335	-2.45335
MI00401	-2.45335	3.93742	-2.45335	-2.45335	-2.45335
MI03591	3.10187	-2.45335	-2.45335	-2.45335	-2.45335
MI00684	5.57033	3.40061	-2.45335	-2.45335	6.03117
MI00962	3.19122	-2.45335	19.3101	18.3698	-2.45335
MI01494	13.7083	14.5174	14.2158	14.4376	15.7318
MI03815	3.69741	-2.45335	-2.45335	-2.45335	-2.45335
MI02220	3.97403	-2.45335	-2.45335	-2.45335	-2.45335
MI03107	4.54788	-2.45335	-2.45335	-2.45335	4.93502
MI01780	6.89228	-2.45335	-2.45335	6.61489	-2.45335
MI03341	-2.45335	4.46731	-2.45335	-2.45335	-2.45335
MI03010	3.69741	-2.45335	5.37754	5.5717	-2.45335
MI01884	-2.45335	7.66032	-2.45335	-2.45335	-2.45335
MI01133	3.35484	-2.45335	-2.45335	-2.45335	-2.45335
MI01651	-2.45335	-2.45335	5.62068	5.62024	5.37791
MI01210	2.90462	-2.45335	-2.45335	-2.45335	-2.45335
MI03201	4.67718	-2.45335	-2.45335	-2.45335	-2.45335
MI02782	4.64593	-2.45335	-2.45335	-2.45335	-2.45335
MI00207	-2.45335	-2.45335	-2.45335	-2.45335	12.9649
MI00288	3.00662	-2.45335	-2.45335	-2.45335	-2.45335
MI01257	3.35484	-2.45335	-2.45335	-2.45335	-2.45335
MI02091	4.64593	-2.45335	-2.45335	-2.45335	-2.45335
MI00799	4.67718	-2.45335	-2.45335	-2.45335	-2.45335
MI01483	3.10187	-2.45335	-2.45335	-2.45335	-2.45335
MI02108	-2.45335	-2.45335	-2.45335	-2.45335	3.38371
MI02560	-2.45335	-2.45335	4.53959	-2.45335	-2.45335
MI01174	3.43017	-2.45335	-2.45335	-2.45335	-2.45335
MI00311	-2.45335	9.662	-2.45335	-2.45335	8.04528
MI02006	4.20603	6.00619	8.8495	8.61086	6.38745
MI03727	2.90462	-2.45335	-2.45335	-2.45335	-2.45335
MI00088	2.79485	-2.45335	-2.45335	-2.45335	-2.45335
MI00109	-2.45335	-2.45335	5.20919	-2.45335	-2.45335
MI03422	8.43825	-2.45335	-2.45335	8.0709	-2.45335
MI00274	3.97403	4.7845	-2.45335	-2.45335	-2.45335
MI02322	3.75714	-2.45335	-2.45335	-2.45335	-2.45335
MI01933	-2.45335	5.84489	-2.45335	-2.45335	-2.45335
MI00671	5.2553	-2.45335	-2.45335	-2.45335	-2.45335
MI00773	-2.45335	3.20167	-2.45335	-2.45335	-2.45335
MI00912	4.02351	-2.45335	-2.45335	-2.45335	-2.45335
MI02646	3.00662	-2.45335	4.33659	-2.45335	-2.45335
MI02921	4.16252	-2.45335	-2.45335	-2.45335	4.70104
MI02761	15.8135	7.47426	-2.45335	-2.45335	-2.45335
MI02345	-2.45335	-2.45335	-2.45335	-2.45335	6.05124
MI03029	3.75714	-2.45335	-2.45335	-2.45335	-2.45335
MI00865	3.75714	-2.45335	-2.45335	-2.45335	-2.45335
MI00563	3.19122	-2.45335	11.7838	-2.45335	-2.45335
MI03447	4.40584	-2.45335	-2.45335	-2.45335	-2.45335
MI01390	3.27535	-2.45335	4.87588	-2.45335	-2.45335
MI01607	-2.45335	-2.45335	-2.45335	5.35934	-2.45335
MI00737	4.51366	-2.45335	-2.45335	-2.45335	-2.45335
MI02095	4.8517	-2.45335	-2.45335	7.48692	3.90865
MI01407	4.54788	4.00007	-2.45335	-2.45335	4.15109
MI02250	4.11766	-2.45335	6.01045	-2.45335	-2.45335
MI03321	-2.45335	-2.45335	-2.45335	-2.45335	7.08669
MI01062	10.4141	-2.45335	13.062	-2.45335	4.70104
MI01612	-2.45335	3.73127	-2.45335	-2.45335	-2.45335
MI01654	2.79485	-2.45335	-2.45335	-2.45335	-2.45335
MI01643	6.19543	-2.45335	-2.45335	-2.45335	-2.45335
MI02700	3.35484	-2.45335	-2.45335	-2.45335	-2.45335
MI02280	7.52383	-2.45335	-2.45335	-2.45335	-2.45335
MI01677	-2.45335	-2.45335	-2.45335	4.89036	5.34577
MI02947	-2.45335	-2.45335	-2.45335	-2.45335	5.85972
MI02445	4.40584	-2.45335	-2.45335	-2.45335	-2.45335
MI01862	2.67602	-2.45335	-2.45335	-2.45335	-2.45335
MI03523	5.31613	-2.45335	-2.45335	-2.45335	-2.45335
MI02271	6.10639	5.38675	-2.45335	5.92078	7.23441
MI02520	-2.45335	10.3126	-2.45335	-2.45335	9.52871
MI01873	2.90462	-2.45335	-2.45335	-2.45335	-2.45335
MI03162	2.79485	-2.45335	-2.45335	-2.45335	6.2725
MI01752	8.18461	-2.45335	-2.45335	-2.45335	-2.45335
MI03203	6.76715	4.27803	-2.45335	-2.45335	-2.45335
MI03745	3.10187	-2.45335	-2.45335	-2.45335	3.72094
MI01236	-2.45335	-2.45335	5.32358	-2.45335	-2.45335
MI00959	-2.45335	5.21252	-2.45335	-2.45335	-2.45335
MI02398	7.24495	3.49065	-2.45335	5.46942	-2.45335
MI03556	4.64593	-2.45335	-2.45335	4.42764	3.72094
MI02237	3.00662	-2.45335	-2.45335	-2.45335	-2.45335
MI03142	4.32921	-2.45335	-2.45335	15.7782	3.5051
MI02572	2.67602	-2.45335	-2.45335	-2.45335	-2.45335
MI02951	-2.45335	3.40061	-2.45335	-2.45335	-2.45335
MI02573	15.1124	14.7453	-2.45335	-2.45335	15.5789
MI03734	3.27535	-2.45335	-2.45335	-2.45335	-2.45335
MI00804	6.63013	-2.45335	-2.45335	8.76991	8.20158
MI03458	-2.45335	-2.45335	4.33659	-2.45335	4.75097
MI00153	3.75714	-2.45335	-2.45335	-2.45335	-2.45335
MI01268	6.62212	-2.45335	-2.45335	-2.45335	-2.45335
MI02086	11.4185	-2.45335	12.7598	13.1978	12.7179
MI00621	6.21686	4.32773	-2.45335	-2.45335	-2.45335
MI02880	3.35484	-2.45335	-2.45335	-2.45335	-2.45335
MI02772	-2.45335	4.55338	-2.45335	4.80894	-2.45335
MI01481	4.64593	-2.45335	5.32358	-2.45335	-2.45335
MI00846	-2.45335	3.73127	-2.45335	-2.45335	-2.45335
MI02168	-2.45335	-2.45335	-2.45335	-2.45335	6.22028
MI02928	3.27535	3.30457	-2.45335	-2.45335	-2.45335
MI02434	5.05573	-2.45335	4.22326	5.75677	-2.45335
MI00081	3.56998	-2.45335	4.33659	-2.45335	-2.45335
MI00351	7.36016	-2.45335	-2.45335	-2.45335	-2.45335
MI03779	7.96161	4.7115	-2.45335	5.30098	6.07103
MI00983	6.91867	4.51099	-2.45335	10.3396	6.03117
MI03532	3.6351	-2.45335	-2.45335	-2.45335	9.71004
MI02471	5.1918	5.84489	5.32358	6.79483	4.29268
MI02259	-2.45335	4.32773	-2.45335	-2.45335	-2.45335
MI00650	3.56998	-2.45335	-2.45335	-2.45335	-2.45335
MI00457	4.20603	-2.45335	-2.45335	-2.45335	-2.45335
MI01384	2.79485	-2.45335	-2.45335	-2.45335	-2.45335
MI01940	-2.45335	12.3444	-2.45335	13.2777	12.399
MI01897	5.21328	-2.45335	-2.45335	-2.45335	4.48199
MI01455	-2.45335	3.65543	4.22326	-2.45335	3.81785
MI01159	3.56998	-2.45335	-2.45335	-2.45335	-2.45335
MI03564	5.57033	13.8337	14.6011	14.54	14.3722
MI02672	14.3024	15.4144	14.2781	14.7965	14.6228
MI03574	-2.45335	3.30457	-2.45335	-2.45335	-2.45335
MI01729	-2.45335	-2.45335	-2.45335	4.31419	-2.45335
MI00742	3.27535	-2.45335	-2.45335	-2.45335	-2.45335
MI01387	6.33914	-2.45335	-2.45335	-2.45335	4.07472
MI03329	3.86966	-2.45335	-2.45335	-2.45335	-2.45335
MI01365	4.87883	4.00007	-2.45335	-2.45335	5.01893
MI02701	4.11766	-2.45335	-2.45335	-2.45335	-2.45335
MI01352	-2.45335	3.87192	-2.45335	-2.45335	-2.45335
MI00539	4.28931	-2.45335	-2.45335	-2.45335	-2.45335
MI01754	5.14785	-2.45335	-2.45335	4.42764	3.5051
MI01426	3.27535	-2.45335	-2.45335	-2.45335	-2.45335
MI00368	2.79485	12.0474	-2.45335	-2.45335	-2.45335
MI00175	-2.45335	6.7245	-2.45335	-2.45335	-2.45335
MI02704	4.8517	-2.45335	-2.45335	-2.45335	-2.45335
MI00560	9.53986	10.9031	12.8544	11.5616	10.4226
MI02815	-2.45335	-2.45335	-2.45335	-2.45335	12.8869
MI02184	-2.45335	-2.45335	-2.45335	-2.45335	5.05913
MI03716	-2.45335	-2.45335	-2.45335	-2.45335	3.99407
MI00129	2.90462	-2.45335	-2.45335	8.58051	-2.45335
MI03566	3.6351	-2.45335	-2.45335	-2.45335	-2.45335
MI02405	5.65125	-2.45335	-2.45335	-2.45335	8.09445
MI02450	3.10187	-2.45335	4.71751	-2.45335	-2.45335
MI02007	-2.45335	-2.45335	-2.45335	-2.45335	11.9771
MI00189	4.47861	-2.45335	-2.45335	-2.45335	-2.45335
MI00321	3.56998	-2.45335	-2.45335	-2.45335	-2.45335
MI00334	5.93599	-2.45335	-2.45335	5.6672	5.09823
MI01356	5.71287	-2.45335	-2.45335	-2.45335	-2.45335
MI00928	3.35484	-2.45335	-2.45335	-2.45335	-2.45335
MI00618	6.77439	5.31464	4.53959	5.35934	5.31291
MI02877	5.44882	-2.45335	-2.45335	-2.45335	4.42161
MI00512	4.40584	3.65543	4.10027	4.31419	-2.45335
MI01835	7.71289	3.30457	-2.45335	-2.45335	5.20956
MI00888	-2.45335	14.6493	16.6807	15.9578	15.0396
MI00225	4.73773	-2.45335	-2.45335	-2.45335	-2.45335
MI01047	-2.45335	13.5398	-2.45335	-2.45335	-2.45335
MI01443	5.60324	-2.45335	-2.45335	-2.45335	-2.45335
MI01178	-2.45335	3.40061	-2.45335	-2.45335	3.61706
MI00402	-2.45335	-2.45335	9.09473	-2.45335	10.239
MI02257	2.79485	-2.45335	6.52258	-2.45335	-2.45335
MI00509	2.90462	13.2422	-2.45335	-2.45335	-2.45335
MI00451	4.36803	-2.45335	-2.45335	-2.45335	-2.45335
MI02511	5.8699	-2.45335	-2.45335	-2.45335	-2.45335
MI01169	3.19122	-2.45335	-2.45335	-2.45335	-2.45335
MI03465	4.07135	-2.45335	-2.45335	-2.45335	-2.45335
MI01191	4.82404	-2.45335	-2.45335	-2.45335	-2.45335
MI03619	5.33585	5.79276	-2.45335	5.46942	7.30296
MI00986	2.67602	-2.45335	-2.45335	-2.45335	-2.45335
MI02531	-2.45335	4.85399	-2.45335	-2.45335	3.38371
MI00629	2.67602	-2.45335	-2.45335	-2.45335	-2.45335
MI02379	8.99041	-2.45335	-2.45335	-2.45335	-2.45335
MI02930	-2.45335	-2.45335	-2.45335	-2.45335	4.15109
MI00522	3.75714	-2.45335	-2.45335	-2.45335	-2.45335
MI00416	-2.45335	-2.45335	12.1546	-2.45335	12.3943
MI01040	6.24841	-2.45335	-2.45335	-2.45335	3.81785
MI03068	3.35484	-2.45335	-2.45335	-2.45335	-2.45335
MI01687	-2.45335	6.41536	6.20208	-2.45335	-2.45335
MI00594	-2.45335	3.80331	-2.45335	-2.45335	-2.45335
MI02335	6.0237	-2.45335	4.10027	8.39069	6.28949
MI03602	2.67602	-2.45335	-2.45335	-2.45335	-2.45335
MI01252	4.51366	-2.45335	-2.45335	6.20164	-2.45335
MI01150	5.21328	6.2956	-2.45335	-2.45335	6.65993
MI01937	5.27587	-2.45335	-2.45335	-2.45335	-2.45335
MI03427	3.69741	-2.45335	10.7473	-2.45335	4.29268
MI03275	4.82404	-2.45335	4.22326	-2.45335	3.5051
MI00120	3.43017	-2.45335	-2.45335	-2.45335	-2.45335
MI00420	3.75714	3.49065	-2.45335	-2.45335	-2.45335
MI03408	9.16867	-2.45335	-2.45335	9.20734	-2.45335
MI02594	5.23444	-2.45335	-2.45335	-2.45335	-2.45335
MI01342	5.44882	-2.45335	-2.45335	-2.45335	-2.45335
MI01875	-2.45335	-2.45335	-2.45335	-2.45335	7.02715
MI00329	6.28944	-2.45335	-2.45335	5.46942	-2.45335
MI00370	6.5395	-2.45335	5.57522	4.80894	7.18985
MI00065	5.90991	-2.45335	-2.45335	-2.45335	-2.45335
MI01053	4.40584	5.41001	4.79887	6.26407	3.38371
MI01725	2.90462	-2.45335	-2.45335	-2.45335	-2.45335
MI02512	3.6351	-2.45335	-2.45335	-2.45335	-2.45335
MI02245	8.68113	-2.45335	-2.45335	5.84111	-2.45335
MI02283	6.14043	-2.45335	-2.45335	-2.45335	-2.45335
MI00686	-2.45335	-2.45335	-2.45335	-2.45335	3.61706
MI01059	-2.45335	-2.45335	-2.45335	9.73666	-2.45335
MI03805	-2.45335	-2.45335	6.52258	-2.45335	-2.45335
MI00914	-2.45335	2.97082	-2.45335	-2.45335	-2.45335
MI03277	4.36803	-2.45335	4.44165	-2.45335	-2.45335
MI03784	5.61942	-2.45335	14.4107	-2.45335	-2.45335
MI01673	4.11766	-2.45335	-2.45335	-2.45335	-2.45335
MI00201	3.56998	2.97082	-2.45335	-2.45335	3.81785
MI03563	4.70777	-2.45335	-2.45335	-2.45335	-2.45335
MI02940	-2.45335	3.20167	-2.45335	-2.45335	-2.45335
MI03265	3.75714	-2.45335	-2.45335	4.63085	-2.45335
MI03551	-2.45335	-2.45335	-2.45335	-2.45335	12.5678
MI03197	-2.45335	-2.45335	4.10027	-2.45335	-2.45335
MI03167	4.32921	-2.45335	10.076	8.91803	8.97769
MI02698	9.79443	11.2808	11.089	11.4842	11.4001
MI02748	10.9558	3.57539	-2.45335	7.82389	4.70104
MI01029	5.33585	-2.45335	-2.45335	-2.45335	-2.45335
MI02720	2.67602	-2.45335	-2.45335	-2.45335	-2.45335
MI01248	3.27535	-2.45335	-2.45335	-2.45335	-2.45335
MI02746	5.44882	3.49065	6.04421	-2.45335	4.07472
MI00727	6.27929	-2.45335	8.74047	7.22969	6.83218
MI01337	5.29614	3.80331	-2.45335	4.53282	3.81785
MI03311	-2.45335	7.83372	-2.45335	-2.45335	7.79459
MI01196	4.58131	-2.45335	-2.45335	-2.45335	-2.45335
MI00963	5.44882	5.73868	-2.45335	-2.45335	8.34259
MI03493	8.13764	-2.45335	-2.45335	-2.45335	16.3691
MI03326	3.6351	-2.45335	-2.45335	-2.45335	-2.45335
MI00683	3.8145	-2.45335	-2.45335	-2.45335	-2.45335
MI01254	4.28931	-2.45335	5.57522	-2.45335	-2.45335
MI00711	5.63542	11.6879	14.8026	-2.45335	-2.45335
MI03780	3.35484	-2.45335	-2.45335	-2.45335	-2.45335
MI02517	2.67602	-2.45335	-2.45335	-2.45335	-2.45335
MI02469	5.85631	-2.45335	-2.45335	-2.45335	-2.45335
MI01471	3.86966	-2.45335	-2.45335	9.30708	3.90865
MI01032	3.69741	-2.45335	-2.45335	-2.45335	-2.45335
MI02675	-2.45335	15.1772	18.5808	16.4046	16.402
MI00432	-2.45335	4.00007	-2.45335	-2.45335	-2.45335
MI00732	-2.45335	-2.45335	5.08495	-2.45335	4.22362
MI00393	4.95731	-2.45335	-2.45335	-2.45335	-2.45335
MI01136	3.27535	-2.45335	-2.45335	4.63085	-2.45335
MI03562	3.75714	-2.45335	-2.45335	-2.45335	-2.45335
MI01350	3.69741	-2.45335	-2.45335	-2.45335	-2.45335
MI02473	6.33914	3.09086	-2.45335	-2.45335	-2.45335
MI00208	9.23186	6.62863	5.32358	6.20164	6.49392
MI02739	3.50177	-2.45335	-2.45335	-2.45335	-2.45335
MI02660	-2.45335	-2.45335	-2.45335	14.0601	-2.45335
MI01048	16.8039	16.9731	18.4143	8.75369	17.2883
MI01501	5.5195	-2.45335	-2.45335	-2.45335	5.37791
MI00748	-2.45335	-2.45335	-2.45335	4.96743	-2.45335
MI00507	11.6217	12.3423	-2.45335	12.6924	12.8322
MI02630	7.23448	-2.45335	-2.45335	-2.45335	6.86656
MI01774	-2.45335	-2.45335	5.20919	-2.45335	5.78979
MI01631	5.29614	-2.45335	-2.45335	-2.45335	-2.45335
MI03367	13.3639	14.8762	-2.45335	-2.45335	-2.45335
MI02857	5.07931	-2.45335	-2.45335	-2.45335	-2.45335
MI01571	3.6351	12.7693	-2.45335	-2.45335	-2.45335
MI02005	4.87883	11.6044	-2.45335	5.52147	5.78979
MI01101	5.10252	-2.45335	-2.45335	-2.45335	-2.45335
MI02771	14.6537	12.7222	-2.45335	13.7551	-2.45335
MI00400	-2.45335	-2.45335	-2.45335	-2.45335	4.79923
MI01646	-2.45335	-2.45335	-2.45335	-2.45335	6.01082
MI01401	-2.45335	-2.45335	-2.45335	8.54951	-2.45335
MI02137	-2.45335	-2.45335	6.49843	-2.45335	-2.45335
MI00458	12.3542	11.7983	11.7042	11.4825	13.0673
MI03282	-2.45335	-2.45335	-2.45335	-2.45335	5.40934
MI00358	-2.45335	-2.45335	-2.45335	-2.45335	9.53762
MI01839	10.0789	-2.45335	-2.45335	-2.45335	-2.45335
MI02475	-2.45335	-2.45335	-2.45335	13.1774	-2.45335
MI01271	3.19122	-2.45335	-2.45335	-2.45335	9.67004
MI01071	4.16252	7.39489	6.49843	-2.45335	-2.45335
MI01728	6.75987	-2.45335	5.20919	-2.45335	5.85972
MI01834	3.00662	-2.45335	-2.45335	-2.45335	-2.45335
MI02385	5.8699	-2.45335	6.98914	7.84446	-2.45335
MI03044	6.50508	-2.45335	-2.45335	4.19104	-2.45335
MI03606	5.1918	4.55338	-2.45335	-2.45335	-2.45335
MI01241	4.58131	-2.45335	-2.45335	-2.45335	-2.45335
MI00048	8.40363	6.16499	8.98168	8.37663	8.76938
MI00805	3.75714	-2.45335	9.97242	-2.45335	4.59567
MI00091	-2.45335	4.00007	-2.45335	-2.45335	5.01893
MI00488	5.39344	-2.45335	-2.45335	-2.45335	-2.45335
MI01300	5.2553	-2.45335	-2.45335	-2.45335	-2.45335
MI00270	5.61942	3.73127	7.76213	6.10261	9.13404
MI01925	-2.45335	-2.45335	16.4427	15.8509	16.0077
MI01278	5.14785	-2.45335	-2.45335	-2.45335	-2.45335
MI01928	2.67602	-2.45335	-2.45335	-2.45335	-2.45335
MI00107	4.36803	3.49065	4.33659	-2.45335	-2.45335
MI00717	4.70777	-2.45335	7.7105	-2.45335	-2.45335
MI03598	7.90003	10.9005	12.5478	-2.45335	10.3845
MI02824	-2.45335	5.18582	-2.45335	-2.45335	-2.45335
MI00493	4.24827	-2.45335	-2.45335	-2.45335	-2.45335
MI02186	4.79584	14.1206	-2.45335	-2.45335	-2.45335
MI02099	-2.45335	-2.45335	-2.45335	-2.45335	3.38371
MI03681	3.00662	3.49065	-2.45335	-2.45335	-2.45335
MI03209	-2.45335	15.6228	-2.45335	-2.45335	-2.45335
MI02090	8.26137	9.88066	10.1123	9.68054	9.69258
MI01844	-2.45335	11.263	-2.45335	-2.45335	9.89905
MI00664	5.29614	-2.45335	7.0234	5.17665	-2.45335
MI03278	9.36976	-2.45335	7.34112	8.59273	7.55564
MI01769	4.95731	-2.45335	-2.45335	-2.45335	-2.45335
MI00230	7.10257	-2.45335	-2.45335	-2.45335	-2.45335
MI03351	-2.45335	-2.45335	-2.45335	-2.45335	3.99407
MI00700	8.16821	-2.45335	4.22326	-2.45335	-2.45335
MI02074	-2.45335	-2.45335	5.01857	4.72264	-2.45335
MI03554	5.57033	-2.45335	-2.45335	9.34728	-2.45335
MI01247	4.20603	-2.45335	-2.45335	4.96743	-2.45335
MI01177	-2.45335	-2.45335	-2.45335	5.6672	-2.45335
MI01799	4.28931	5.75693	7.77224	5.11023	-2.45335
MI02064	4.93163	-2.45335	-2.45335	-2.45335	4.70104
MI02169	-2.45335	-2.45335	-2.45335	4.72264	-2.45335
MI00944	4.32921	-2.45335	-2.45335	-2.45335	-2.45335
MI03364	4.47861	-2.45335	6.89977	-2.45335	5.81348
MI01118	9.56723	-2.45335	-2.45335	-2.45335	-2.45335
MI03480	4.90547	-2.45335	-2.45335	-2.45335	-2.45335
MI00367	-2.45335	5.70146	-2.45335	4.53282	-2.45335
MI01463	-2.45335	4.11776	-2.45335	-2.45335	3.72094
MI01521	2.67602	-2.45335	-2.45335	-2.45335	-2.45335
MI03353	8.36577	-2.45335	-2.45335	7.30586	8.61953
MI00209	10.8224	12.8062	14.7036	-2.45335	7.08669
MI03302	9.56723	7.0021	4.22326	-2.45335	8.61279
MI00714	7.11404	-2.45335	-2.45335	-2.45335	-2.45335
MI00836	-2.45335	16.8895	18.1346	18.5934	18.2045
MI02621	5.2553	-2.45335	-2.45335	-2.45335	3.72094
MI01681	9.62447	10.5319	-2.45335	10.0183	-2.45335
MI03087	3.00662	-2.45335	6.17186	4.63085	3.61706
MI02487	-2.45335	-2.45335	4.33659	-2.45335	-2.45335
MI02308	5.33585	-2.45335	-2.45335	-2.45335	-2.45335
MI00840	5.29614	3.30457	-2.45335	-2.45335	-2.45335
MI01325	6.60597	-2.45335	-2.45335	-2.45335	4.79923
MI02268	-2.45335	4.06011	-2.45335	-2.45335	-2.45335
MI03794	6.32934	-2.45335	-2.45335	-2.45335	-2.45335
MI01190	4.11766	-2.45335	-2.45335	-2.45335	-2.45335
MI03050	5.29614	-2.45335	-2.45335	-2.45335	-2.45335
MI01663	3.8145	3.57539	-2.45335	-2.45335	-2.45335
MI00443	4.76708	-2.45335	4.53959	-2.45335	5.20956
MI00769	3.43017	-2.45335	-2.45335	-2.45335	-2.45335
MI02118	3.27535	3.30457	12.0639	-2.45335	-2.45335
MI03186	8.4245	-2.45335	10.1916	10.0385	10.2789
MI01608	5.31613	-2.45335	-2.45335	-2.45335	3.99407
MI03763	3.6351	-2.45335	-2.45335	-2.45335	-2.45335
MI00999	3.00662	-2.45335	-2.45335	-2.45335	-2.45335
MI01999	4.95731	-2.45335	-2.45335	-2.45335	-2.45335
MI02780	4.64593	-2.45335	-2.45335	-2.45335	-2.45335
MI01197	7.22394	-2.45335	-2.45335	-2.45335	-2.45335
MI03258	6.64601	-2.45335	-2.45335	-2.45335	-2.45335
MI02047	-2.45335	2.97082	6.93619	-2.45335	6.35553
MI02251	6.3966	3.73127	-2.45335	-2.45335	-2.45335
MI01205	4.40584	-2.45335	-2.45335	-2.45335	-2.45335
MI02456	-2.45335	-2.45335	6.10945	-2.45335	-2.45335
MI00699	-2.45335	3.09086	-2.45335	-2.45335	-2.45335
MI00948	-2.45335	-2.45335	6.88121	-2.45335	-2.45335
MI01485	5.21328	-2.45335	-2.45335	-2.45335	-2.45335
MI00292	-2.45335	3.09086	-2.45335	-2.45335	-2.45335
MI02792	-2.45335	-2.45335	-2.45335	12.5249	11.3574
MI01605	5.14785	5.26449	4.33659	-2.45335	4.70104
MI01869	4.98255	-2.45335	-2.45335	-2.45335	-2.45335
MI02093	12.229	-2.45335	14.0595	13.9006	13.1274
MI01745	3.69741	-2.45335	-2.45335	-2.45335	-2.45335
MI00239	3.69741	-2.45335	-2.45335	-2.45335	-2.45335
MI00253	2.67602	-2.45335	-2.45335	-2.45335	-2.45335
MI01421	4.76708	-2.45335	-2.45335	-2.45335	-2.45335
MI02360	4.51366	5.47761	4.44165	-2.45335	-2.45335
MI00455	-2.45335	3.09086	-2.45335	-2.45335	-2.45335
MI00751	2.67602	-2.45335	-2.45335	-2.45335	-2.45335
MI00169	4.51366	6.16499	-2.45335	-2.45335	-2.45335
MI00174	4.16252	-2.45335	-2.45335	-2.45335	-2.45335
MI01733	3.6351	-2.45335	-2.45335	-2.45335	-2.45335
MI02858	-2.45335	-2.45335	5.82869	-2.45335	-2.45335
MI02223	4.32921	-2.45335	-2.45335	-2.45335	-2.45335
MI03783	5.55358	-2.45335	-2.45335	-2.45335	-2.45335
MI01061	3.8145	-2.45335	-2.45335	-2.45335	-2.45335
MI03035	6.38718	9.50616	12.4024	11.9	4.42161
MI01781	7.54092	-2.45335	-2.45335	-2.45335	-2.45335
MI00775	4.82404	-2.45335	-2.45335	-2.45335	-2.45335
MI02865	-2.45335	-2.45335	-2.45335	8.97046	12.8813
MI03464	-2.45335	7.38905	-2.45335	-2.45335	-2.45335
MI03584	12.322	-2.45335	-2.45335	-2.45335	-2.45335
MI03011	-2.45335	-2.45335	-2.45335	8.34087	-2.45335
MI01671	3.00662	-2.45335	-2.45335	-2.45335	-2.45335
MI01143	6.89892	-2.45335	-2.45335	-2.45335	4.84593
MI03014	-2.45335	-2.45335	-2.45335	-2.45335	3.61706
MI02030	2.67602	-2.45335	-2.45335	-2.45335	-2.45335
MI02178	16.5841	16.3329	16.7446	17.3295	16.6591
MI01250	4.64593	-2.45335	5.74905	4.31419	4.53995
MI01882	3.10187	-2.45335	-2.45335	-2.45335	-2.45335
MI02569	4.11766	-2.45335	-2.45335	-2.45335	-2.45335
MI02986	4.07135	-2.45335	-2.45335	-2.45335	-2.45335
MI00972	-2.45335	7.76774	-2.45335	-2.45335	-2.45335
MI03005	-2.45335	4.06011	-2.45335	-2.45335	-2.45335
MI01123	4.36803	-2.45335	-2.45335	-2.45335	-2.45335
MI03055	5.07931	-2.45335	6.84336	-2.45335	-2.45335
MI01147	3.27535	-2.45335	-2.45335	-2.45335	-2.45335
MI00428	4.93163	-2.45335	-2.45335	-2.45335	-2.45335
MI00616	7.94245	5.21252	-2.45335	-2.45335	-2.45335
MI00427	5.31613	-2.45335	-2.45335	-2.45335	-2.45335
MI02838	10.7438	-2.45335	-2.45335	-2.45335	-2.45335
MI01060	3.10187	-2.45335	-2.45335	-2.45335	-2.45335
MI02513	-2.45335	3.57539	-2.45335	-2.45335	-2.45335
MI03555	-2.45335	-2.45335	-2.45335	5.71268	-2.45335
MI03524	-2.45335	-2.45335	-2.45335	-2.45335	6.57931
MI02144	-2.45335	-2.45335	-2.45335	5.30098	-2.45335
MI02542	4.20603	-2.45335	-2.45335	-2.45335	-2.45335
MI03320	6.10639	3.93742	4.71751	7.41994	7.15318
MI01913	4.67718	-2.45335	-2.45335	-2.45335	-2.45335
MI00627	3.56998	-2.45335	-2.45335	-2.45335	-2.45335
MI00575	4.44268	5.15862	-2.45335	6.26407	5.92643
MI02915	3.75714	-2.45335	-2.45335	-2.45335	-2.45335
MI01129	4.20603	4.00007	12.4672	-2.45335	-2.45335
MI02183	5.44882	-2.45335	-2.45335	-2.45335	-2.45335
MI03580	2.67602	-2.45335	-2.45335	-2.45335	-2.45335
MI03748	3.92279	-2.45335	-2.45335	-2.45335	-2.45335
MI02174	2.67602	-2.45335	-2.45335	4.53282	4.29268
MI01903	4.79584	-2.45335	-2.45335	-2.45335	-2.45335
MI00083	-2.45335	4.00007	-2.45335	-2.45335	-2.45335
MI00305	-2.45335	-2.45335	4.44165	-2.45335	-2.45335
MI00303	6.89892	-2.45335	-2.45335	-2.45335	-2.45335
MI02104	7.78639	-2.45335	-2.45335	-2.45335	-2.45335
MI02840	-2.45335	-2.45335	12.1903	-2.45335	-2.45335
MI00074	3.86966	-2.45335	-2.45335	-2.45335	-2.45335
MI03239	3.86966	6.74294	6.98914	5.99629	7.90897
MI00354	4.11766	-2.45335	-2.45335	-2.45335	-2.45335
MI00647	3.69741	-2.45335	-2.45335	-2.45335	-2.45335
MI01065	7.17004	-2.45335	7.8883	-2.45335	6.38745
MI01633	-2.45335	-2.45335	-2.45335	7.19806	-2.45335
MI02447	6.69264	12.1219	-2.45335	7.55092	5.55699
MI01874	-2.45335	14.0153	-2.45335	14.1423	14.0933
MI02347	-2.45335	-2.45335	-2.45335	4.89036	-2.45335
MI02822	3.92279	-2.45335	-2.45335	-2.45335	3.81785
MI00464	2.79485	-2.45335	-2.45335	8.80708	-2.45335
MI03225	3.50177	-2.45335	4.79887	4.31419	-2.45335
MI01603	-2.45335	-2.45335	-2.45335	-2.45335	3.72094
MI01217	-2.45335	3.80331	-2.45335	-2.45335	-2.45335
MI03284	2.67602	-2.45335	-2.45335	7.77112	-2.45335
MI01165	4.28931	-2.45335	-2.45335	-2.45335	-2.45335
MI01233	4.02351	-2.45335	-2.45335	-2.45335	-2.45335
MI02051	-2.45335	7.71736	4.44165	-2.45335	-2.45335
MI02036	-2.45335	3.57539	-2.45335	-2.45335	-2.45335
MI00624	2.67602	-2.45335	-2.45335	-2.45335	-2.45335
MI01343	-2.45335	-2.45335	-2.45335	-2.45335	7.56265
MI01429	3.8145	-2.45335	-2.45335	-2.45335	-2.45335
MI03539	4.90547	-2.45335	-2.45335	-2.45335	-2.45335
MI00688	-2.45335	-2.45335	4.10027	-2.45335	-2.45335
MI02564	7.85973	-2.45335	-2.45335	7.21396	-2.45335
MI03536	8.20083	-2.45335	-2.45335	7.49995	-2.45335
MI01412	4.90547	6.96332	-2.45335	7.52566	-2.45335
MI03296	3.86966	-2.45335	-2.45335	-2.45335	-2.45335
MI01970	5.3553	-2.45335	-2.45335	-2.45335	-2.45335
MI02288	4.40584	-2.45335	-2.45335	-2.45335	-2.45335
MI01566	10.7576	6.63851	-2.45335	11.8721	5.47023
MI02192	-2.45335	4.06011	-2.45335	4.19104	-2.45335
MI02910	3.27535	-2.45335	-2.45335	-2.45335	-2.45335
MI01842	3.35484	-2.45335	-2.45335	-2.45335	-2.45335
MI02674	-2.45335	11.2891	-2.45335	11.266	-2.45335
MI02863	2.90462	-2.45335	-2.45335	-2.45335	-2.45335
MI01340	5.53664	-2.45335	-2.45335	-2.45335	-2.45335
MI02319	7.36976	3.93742	7.87898	6.85691	7.88122
MI00223	12.3359	13.4201	16.8476	14.7575	14.0001
MI00497	3.6351	-2.45335	5.32358	-2.45335	-2.45335
MI03009	-2.45335	-2.45335	-2.45335	4.19104	-2.45335
MI02992	2.67602	-2.45335	-2.45335	-2.45335	-2.45335
MI01617	-2.45335	-2.45335	-2.45335	5.11023	-2.45335
MI03765	-2.45335	-2.45335	-2.45335	4.31419	-2.45335
MI01507	5.71287	7.8423	-2.45335	-2.45335	-2.45335
MI00220	4.90547	3.87192	-2.45335	6.85691	11.2229
MI00067	8.8586	-2.45335	-2.45335	6.56616	8.35475
MI02525	-2.45335	15.0832	16.9903	15.7551	15.7048
MI03469	3.35484	-2.45335	-2.45335	-2.45335	-2.45335
MI00916	-2.45335	-2.45335	-2.45335	-2.45335	12.4652
MI02299	13.7633	16.4119	-2.45335	14.2258	14.5766
MI00904	3.50177	-2.45335	-2.45335	-2.45335	-2.45335
MI02425	4.24827	-2.45335	-2.45335	-2.45335	-2.45335
MI03240	3.35484	-2.45335	-2.45335	-2.45335	-2.45335
MI03703	5.65125	-2.45335	-2.45335	-2.45335	-2.45335
MI01936	3.19122	-2.45335	-2.45335	-2.45335	-2.45335
MI01459	-2.45335	4.27803	-2.45335	-2.45335	-2.45335
MI00992	2.90462	-2.45335	-2.45335	-2.45335	-2.45335
MI02768	11.0509	12.3766	12.4969	12.2877	-2.45335
MI01581	-2.45335	-2.45335	7.9608	5.84111	-2.45335
MI01458	15.7067	15.4672	16.201	15.5426	16.6428
MI02961	4.32921	-2.45335	-2.45335	-2.45335	-2.45335
MI00156	-2.45335	-2.45335	-2.45335	-2.45335	5.52865
MI03731	3.43017	9.35409	9.29729	7.9715	9.09832
MI03738	6.34888	-2.45335	-2.45335	-2.45335	-2.45335
MI02306	-2.45335	-2.45335	11.7681	-2.45335	-2.45335
MI00155	2.67602	-2.45335	-2.45335	-2.45335	-2.45335
MI03496	3.86966	-2.45335	-2.45335	-2.45335	-2.45335
MI01870	2.79485	-2.45335	-2.45335	-2.45335	-2.45335
MI01886	3.50177	-2.45335	-2.45335	-2.45335	-2.45335
MI01232	-2.45335	-2.45335	-2.45335	4.89036	-2.45335
MI02735	3.00662	-2.45335	-2.45335	-2.45335	-2.45335
MI00697	-2.45335	6.4268	-2.45335	-2.45335	-2.45335
MI00763	-2.45335	-2.45335	-2.45335	-2.45335	4.59567
MI02233	-2.45335	3.09086	-2.45335	-2.45335	-2.45335
MI03601	10.5045	-2.45335	-2.45335	-2.45335	-2.45335
MI03633	15.9426	-2.45335	-2.45335	-2.45335	-2.45335
MI03677	3.10187	-2.45335	-2.45335	-2.45335	-2.45335
MI01038	4.36803	-2.45335	-2.45335	-2.45335	-2.45335
MI00234	-2.45335	11.1314	10.1457	-2.45335	-2.45335
MI00149	4.24827	-2.45335	-2.45335	-2.45335	-2.45335
MI03310	3.97403	-2.45335	6.44888	5.6672	5.55699
MI02888	-2.45335	6.36864	-2.45335	-2.45335	-2.45335
MI03806	4.11766	-2.45335	-2.45335	-2.45335	-2.45335
MI02737	2.79485	-2.45335	-2.45335	-2.45335	-2.45335
MI00023	3.00662	-2.45335	-2.45335	-2.45335	-2.45335
MI01076	5.58688	3.73127	-2.45335	-2.45335	-2.45335
MI02790	-2.45335	5.60399	-2.45335	-2.45335	-2.45335
MI01851	-2.45335	-2.45335	8.89646	-2.45335	-2.45335
MI01430	2.67602	-2.45335	-2.45335	-2.45335	-2.45335
MI01650	5.82874	3.49065	-2.45335	-2.45335	-2.45335
MI02222	4.16252	-2.45335	-2.45335	-2.45335	-2.45335
MI03809	3.10187	-2.45335	-2.45335	-2.45335	-2.45335
MI01974	6.49635	5.13089	-2.45335	-2.45335	-2.45335
MI02933	3.97403	-2.45335	-2.45335	-2.45335	-2.45335
MI03744	6.09487	-2.45335	-2.45335	-2.45335	-2.45335
MI02558	-2.45335	11.9233	-2.45335	11.5654	11.8675
MI00738	5.48459	-2.45335	4.33659	-2.45335	4.53995
MI01726	4.20603	-2.45335	-2.45335	-2.45335	-2.45335
MI00318	5.00736	7.59079	-2.45335	-2.45335	-2.45335
MI03079	13.9754	11.6715	-2.45335	7.24525	-2.45335
MI03081	-2.45335	-2.45335	-2.45335	-2.45335	7.6309
MI00870	3.35484	-2.45335	-2.45335	-2.45335	-2.45335
MI02943	-2.45335	3.30457	-2.45335	-2.45335	-2.45335
MI03069	5.61942	-2.45335	-2.45335	-2.45335	-2.45335
MI00530	-2.45335	-2.45335	7.45844	8.34087	-2.45335
MI02301	3.10187	-2.45335	-2.45335	-2.45335	-2.45335
MI00701	-2.45335	3.49065	-2.45335	-2.45335	-2.45335
MI00779	-2.45335	3.57539	-2.45335	-2.45335	-2.45335
MI03255	-2.45335	-2.45335	-2.45335	5.0406	-2.45335
MI03080	13.9759	11.6718	5.78942	7.24525	7.65077
MI01829	-2.45335	-2.45335	-2.45335	-2.45335	8.09928
MI03607	3.35484	-2.45335	-2.45335	-2.45335	-2.45335
MI01747	3.00662	-2.45335	-2.45335	-2.45335	-2.45335
MI01879	4.67718	-2.45335	-2.45335	-2.45335	-2.45335
MI03071	4.28931	-2.45335	-2.45335	-2.45335	-2.45335
MI02703	4.54788	-2.45335	-2.45335	-2.45335	-2.45335
MI02069	-2.45335	5.91159	-2.45335	-2.45335	-2.45335
MI03226	7.22922	-2.45335	7.8883	8.4456	6.07103
MI00502	2.90462	-2.45335	-2.45335	-2.45335	-2.45335
MI01003	2.67602	-2.45335	-2.45335	-2.45335	4.59567
MI01748	6.53097	-2.45335	-2.45335	-2.45335	-2.45335
MI00542	4.11766	-2.45335	-2.45335	-2.45335	-2.45335
MI03517	4.47861	-2.45335	-2.45335	-2.45335	-2.45335
MI00314	3.35484	7.06937	5.01857	5.92078	4.93502
MI03313	4.58131	-2.45335	-2.45335	-2.45335	4.35858
MI01956	-2.45335	-2.45335	-2.45335	-2.45335	4.22362
MI01545	-2.45335	12.8911	-2.45335	-2.45335	4.07472
MI01971	7.83916	-2.45335	-2.45335	-2.45335	5.09823
MI01099	-2.45335	-2.45335	4.94899	-2.45335	-2.45335
MI00130	6.04782	-2.45335	6.5927	-2.45335	-2.45335
MI01096	3.35484	-2.45335	-2.45335	-2.45335	-2.45335
MI01097	-2.45335	-2.45335	-2.45335	4.89036	-2.45335
MI01768	15.3974	15.7607	16.3425	13.2289	17.01
MI02100	5.78637	-2.45335	-2.45335	-2.45335	5.47023
MI02856	3.10187	-2.45335	-2.45335	-2.45335	-2.45335
MI00628	7.23448	-2.45335	4.71751	-2.45335	-2.45335
MI01675	4.40584	-2.45335	-2.45335	-2.45335	-2.45335
MI01522	6.08325	-2.45335	-2.45335	-2.45335	-2.45335
MI01369	14.4938	16.0139	-2.45335	-2.45335	-2.45335
MI03224	-2.45335	-2.45335	5.14841	-2.45335	-2.45335
MI00797	-2.45335	-2.45335	-2.45335	8.9277	-2.45335
MI03259	-2.45335	4.00007	-2.45335	-2.45335	-2.45335
MI01041	-2.45335	-2.45335	-2.45335	8.49849	-2.45335
MI00853	4.82404	-2.45335	-2.45335	-2.45335	-2.45335
MI00589	5.93599	-2.45335	-2.45335	-2.45335	4.42161
MI02803	3.19122	-2.45335	5.37754	4.31419	-2.45335
MI01683	4.51366	-2.45335	-2.45335	-2.45335	-2.45335
MI03692	5.05573	-2.45335	-2.45335	-2.45335	-2.45335
MI02711	3.56998	-2.45335	-2.45335	-2.45335	-2.45335
MI03156	3.6351	-2.45335	-2.45335	-2.45335	-2.45335
MI01253	3.8145	-2.45335	-2.45335	-2.45335	-2.45335
MI00269	-2.45335	-2.45335	-2.45335	-2.45335	6.63355
MI00371	3.69741	-2.45335	-2.45335	-2.45335	-2.45335
MI02912	14.2477	11.7801	9.6954	11.7668	11.9318
MI00475	4.36803	-2.45335	-2.45335	-2.45335	-2.45335
MI00474	-2.45335	-2.45335	-2.45335	-2.45335	11.9352
MI03340	2.67602	-2.45335	-2.45335	-2.45335	-2.45335
MI01792	-2.45335	-2.45335	-2.45335	-2.45335	4.15109
MI00648	4.93163	5.07379	7.00637	6.7519	5.27927
MI02462	-2.45335	-2.45335	-2.45335	9.05234	-2.45335
MI02109	6.20619	9.05356	9.30775	8.74277	9.8032
MI03193	7.1367	5.45543	5.97589	-2.45335	5.09823
MI03654	5.39344	5.28978	7.27158	-2.45335	-2.45335
MI01225	3.00662	-2.45335	-2.45335	-2.45335	-2.45335
MI03596	8.51809	-2.45335	-2.45335	-2.45335	-2.45335
MI02278	-2.45335	-2.45335	-2.45335	8.54323	-2.45335
MI00744	3.10187	3.09086	-2.45335	-2.45335	-2.45335
MI02166	11.0166	-2.45335	-2.45335	-2.45335	-2.45335
MI00122	5.98676	-2.45335	-2.45335	-2.45335	-2.45335
MI03294	-2.45335	-2.45335	-2.45335	-2.45335	3.38371
MI02841	-2.45335	-2.45335	-2.45335	4.31419	-2.45335
MI02849	8.93977	-2.45335	-2.45335	-2.45335	-2.45335
MI01761	-2.45335	3.09086	-2.45335	-2.45335	-2.45335
MI03526	2.67602	-2.45335	-2.45335	-2.45335	-2.45335
MI00333	2.79485	-2.45335	-2.45335	-2.45335	-2.45335
MI02821	5.05573	-2.45335	-2.45335	-2.45335	-2.45335
MI01006	13.9446	3.20167	17.2579	6.40926	6.5514
MI03700	4.47861	-2.45335	5.57522	-2.45335	4.97759
MI02479	8.64207	-2.45335	-2.45335	-2.45335	-2.45335
MI00454	3.19122	-2.45335	-2.45335	-2.45335	-2.45335
MI01172	3.19122	-2.45335	-2.45335	-2.45335	-2.45335
MI00394	4.95731	-2.45335	-2.45335	-2.45335	-2.45335
MI02924	4.58131	-2.45335	8.37972	-2.45335	-2.45335
MI02423	9.37334	-2.45335	-2.45335	-2.45335	-2.45335
MI01784	5.74272	-2.45335	5.37754	-2.45335	-2.45335
MI00534	2.67602	4.42227	5.14841	-2.45335	-2.45335
MI01562	4.70777	-2.45335	-2.45335	-2.45335	4.59567
MI00385	3.00662	-2.45335	-2.45335	-2.45335	-2.45335
MI00007	3.97403	-2.45335	-2.45335	-2.45335	-2.45335
MI00043	5.60324	-2.45335	-2.45335	-2.45335	-2.45335
MI00044	7.53667	-2.45335	-2.45335	-2.45335	-2.45335
MI00114	4.32921	-2.45335	-2.45335	-2.45335	-2.45335
MI00046	8.49635	-2.45335	-2.45335	-2.45335	4.42161
MI00418	4.73773	-2.45335	-2.45335	-2.45335	-2.45335
MI00092	3.10187	-2.45335	-2.45335	-2.45335	4.29268
MI00121	5.33585	-2.45335	-2.45335	-2.45335	-2.45335
MI01644	4.32921	-2.45335	-2.45335	-2.45335	-2.45335
MI01231	5.05573	-2.45335	-2.45335	-2.45335	-2.45335
MI00001	2.67602	-2.45335	-2.45335	-2.45335	-2.45335
MI02443	2.79485	-2.45335	-2.45335	-2.45335	4.15109
MI03100	5.16999	-2.45335	-2.45335	-2.45335	-2.45335
MI00119	4.16252	-2.45335	-2.45335	-2.45335	-2.45335
MI00662	4.16252	-2.45335	-2.45335	-2.45335	-2.45335
MI00055	5.05573	3.09086	4.44165	4.31419	-2.45335
MI00013	2.67602	-2.45335	-2.45335	-2.45335	-2.45335
MI00991	4.79584	-2.45335	-2.45335	-2.45335	-2.45335
MI00338	3.86966	5.4329	-2.45335	-2.45335	-2.45335
MI00572	3.69741	-2.45335	-2.45335	4.80894	-2.45335
MI00085	3.56998	-2.45335	-2.45335	-2.45335	-2.45335
MI01226	3.00662	-2.45335	-2.45335	-2.45335	-2.45335
MI01980	6.07153	-2.45335	-2.45335	-2.45335	-2.45335
MI01216	4.67718	-2.45335	-2.45335	-2.45335	-2.45335
MI02750	3.19122	-2.45335	-2.45335	-2.45335	-2.45335
MI02984	2.79485	-2.45335	-2.45335	-2.45335	-2.45335
MI00146	3.00662	-2.45335	-2.45335	-2.45335	-2.45335
MI00723	3.86966	-2.45335	-2.45335	-2.45335	-2.45335
MI00379	7.18642	-2.45335	-2.45335	-2.45335	-2.45335
MI02718	5.72787	-2.45335	-2.45335	-2.45335	-2.45335
MI01610	2.67602	-2.45335	-2.45335	-2.45335	-2.45335
MI00821	4.76708	-2.45335	-2.45335	-2.45335	-2.45335
MI01022	3.75714	-2.45335	-2.45335	-2.45335	-2.45335
MI01867	-2.45335	-2.45335	4.87588	-2.45335	-2.45335
MI01690	3.00662	-2.45335	-2.45335	-2.45335	-2.45335
MI00845	-2.45335	-2.45335	-2.45335	-2.45335	3.61706
MI01565	3.50177	-2.45335	-2.45335	-2.45335	-2.45335
MI02461	4.82404	-2.45335	-2.45335	-2.45335	-2.45335
MI00004	4.28931	-2.45335	-2.45335	-2.45335	-2.45335
MI03092	3.19122	-2.45335	-2.45335	-2.45335	-2.45335
MI02871	4.02351	-2.45335	-2.45335	-2.45335	-2.45335
MI02635	6.22745	3.49065	-2.45335	8.9277	4.70104
MI03425	-2.45335	-2.45335	4.10027	-2.45335	-2.45335
MI03516	-2.45335	-2.45335	11.2791	-2.45335	4.29268
MI01634	4.16252	-2.45335	-2.45335	-2.45335	-2.45335
MI01732	-2.45335	-2.45335	4.33659	5.79956	-2.45335
MI01054	4.70777	-2.45335	-2.45335	-2.45335	-2.45335
MI03479	7.70154	-2.45335	-2.45335	-2.45335	-2.45335
MI02390	15.0678	-2.45335	-2.45335	-2.45335	4.79923
MI00342	4.11766	-2.45335	-2.45335	-2.45335	-2.45335
MI00097	3.97403	-2.45335	5.78942	-2.45335	6.93295
MI00450	9.24756	-2.45335	-2.45335	-2.45335	-2.45335
MI03629	5.1918	-2.45335	-2.45335	-2.45335	-2.45335
MI02530	5.72787	-2.45335	4.10027	-2.45335	-2.45335
MI00709	-2.45335	-2.45335	-2.45335	4.89036	-2.45335
MI00923	3.19122	-2.45335	-2.45335	-2.45335	-2.45335
MI00145	2.90462	-2.45335	-2.45335	-2.45335	-2.45335
MI01934	7.57451	-2.45335	-2.45335	-2.45335	4.89116
MI01195	4.82404	-2.45335	-2.45335	-2.45335	-2.45335
MI03376	-2.45335	-2.45335	7.96961	-2.45335	-2.45335
MI00772	2.67602	-2.45335	-2.45335	-2.45335	-2.45335
MI01070	5.55358	-2.45335	-2.45335	-2.45335	-2.45335
MI01333	-2.45335	-2.45335	4.79887	-2.45335	-2.45335
MI01849	4.73773	-2.45335	-2.45335	-2.45335	-2.45335
MI00555	3.86966	-2.45335	-2.45335	-2.45335	-2.45335
MI03685	4.32921	-2.45335	-2.45335	-2.45335	-2.45335
MI00743	5.77197	-2.45335	-2.45335	8.17205	-2.45335
MI01088	5.81475	-2.45335	-2.45335	-2.45335	-2.45335
MI02832	-2.45335	-2.45335	-2.45335	-2.45335	3.72094
MI01353	2.67602	3.30457	4.22326	4.53282	3.81785
MI00382	4.07135	-2.45335	-2.45335	-2.45335	-2.45335
MI03495	3.50177	-2.45335	-2.45335	4.19104	-2.45335
MI02839	-2.45335	-2.45335	13.6747	9.92233	4.22362
MI02548	13.7444	11.4822	10.746	11.5158	13.153
MI00228	-2.45335	-2.45335	-2.45335	7.48692	-2.45335
MI02942	2.67602	-2.45335	-2.45335	-2.45335	-2.45335
MI03804	-2.45335	-2.45335	-2.45335	12.4217	4.59567
MI00842	-2.45335	-2.45335	8.39942	7.41994	-2.45335
MI01075	4.54788	-2.45335	-2.45335	-2.45335	-2.45335
MI03018	22.2234	18.6478	16.2423	17.5017	20.4125
MI00735	-2.45335	-2.45335	-2.45335	9.70325	-2.45335
MI02972	4.54788	4.59457	-2.45335	-2.45335	-2.45335
MI02844	8.7852	-2.45335	-2.45335	17.1443	-2.45335
MI00413	-2.45335	-2.45335	-2.45335	-2.45335	3.5051
MI02241	-2.45335	-2.45335	-2.45335	4.72264	-2.45335
MI02706	6.27929	7.20186	-2.45335	-2.45335	6.95442
MI00612	-2.45335	3.57539	-2.45335	-2.45335	-2.45335
MI00124	-2.45335	3.30457	-2.45335	-2.45335	-2.45335
MI01012	3.56998	-2.45335	-2.45335	-2.45335	-2.45335
MI02766	-2.45335	-2.45335	-2.45335	5.24015	-2.45335
MI03099	4.16252	-2.45335	-2.45335	4.19104	-2.45335
MI03799	2.67602	15.9154	16.5275	16.4073	5.27927
MI01504	4.8517	3.73127	7.1985	14.706	-2.45335
MI00988	6.12917	5.23874	-2.45335	-2.45335	4.22362
MI02236	3.00662	-2.45335	-2.45335	-2.45335	-2.45335
MI01516	4.20603	-2.45335	-2.45335	-2.45335	3.90865
MI02274	8.23799	4.63461	-2.45335	-2.45335	-2.45335
MI01852	-2.45335	-2.45335	5.42956	-2.45335	-2.45335
MI03166	-2.45335	-2.45335	-2.45335	-2.45335	4.07472
MI01855	3.6351	-2.45335	-2.45335	-2.45335	-2.45335
MI03632	3.8145	-2.45335	-2.45335	-2.45335	-2.45335
MI03410	3.86966	-2.45335	-2.45335	-2.45335	-2.45335
MI03640	4.24827	-2.45335	-2.45335	4.31419	-2.45335
MI02875	-2.45335	11.9739	-2.45335	-2.45335	-2.45335
MI02945	3.43017	-2.45335	-2.45335	-2.45335	-2.45335
MI02978	3.97403	-2.45335	-2.45335	-2.45335	-2.45335
MI01149	-2.45335	-2.45335	-2.45335	-2.45335	8.47846
MI00762	5.21328	-2.45335	-2.45335	-2.45335	-2.45335
MI00995	3.75714	-2.45335	-2.45335	-2.45335	-2.45335
MI01880	-2.45335	3.73127	-2.45335	-2.45335	-2.45335
MI03608	3.19122	-2.45335	-2.45335	-2.45335	-2.45335
MI02264	6.01149	-2.45335	-2.45335	-2.45335	-2.45335
MI02026	4.90547	-2.45335	-2.45335	-2.45335	7.12506
MI02219	3.69741	-2.45335	-2.45335	-2.45335	-2.45335
MI01341	-2.45335	3.40061	-2.45335	-2.45335	12.3416
MI03603	3.27535	-2.45335	-2.45335	-2.45335	-2.45335
MI03593	7.14231	7.15445	8.56554	8.9277	9.78983
MI03759	7.36016	-2.45335	-2.45335	-2.45335	4.84593
MI00355	2.67602	-2.45335	-2.45335	-2.45335	-2.45335
MI02527	3.43017	-2.45335	-2.45335	-2.45335	-2.45335
MI02472	4.20603	-2.45335	-2.45335	-2.45335	-2.45335
MI03755	5.16999	-2.45335	-2.45335	-2.45335	-2.45335
MI02653	6.77439	13.8238	9.70598	14.2218	13.4215
MI01951	15.9461	17.5438	-2.45335	-2.45335	-2.45335
MI01865	-2.45335	-2.45335	-2.45335	6.87703	-2.45335
MI01211	7.64733	5.68249	-2.45335	9.91991	5.01893
MI02448	4.20603	3.09086	-2.45335	-2.45335	-2.45335
MI01154	2.67602	-2.45335	-2.45335	-2.45335	-2.45335
MI01595	3.50177	-2.45335	-2.45335	-2.45335	-2.45335
MI02503	-2.45335	-2.45335	4.44165	-2.45335	-2.45335
MI01552	4.76708	-2.45335	-2.45335	-2.45335	-2.45335
MI02878	11.0779	-2.45335	-2.45335	5.92078	-2.45335
MI01082	-2.45335	11.3606	-2.45335	-2.45335	-2.45335
MI02927	3.50177	-2.45335	-2.45335	-2.45335	-2.45335
MI03572	4.76708	-2.45335	-2.45335	-2.45335	-2.45335
MI00125	-2.45335	-2.45335	-2.45335	-2.45335	3.5051
MI03233	3.43017	4.88751	7.8883	-2.45335	-2.45335
MI00219	5.44882	-2.45335	-2.45335	-2.45335	-2.45335
MI01120	2.90462	4.7845	6.31701	9.66616	5.78979
MI01090	4.64593	-2.45335	5.74905	-2.45335	-2.45335
MI01967	4.02351	-2.45335	8.07134	8.04446	7.61076
MI00171	3.27535	-2.45335	-2.45335	-2.45335	-2.45335
MI00600	-2.45335	4.7115	-2.45335	-2.45335	-2.45335
MI01786	-2.45335	5.23874	-2.45335	9.34728	-2.45335
MI00657	2.90462	-2.45335	-2.45335	-2.45335	11.3155
MI01906	4.02351	-2.45335	-2.45335	-2.45335	-2.45335
MI00491	4.20603	-2.45335	-2.45335	-2.45335	-2.45335
MI02391	8.80479	-2.45335	-2.45335	-2.45335	-2.45335
MI00360	5.07931	-2.45335	-2.45335	-2.45335	-2.45335
MI02110	10.1894	-2.45335	-2.45335	-2.45335	-2.45335
MI01499	-2.45335	-2.45335	4.53959	-2.45335	3.61706
MI00307	3.19122	-2.45335	-2.45335	-2.45335	7.09638
MI02066	4.44268	5.95967	10.7498	-2.45335	7.59718
MI01798	4.58131	-2.45335	-2.45335	-2.45335	-2.45335
MI00782	3.35484	-2.45335	4.22326	5.0406	3.5051
MI02135	6.82411	4.00007	8.31896	8.03554	7.76452
MI00347	-2.45335	4.51099	-2.45335	-2.45335	-2.45335
MI03709	3.6351	7.53898	-2.45335	-2.45335	-2.45335
MI02016	-2.45335	-2.45335	-2.45335	-2.45335	3.5051
MI02980	3.97403	-2.45335	-2.45335	-2.45335	-2.45335
MI01947	6.94459	-2.45335	-2.45335	-2.45335	-2.45335
MI00490	-2.45335	-2.45335	5.66475	-2.45335	7.74618
MI02017	4.20603	3.57539	8.21164	4.96743	6.41868
MI01957	6.8856	7.21513	5.70752	7.06411	6.99643
MI02330	7.49781	-2.45335	-2.45335	-2.45335	-2.45335
MI02632	5.00736	-2.45335	-2.45335	-2.45335	3.61706
MI00533	6.73781	-2.45335	-2.45335	-2.45335	5.63884
MI03052	6.08325	7.14062	-2.45335	-2.45335	8.28867
MI03051	3.97403	3.20167	-2.45335	-2.45335	-2.45335
MI02107	8.69265	-2.45335	-2.45335	7.60015	6.78503
MI00704	5.75742	-2.45335	-2.45335	-2.45335	-2.45335
MI03362	6.08325	-2.45335	-2.45335	4.31419	-2.45335
MI03158	-2.45335	6.02137	-2.45335	-2.45335	-2.45335
MI03256	8.05974	-2.45335	-2.45335	6.35293	8.79341
MI01126	9.36257	10.7712	10.6215	10.0541	10.5576
MI03327	-2.45335	-2.45335	-2.45335	-2.45335	4.22362
MI00643	9.21599	6.93954	8.50622	9.71447	5.69093
MI01100	-2.45335	-2.45335	-2.45335	-2.45335	5.24484
MI01156	-2.45335	-2.45335	4.33659	-2.45335	-2.45335
MI01837	4.51366	-2.45335	-2.45335	-2.45335	-2.45335
MI00465	-2.45335	7.3475	7.85064	8.13076	-2.45335
MI02697	-2.45335	-2.45335	-2.45335	7.21396	-2.45335
MI00315	5.10252	5.41001	16.426	5.46942	6.2553
MI02133	-2.45335	-2.45335	7.10563	6.70766	4.59567
MI00847	3.56998	3.93742	4.22326	-2.45335	4.35858
MI00546	4.54788	-2.45335	-2.45335	-2.45335	-2.45335
MI00619	-2.45335	9.17562	-2.45335	-2.45335	-2.45335
MI02489	5.46682	-2.45335	-2.45335	-2.45335	3.81785
MI01871	3.19122	-2.45335	-2.45335	-2.45335	-2.45335
MI03400	3.8145	-2.45335	-2.45335	-2.45335	-2.45335
MI00774	-2.45335	8.09637	-2.45335	-2.45335	-2.45335
MI00422	-2.45335	-2.45335	-2.45335	-2.45335	5.55699
MI02716	4.54788	-2.45335	-2.45335	-2.45335	-2.45335
MI02285	3.69741	-2.45335	-2.45335	-2.45335	-2.45335
MI01630	2.79485	-2.45335	-2.45335	-2.45335	-2.45335
MI00767	4.44268	-2.45335	-2.45335	-2.45335	-2.45335
[truncated: 726 more rows]
