# Supplementary material for: Stage-Wise Identification and Analysis of miRNA from Root-Knot Nematode Meloidogyne incognita
Source: Int J Mol Sci. 2016 Oct 21;17(10):1758. doi: 10.3390/ijms17101758 (PMC5085782; doi:10.3390/ijms17101758)
Supplement: Supplementary file 1 [file ijms-17-01758-s001.zip › 12. ijms-150713 supplementary materials/Table_S12.xlsx]

## Sheet: S12_Novel_R10_deseq2
Table S12. Deseq2 normalization of novel miRNA (R>10)
	Egg	J2	J3	J4	Fe
MIN00001	2.01498	-3.99012	-3.99012	-3.99012	-3.99012
MIN00002	0.481305	-3.99012	-3.99012	-3.99012	5.34747
MIN00003	-0.224917	-3.99012	-3.99012	-3.99012	-3.99012
MIN00004	0.988687	-3.99012	-3.99012	-3.99012	-3.99012
MIN00005	-3.99012	-3.99012	9.11062	-3.99012	-3.99012
MIN00006	2.87235	3.25192	-3.99012	-3.99012	4.65833
MIN00007	0.988687	-3.99012	-3.99012	-3.99012	-3.99012
MIN00008	3.36588	-3.99012	-3.99012	-3.99012	4.65833
MIN00009	1.70405	-3.99012	-3.99012	-3.99012	-3.99012
MIN00010	-3.99012	7.01317	7.60136	-3.99012	-3.99012
MIN00011	-0.310431	-3.99012	-3.99012	-3.99012	-3.99012
MIN00012	1.86788	-3.99012	-3.99012	-3.99012	-3.99012
MIN00013	3.08707	-3.99012	-3.99012	-3.99012	-3.99012
MIN00014	0.57929	-3.99012	-3.99012	-3.99012	-3.99012
MIN00015	7.80877	9.09337	8.69202	7.91926	8.91685
MIN00016	-3.99012	6.63317	-3.99012	-3.99012	-3.99012
MIN00017	-3.99012	-3.99012	8.74971	11.3346	10.1988
MIN00018	10.3041	10.1977	9.89724	9.36192	11.6143
MIN00019	0.75725	-3.99012	-3.99012	-3.99012	-3.99012
MIN00020	0.00462034	-3.99012	-3.99012	-3.99012	-3.99012
MIN00021	-3.99012	-3.99012	-3.99012	-3.99012	8.88181
MIN00022	-3.99012	-3.99012	-3.99012	5.03329	-3.99012
MIN00023	0.671021	-3.99012	-3.99012	-3.99012	-3.99012
MIN00024	2.76213	-3.99012	-3.99012	-3.99012	-3.99012
MIN00025	-0.224917	-3.99012	-3.99012	-3.99012	-3.99012
MIN00026	1.94331	-3.99012	-3.99012	-3.99012	-3.99012
MIN00027	-3.99012	-3.99012	-3.99012	-3.99012	4.86382
MIN00028	-0.310431	-3.99012	-3.99012	-3.99012	-3.99012
MIN00029	3.31	3.95502	-3.99012	-3.99012	-3.99012
MIN00030	-3.99012	-3.99012	-3.99012	5.03329	-3.99012
MIN00031	-3.99012	-3.99012	-3.99012	-3.99012	4.65833
MIN00032	-3.99012	-3.99012	-3.99012	-3.99012	8.21809
MIN00033	1.66001	-3.99012	7.24799	-3.99012	-3.99012
MIN00034	-3.99012	-3.99012	-3.99012	5.61641	-3.99012
MIN00035	-0.602933	-3.99012	-3.99012	-3.99012	-3.99012
MIN00036	0.320529	-3.99012	-3.99012	-3.99012	-3.99012
MIN00037	-0.0678732	-3.99012	-3.99012	-3.99012	-3.99012
MIN00038	-0.498597	-3.99012	-3.99012	-3.99012	-3.99012
MIN00039	-3.99012	-3.99012	8.38119	-3.99012	-3.99012
MIN00040	0.7985	-3.99012	-3.99012	-3.99012	5.95362
MIN00041	2.14845	4.17574	-3.99012	-3.99012	8.08064
MIN00042	-3.99012	-3.99012	-3.99012	-3.99012	4.76473
MIN00043	1.54363	-3.99012	-3.99012	-3.99012	5.2773
MIN00044	2.41006	-3.99012	-3.99012	-3.99012	-3.99012
MIN00045	0.00462034	-3.99012	-3.99012	-3.99012	-3.99012
MIN00046	0.262671	-3.99012	-3.99012	-3.99012	-3.99012
MIN00047	15.5378	12.6724	15.6698	16.0062	-3.99012
MIN00048	0.376145	-3.99012	-3.99012	-3.99012	-3.99012
MIN00049	-3.99012	-3.99012	-3.99012	-3.99012	5.12582
MIN00050	-0.498597	-3.99012	-3.99012	-3.99012	-3.99012
MIN00051	8.0981	-3.99012	8.26728	8.55179	9.13092
MIN00052	-0.224917	-3.99012	-3.99012	-3.99012	-3.99012
MIN00053	9.66672	9.42108	9.61626	9.65246	9.61626
MIN00054	1.18802	-3.99012	-3.99012	-3.99012	-3.99012
MIN00055	2.91043	-3.99012	-3.99012	-3.99012	-3.99012
MIN00056	-3.99012	-3.99012	-3.99012	-3.99012	4.41862
MIN00057	2.69826	4.10585	-3.99012	-3.99012	5.04366
MIN00058	4.51989	-3.99012	-3.99012	-3.99012	-3.99012
MIN00059	1.15666	-3.99012	-3.99012	-3.99012	-3.99012
MIN00060	-3.99012	-3.99012	-3.99012	-3.99012	5.90791
MIN00061	2.66523	3.37587	-3.99012	-3.99012	-3.99012
MIN00062	-0.0678732	-3.99012	-3.99012	-3.99012	-3.99012
MIN00063	1.74679	-3.99012	-3.99012	-3.99012	-3.99012
MIN00064	6.83362	-3.99012	-3.99012	-3.99012	-3.99012
MIN00065	9.96911	-3.99012	-3.99012	10.5514	14.2505
MIN00066	-3.99012	-3.99012	-3.99012	-3.99012	7.03953
MIN00067	-0.602933	-3.99012	-3.99012	-3.99012	-3.99012
MIN00068	6.08612	5.6596	6.66362	6.44487	5.70905
MIN00069	5.42679	-3.99012	-3.99012	7.35078	-3.99012
MIN00070	5.45604	-3.99012	-3.99012	-3.99012	-3.99012
MIN00071	2.80319	-3.99012	-3.99012	-3.99012	-3.99012
MIN00072	-0.401406	-3.99012	-3.99012	-3.99012	-3.99012
MIN00073	1.66001	-3.99012	-3.99012	-3.99012	-3.99012
MIN00074	4.56833	-3.99012	-3.99012	-3.99012	-3.99012
MIN00075	9.55903	9.56476	7.88499	7.85296	7.80948
MIN00076	3.35211	-3.99012	-3.99012	-3.99012	-3.99012
MIN00077	1.86788	-3.99012	-3.99012	-3.99012	5.04366
MIN00078	-0.310431	-3.99012	-3.99012	-3.99012	-3.99012
MIN00079	9.3539	9.59058	11.1644	11.0127	8.30881
MIN00080	-0.401406	-3.99012	-3.99012	-3.99012	6.50728
MIN00081	0.202382	-3.99012	-3.99012	-3.99012	-3.99012
MIN00082	0.915599	-3.99012	-3.99012	-3.99012	-3.99012
MIN00083	1.3631	-3.99012	-3.99012	-3.99012	-3.99012
MIN00084	-0.310431	-3.99012	-3.99012	-3.99012	-3.99012
MIN00085	-3.99012	-3.99012	5.98662	-3.99012	-3.99012
MIN00086	3.47154	4.2424	-3.99012	7.69159	-3.99012
MIN00087	-3.99012	6.09794	-3.99012	-3.99012	5.53956
MIN00088	5.78036	-3.99012	-3.99012	-3.99012	-3.99012
MIN00089	0.376145	3.37587	-3.99012	-3.99012	-3.99012
MIN00090	-0.310431	-3.99012	-3.99012	-3.99012	-3.99012
MIN00091	-3.99012	5.33246	-3.99012	-3.99012	-3.99012
MIN00092	5.45443	-3.99012	5.88729	-3.99012	6.12322
MIN00093	-3.99012	6.6578	-3.99012	-3.99012	-3.99012
MIN00094	-3.99012	4.36714	-3.99012	-3.99012	-3.99012
MIN00095	0.915599	-3.99012	-3.99012	-3.99012	-3.99012
MIN00096	3.6843	-3.99012	-3.99012	-3.99012	-3.99012
MIN00097	0.139446	-3.99012	-3.99012	-3.99012	-3.99012
MIN00098	0.202382	-3.99012	-3.99012	-3.99012	-3.99012
MIN00099	3.92187	-3.99012	-3.99012	-3.99012	-3.99012
MIN00100	1.61458	-3.99012	-3.99012	-3.99012	-3.99012
MIN00101	-3.99012	-3.99012	-3.99012	-3.99012	4.41862
MIN00102	-3.99012	-3.99012	-3.99012	-3.99012	7.44359
MIN00103	-3.99012	-3.99012	-3.99012	-3.99012	5.86071
MIN00104	5.75574	-3.99012	8.85862	8.19829	7.42748
MIN00105	-0.602933	-3.99012	-3.99012	-3.99012	-3.99012
MIN00106	1.30707	-3.99012	-3.99012	-3.99012	-3.99012
MIN00107	0.00462034	-3.99012	-3.99012	-3.99012	-3.99012
MIN00108	0.376145	-3.99012	-3.99012	-3.99012	-3.99012
MIN00109	0.00462034	-3.99012	-3.99012	-3.99012	-3.99012
MIN00110	-3.99012	-3.99012	-3.99012	-3.99012	14.2805
MIN00111	5.25985	-3.99012	-3.99012	-3.99012	-3.99012
MIN00112	-3.99012	-3.99012	-3.99012	-3.99012	4.41862
MIN00113	7.90297	7.21752	7.53728	7.90297	8.8459
MIN00114	1.54363	-3.99012	-3.99012	-3.99012	-3.99012
MIN00115	2.89152	-3.99012	-3.99012	-3.99012	-3.99012
MIN00116	-3.99012	-3.99012	-3.99012	-3.99012	5.90791
MIN00117	1.99739	-3.99012	-3.99012	-3.99012	-3.99012
MIN00118	-0.602933	-3.99012	-3.99012	-3.99012	-3.99012
MIN00119	1.74679	-3.99012	-3.99012	-3.99012	-3.99012
MIN00120	1.3631	4.36714	-3.99012	5.61641	-3.99012
MIN00121	0.0736187	-3.99012	-3.99012	-3.99012	-3.99012
MIN00122	4.03392	-3.99012	6.16686	6.03052	6.08265
MIN00123	-3.99012	4.94917	-3.99012	-3.99012	-3.99012
MIN00124	1.61458	-3.99012	-3.99012	-3.99012	-3.99012
MIN00125	-3.99012	3.87324	-3.99012	5.2549	-3.99012
MIN00126	1.74679	-3.99012	-3.99012	-3.99012	-3.99012
MIN00127	-0.602933	-3.99012	-3.99012	-3.99012	-3.99012
MIN00128	-3.99012	-3.99012	-3.99012	5.2549	-3.99012
MIN00129	-0.498597	-3.99012	-3.99012	-3.99012	-3.99012
MIN00130	0.376145	-3.99012	-3.99012	-3.99012	-3.99012
MIN00131	6.96268	7.59448	6.93633	6.99879	7.80948
MIN00132	-0.310431	-3.99012	-3.99012	-3.99012	-3.99012
MIN00133	1.61458	-3.99012	-3.99012	-3.99012	-3.99012
MIN00134	-3.99012	-3.99012	-3.99012	-3.99012	5.47833
MIN00135	1.27822	3.25192	-3.99012	-3.99012	-3.99012
MIN00136	3.38629	4.90869	-3.99012	-3.99012	5.99793
MIN00137	0.838601	-3.99012	-3.99012	-3.99012	-3.99012
MIN00138	-3.99012	-3.99012	-3.99012	-3.99012	5.99793
MIN00139	-0.310431	-3.99012	-3.99012	-3.99012	-3.99012
MIN00140	0.838601	-3.99012	-3.99012	-3.99012	-3.99012
MIN00141	1.6822	-3.99012	-3.99012	-3.99012	-3.99012
MIN00142	0.952607	-3.99012	-3.99012	-3.99012	-3.99012
MIN00143	2.63142	-3.99012	-3.99012	-3.99012	-3.99012
MIN00144	-3.99012	-3.99012	-3.99012	8.43199	6.99651
MIN00145	5.81465	-3.99012	-3.99012	-3.99012	-3.99012
MIN00146	1.30707	-3.99012	-3.99012	-3.99012	-3.99012
MIN00147	1.70405	-3.99012	-3.99012	-3.99012	-3.99012
MIN00148	-0.310431	-3.99012	-3.99012	-3.99012	-3.99012
MIN00149	-0.602933	-3.99012	-3.99012	-3.99012	-3.99012
MIN00150	-0.498597	-3.99012	-3.99012	-3.99012	-3.99012
MIN00151	-3.99012	-3.99012	-3.99012	-3.99012	5.8119
MIN00152	-3.99012	-3.99012	-3.99012	5.14834	-3.99012
MIN00153	-0.602933	-3.99012	-3.99012	-3.99012	-3.99012
MIN00154	-3.99012	8.41052	9.38092	10.5197	9.38559
MIN00155	-3.99012	-3.99012	-3.99012	-3.99012	5.12582
MIN00156	0.429687	-3.99012	-3.99012	-3.99012	-3.99012
MIN00157	-3.99012	6.81936	-3.99012	-3.99012	-3.99012
MIN00158	1.46901	-3.99012	-3.99012	-3.99012	-3.99012
MIN00159	-0.602933	-3.99012	-3.99012	-3.99012	-3.99012
MIN00160	2.39671	-3.99012	-3.99012	-3.99012	5.76139
MIN00161	0.671021	-3.99012	-3.99012	-3.99012	-3.99012
MIN00162	3.30286	4.03241	-3.99012	-3.99012	-3.99012
MIN00163	0.00462034	-3.99012	-3.99012	-3.99012	-3.99012
MIN00164	-3.99012	5.17072	-3.99012	-3.99012	-3.99012
MIN00165	2.96573	3.37587	-3.99012	-3.99012	5.90791
MIN00166	-0.602933	-3.99012	-3.99012	-3.99012	-3.99012
MIN00167	0.376145	-3.99012	-3.99012	-3.99012	-3.99012
MIN00168	-3.99012	3.59577	-3.99012	-3.99012	-3.99012
MIN00169	1.99739	-3.99012	-3.99012	-3.99012	-3.99012
MIN00170	-3.99012	9.55332	7.63237	6.61456	9.64092
MIN00171	-3.99012	10.185	-3.99012	-3.99012	-3.99012
MIN00172	-3.99012	-3.99012	-3.99012	8.07281	-3.99012
MIN00173	-0.401406	-3.99012	-3.99012	-3.99012	-3.99012
MIN00174	-0.401406	-3.99012	-3.99012	-3.99012	-3.99012
MIN00175	-3.99012	3.59577	-3.99012	-3.99012	-3.99012
MIN00176	-0.602933	-3.99012	-3.99012	-3.99012	-3.99012
MIN00177	0.625887	-3.99012	-3.99012	-3.99012	-3.99012
MIN00178	-3.99012	-3.99012	8.16496	6.25252	-3.99012
MIN00179	-3.99012	-3.99012	-3.99012	-3.99012	10.1748
MIN00180	0.714781	-3.99012	-3.99012	-3.99012	-3.99012
MIN00181	-3.99012	-3.99012	-3.99012	-3.99012	4.41862
MIN00182	-3.99012	-3.99012	-3.99012	10.5696	-3.99012
MIN00183	-0.498597	-3.99012	-3.99012	-3.99012	-3.99012
MIN00184	-3.99012	-3.99012	-3.99012	-3.99012	6.92946
MIN00185	1.74679	-3.99012	-3.99012	-3.99012	-3.99012
MIN00186	-3.99012	-3.99012	-3.99012	-3.99012	12.0215
MIN00187	6.45317	-3.99012	-3.99012	-3.99012	-3.99012
MIN00188	-3.99012	-3.99012	-3.99012	-3.99012	4.41862
MIN00189	4.41783	8.88227	-3.99012	-3.99012	9.77745
MIN00190	-3.99012	3.37587	-3.99012	-3.99012	-3.99012
MIN00191	-3.99012	-3.99012	-3.99012	-3.99012	7.9958
MIN00192	-0.602933	-3.99012	-3.99012	-3.99012	-3.99012
MIN00193	-3.99012	-3.99012	-3.99012	-3.99012	6.47629
MIN00194	-0.310431	3.37587	-3.99012	-3.99012	-3.99012
MIN00195	0.481305	-3.99012	-3.99012	-3.99012	-3.99012
MIN00196	1.41703	-3.99012	-3.99012	-3.99012	-3.99012
MIN00197	-3.99012	-3.99012	-3.99012	-3.99012	5.41438
MIN00198	0.376145	-3.99012	-3.99012	-3.99012	-3.99012
MIN00199	1.66001	-3.99012	-3.99012	-3.99012	-3.99012
MIN00200	-3.99012	-3.99012	-3.99012	-3.99012	6.53761
MIN00201	-3.99012	-3.99012	-3.99012	-3.99012	4.54345
MIN00202	-0.498597	-3.99012	-3.99012	-3.99012	-3.99012
MIN00203	0.00462034	-3.99012	-3.99012	-3.99012	-3.99012
MIN00204	0.877615	-3.99012	-3.99012	-3.99012	4.76473
MIN00205	-3.99012	-3.99012	-3.99012	-3.99012	5.76139
MIN00206	-3.99012	5.60997	-3.99012	-3.99012	-3.99012
MIN00207	-3.99012	-3.99012	-3.99012	-3.99012	4.65833
MIN00208	-3.99012	-3.99012	-3.99012	-3.99012	7.12192
MIN00209	-3.99012	-3.99012	-3.99012	-3.99012	4.41862
MIN00210	1.61458	-3.99012	-3.99012	-3.99012	-3.99012
MIN00211	1.15666	-3.99012	-3.99012	-3.99012	-3.99012
MIN00212	1.33535	-3.99012	-3.99012	-3.99012	-3.99012
MIN00213	-3.99012	5.55858	-3.99012	-3.99012	-3.99012
MIN00214	-3.99012	-3.99012	6.07955	-3.99012	-3.99012
MIN00215	2.67632	-3.99012	-3.99012	-3.99012	-3.99012
MIN00216	-3.99012	-3.99012	-3.99012	-3.99012	5.20355
MIN00217	0.0736187	-3.99012	-3.99012	-3.99012	-3.99012
MIN00218	0.57929	-3.99012	-3.99012	-3.99012	-3.99012
MIN00219	-3.99012	-3.99012	-3.99012	-3.99012	5.47833
MIN00220	-3.99012	-3.99012	-3.99012	-3.99012	5.12582
MIN00221	-3.99012	-3.99012	-3.99012	-3.99012	5.53956
MIN00222	-3.99012	4.58827	-3.99012	-3.99012	-3.99012
MIN00223	-0.602933	-3.99012	-3.99012	-3.99012	-3.99012
MIN00224	-3.99012	-3.99012	-3.99012	-3.99012	6.37914
MIN00225	3.49679	-3.99012	-3.99012	-3.99012	-3.99012
MIN00226	2.11623	-3.99012	-3.99012	-3.99012	-3.99012
MIN00227	1.6822	-3.99012	-3.99012	-3.99012	-3.99012
MIN00228	0.262671	-3.99012	-3.99012	-3.99012	-3.99012
MIN00229	-0.310431	-3.99012	-3.99012	-3.99012	-3.99012
MIN00230	-3.99012	-3.99012	-3.99012	-3.99012	4.65833
MIN00231	-0.602933	-3.99012	-3.99012	-3.99012	-3.99012
MIN00232	1.05824	-3.99012	-3.99012	-3.99012	-3.99012
MIN00233	-3.99012	-3.99012	-3.99012	-3.99012	8.48258
MIN00234	-3.99012	-3.99012	10.4168	-3.99012	-3.99012
MIN00235	-3.99012	12.1849	-3.99012	-3.99012	-3.99012
MIN00236	-0.144239	-3.99012	-3.99012	-3.99012	-3.99012
MIN00237	-0.602933	-3.99012	-3.99012	-3.99012	-3.99012
MIN00238	-3.99012	4.17574	-3.99012	-3.99012	4.65833
MIN00239	0.202382	-3.99012	-3.99012	-3.99012	-3.99012
MIN00240	-3.99012	-3.99012	-3.99012	5.96924	-3.99012
MIN00241	-3.99012	-3.99012	-3.99012	-3.99012	7.47527
MIN00242	-3.99012	4.58827	-3.99012	-3.99012	7.66583
MIN00243	-3.99012	-3.99012	-3.99012	-3.99012	7.45952
MIN00244	0.139446	-3.99012	-3.99012	-3.99012	-3.99012
MIN00245	-0.401406	-3.99012	-3.99012	-3.99012	-3.99012
MIN00246	-3.99012	-3.99012	-3.99012	-3.99012	4.95654
MIN00247	-3.99012	-3.99012	-3.99012	7.25133	-3.99012
MIN00248	-3.99012	-3.99012	-3.99012	-3.99012	4.54345
MIN00249	-3.99012	-3.99012	-3.99012	-3.99012	6.37914
MIN00250	-3.99012	-3.99012	-3.99012	-3.99012	5.65474
MIN00251	-3.99012	-3.99012	-3.99012	-3.99012	6.12322
MIN00252	-0.224917	-3.99012	-3.99012	-3.99012	-3.99012
MIN00253	-3.99012	-3.99012	-3.99012	-3.99012	5.12582
MIN00254	1.44325	-3.99012	-3.99012	-3.99012	-3.99012
MIN00255	0.57929	-3.99012	-3.99012	-3.99012	-3.99012
MIN00256	-3.99012	6.02408	-3.99012	-3.99012	-3.99012
MIN00257	-0.498597	-3.99012	-3.99012	-3.99012	-3.99012
MIN00258	4.01657	-3.99012	-3.99012	-3.99012	7.37805
MIN00259	0.202382	-3.99012	-3.99012	-3.99012	-3.99012
MIN00260	-3.99012	-3.99012	-3.99012	-3.99012	7.53663
MIN00261	1.86788	3.25192	-3.99012	-3.99012	-3.99012
MIN00262	-0.310431	-3.99012	-3.99012	-3.99012	-3.99012
MIN00263	-3.99012	4.94917	-3.99012	-3.99012	-3.99012
MIN00264	6.23139	-3.99012	-3.99012	-3.99012	-3.99012
MIN00265	2.69826	-3.99012	-3.99012	-3.99012	7.08131
MIN00266	1.70405	-3.99012	-3.99012	-3.99012	-3.99012
MIN00267	3.30286	-3.99012	-3.99012	-3.99012	-3.99012
MIN00268	-0.401406	-3.99012	-3.99012	-3.99012	-3.99012
MIN00269	-0.310431	-3.99012	-3.99012	-3.99012	-3.99012
MIN00270	1.27822	-3.99012	-3.99012	-3.99012	-3.99012
MIN00271	-0.498597	-3.99012	-3.99012	-3.99012	-3.99012
MIN00272	1.66001	3.49001	-3.99012	-3.99012	-3.99012
MIN00273	0.671021	-3.99012	-3.99012	-3.99012	-3.99012
MIN00274	-3.99012	-3.99012	-3.99012	-3.99012	6.73376
MIN00275	2.60844	-3.99012	-3.99012	-3.99012	8.32629
MIN00276	-3.99012	-3.99012	-3.99012	7.78346	-3.99012
MIN00277	1.78829	-3.99012	-3.99012	-3.99012	-3.99012
MIN00278	3.6843	-3.99012	-3.99012	-3.99012	4.95654
MIN00279	0.00462034	-3.99012	-3.99012	-3.99012	-3.99012
MIN00280	-0.0678732	-3.99012	-3.99012	-3.99012	-3.99012
MIN00281	-0.602933	-3.99012	-3.99012	-3.99012	-3.99012
MIN00282	-3.99012	-3.99012	-3.99012	-3.99012	6.85914
MIN00283	1.84839	-3.99012	-3.99012	-3.99012	-3.99012
MIN00284	11.3996	13.6007	12.1723	11.8543	9.34329
MIN00285	-3.99012	-3.99012	6.24918	8.43199	7.52153
MIN00286	-0.224917	-3.99012	-3.99012	-3.99012	-3.99012
MIN00287	-3.99012	-3.99012	-3.99012	-3.99012	6.31053
MIN00288	0.00462034	-3.99012	-3.99012	-3.99012	-3.99012
MIN00289	-0.310431	-3.99012	-3.99012	-3.99012	-3.99012
MIN00290	-0.602933	-3.99012	-3.99012	-3.99012	-3.99012
MIN00291	2.74115	4.53609	-3.99012	-3.99012	-3.99012
MIN00292	0.671021	-3.99012	-3.99012	-3.99012	-3.99012
MIN00293	4.95741	-3.99012	-3.99012	-3.99012	-3.99012
MIN00294	-3.99012	3.37587	-3.99012	-3.99012	-3.99012
MIN00295	0.376145	-3.99012	-3.99012	-3.99012	-3.99012
MIN00296	2.58508	-3.99012	6.6023	7.67249	-3.99012
MIN00297	-0.498597	-3.99012	-3.99012	-3.99012	-3.99012
MIN00298	0.202382	-3.99012	-3.99012	-3.99012	-3.99012
MIN00299	0.671021	-3.99012	-3.99012	-3.99012	-3.99012
MIN00300	-0.498597	-3.99012	-3.99012	-3.99012	-3.99012
MIN00301	-3.99012	4.03241	-3.99012	-3.99012	-3.99012
MIN00302	3.87931	-3.99012	-3.99012	-3.99012	-3.99012
MIN00303	-3.99012	-3.99012	-3.99012	-3.99012	5.04366
MIN00304	0.75725	-3.99012	-3.99012	-3.99012	-3.99012
MIN00305	3.09536	-3.99012	-3.99012	-3.99012	5.12582
MIN00306	4.08476	-3.99012	-3.99012	-3.99012	-3.99012
MIN00307	-3.99012	4.98854	-3.99012	-3.99012	6.27496
MIN00308	10.3321	8.11831	6.53825	8.3622	6.53761
MIN00309	2.48769	-3.99012	-3.99012	6.80196	11.358
MIN00310	-3.99012	3.25192	-3.99012	-3.99012	-3.99012
MIN00311	-3.99012	-3.99012	-3.99012	-3.99012	5.95362
MIN00312	2.13243	-3.99012	-3.99012	-3.99012	-3.99012
MIN00313	1.18802	-3.99012	-3.99012	-3.99012	-3.99012
MIN00314	2.56134	3.25192	-3.99012	-3.99012	-3.99012
MIN00315	0.139446	-3.99012	-3.99012	-3.99012	-3.99012
MIN00316	3.63966	3.49001	-3.99012	-3.99012	5.70905
MIN00317	-0.144239	-3.99012	-3.99012	-3.99012	-3.99012
MIN00318	-3.99012	-3.99012	-3.99012	-3.99012	6.27496
MIN00319	2.27061	-3.99012	-3.99012	-3.99012	-3.99012
MIN00320	1.18802	-3.99012	-3.99012	-3.99012	-3.99012
MIN00321	7.2316	8.39595	8.03176	6.53221	6.9064
MIN00322	1.61458	-3.99012	-3.99012	-3.99012	-3.99012
MIN00323	2.61998	-3.99012	-3.99012	-3.99012	-3.99012
MIN00324	-3.99012	4.30612	-3.99012	7.02913	-3.99012
MIN00325	-3.99012	-3.99012	7.88499	-3.99012	-3.99012
MIN00326	-3.99012	-3.99012	-3.99012	-3.99012	5.5983
MIN00327	-3.99012	3.49001	-3.99012	-3.99012	-3.99012
MIN00328	1.63747	-3.99012	-3.99012	-3.99012	-3.99012
MIN00329	-3.99012	7.41105	-3.99012	-3.99012	-3.99012
MIN00330	7.58204	-3.99012	6.47123	-3.99012	5.5983
MIN00331	4.40455	-3.99012	-3.99012	-3.99012	-3.99012
MIN00332	0.00462034	-3.99012	-3.99012	-3.99012	-3.99012
MIN00333	11.3123	8.49838	11.8713	11.8785	11.7131
MIN00334	0.481305	-3.99012	-3.99012	-3.99012	-3.99012
MIN00335	0.531132	-3.99012	-3.99012	-3.99012	-3.99012
MIN00336	-3.99012	-3.99012	-3.99012	-3.99012	6.81029
MIN00337	6.6326	6.81936	9.9288	-3.99012	10.3645
MIN00338	-3.99012	-3.99012	-3.99012	-3.99012	7.2373
MIN00339	4.74993	-3.99012	-3.99012	-3.99012	-3.99012
MIN00340	-0.144239	-3.99012	-3.99012	-3.99012	-3.99012
MIN00341	-0.144239	-3.99012	-3.99012	-3.99012	-3.99012
MIN00342	1.30707	-3.99012	-3.99012	-3.99012	-3.99012
MIN00343	3.22944	-3.99012	-3.99012	-3.99012	-3.99012
MIN00344	0.838601	-3.99012	-3.99012	-3.99012	-3.99012
MIN00345	0.202382	-3.99012	-3.99012	-3.99012	-3.99012
MIN00346	-3.99012	9.19993	8.41725	-3.99012	-3.99012
MIN00347	-0.602933	-3.99012	-3.99012	-3.99012	-3.99012
MIN00348	-3.99012	3.49001	-3.99012	-3.99012	-3.99012
MIN00349	0.714781	-3.99012	-3.99012	-3.99012	-3.99012
MIN00350	0.7985	-3.99012	-3.99012	-3.99012	-3.99012
MIN00351	0.7985	-3.99012	-3.99012	-3.99012	-3.99012
MIN00352	0.320529	-3.99012	-3.99012	-3.99012	-3.99012
MIN00353	2.28518	-3.99012	-3.99012	-3.99012	-3.99012
MIN00354	3.82053	-3.99012	-3.99012	-3.99012	-3.99012
MIN00355	-3.99012	-3.99012	-3.99012	-3.99012	6.47629
MIN00356	-0.602933	-3.99012	-3.99012	-3.99012	-3.99012
MIN00357	-0.0678732	-3.99012	-3.99012	-3.99012	-3.99012
MIN00358	0.481305	-3.99012	-3.99012	-3.99012	-3.99012
MIN00359	-3.99012	-3.99012	-3.99012	-3.99012	8.94541
MIN00360	4.36739	4.90869	-3.99012	-3.99012	-3.99012
MIN00361	0.0736187	-3.99012	-3.99012	-3.99012	-3.99012
MIN00362	0.877615	-3.99012	-3.99012	-3.99012	-3.99012
MIN00363	0.139446	-3.99012	-3.99012	-3.99012	-3.99012
MIN00364	-3.99012	-3.99012	-3.99012	-3.99012	5.53956
MIN00365	-3.99012	-3.99012	-3.99012	-3.99012	4.41862
MIN00366	-0.602933	-3.99012	-3.99012	-3.99012	-3.99012
MIN00367	2.48769	-3.99012	-3.99012	-3.99012	-3.99012
MIN00368	7.18333	7.06012	-3.99012	-3.99012	-3.99012
MIN00369	1.33535	-3.99012	-3.99012	-3.99012	-3.99012
MIN00370	0.57929	-3.99012	-3.99012	-3.99012	-3.99012
MIN00371	0.262671	-3.99012	-3.99012	-3.99012	-3.99012
MIN00372	-0.401406	-3.99012	-3.99012	-3.99012	-3.99012
MIN00373	3.61104	-3.99012	-3.99012	-3.99012	5.53956
MIN00374	-3.99012	-3.99012	-3.99012	-3.99012	5.47833
MIN00375	8.71093	8.28174	7.24799	7.25133	9.80887
MIN00376	-3.99012	-3.99012	-3.99012	-3.99012	5.53956
MIN00377	-3.99012	-3.99012	-3.99012	-3.99012	4.65833
MIN00378	3.2143	-3.99012	-3.99012	-3.99012	-3.99012
MIN00379	-3.99012	-3.99012	7.36337	-3.99012	-3.99012
MIN00380	1.30707	5.3924	7.32593	-3.99012	6.04091
MIN00381	0.429687	-3.99012	-3.99012	-3.99012	-3.99012
MIN00382	-3.99012	6.15096	-3.99012	-3.99012	-3.99012
MIN00383	3.27394	5.94623	-3.99012	-3.99012	-3.99012
