# Supplementary material for: Stage-Wise Identification and Analysis of miRNA from Root-Knot Nematode Meloidogyne incognita
Source: Int J Mol Sci. 2016 Oct 21;17(10):1758. doi: 10.3390/ijms17101758 (PMC5085782; doi:10.3390/ijms17101758)
Supplement: Supplementary file 1 [file ijms-17-01758-s001.zip › 12. ijms-150713 supplementary materials/Table_S2.xlsx]

## Sheet: S2_mireap_novel_miRNA
Table S2. Novel miRNAs identified from unannotated sRNAs using miREAP software
Id	location	minimum free energy (mfe)	Id(5p)	Id(3p)	count	count(5p)	count(3p)	sequence	structure	mfe Index (MFEI)	sequence(5p)	sequence(3p)	Length (5p)	Length (3p)
Mi-egg-m0001	Minc_Contig1005:10056:10149:-	-39.1	-	Mi-egg-m0001-3p	12	-	12	AGTCTGATCATTTGATAAAAAGTTTTATCCGATAAATGTGAAAACACCAATAACTGTATTTATCGGGTTATAACTTTTTAACGAGTGATCAGAC	.(((((((((((((.(((((((((..((((((((((((((....)))..........)))))))))))...))))))))).)))))))))))))	-0.921875	-	TCGGGTTATAACTTTTTAACGA	0	22
Mi-egg-m0002	Minc_Contig1022:10067:10145:+	-19.2	Mi-egg-m0002-5p	Mi-egg-m0002-3p	15	6	9	GGACTGAATCTTGAGACTCTTCAAGTAATCTCAGTCCTGGACTGAAACTTGAGACTCTAATGAACGACTGATTGTGTCG	........((...(((.(((.(((((....((((((...)))))).)))))))).)))...)).((((.......))))	-0.921875	TTGAGACTCTTCAAGTAATCTCA	AAACTTGAGACTCTAATGA	23	9
Mi-egg-m0003	Minc_Contig1029:12756:12849:-	-39.2	Mi-egg-m0003-5p	-	8299	8299	-	ATTGATCCGCACTTGTAGTGGTGTAAGCTTGTTTTGTAAAAGCAATTTTGTTGCGCCCAGGCAAATAAGCTCGCTTCTACAGGCGTGGGTCTTC	...(((((((.(((((((.((((..(((((((((.((....(((((...)))))......))))))))))))))).))))))).)))))))...	-0.919512	ACTTGTAGTGGTGTAAGCTTGTT	-	23	0
Mi-egg-m0004	Minc_Contig1040:12325:12409:+	-46.2	Mi-egg-m0004-5p	-	47	47	-	CTGTCGAATTCGGGACGACATGGTATGGTTCGATGCGCCTCGACGAGCTGAATCGAATCATATCAGGTTGTCCCGGATTCAACCA	.....((((((((((((((.((((((((((((((.((.(((...))).)).)))))))))))))).)))))))))))))).....	-0.837143	CGGGACGACATGGTATGGTTCG	-	22	0
Mi-egg-m0005	Minc_Contig1073:14279:14374:+	-28.1	Mi-egg-m0005-5p	-	9	6	-	TGATATTTTTCTTTTCTTAGGATATAAGGACCTATGTTCAAGGGTTCTGGTAGCAGATCGATATGGGTTCTTATTTCTAACGTGGATCTAGATCAG	((((.....(((....((((((.(((((((((((((((....(((.(((....)))))))))))))))))))))))))))...))).....)))).	-0.819444	CTTTTCTTAGGATATAAGGACCTA	-	24	0
Mi-egg-m0006	Minc_Contig1085:3816:3893:+	-34.5	Mi-egg-m0006-5p	-	103	103	-	TTTGCCAATAAGGCTAAAACTCCACATTTTGCCAAAAGTTTGTTGACAAAACGTAGGTTTTTAGCCTTATTGGCAAAA	(((((((((((((((((((..((((.(((((.(((.......))).))))).)).)).))))))))))))))))))).	-0.819459	AGGCTAAAACTCCACATTTTGCC	-	23	0
Mi-egg-m0007	Minc_Contig1089:10260:10343:-	-18	-	Mi-egg-m0007-3p	62	-	62	TCAAACTTATTGTTAGTATACAAAATACCTCTGGTTTGGGATCTCCTTCTGGGGGATGACATTGTAATTGAACAGTTTTCCCTT	........((((((....(((((.((.((((..(...(((....))).)..))))))....)))))....))))))........	-1.35192	-	GGGGGATGACATTGTAATTGAACA	0	24
Mi-egg-m0008	Minc_Contig109:1829:1925:+	-63.67	Mi-egg-m0008-5p	Mi-egg-m0008-3p	11	10	1	GGCACGTTTTTCTGGGTGTGTTGGAGGATGACTGACAGGATAACACTCACAATTTATTGTCAGTCATACTCCAACGCACCCAGAAAAACGTGTCCTG	((((((((((((((((((((((((((.(((((((((((..................))))))))))).))))))))))))))))))))))))))...	-0.98913	TCTGGGTGTGTTGGAGGATGACT	GTCATACTCCAACGCACCCAGAAAA	23	25
Mi-egg-m0009	Minc_Contig10:42145:42237:-	-52.5	-	Mi-egg-m0009-3p	5	-	5	ATAGCAAGTACAGTAACCGACCGAGTTACTGTACTTGCTATGTTCCTAGTAGGAACATAGTAAGTACAATAACTCGGTCGGTAGAGCGAGTTA	.((((..((.(....(((((((((((((.(((((((((((((((((.....))))))))))))))))).))))))))))))).).))..))))	-0.663415	-	TAAGTACAATAACTCGGTCGGTA	0	23
Mi-egg-m0010	Minc_Contig10:50833:50933:-	-19.9	-	Mi-egg-m0010-3p	7	-	7	TCTAGCTATTTTCGGCAACACTAAATGAAAGTTCAAGAAATACCAGGAAATTTTCGGTAAAGGTCTTGTATTAGATTTGTCGTGTAAGGCTTATAGATAGG	.....((((((..(((.(((((((((..((...(((((..((((.(((....)))))))....)))))..))..)))))..))))...)))...)))))).	-0.678049	-	GTATTAGATTTGTCGTGTAAGGCT	0	24
Mi-egg-m0011	Minc_Contig1105:1121:1198:+	-47	Mi-egg-m0011-5p	Mi-egg-m0011-3p	1577	93	1484	GGTTATTCTGCAAATAACAGCTCTTCTAAATATGAAATTAATTCTATTTAGAAGAGCTGTTATTTGCAGAATACTCCA	((.(((((((((((((((((((((((((((((.(((.....))))))))))))))))))))))))))))))))..)).	-1.49118	CAAATAACAGCTCTTCTAAATA	TTTAGAAGAGCTGTTATTTGCA	22	22
Mi-egg-m0012	Minc_Contig1105:1119:1196:-	-46	Mi-egg-m0012-5p	Mi-egg-m0012-3p	1576	94	1482	GAGTATTCTGCAAATAACAGCTCTTCTAAATAGAATTAATTTCATATTTAGAAGAGCTGTTATTTGCAGAATAACCAA	(..((((((((((((((((((((((((((((((((.....))).)))))))))))))))))))))))))))))..)..	-0.911628	CAAATAACAGCTCTTCTAAATA	TTTAGAAGAGCTGTTATTTGCA	22	22
Mi-egg-m0013	Minc_Contig110:38846:38920:+	-41.3	Mi-egg-m0013-5p	-	36	35	-	CGGTTCGATAGGTCGAACCGGGCATCGAATTTTGGCAAAAAAGACTCGGTGCCCGGTTCGATAAAAATCAGGCCC	.(((..(((..(((((((((((((((((.((((.......)))).)))))))))))))))))....)))..))).	-0.911628	GGTCGAACCGGGCATCGAATTT	-	22	0
Mi-egg-m0014	Minc_Contig1111:13155:13251:-	-22.4	-	Mi-egg-m0014-3p	43	-	43	CTATTTCTGGCCTAGTACCAATATCTCGTACTTTGGAGTATGAATTTTATAAGATAATTTTGTTAAGAGTACGAATTTTGGTACGAGCATCAAACGA	.........((...(((((((.((.(((((((((.......(((((.........))))).....))))))))))).)))))))..)).........	-0.967632	-	AGAGTACGAATTTTGGTACGAG	0	22
Mi-egg-m0015	Minc_Contig1120:13429:13504:-	-26.7	Mi-egg-m0015-5p	-	11	11	-	ATTTAAAGAAGATGGACTGCCATACGCCCATGGACGAACATCACGATTGGGTATTGGGAGTCCATCATAACGTCCG	..........((((((((.(((...(((((....((.......))..)))))..))).))))))))..........	-0.922895	GATGGACTGCCATACGCCCATGG	-	23	0
Mi-egg-m0016	Minc_Contig1122:6606:6687:-	-35.1	-	Mi-egg-m0016-3p	12	-	12	GTAGGGTTGTCGGGTTCAGATATCCGGATCTGAAAAAGGCCGGATAGCCGAAATTTAGGTCGGATATCGGATCCGGATCTTG	.(((((((..(((((((.((((((((.(((((((...(((......)))....)))))))))))))))))))))))))))))	-0.56875	-	ATTTAGGTCGGATATCGGAT	0	20
Mi-egg-m0017	Minc_Contig1134:11154:11233:+	-20.3	Mi-egg-m0017-5p	-	35	34	-	TATAACTTCGTTCAGAATCGTCGAATCCGGGACAATTTGATATGGTTTGATGCGCCTCGACGAGCTGAATCGAATCATAC	......(((((((((..(((((((...((.(.(((...........))).).))..))))))).))))).))))......	-1.30476	TTCAGAATCGTCGAATCCGGG	-	20	0
Mi-egg-m0018	Minc_Contig1138:5321:5415:-	-38.8	Mi-egg-m0018-5p	Mi-egg-m0018-3p	54	48	5	GACTCCATTTTTAAGCACACTCTTAAGGATGAAAAAAATGTAGAGGAGCTAAATTAGATAAAAAATCCTCGGAGTGTGCTTACAAATGGGGTCTG	((((((((((.((((((((((((..(((((..........(((.....))).............))))).)))))))))))).))))))))))..	-1.29355	TTAAGCACACTCTTAAGGATGA	ATCCTCGGAGTGTGCTTACAA	22	20
Mi-egg-m0019	Minc_Contig1147:7272:7358:+	-25.9	-	Mi-egg-m0019-3p	61	-	61	AAATTCACGTTTTGCCAATAGTGTTGTGTTGACAAAAAGAGGATTTTAGCCTTATTGGCAAAATATGGATTGGCAGAATATGAGGAG	...((((..((((((((((.(((((.(((..(......((((.......)))).)..))).)))))..))))))))))..))))...	-1.71389	-	TGGCAAAATATGGATTGGCAGA	0	22
Mi-egg-m0020	Minc_Contig1163:10582:10658:+	-18.76	Mi-egg-m0020-5p	-	6	6	-	AAATTCTACCGTACTGTACTGTCGGCCGTGAGTTTTCTGTACCGTATTACGGACCTTACTACAATACGGAATACCGA	........(((((.((((.((..((((((((...............)))))).)).)).)))).)))))........	-0.56875	GTACTGTACTGTCGGCCGTGAGTT	-	24	0
Mi-egg-m0021	Minc_Contig1163:1834:1934:-	-21.02	-	Mi-egg-m0021-3p	5	-	5	ACAAGAAGAAGAATTATTATCTTCAATAGATGTTAAAGACAAAACTTGTGGTAAAGGTGTAGAATTTGATGATCTTGGAGGTATTGGTGGAACACTTGGAC	.((((.......((((.((((((((..((((((((((.(((...(((......))).)))....)))))).)))))))))))).))))......))))...	-1.30688	-	GATGATCTTGGAGGTATTGGTGGA	0	24
Mi-egg-m0022	Minc_Contig1165:11038:11116:-	-34.82	Mi-egg-m0022-5p	-	14	14	-	TTCGGTTACTTTTCTCCTGAGGCGGCTCAAATGTCCCTTAAATTCTCATTTGAACCGCCACAGGCGAAAATTAACCCGT	...(((((.(((((.((((.(((((.(((((((.............))))))).))))).)))).))))).)))))...	-0.765833	TTTCTCCTGAGGCGGCTCAAATG	-	23	0
Mi-egg-m0023	Minc_Contig1171:4653:4740:+	-27.3	-	Mi-egg-m0023-3p	21	-	21	ATCCGTTGGTGAGAAACGGGGTACTTAAAGTAGGGGATGGTGGATTAGTCACCGCTATCGGGGTTATAGAGGTATTCAACCAATGGTG	..((((((((........((((((((...((((..((((((((........))))))))....))))..)))))))).))))))))..	-0.827941	-	ATCGGGGTTATAGAGGTATTCA	0	22
Mi-egg-m0024	Minc_Contig1172:1714:1804:+	-37.9	Mi-egg-m0024-5p	-	218	215	-	ATCACAATTTTGGGCAAGAGAGGGAACAATTAATTTTTACTGAAAAAGGACAATTGGAGATAATTGTCCCTCTCTTGCCCAAATATTTATA	........(((((((((((((((((.((((((.((((((.((........))..)))))))))))))))))))))))))))))........	-1.00294	TGGGCAAGAGAGGGAACAATTAA	-	23	0
Mi-egg-m0025	Minc_Contig1172:14986:15064:-	-32.8	Mi-egg-m0025-5p	Mi-egg-m0025-3p	13	10	3	TTTCGGAAATATACTCTGGTTTTATAACACTTTTTACCAAAAAAAGTGTTATAAAACTGGAGTATATACTACTCAGAAA	........((((((((..(((((((((((((((((.....)))))))))))))))))..))))))))............	-0.536538	ATACTCTGGTTTTATAACACT	TGTTATAAAACTGGAGTATATAC	20	23
Mi-egg-m0026	Minc_Contig1178:8971:9042:-	-21	-	Mi-egg-m0026-3p	13	-	13	TGTGTGGTTGACTGGGTAGTGTGTTTGTTCTCAGTCTTGAGGACTTATAAGGGTATTAGGTTCGAACCAGAC	.((.(((((((((..(((.(.(((..((((((......))))))..)))..).)))..))))..))))).))	-2.04348	-	AGGACTTATAAGGGTATTAGGTT	0	23
Mi-egg-m0027	Minc_Contig117:7520:7619:-	-18.1	-	Mi-egg-m0027-3p	41	-	38	CTTTATTCCTGTTAGAAAGAATTTCTAGTTAAAGAATAGACGGAAAATTAAAGTTTATTAAAAGTTTAAAGAAAATTGGTCTGTTAGGAGACCAACCTTA	.....((((((.((((..((.(((((..(((((.(((((((...........))))))).....)))))))))).))..)))).))))))..........	-2.09091	-	AAAGAAAATTGGTCTGTTAGGAG	0	23
Mi-egg-m0028	Minc_Contig1192:15718:15799:+	-26.72	-	Mi-egg-m0028-3p	7	-	7	GTCTTAGGGATCCCATCTACCCCAGGGACGGATCAGGTTCAGAAAAAGGTTCGGATGAGGAGGTAGGGGGGGGGGGGGGGAG	.((((.....((((..(((((((..(..((((((.............))))))..)..)).)))))..)))).....)))).	-0.824138	-	TCGGATGAGGAGGTAGGGGGGG	0	22
Mi-egg-m0029	Minc_Contig1194:11380:11462:+	-23.1	Mi-egg-m0029-5p	-	5	5	-	CTAGACATCGTACCTAGAACTAGAGATCGGACAGTGCCGTACTACGCGGTATTTTTCGATATTTATCGGGATTACGTATCGTA	...((...(((((((.((..((((.((((((.((((((((.....)))))))).)))))).)))))))))..))))..))...	-0.893023	TACCTAGAACTAGAGATCGGACAG	-	24	0
Mi-egg-m0030	Minc_Contig1199:11343:11419:-	-22.2	-	Mi-egg-m0030-3p	15	-	14	AAGTCAATCGTCGCTCATAATCTCTCGGTAATGAACCATAAGTGTATCGAGAACGATCGTGAAGGGGACGCTGATAA	..((((..((((.((((..(((((((((((....((.....)).))))))))..)))..)))..).)))).))))..	-1.32903	-	GTATCGAGAACGATCGTGAAGGGG	0	24
Mi-egg-m0031	Minc_Contig1207:2701:2794:+	-24.6	Mi-egg-m0031-5p	-	6	6	-	AGTCTAGATAGAGCAGAGGTGGGTCGGAATTCCGATTTCCGTAAAAAATTGATTTCTGATTTCCGAGTTCCGACTTTTGAGCCAGTTCCGATTT	((((..(((.(..(((((((.((((((((.((.((..((.((.....)).))..)).)).))))))...)).)))))))..)..)))..)))).	-1.10435	GAGCAGAGGTGGGTCGGAAT	-	20	0
Mi-egg-m0032	Minc_Contig1220:6157:6247:+	-47.7	Mi-egg-m0032-5p	Mi-egg-m0032-3p	63	62	1	CAGACCCTGGAGGCCAACTCCAAATATTTGTAGATTTTTAACTCCAAGTACTATTTGCCCAAGTATTTGGAGTTGACCTCCAGGGTCATTT	..(((((((((((.(((((((((((((((((((((.....((.....))...))))))..))))))))))))))).)))))))))))....	-0.865306	AGGCCAACTCCAAATATTTGTA	CAAGTATTTGGAGTTGACCTCC	22	22
Mi-egg-m0033	Minc_Contig1221:10148:10234:+	-27.8	Mi-egg-m0033-5p	-	10	10	-	TACTTCCTTTTTTGGGAATTTTTTTGCGGGACTCTTGTACAGAAGTAAATAAATTAGTCCGCAAAACAGTTTGCAAAAAAGGTTAAT	.....(((((((((.(((((.((((((((.(((..(.(((....))).....)..))))))))))).))))).))))))))).....	-2.37778	TTTGGGAATTTTTTTGCGGGACT	-	23	0
Mi-egg-m0034	Minc_Contig1225:5453:5534:+	-22.34	Mi-egg-m0034-5p	Mi-egg-m0034-3p	16	14	2	TTCGGTTACTTTTCTCCTGAGGCGGCTCAAATGTCCCTTAAATTCTCCATTTGAACCACCACATGCGAAAATTAACCCGTCA	...(((((.(((((.(.((.((.((.(((((((..............))))))).)).)).)).).))))).))))).....	-2.30588	TTTCTCCTGAGGCGGCTCAAATG	TTTGAACCACCACATGCGAAAAT	23	23
Mi-egg-m0035	Minc_Contig1240:14437:14534:-	-28	Mi-egg-m0035-5p	-	12	12	-	GGAAGGTTCGATTCCGCTCGGGGATTTAATTATTTTATTAGGTTTTTTGATCTTTGATCAAAATATTTCAGTCCCCGACTGAAATTCCCAGCCCCCCA	((..((((.((((.((.(((((((((.((.((((((((((((((....)))))..))).)))))).)).))))))))).)).))))...))))..)).	-0.646154	ATTCCGCTCGGGGATTTAATTA	-	22	0
Mi-egg-m0036	Minc_Contig1258:6792:6862:-	-20.8	Mi-egg-m0036-5p	-	8	8	-	GAATTGAAGCCCGGCACGCGAAGATCGAGTTTTCTGCTTTCCTCCGGTCTTTGCTTTGCCACCTTTACCAC	....(((((...((((.((((((((((((............)).))))))))))..))))..)))))....	-1.29722	CCGGCACGCGAAGATCGAGTTT	-	22	0
Mi-egg-m0037	Minc_Contig126:1262:1362:-	-21.2	-	Mi-egg-m0037-3p	11	-	11	GAGACTAGGTAGCCTGTAGTGAGGCGGTTTGTGTATTTTTATTCTTTTGGGCATTTTGGAATGGGACGAATTGTAGAATTAAGCAGGATAGCGCTATGCTT	(((..(((((..((((((((...(((((((((.....((((((((............)))))))))))))))))...)))..)))))...)).)))..)))	-0.919444	-	GAATTGTAGAATTAAGCAGGATAG	0	24
Mi-egg-m0038	Minc_Contig126:23808:23900:-	-30.83	Mi-egg-m0038-5p	-	8	8	-	TTCTTCTTTCTAGGGTTGGGCCGGATCGGGATCCCGACATAAAATCGGGATTTTAGAATAATGATCCCGAATCGGGACCGGGATTGACTGAAA	(((.((..(((..((((...((((.((((((((((((.......))))))..............)))))).)))))))).)))..))..))).	-1.06	TAGGGTTGGGCCGGATCGGGA	-	20	0
Mi-egg-m0039	Minc_Contig1272:14865:14937:-	-48.3	-	Mi-egg-m0039-3p	9	-	9	TGCCAATAAGGCTAAAATTACACGTTTTGCCAATAATGTTATTGGCAAAATGTGTGATTTTAGCCTCATTGGC	.((((((.(((((((((((((((((((((((((((....))))))))))))))))))))))))))).))))))	-0.8575	-	TTGGCAAAATGTGTGATTTTAG	0	22
Mi-egg-m0040	Minc_Contig1276:14184:14265:+	-37.82	-	Mi-egg-m0040-3p	8	-	8	AGACCGGTTAATTTTCGCCTGGGCGACTCAACTGGAGAATTTAAGTACATCTGAACCGCCAGAGGCGAAAGTTAACCAGTCG	.(((.(((((((((((((((.((((..(((..((.............))..)))..))))..))))))))))))))).))).	-1.1	-	TCTGAACCGCCAGAGGCGAAAGT	0	23
Mi-egg-m0041	Minc_Contig127:14213:14289:-	-27.8	-	Mi-egg-m0041-3p	10	-	10	TGTTTATCAGTTTCTAACTGCCCCTGCGAAGATGGAGCAGAATGCTCCGTTATCGAGGCTGAAGAGGTCGATGCACC	.((.((((..(((((....(((....(((.((((((((.....)))))))).))).)))...)))))..)))).)).	-0.66875	-	CCGTTATCGAGGCTGAAGAGG	0	20
Mi-egg-m0042	Minc_Contig1283:957:1044:+	-38.3	Mi-egg-m0042-5p	Mi-egg-m0042-3p	11	6	5	TCGGACGAGTTTTGACAAAGTTATGACATTATTTAGACCTACCGGAGTCTGCTCTTTATGTCATAACTTTGTCAAATCATGTCCAATC	..(((((.(.(((((((((((((((((((....((((((.....).)))))......))))))))))))))))))).).)))))....	-2.00857	TTTGACAAAGTTATGACATTATT	TTATGTCATAACTTTGTCAAATC	23	23
Mi-egg-m0043	Minc_Contig128:35070:35148:-	-21.2	-	Mi-egg-m0043-3p	6	-	6	CTTCTTGAAAGCAATTCTCAATTATTAGTGTCATACATTAGAAAATGTTTGACAATAGTTTGAGGTTGCATGTATTGGA	..........(((((.(((((..((((.(((((.(((((....))))).))))).))))))))))))))..........	-0.536	-	GTTTGACAATAGTTTGAGGTTGC	0	23
Mi-egg-m0044	Minc_Contig129:34507:34591:+	-19.1	-	Mi-egg-m0044-3p	5	-	5	GATCTTCCAAAATTCTCAAAATTTTTGTCTGCGGCGCTGAAAATTTTTGAGAGTAAGCATGGATTAATGGGGATCTGGAGTGATA	.((((((((..(((((((.((((..((..(((....((.((.....)).)).)))..))..))))..))))))).))))).))).	-0.536	-	TAAGCATGGATTAATGGGGATC	0	22
Mi-egg-m0045	Minc_Contig12:26356:26436:+	-51.64	Mi-egg-m0045-5p	Mi-egg-m0045-3p	43	10	32	CTAGGTCATCCCGCCTAGAAAAGAAGAGAGTGGCTTTGTTTATGTTTTCACTCTCTTCTTTTCTAGACGGGATGACCTGTT	.((((((((((((.(((((((((((((((((((..............))))))))))))))))))).))))))))))))..	-1.13548	CCGCCTAGAAAAGAAGAGAGTG	CTCTCTTCTTTTCTAGACGGG	22	20
Mi-egg-m0046	Minc_Contig1300:8072:8148:+	-37.8	Mi-egg-m0046-5p	Mi-egg-m0046-3p	20	15	5	ATATTTGAGCTCTGCTCCAGTTTATGAGTCCATAAATTGAGATTGGACTCATGAACTGGAATAGAGCCTATATTTGT	........((((((.(((((((((((((((((...........))))))))))))))))).))))))..........	-1.13444	TCTGCTCCAGTTTATGAGTCCA	GACTCATGAACTGGAATAGAGC	22	22
Mi-egg-m0047	Minc_Contig1314:11751:11832:-	-43.8	Mi-egg-m0047-5p	Mi-egg-m0047-3p	31	30	1	TTTTGCCAATAAGGCTAAAAATCCGCGTTTTGCCAATAAGTGTGTTGACAAAACGTGGGGTTTTAGCCTTTCTGGCGAAATA	((((((((..((((((((((..((((((((((.(((((....))))).))))))))))..))))))))))..))))))))..	-0.649677	AAGGCTAAAAATCCGCGTTTTGC	AACGTGGGGTTTTAGCCTTTC	23	20
Mi-egg-m0048	Minc_Contig1323:6907:6992:-	-20.2	-	Mi-egg-m0048-3p	6	-	6	CCAAATCGAGTCTATATTGTGAGTCGCCAGCTTTATAATTAGAAATAGAGCCGGGACTGTAAAAAATACCGACTGCATCGAAAAAT	.....(((((((..((((.((((((.((.(((((((........))))))).)))))).))...))))..)))....)))).....	-0.649677	-	GGGACTGTAAAAAATACCGACTGC	0	24
Mi-egg-m0049	Minc_Contig132:16815:16909:-	-20.5	-	Mi-egg-m0049-3p	5	-	5	AAATGTTGTTGTTGCTGTAAATGTGAAGTATTTGTTGTAATATCCCCATTGAGTTGAATACAATTTCTAATGTTTACAGAGCTGCAAGGGCGAGG	...((((.((((..((((((((((..((...((((..((((.((......))))))...))))...)).))))))))))....)))).))))...	-0.818919	-	AATTTCTAATGTTTACAGAGCTGC	0	24
Mi-egg-m0050	Minc_Contig1336:13361:13442:+	-36.49	Mi-egg-m0050-5p	Mi-egg-m0050-3p	114	112	1	CCGGTTAATTTTTACCCGTGTCGGCTCAAATAGAGAAGAATAAGAGCATTTGAGCCGCCACGGGGGAAAATTAACATGTCGC	...(((((((((..((((((.((((((((((................)))))))))).))))))..))))))))).......	-0.818919	TTTACCCGTGTCGGCTCAAATA	TTTGAGCCGCCACGGGGGAAAATT	22	24
Mi-egg-m0051	Minc_Contig1354:2561:2654:-	-20	-	Mi-egg-m0051-3p	6	-	6	TTAAAAAAAATTTTTCTTTTAGGAAAGCCAGTAGATTGGTGGGCGCTAGGCGTCATTCTTTACGAATTTCTTGTTGGAATTGTACCATTTTTGG	.........((..((((..(((((((....(((((..(...(((((...))))).)..)))))...)))))))..))))..)).(((....)))	-0.888235	-	TACGAATTTCTTGTTGGAATTGTA	0	24
Mi-egg-m0052	Minc_Contig1374:11:108:-	-19.4	-	Mi-egg-m0052-3p	36	-	35	GAGTATTCCTACTCAGTTGGGCATATTGAGATGGGACGAATTTTTAAATAGGGTGGATTTTTGTACATTGGGACGGATCGTGGGTGGGACGAATTTAG	......(((((((((..((..(...((..((((..(((((..((((.......))))..))))).))))..))..)..))))))))))).........	-0.888235	-	TTGGGACGGATCGTGGGTGGG	0	20
Mi-egg-m0053	Minc_Contig1387:9152:9244:+	-56.9	Mi-egg-m0053-5p	-	6	6	-	AATTTATGGCTTTGCGTTATTGTGGCCGCGCGTTGTTTTAGGCGGGACACGCCCACATTGTCGCGCGGCCACATTGTCGCAGAGCCATAACTT	...(((((((((((((.((.((((((((((((.(((....((((.....)))).)))....)))))))))))).)).)))))))))))))...	-0.924242	TTTGCGTTATTGTGGCCGCGCG	-	22	0
Mi-egg-m0054	Minc_Contig1395:11080:11169:-	-26.4	-	Mi-egg-m0054-3p	7	-	7	GAACAATTTTGGGTGAAAAATTCGATTTTTCGAGTGATAGCTCATTTGAAAGAGCATCTCGAGCTGAGTCGAATGACACCAAAATCAGCT	.....(((((((.((....(((((((((((((((.....((((........))))..))))))..)))))))))..))))))))).....	-0.815152	-	TCTCGAGCTGAGTCGAATGACACC	0	24
Mi-egg-m0055	Minc_Contig1398:8797:8892:-	-56.4	Mi-egg-m0055-5p	Mi-egg-m0055-3p	47	44	3	TCTTGCGTTTTGCGGAAGAAAATAACATTGAGAATAAAGAGACGCGATTTTGTCTCTCCTTTTTTCAATGCTATTTTCTTCCGCAAAACGCAGGAT	((((((((((((((((((((((((.(((((((((...(((((((......)))))))....))))))))).)))))))))))))))))))))))).	-0.897059	TGCGGAAGAAAATAACATTGAG	CAATGCTATTTTCTTCCGCAAA	22	22
Mi-egg-m0056	Minc_Contig13:53329:53420:+	-22.3	Mi-egg-m0056-5p	Mi-egg-m0056-3p	11	8	3	ATCTCGGGAATGACTTGGGCGATTCGGATGGGGCCTGCGGGGTATTAGGTAAGTCGCTATGGGGAATTTTTTGGATAGGTCATTTTGGTGCC	((((..(((((..((..(((((((.(..(((.(((.....))).)))..).)))))))...))..)))))..)))).((.(((....)))))	-1.26333	TGACTTGGGCGATTCGGATGGGG	TTAGGTAAGTCGCTATGGGGAATT	23	24
Mi-egg-m0057	Minc_Contig13:6407:6486:-	-27.9	Mi-egg-m0057-5p	Mi-egg-m0057-3p	10	9	1	ACTCTTTATAAAGCAGGATTTATGCAGGACTTTTCTTGAAATCCAGTATAGAACCTGGCTTTATTAAGAGGAAACTAATC	.(((((.((((((((((.(((((((.(((.(((....))).))).))))))).))).))))))).)))))..........	-1.22581	AAGCAGGATTTATGCAGGACTTT	GTATAGAACCTGGCTTTATTAAGAG	23	25
Mi-egg-m0058	Minc_Contig140:22439:22519:-	-29.3	Mi-egg-m0058-5p	Mi-egg-m0058-3p	33486	5897	27589	CTCGTCTAGCCGACTCTGTTGGTTGTAGGTGTTTTTAAAAATAATCATCACAACCCCCTAGAGTTCGCTAGGTGGAAAATG	.((..(((((.(((((((..((((((.((((.((........)).))))))))))...))))))).)))))..))......	-0.742857	CGACTCTGTTGGTTGTAGGTGTTT	TCACAACCCCCTAGAGTTCGCTAG	24	24
Mi-egg-m0059	Minc_Contig1427:9878:9976:-	-36.26	-	Mi-egg-m0059-3p	40	-	40	GTCTCTATTACAAACCCTACTCTGGCGATAAGTACCCAGCTTTTTTTAGAACCAATGCCAACGCTCTAAAAACAGCTGAGTACTTGTCGCTATAGAGCA	(.((((((...............((((((((((((.(((((.((((((((......((....)))))))))).))))).))))))))))))))))))).	-1.31111	-	AAAAACAGCTGAGTACTTGTCG	0	22
Mi-egg-m0060	Minc_Contig1437:8986:9055:+	-31.5	Mi-egg-m0060-5p	-	7	7	-	ACTGAAAATAAGGCAGGATTTCGGACAGGATCCTGAAAAATCCTGTGCGGGATCCTGTCCTGTGCCGACC	.......(((.((((((((..((.(((((((........))))))).))..)))))))).))).......	-0.945714	AGGCAGGATTTCGGACAGGAT	-	20	0
Mi-egg-m0061	Minc_Contig143:35921:36010:+	-35.3	-	Mi-egg-m0061-3p	8	-	8	GGATGATTTGTTGTTGTCTAAAATAGCCCCGGGGGTCATTTTTTCGATCGACCTCTAGAGGGGGGCTATTTTAGAGAAAATACAGTAATT	.(((...((((..((.((((((((((((((((((((((((.....))).))))))).....)))))))))))))).))...))))..)))	-0.941667	-	AGGGGGGCTATTTTAGAGAAAA	0	22
Mi-egg-m0062	Minc_Contig1440:11783:11869:+	-20.7	Mi-egg-m0062-5p	-	12	12	-	TAGCTGCTGCGTTTTGGTCGTCAAACACGGGAGCTGGGGCAATTTCTTGAGTGGGGGTTAAGATGTCTATCGAAGTTAGTGAGCTAA	((((((((((((((((..(.(((..((.(..(((....))..)..).))..))).)..))))))))...........))).))))).	-0.8	GTTTTGGTCGTCAAACACGGGAGC	-	24	0
Mi-egg-m0063	Minc_Contig1442:9866:9957:-	-24.5	-	Mi-egg-m0063-3p	5	-	5	ATGGGAGTGTATCGCATCCGCATTAATAATAATAATGAATAATTTCTTCTTCTTTTAATTATTATTATTAACGCGGACGTAAATCATCCAAA	...(((.((....((.(((((.((((((((((((((.....................)))))))))))))).))))).))....)))))...	-1.05769	-	ATTATTATTAACGCGGACGTAA	0	22
Mi-egg-m0064	Minc_Contig1444:9558:9623:+	-27.1	Mi-egg-m0064-5p	-	9	9	-	CAAGATTTCCCGGGGTGTGGAGGTTGGGCAGCGGTAGGTTGGTCTGCTCCCAATCGGGGGATTTGG	..((((..(((((..((.((((...((.((((.....)))).))..)))))).)))))..))))..	-0.915385	CGGGGTGTGGAGGTTGGGCAG	-	20	0
Mi-egg-m0065	Minc_Contig1445:10118:10202:+	-26.6	Mi-egg-m0065-5p	-	48	48	-	CGACACGTGTCTCGCGGGTGTAAACGGTTGCTTGGGTTAGAGTAGCAAAACAAGCCTATTGTTAGCCTGCGAAAAAATGGGGTGA	..((.(((...((((((((...((((((.(((((.((((...))))....)))))..)))))).))))))))....)))..))..	-1.145	CTCGCGGGTGTAAACGGTTGCTTG	-	24	0
Mi-egg-m0066	Minc_Contig144:3565:3659:+	-35.9	-	Mi-egg-m0066-3p	5	-	5	AAACATATTTCGCCAATAAGGCTAAAAATTTACGTTTTGGCACTAAGTCTTGTTGACAAACCGTAAGTTTTTACCCTAGTTGGCAAAATGTGTAT	..((((((((.((((((.(((.((((((((((((.((((..((........))...)))).)))))))))))).))).)))))).))))))))..	-0.900263	-	TAAGTTTTTACCCTAGTTGGCA	0	22
Mi-egg-m0067	Minc_Contig144:19256:19327:+	-19.8	Mi-egg-m0067-5p	-	7	7	-	TTTTTAAAATTTGAGGTTGTAGGCGAAAAAATTTCACTTTTTTGGCGCTGCAGGCGCCAAAAATTTTGATTT	...(((((((((..((((((((((.((((((......)))))).)).)))))...)))..)))))))))...	-1.22692	TTGAGGTTGTAGGCGAAAAAAT	-	22	0
Mi-egg-m0068	Minc_Contig144:31836:31918:+	-52	Mi-egg-m0068-5p	Mi-egg-m0068-3p	50	47	3	CCCTTCGCACTACAAGTAGAGTGAAGGGAACATTGTAGGTAAAGCTATGTTCCCTTCATACTACTTGTAGAGTGAAGGGAACA	((((((((.((((((((((.(((((((((((((.((.......)).))))))))))))).)))))))))).))))))))....	-1.18148	TACAAGTAGAGTGAAGGGAACAT	TCCCTTCATACTACTTGTAGAGT	23	23
Mi-egg-m0069	Minc_Contig144:1562:1649:-	-44.3	Mi-egg-m0069-5p	-	57	57	-	TTTTGCGGACAATTTTAATTTTGCGGACACTTTGATAACTGAAGATATCCGCAAAAAGTGTCCGCAAAGTTAGAAATGTTCGCAGAAT	(((((((((((.(((((((((((((((((((((((((.(....).)))).....))))))))))))))))))))).))))))))))).	-1.35769	AATTTTAATTTTGCGGACACTT	-	22	0
Mi-egg-m0070	Minc_Contig144:3572:3652:-	-27.5	Mi-egg-m0070-5p	Mi-egg-m0070-3p	23	18	5	TTTTGCCAACTAGGGTAAAAACTTACGGTTTGTCAACAAGACTTAGTGCCAAAACGTAAATTTTTAGCCTTATTGGCGAAA	.((((((((..(((.((((((.(((((.((((...((........))..)))).))))).)))))).)))..)))))))).	-1.07917	TAGGGTAAAAACTTACGGTTTGT	CAAAACGTAAATTTTTAGCCTT	23	22
Mi-egg-m0071	Minc_Contig1455:9390:9478:+	-29.86	Mi-egg-m0071-5p	-	7	7	-	TTGAAAAAGATCTGGCGAAGTTATGACACAAAAAACAAACAACGTAAACCTATGTTTTTTGTGTTGTAACTTTCTCTGTTCTTGTTCAT	.((((.((((...((.(((((((..((((((((((((...............))))))))))))..))))))).))...)))).)))).	-0.709412	TCTGGCGAAGTTATGACACAAA	-	22	0
Mi-egg-m0072	Minc_Contig1482:4296:4384:+	-62	-	Mi-egg-m0072-3p	5	-	5	TAGGAAGTTCTACCGACCGAGTTACTGTACTTGCTATGTTCCTAGTAGGAACATAGTAAGTACAATAACTCGGTCGGTAGAGCGAGTTA	......((((((((((((((((((.(((((((((((((((((.....))))))))))))))))).))))))))))))))))))......	-0.709412	-	TAAGTACAATAACTCGGTCGGTA	0	23
Mi-egg-m0073	Minc_Contig1484:12272:12364:+	-18.7	Mi-egg-m0073-5p	-	7	5	-	TGAGAAAACTGGAAATGATTTTTGCTCGTTGGTCCTCCATCTTCCCAGAGACGAATGCATTCACGACCAAGATAAATTTGTCGTCTCTTCTCT	.((((.....(((.(((((.((((.((.((((((.....((((....)))).(((....)))..))))))))))))...))))).))))))).	-0.709412	GGAAATGATTTTTGCTCGTTGGTC	-	24	0
Mi-egg-m0074	Minc_Contig1489:7970:8055:-	-41.2	Mi-egg-m0074-5p	Mi-egg-m0074-3p	1074	294	780	CCAAAATTTCAGTCTAAATTCACTGTCTTGGTTTCAAACGTTGTTTGGCCGTACCAAGACATTGAATTTGGACTGAAATTGGTTTT	(((..(((((((((((((((((.(((((((((.((((((...))))))....))))))))).))))))))))))))))))))....	-0.709412	AGTCTAAATTCACTGTCTTGGT	CAAGACATTGAATTTGGACTGA	22	22
Mi-egg-m0075	Minc_Contig1492:4136:4236:-	-19.7	-	Mi-egg-m0075-3p	5	-	5	CATTGGGCTATCGGTACATCGGCATGATCTCGGTAATATATCTTGATATTTCAAAGGAAAACTAACTGAAAACGTGGCGGCTCCATTGGATCCTTCTGCTC	....((((((..((....(((.((((...(((((......((((((....)))..)))......)))))...)))).)))..))..))).)))........	-0.711765	-	GAAAACGTGGCGGCTCCATTGGAT	0	24
Mi-egg-m0076	Minc_Contig149:30796:30878:+	-22.1	-	Mi-egg-m0076-3p	21	-	21	ATAAATATTCGATGTGTAAGGCTCAATAGATTCGTTGTTACCAAGAATTTGTGCTGTTGAAGCTGTAGGCATTGGAGCAATTA	.......((((((((.((.((((((((((((((.(((....))))))).....)))))).)))).)).)))))))).......	-0.709412	-	GTGCTGTTGAAGCTGTAGGCATT	0	23
Mi-egg-m0077	Minc_Contig149:35901:35971:-	-38.5	Mi-egg-m0077-5p	Mi-egg-m0077-3p	148	1	147	GCAAGTTTCGTCCGCAAGTTGTACTATTTTCTGGAAAAAGAAACAGTATGATTTGCGGACAAAACTTGCGG	((((((((.((((((((((..((((..(((((......))))).))))..)))))))))).))))))))..	-0.623226	TCCGCAAGTTGTACTATTTTCT	AAACAGTATGATTTGCGGACA	22	20
Mi-egg-m0078	Minc_Contig14:32467:32547:-	-40.06	Mi-egg-m0078-5p	-	26	26	-	ATTTAAAAAATGGTCTGTCAGTCATAGGTTATAGAAGTCAGTCATAAGTATAACCTATGACTGACTGACCATTTTTTACAT	...((((((((((((.(((((((((((((((((...............))))))))))))))))).))))))))))))...	-0.709412	TGGTCTGTCAGTCATAGGTTAT	-	22	0
Mi-egg-m0079	Minc_Contig14:49890:49967:-	-31.3	Mi-egg-m0079-5p	-	6	6	-	CAAAACAGAAGACAAGCACGAACGGACACGAACAGAAAGTGTGTGTGTGTGTGTGTGTGTGTGTGTCTCGTGTTTTGT	(((((((..(((((.(((((.(((.(((((.(((.(.....).))).))))).))).))))).)))))..))))))).	-0.709412	GACAAGCACGAACGGACACGAACA	-	24	0
Mi-egg-m0080	Minc_Contig1508:71:154:-	-25.3	-	Mi-egg-m0080-3p	8	-	5	TTTGGCCATATCTTCAAGGTAGCGGATTTGAGCTGCTTGGATGAATAGAAGAGAATCTGTTTTGCTGTGAAGACCAGTGCCAAG	.((((((...((((((.((((((((((((...(((.((....)).)))....))))))))..)))).))))))...).))))).	-0.709412	-	GAGAATCTGTTTTGCTGTGAAGAC	0	24
Mi-egg-m0081	Minc_Contig1522:3363:3441:-	-46.9	Mi-egg-m0081-5p	Mi-egg-m0081-3p	17	15	2	CCCTTCGCACTACGTGTAGTGTGAAGGGAACATAAAATTTTTTGATGTTCCCTTTGCACCATATGTAGTGCGAAAGGAA	((.((((((((((((((.(((..((((((((((...........))))))))))..))).)))))))))))))).))..	-0.694545	TACGTGTAGTGTGAAGGGAACAT	TTCCCTTTGCACCATATGTAGT	23	22
Mi-egg-m0082	Minc_Contig152:25359:25436:-	-19.1	-	Mi-egg-m0082-3p	33	-	33	TCTACAGGTATAATAGAATTGAGTTGTTCGGCCCTATGCGAAAGTAATGCCGGCATCCAATTTTTCCTTACATCCTCG	.......(((....(((((((.(.(((.((((....(((....)))..))))))).))))))))....))).......	-1.73182	-	AATGCCGGCATCCAATTTTTCCT	0	23
Mi-egg-m0083	Minc_Contig1542:7849:7935:-	-33.3	Mi-egg-m0083-5p	-	12	11	-	GGCCTTTACTTTTAAATAGAGATCGGAACGGGATCGGGACCCGGTCCCGTTTCCCGGTCCTTTTTCCCGGCTTTTTTGAAGATGCCG	(((.((....((((((.((((...((((.((((((((((..((....))..))))))))))..))))...)))))))))))).))).	-0.791667	TTTAAATAGAGATCGGAACGGGA	-	23	0
Mi-egg-m0084	Minc_Contig1552:6640:6711:+	-19.1	Mi-egg-m0084-5p	-	7	7	-	GGAGTAGTGTCTTCGGGGTTCGGGTCGGGGTTTTTACCAGAAAAAATTGTCGGAGCCGGGTTCCTACCCTCA	.(((..(((.....((((..(((.((.((((((((......))))))..)).)).)))..))))))).))).	-1.51176	CTTCGGGGTTCGGGTCGGGGTTT	-	23	0
Mi-egg-m0085	Minc_Contig1561:11684:11779:-	-44.8	Mi-egg-m0085-5p	Mi-egg-m0085-3p	27	26	1	ATCCTGAATCGGCGGAATTCAATTGGGTACGGTAGGGGACAACTCAGTCCCGCCGATTCAGTCCCGTGCCAATTCAGTCCCGCCGATTCAGTCCCC	...((((((((((((.(((.((((((.(((((...(((((......)))))..(......)..))))))))))).))).)))))))))))).....	-0.854167	GGCGGAATTCAATTGGGTACGGT	GTGCCAATTCAGTCCCGCCGA	23	20
Mi-egg-m0086	Minc_Contig1586:2701:2795:-	-42.9	Mi-egg-m0086-5p	-	12	12	-	CTTGTGTCAAGTAAGGTTGGCGGATAGTTGGAAATCTTCGGATATCCGGACTTTTTTCGGATCCGGATCCGCCAACCTTAGTGTCAAGACACGAT	.(((((((.(.((((((((((((((.(((.((((..(((((....)))))....)))).)))....)))))))))))))).).....))))))).	-1.44839	GTAAGGTTGGCGGATAGTTGG	-	20	0
Mi-egg-m0087	Minc_Contig1590:2720:2809:+	-30.8	-	Mi-egg-m0087-3p	33	-	31	ATTGATCAAGATAGGGCCAAGTTATGGCACAAAAAACATAGGTCTACGTTGTTTATTTTTTGTGGTATAACTTCGTCCGATTTTGTTCAA	.((((.((((((.((((.((((((((.((((((((..(((((.(......)))))))))))))).)))))))).)))).)))))).))))	-0.500233	-	TTTGTGGTATAACTTCGTCCGA	0	22
Mi-egg-m0088	Minc_Contig1590:2719:2810:-	-23.46	Mi-egg-m0088-5p	-	53	52	-	ATTGAACAAAATCGGACGAAGTTATACCACAAAAAATAAACAACGTAGACCTATGTTTTTTGTGCCATAACTTGGCCCTATCTTGATCAATC	(((((.(((.((.((.(.(((((((..(((((((((((...............)))))))))))..))))))).).)).)).))).))))).	-0.572727	ATCGGACGAAGTTATACCACAA	-	22	0
Mi-egg-m0089	Minc_Contig15:46831:46921:-	-40.1	Mi-egg-m0089-5p	Mi-egg-m0089-3p	3922	3911	11	TTTCCGTACTTGGCTCAAAGTTGGACAATTTATATGTTAATCGAAAGAGCTCGTTGATAAATTGTCCATTTTTGAACCAATTACGGAAAGT	((((((((.((((.((((((.(((((((((((((((....((....))...)))..)))))))))))).)))))).)))).))))))))..	-1.32759	TGGCTCAAAGTTGGACAATTTA	AAATTGTCCATTTTTGAACCAAT	22	23
Mi-egg-m0090	Minc_Contig1618:1281:1359:+	-45.9	Mi-egg-m0090-5p	Mi-egg-m0090-3p	8	2	6	TATGGGCCCCCGCTCTTTCGTTGGGCCCCGAGAATGAGCGACGGCTCATTCTCGGGGCGCGAAAGGCGTTTTCTCTTTA	...(((....(((.(((((((...(((((((((((((((....)))))))))))))))))))))))))....)))....	-1.3	CGCTCTTTCGTTGGGCCCC	ATTCTCGGGGCGCGAAAGGCGT	9	22
Mi-egg-m0091	Minc_Contig1618:12406:12484:+	-45.9	Mi-egg-m0091-5p	Mi-egg-m0091-3p	8	2	6	TATGGGCCCCCGCTCTTTCGTTGGGCCCCGAGAATGAGCGACGGCTCATTCTCGGGGCGCGAAAGGCGTTTTCTCTTTA	...(((....(((.(((((((...(((((((((((((((....)))))))))))))))))))))))))....)))....	-0.654054	CGCTCTTTCGTTGGGCCCC	ATTCTCGGGGCGCGAAAGGCGT	9	22
Mi-egg-m0092	Minc_Contig1621:8098:8169:+	-22.4	-	Mi-egg-m0092-3p	8	-	7	TTTGGGGCTGGCCTCTGTTTTGGTCTTAGTCTCCGTCTTGGGCTTCGCTTCCGATTTAGGCTTTGCCTCTGT	...(((((.(((((..(((..(((...(((((.......)))))..)))...)))..)))))..)))))...	-1.03684	-	GGGCTTCGCTTCCGATTTAGGCT	0	23
Mi-egg-m0093	Minc_Contig1622:4308:4403:-	-21.6	-	Mi-egg-m0093-3p	5	-	5	CGTTTTCACGTTTTTATCGAACGTCTTTATAATATTCTTTGCGAGAAGAGAAAGGGATAAAAGCAGATAAAGGGTTAGTAGAAAAGAGTGAAAATA	.((((((((.(((((((..(((.(((((((..((((((((.(.....)...)))))))).......)))))))))).)))))))...)))))))).	-1.43704	-	GCAGATAAAGGGTTAGTAGAAAAG	0	24
Mi-egg-m0094	Minc_Contig1625:3689:3772:+	-24.12	Mi-egg-m0094-5p	-	186	184	-	AATGGGGGGATGTCCTGATGAATCAAACGCTGCAAAATTTTTTCAAAATTGCGGTTTGCTTCATACTGAACGTTTCTGCCATTG	(((((((..((((.(..(((((.(((..(((((((.............)))))))))).)))))...).))))..)).))))).	-0.582564	TGTCCTGATGAATCAAACGCTGCA	-	24	0
Mi-egg-m0095	Minc_Contig1633:1484:1571:+	-52.9	Mi-egg-m0095-5p	-	5	5	-	ACTTGTCGAATCCGGGACGCTCTGGTATGGTTCGATGCGCCTCACGAGCTGAATCTAACCATGCTAGGGCGTCCCTGATTCGATAATT	..((((((((((.(((((((((((((((((((.(((.((.((....)).)).))).))))))))))))))))))).))))))))))..	-1.77778	TCCGGGACGCTCTGGTATGGTT	-	22	0
Mi-egg-m0096	Minc_Contig163:35868:35964:-	-48.6	Mi-egg-m0096-5p	Mi-egg-m0096-3p	50	48	2	TCTTGCGTTTTGCGGAAGAAAATAACATTGAAAAGAAGGAGAGACAAAATCGCGTCTCTTTATTTTCAATGCTATTTTCTTCCGCAATTCTCAAGAC	(((((.(..(((((((((((((((.(((((((((...((((((((........)))))))).))))))))).)))))))))))))))..).))))).	-0.593182	TGCGGAAGAAAATAACATTGAA	CAATGCTATTTTCTTCCGCAAT	22	22
Mi-egg-m0097	Minc_Contig164:25121:25203:+	-22.5	Mi-egg-m0097-5p	Mi-egg-m0097-3p	11	5	5	TATGGTGTACCTCCATATTGTTGTTGATTTGGAGCCGGATAAGCTGTCGCTTGGGCATAAGGTGGAGGAGCAGTTGTATTCAA	((..((((.(((((((.((((.(((.(..((((((.......))).)))..).))))))).))))))).))).)..)).....	-1.34108	CTCCATATTGTTGTTGATTT	TGGGCATAAGGTGGAGGAGCAG	20	22
Mi-egg-m0098	Minc_Contig167:38446:38537:+	-29.82	-	Mi-egg-m0098-3p	106	-	105	TGTCTGTGGTTCTTCTGTCCTTGGGTCTTCTGTCTGTGGGTCTTCTGTCACTACGCCCTGACCGATTGTCCACTGACGCATTTTCCACAGAC	.((((((((......((((..(((((..((.(((...((((.............)))).))).))..)))))..))))......))))))))	-1.15667	-	GACCGATTGTCCACTGACGCATT	0	23
Mi-egg-m0099	Minc_Contig167:9376:9452:-	-21.1	-	Mi-egg-m0099-3p	14	-	13	TTTGGGGAACAATAATATTTGCGGAGAATCATTGGAATTAAATGATATGATCGTCAGATGTCACATTGTTTCCTTAA	...((((((((((.((((((((((...((((((.......))))))....))).)))))))...))))))))))...	-0.960263	-	GATATGATCGTCAGATGTCACATT	0	24
Mi-egg-m0100	Minc_Contig1682:10448:10531:-	-34.6	Mi-egg-m0100-5p	-	67	67	-	CCCGGCTAGTTAATTTTTGCCTGTAGCGGCTCATATGCTTTTATTCTTTATTTGATCGCCACAGGCAAAAATTAATCAGTCGTG	..(((((.((((((((((((((((.((((.(((.(((...........))).))))))).)))))))))))))))).)))))..	-0.911081	TAATTTTTGCCTGTAGCGGCTC	-	22	0
Mi-egg-m0101	Minc_Contig1687:11117:11191:-	-22.7	-	Mi-egg-m0101-3p	5	-	5	ATTAGGCGGTAATGCCATTCTCATATTTGGAGGCATACCTTGCCAAAGTAAAGGATTTTGTTGTTGCTGCTGTTG	....(((((((((..((.(((..(((((...((((.....)))).)))))..)))...))..)))))))))....	-0.998966	-	CAAAGTAAAGGATTTTGTTGTT	0	22
Mi-egg-m0102	Minc_Contig1697:11974:12067:+	-20.39	-	Mi-egg-m0102-3p	10	-	10	AACTTTTTAATCAATCATTCAAAAATTCTCATTTTTTGGTATGTTGTAGAGATTTTGATTCTCTGTCCAAAGGTACCAAGAACATGAAAAAGTG	.((((((.....................((((((((((((((.((.((((((.......))))))....)).)))))))))).)))))))))).	-0.804687	-	TCTGTCCAAAGGTACCAAGAACA	0	23
Mi-egg-m0103	Minc_Contig16:1428:1519:-	-38.8	Mi-egg-m0103-5p	-	130	130	-	TTTTATAATTAGACTTATCTGATCTGGTCACTCTACAAAAAATCTGTAACTCTTTTTGAGATGATCAGATCAGATTGGTCCAATTATGAAAA	((((((((((.((((.((((((((((((((.(((.((((((...........))))))))))))))))))))))).)))).)))))))))).	-1.04146	AGACTTATCTGATCTGGTCACTC	-	23	0
Mi-egg-m0104	Minc_Contig1702:3050:3148:+	-27.53	-	Mi-egg-m0104-3p	8	-	8	GTTTAGTTTAGTTCCGACCCTATAACTCATGAAGGGATACCAAGAACATTAAAAATTATCAGCCTCTTCATACGTTATAAGTGCCGGACTGAACTGATG	..((((((((((.(((.((.((((((..((((((((...........................))))))))..)))))).).).)))))))))))))..	-0.62125	-	TTCATACGTTATAAGTGCCGGAC	0	23
Mi-egg-m0105	Minc_Contig1703:32:124:-	-55.4	Mi-egg-m0105-5p	-	59	58	-	GCCCTATCCCTCGAAATTTCGGAAAGTTATAATTGTTTTTCCGAAATTTTTAAAAATTGGCTATAACTTTCCGAAATTTCGAGGGATAGGGCA	(((((((((((((((((((((((((((((((...((((((...........))))))....))))))))))))))))))))))))))))))).	-1.27778	TCGAAATTTCGGAAAGTTATAA	-	22	0
Mi-egg-m0106	Minc_Contig1719:2467:2552:-	-18.8	Mi-egg-m0106-5p	-	7	7	-	AATGTGTGTCATTGTGAGTAATTCTAACGGCGATTTTACATAATTATTTAATTATTTCTGTTAGGTTATTCACGAAAAAATATTTT	...((((....(((((((((((.(((((((.(((.(((.((....)).)))..))).))))))))))))))))))....))))...	-1.33778	ATTGTGAGTAATTCTAACGGCG	-	22	0
Mi-egg-m0107	Minc_Contig1724:5821:5900:-	-48.7	Mi-egg-m0107-5p	-	8	8	-	GAGACACGTTGGAGCGTTGGAGGATGACTGACAGAATCACAATTTATTGTCAGTCATCCGCCAACGCTCCCGCGCCCTCA	(((...(((.((((((((((.(((((((((((((.(........).))))))))))))).)))))))))).)))..))).	-0.862162	GGAGCGTTGGAGGATGACTGA	-	20	0
Mi-egg-m0108	Minc_Contig1739:1423:1517:-	-35.8	Mi-egg-m0108-5p	Mi-egg-m0108-3p	9	2	5	CAGACCATCCTACTTAAAGTTATGGTCGAATAAGTGCGTGCAATCGTGCTTTTTAAGCTTTATTCGGCTTTAACTTTTGGTAGAATGATCTGACC	((((.(((.(((((.(((((((.(((((((((((.((..(((....))).......))))))))))))).))))))).))))).))).))))...	-0.626316	TACTTAAAGTTATGGTCGAATA	TTCGGCTTTAACTTTTGGTAGAA	22	23
Mi-egg-m0109	Minc_Contig174:38958:39046:-	-25.64	Mi-egg-m0109-5p	-	9	8	-	AAATGTGCCCTTCACATATTGTGAGGTCGTCCTCTCATTGTTTACGATGATTATCAACATGCGCCATTCACATGTTGTGAGGCATACCT	...((((((..(((((...(((((((.(((....((((((....))))))..........)))))..)))))...)))))))))))...	-1.62308	TTCACATATTGTGAGGTCGTCCT	-	23	0
Mi-egg-m0110	Minc_Contig1751:1:80:-	-43.36	-	Mi-egg-m0110-3p	32	-	32	TCAAGATCGGGCGAAGTTATGACACAAAAAACATAGGTTTACGTTGTTTGTTTTTTGTGGTATAACTTCGTCCGATCTTG	.((((((((((((((((((((.(((((((((((...............))))))))))).))))))))))))))))))))	-0.521053	-	TTTGTGGTATAACTTCGTCCGA	0	22
Mi-egg-m0111	Minc_Contig1755:340:413:-	-21	Mi-egg-m0111-5p	-	10	10	-	ATTTCCTTTTGTTGGTCGGTGGTTGAGTGGTTAGGTTAACTGACTTCACCCATCTAGCTATTTTGATAGGGATG	..(((((.(((.((((.(((((.(((..((((((.....))))))))).)))))..))))...))).)))))..	-0.708163	GTTGGTCGGTGGTTGAGTGGTTAG	-	24	0
Mi-egg-m0112	Minc_Contig1760:3912:3989:+	-42.1	Mi-egg-m0112-5p	-	22	22	-	CATTATACCTACCAGGGGCGTAGCTAGGGGGGGCTGGGGGAAATCGACCCCCTGGCTACGCCCTTGATACCTACCAAT	............(((((((((((((((((((...(((......))).)))))))))))))))))))............	-1.55152	ACCAGGGGCGTAGCTAGGGGG	-	20	0
Mi-egg-m0113	Minc_Contig176:25077:25161:-	-29.7	Mi-egg-m0113-5p	-	7	7	-	CCACGAGTTTATTAGTGATGGTCGGGATTCCCGGTCTCCGTTCCCGAGTCGGGAAATTTCCTGGGTTTTTTGATTACACTCGCTC	....((((.....((((.(((((((((..(((((......((((((...)))))).....)))))..))))))))))))).))))	-1.53043	ATTAGTGATGGTCGGGATTCCC	-	22	0
Mi-egg-m0114	Minc_Contig1783:7242:7335:-	-39.2	Mi-egg-m0114-5p	-	8299	8299	-	ATTGATCCGCACTTGTAGTGGTGTAAGCTTGTTTTGTAAAAGCAATTTTGTTGCGCCCAGGCAAATAAGCTCGCTTCTACAGGCGTGGGTCTTC	...(((((((.(((((((.((((..(((((((((.((....(((((...)))))......))))))))))))))).))))))).)))))))...	-1.05556	ACTTGTAGTGGTGTAAGCTTGTT	-	23	0
Mi-egg-m0115	Minc_Contig1784:7866:7949:+	-19.2	Mi-egg-m0115-5p	-	6	5	-	TGAGGGTGTTGTGGGGGGATTTGTTGAGGAGGGTGTTGATAAGGGATTTGTTGGGTATGTTCCCACAGATTAAAATCACCTAAA	...((((((((((((((.((...(..(.(((..(.((....)).).))).)..)..)).)))))))))........)))))...	-2.15789	GTGGGGGGATTTGTTGAGGAGGG	-	23	0
Mi-egg-m0116	Minc_Contig1797:11068:11159:-	-47.8	Mi-egg-m0116-5p	-	10	10	-	CTTTGTAGTTATCGATTAGCGAGAGTATGCAATACTACGAGACAATTGTCTCTTCTTTTATCGCACTCTCTCGCTAATCGATAACTACACAT	...((((((((((((((((((((((..(((.(((....(((((....)))))......))).)))..))))))))))))))))))))))...	-1.11	ATCGATTAGCGAGAGTATGCA	-	20	0
Mi-egg-m0117	Minc_Contig17:80129:80228:-	-38.2	-	Mi-egg-m0117-3p	11	-	10	CGGTGCTAGGGTTTGACCCCGAACGCTCTGGGGCGAGTATGTCGGGGTACGGGGTTTCCAAATTGTTTCGGAGCGGGGTTCGGGTCGGGGTCGCAAAATA	...(((..((.((((((((.((.(((((((..((((..((.(((.....))).)).......))))..)))))))...)).)))))))).))))).....	-1.11	-	TCGGAGCGGGGTTCGGGTCGGGG	0	23
Mi-egg-m0118	Minc_Contig1805:11139:11219:+	-48.1	Mi-egg-m0118-5p	Mi-egg-m0118-3p	148	88	60	ATCCGAAAGGAATGCCGGCATCCAATTTTTCCTCTCCTCCTCGAATAGAAAGGAAATTGGATGCCGGCATTCCTTTGGATA	((((.(((((((((((((((((((((((((..(((..((...))..)))..))))))))))))))))))))))))))))).	-1.08111	AATGCCGGCATCCAATTTTTCCTC	AAGGAAATTGGATGCCGGCATT	24	22
Mi-egg-m0119	Minc_Contig1812:9098:9196:+	-36.26	-	Mi-egg-m0119-3p	40	-	40	GTCTCTATTACAAACCCTACTCTGGCGATAAGTACCCAGCTTTTTTTAGAACCAATGCCAACGCTCTAAAAACAGCTGAGTACTTGTCGCTATAGAGCA	(.((((((...............((((((((((((.(((((.((((((((......((....)))))))))).))))).))))))))))))))))))).	-1.42187	-	AAAAACAGCTGAGTACTTGTCG	0	22
Mi-egg-m0120	Minc_Contig1814:3066:3153:-	-35.7	Mi-egg-m0120-5p	Mi-egg-m0120-3p	192	172	20	CAGAAACGGGTGACAGATTTTGGAATACTCATGCAGTTCAACTTTATTTGTCGCCATGAGCATCCGAAAATCTGTTGTCCGAGTCTGG	((((..((((..((((((((((((...((((((.....(((......)))....))))))..))).)))))))))..))))..)))).	-1.74815	TGACAGATTTTGGAATACTCATG	TGAGCATCCGAAAATCTGTTGT	23	22
Mi-egg-m0121	Minc_Contig1818:10127:10224:-	-35.3	Mi-egg-m0121-5p	-	5	5	-	AAGTTAGGCCGGTGGTAGGTTGGGAGCGTTAGGTTGGTATCATTAAGTTGAGATGCTCCCAAGCAGTGATGGGCAAAGTTCCAGTCCGGAACTAATTA	.......(((.((.(..(.(((((((((((((.(((((...))))).))..))))))))))).)..).)).)))..((((((.....)))))).....	-0.670833	GGTGGTAGGTTGGGAGCGTTAG	-	22	0
Mi-egg-m0122	Minc_Contig182:31475:31569:+	-44.7	Mi-egg-m0122-5p	Mi-egg-m0122-3p	26	12	14	TCAGATCATCACAAAAAAGTTACAACCGGATAATTATCGAAAATTACGATTACGCTCACTTATCCGGCTGTAACTTTTTTTGTGATGATCTGAGC	((((((((((((((((((((((((.((((((((..((((.......)))).........)))))))).)))))).))))))))))))))))))..	-1.74815	ACAAAAAAGTTACAACCGGATA	TCCGGCTGTAACTTTTTTTGTGA	22	23
Mi-egg-m0123	Minc_Contig182:31473:31567:-	-51.2	Mi-egg-m0123-5p	Mi-egg-m0123-3p	78	53	24	TCAGATCATCACAAAAAAAGTTACAGCCGGATAAGTGAGCGTAATCGTAATTTTCGATAATTATCCGGTTGTAACTTTTTTGTGATGATCTGAAC	((((((((((((((((((.(((((((((((((((.((((((....))).....)))....)))))))))))))))))))))))))))))))))..	-1.01765	ACAAAAAAAGTTACAGCCGGATA	TCCGGTTGTAACTTTTTTGTGA	23	22
Mi-egg-m0124	Minc_Contig1852:1633:1706:+	-20.41	Mi-egg-m0124-5p	-	6	6	-	ATATGTTTCCGAAGACAAAAGGGCTGTAGCCTTTCCTGTTGCCGCTCTGCTTTCTTCGAATTTCTGAAATAAAA	...((((((((((((....(((((.(((((.......))))).)))))....)))))).......))))))...	-0.989737	GAAGACAAAAGGGCTGTAGC	-	20	0
Mi-egg-m0125	Minc_Contig1857:2076:2163:+	-35.3	Mi-egg-m0125-5p	Mi-egg-m0125-3p	9	2	7	AATCAGAATTTACAAATTCTGATTTTTTAAAAGGAGAAAAATTACAAATTCTGACTTTTGAAAATTAGAATTTGTAAATTCTGATTTT	(((((((((((((((((((((((((((.(((((.((((..........))))..))))))))))))))))))))))))))))))))..	-0.961389	TACAAATTCTGATTTTTTAAAAG	TTTGAAAATTAGAATTTGTAAA	23	22
Mi-egg-m0126	Minc_Contig1858:3026:3104:+	-34.8	Mi-egg-m0126-5p	-	6	6	-	ATTAAATTTCAGGAGGAATTGAACTTGGCCGGTCAAATTAAATTCGGCCGGTCAAATTGAATTTGTCCTGAAATGAATT	.....(((((((((.(((((.((.((((((((((...........)))))))))).)).))))).))))))))).....	-1.45313	AGGAGGAATTGAACTTGGCCGGT	-	23	0
Mi-egg-m0127	Minc_Contig1858:1256:1342:-	-33.94	Mi-egg-m0127-5p	-	6	6	-	TTTGAGGAGATTTGACAAAGTTATGACATTATTTAGACCTACCGGAGTCGACGACTTATGTCATAACTTTGTCAAATCAAGTCGGAT	(((((...(((((((((((((((((((((......((((.....).)))........)))))))))))))))))))))...))))).	-1.25526	TTTGACAAAGTTATGACATTATT	-	23	0
Mi-egg-m0128	Minc_Contig185:25373:25454:+	-43.6	-	Mi-egg-m0128-3p	6	-	6	ATTTTTCCTGAAAGTCCGTAAATTTTGTCCGCCAAGAGTACACTGGACTTGCGGATAAAATTTGCGGACTTTTGGGATAAGG	.(((.(((..((((((((((((((((((((((...((((.......))))))))))))))))))))))))))..))).))).	-0.580645	-	TGCGGATAAAATTTGCGGACTTT	0	23
Mi-egg-m0129	Minc_Contig186:27296:27365:+	-18.7	-	Mi-egg-m0129-3p	38	-	38	AAGAGGAGGACAAACGCCTTTTTAATTCTTCTACAGCATAAGGGTAGGGAGGTGCTGGGAAATCTTCTCT	.((((((((.(...((((((((((.(((((.........)))))))))))))))...)....))))))))	-0.835484	-	AAGGGTAGGGAGGTGCTGGGA	0	20
Mi-egg-m0130	Minc_Contig1891:7480:7571:+	-22.1	Mi-egg-m0130-5p	Mi-egg-m0130-3p	14	11	3	TGGCCTTAGAAATACTCTGATCATTGCTATAAAGCCAAGGTCCCTTTCGACCATAATTGGATAGTTTGGAGCTAGGGTGCACTGGGACATGG	((..(((((...(((((((.((...(((((....((((((((......))))....)))))))))...))..)))))))..))))).))...	-1.67879	AATACTCTGATCATTGCTATAAA	GATAGTTTGGAGCTAGGGTGCAC	23	23
Mi-egg-m0131	Minc_Contig189:37325:37422:+	-31.4	Mi-egg-m0131-5p	-	7	7	-	TGAAAATCTTTGCGGATTAAATTTGCGGACTTTTAAAATTTGCGGATTGAGTTTGCGGACTTTTGAAACCTTGCGGATTTAATTTGCGGTCTATTCGA	.(((.....(((((((((((((((((((..(((((((((((((((((...))))))))).))))))))..)))))))))))))))))))....)))..	-1.68485	TGCGGATTAAATTTGCGGACTTT	-	23	0
Mi-egg-m0132	Minc_Contig18:81352:81441:-	-59	Mi-egg-m0132-5p	Mi-egg-m0132-3p	212	134	78	TATTGTCGAATCCGGGACGTCATGGTATAGTTCGACTCAGCTCGTTGAGGTGCATCGAACCATGCCATGGCGTCCCGGATTTGATAACTT	..((((((((((((((((((((((((((.((((((..((.(((...))).))..)))))).))))))))))))))))))))))))))...	-1.19455	TCCGGGACGTCATGGTATAGTT	AACCATGCCATGGCGTCCCGGAT	22	23
Mi-egg-m0133	Minc_Contig1913:8034:8133:+	-49.9	Mi-egg-m0133-5p	-	5	5	-	AAAGACCGTTTTAAAAAAAGACCGGAATGGGCAAAAAGGGTTAAAAGACCAGTCCCGGTCTTTCTTTACCCGTTCCGGTCTTTTTTTGCACCGGTCTTTT	((((((((...((((((((((((((((((((...(((((.....((((((......))))))))))).))))))))))))))))))))...)))))))).	-1.23871	TTAAAAAAAGACCGGAATGGGCA	-	23	0
Mi-egg-m0134	Minc_Contig192:15669:15744:+	-42.4	Mi-egg-m0134-5p	-	7	7	-	AATATTTACTTAACTTCTTTTGAAAAGGATCTGATAATTAGGTAGATCCTTTTCAAAAGAAGTTAAGTAAATATTT	(((((((((((((((((((((((((((((((((.........))))))))))))))))))))))))))))))))).	-1.65625	TAACTTCTTTTGAAAAGGATCT	-	22	0
Mi-egg-m0135	Minc_Contig192:15668:15743:-	-41.2	Mi-egg-m0135-5p	-	7	7	-	AATATTTACTTAACTTCTTTTGAAAAGGATCTACCTAATTATCAGATCCTTTTCAAAAGAAGTTAAGTAAATATTC	((((((((((((((((((((((((((((((((...........)))))))))))))))))))))))))))))))).	-1.35758	TAACTTCTTTTGAAAAGGATCT	-	22	0
Mi-egg-m0136	Minc_Contig193:5072:5161:-	-18.5	-	Mi-egg-m0136-3p	12	-	12	AATCTTAAAATTATACCTGGAAACGTTCCCGTTGCTGGATTTTCACATGAATTTCTTGCAATTAAAACTGATCCGGATAGTTCTCTTCTC	........((((((.((.(((...(((...(((((.(((..(((....)))..))).)))))...)))...)))))))))))........	-1.4963	-	GCAATTAAAACTGATCCGGATAG	0	23
Mi-egg-m0137	Minc_Contig193:37220:37311:-	-31.6	Mi-egg-m0137-5p	Mi-egg-m0137-3p	30	1	28	TGCTGCTGATGTACCCTGCACTTGCTCAGATGAACTTGGACGCTGAGAAGTCCCAGGCGTTTGATCAGAAGTGGAAGGACGTTGTGCAGAAG	..((((((((((.((.(.((((((.(((((((..((.((((........)))).)).))))))).))..)))).).)))))))).))))...	-1.56765	GTACCCTGCACTTGCTCAGATGAACT	GTTTGATCAGAAGTGGAAGGACGT	26	24
Mi-egg-m0138	Minc_Contig1940:10859:10953:-	-33.1	-	Mi-egg-m0138-3p	208	-	208	TGCAAAAAATGTTGCGGGCAATTTTTGCTAATCTGAATAGCAAAATCTGAGCCTTTGTAACAAAAGTCCGCAAGAATTGTCCGCAAAATTTTTGC	.(((((((...(((((((((((((((((....((.....(((((.........)))))......))...)))))))))))))))))..)))))))	-1.49857	-	AAAGTCCGCAAGAATTGTCCGCA	0	23
Mi-egg-m0139	Minc_Contig1966:7567:7666:+	-21.7	-	Mi-egg-m0139-3p	6	-	6	AGCAAACGCTGGAATGTTATCAGAAGACGGTTGCTGTAGAGCTTTTGATATTGATGCTAATGGATATGGACGATCTGATGGCTGTGTTGTAATGATAATA	(((....)))....((((((((...((((...((((((((....((.(((((.((....)).))))).))...))).)))))..))))....))))))))	-1.38437	-	GGACGATCTGATGGCTGTGTTGT	0	23
Mi-egg-m0140	Minc_Contig1969:1161:1245:-	-23.2	Mi-egg-m0140-5p	-	7	7	-	ATTTGCAGATATCGGCAAATTTTTTGTAGACAAAACAATTGATGTCCGCAAATCCTTTGCTGACATCAGGAAAAAACTTGCAGAA	.(((((((((.((((((((...((((..((((..........))))..))))...)))))))).)))...........)))))).	-0.82	ATCGGCAAATTTTTTGTAGAC	-	20	0
Mi-egg-m0141	Minc_Contig1973:1641:1718:-	-25.4	Mi-egg-m0141-5p	Mi-egg-m0141-3p	898	893	2	GTCTTACTATATAAAGTTCGAGTGCAGCAGAAAAAATTAAATTTGGTTTCAGTTCTCTCGAACTTTAAATAGTAGATT	((((.(((((.(((((((((((.(.(((.((((.((......))..)))).)))).))))))))))).))))))))).	-0.82	ATAAAGTTCGAGTGCAGCAGAAA	TTCAGTTCTCTCGAACTTTAA	23	20
Mi-egg-m0142	Minc_Contig1980:3409:3494:+	-28.97	Mi-egg-m0142-5p	-	112	112	-	CCATAAAATCAGTCCTTCTTTGTGCTGCTTGGCTTTTTTTAAAAATTATATGTCCAAGCTGCCCAATTGAATGACTGATTTTTTGA	.((.((((((((((.(((.(((.((.(((((((..................).)))))).)).)))..))).)))))))))).)).	-0.82	AGTCCTTCTTTGTGCTGCTTGG	-	22	0
Mi-egg-m0143	Minc_Contig1980:2720:2810:-	-27.57	Mi-egg-m0143-5p	Mi-egg-m0143-3p	2447	4	2443	CCATAAAATCAGCCCTTCAATGTGCTGCTTTTGGCTATTTTAAAAATTATATTGCGTCAAGCTGCTCAGTTGAAAGGCTGACTTTTGGGTG	(((.(((.((((((.((((((..((.((((...((..................))...)))).))...)))))).)))))).))))))...	-0.82	AGCCCTTCAATGTGCTGCTTTTGG	CAAGCTGCTCAGTTGAAAGGCTGA	24	24
Mi-egg-m0144	Minc_Contig1984:1:92:-	-53.3	Mi-egg-m0144-5p	-	58	58	-	GCCCTATCCCTCGAAATTTCGGAAAGTTATAATTGATTTTCCGAAATTTTTAAAAATTGGCTACAACTTTCCGAAATTTCGAGGGATAGGGC	((((((((((((((((((((((((((((.((.(..(((((..((....))..)))))..).)).))))))))))))))))))))))))))))	-1.71379	TCGAAATTTCGGAAAGTTATAA	-	22	0
Mi-egg-m0145	Minc_Contig199:20644:20743:-	-23.9	-	Mi-egg-m0145-3p	5	-	5	CTGGAAATTTTCTGGTCCTTATTAATTTTGGTATTAGTCTCTTTAGCTCGATGAGAGGAATCGTTTAATACTAAATTTGATAAGATTCGAAAATCATGAA	......((((((..(((.(((((((.(((((((((((((((((.........))))))......))))))))))).))))))))))..))))))......	-1.28	-	ATACTAAATTTGATAAGATTCGA	0	23
Mi-egg-m0146	Minc_Contig19:85818:85896:+	-30.91	Mi-egg-m0146-5p	-	18	17	-	AGTTAACACCAGAGTTGCGTCGTAATCGAAATTTTTTTTGTAATCGTAATTCGTAATTACGACGCAACCCTGGTTAACA	.((((..(((((.(((((((((((((((((...................))))..))))))))))))).))))))))).	-1.10857	AGAGTTGCGTCGTAATCGAAATT	-	23	0
Mi-egg-m0147	Minc_Contig1:73245:73329:+	-56.1	Mi-egg-m0147-5p	-	10	10	-	TTATCGAATCTCGGACGCCCTGGTATGGTTCAATGTGCCTTGGTGAGCTGAATTGAACTATACCAGGGCGTCCCAGATTCGACAA	...((((((((.((((((((((((((((((((((..(((.....).))...)))))))))))))))))))))).))))))))...	-0.733125	TCGGACGCCCTGGTATGGTTCA	-	22	0
Mi-egg-m0148	Minc_Contig1:63386:63481:-	-32.71	Mi-egg-m0148-5p	-	24	24	-	TTTAGAGAGAAGTTTAAGGGAGATCAGTCGGTAGAGCACCTGTTGAGCGGGTGTTTTACAATGGGCCGACATCTTCCTGTTCACGATATCAAAGAG	......((...((...((((((((..((((((((((((((((.....)))))))))).......))))))))))))))....))....))......	-0.791176	AGTTTAAGGGAGATCAGTCGGT	-	22	0
Mi-egg-m0149	Minc_Contig1:73243:73329:-	-56.3	Mi-egg-m0149-5p	Mi-egg-m0149-3p	6	5	1	TTGTCGAATCTGGGACGCCCTGGTATAGTTCAATTCAGCTCACCAAGGCACATTGAACCATACCAGGGCGTCCGAGATTCGATAATT	(((((((((((.((((((((((((((.(((((((...(((......)))..))))))).)))))))))))))).)))))))))))..	-1.158	TGGGACGCCCTGGTATAGTTCA	AACCATACCAGGGCGTCCGAGA	22	22
Mi-egg-m0150	Minc_Contig1:73928:74007:-	-33.9	Mi-egg-m0150-5p	-	6	6	-	TCTTGACCGAGCCGAACCGAGCCGAAGAACCTATGATATTTTAGTTCGGGTCTTCGGTTCGGTTCTGGATCTCCGAAGAT	((((....((.(((((((((((((((((.(((.(((....)))....)))))))))))))))))).)).))....)))).	-1.09273	GCCGAACCGAGCCGAAGAACCTA	-	23	0
Mi-egg-m0151	Minc_Contig2012:5097:5182:+	-27.69	-	Mi-egg-m0151-3p	10	-	10	TGAGAAAATCAATAATCAATAACCACTGTGAAACAACAACAAAGAGTTAATTAACAGTGGTGGTTGTGGGGTTATTGATTCTTTCC	.((((.(((((((((((.((((((((..(........(((.....)))........)..))))))))..))))))))))).)))).	-0.939375	-	AGTGGTGGTTGTGGGGTTATT	0	20
Mi-egg-m0152	Minc_Contig2016:9914:9982:-	-20	-	Mi-egg-m0152-3p	8	-	7	GTGTGTTGGGCAGAGGGATGCTCGTGCGTGGCCAGCGCACTCATCACTAATCGGATCAACTCAACTAGT	.((.(((((...((((((((...((((((.....)))))).)))).))..))...))))).))......	-1.09273	-	CACTCATCACTAATCGGATCAA	0	22
Mi-egg-m0153	Minc_Contig2018:888:964:+	-30.7	Mi-egg-m0153-5p	-	21	21	-	TTTCGGGCTTGTTTTTATCGATCATTTTCGGGCCAAATATCTTTGGCCCGACTCGATCTTTCGGTCCGAGTCTGTCC	...((((((((..(..(..((((....((((((((((....))))))))))...))))..)..)..))))))))...	-0.637667	GTTTTTATCGATCATTTTCGGGCC	-	24	0
Mi-egg-m0154	Minc_Contig2019:1859:1947:+	-25.3	Mi-egg-m0154-5p	-	10	9	-	TCCAATATTTGGTGGAATCGACAAAGGCTGAGTCGATCCAATCATTGGAATATTAAACGGAGAAGCTTGAATCATTCCTCCAGTTGGAA	((((((...(((.(((((.((...(((((...(((.((((.....))))........)))...)))))...))))))).))))))))).	-0.840789	GGTGGAATCGACAAAGGCTGAGTC	-	24	0
Mi-egg-m0155	Minc_Contig201:31565:31663:-	-22.4	-	Mi-egg-m0155-3p	11	-	11	ATTTTTTAAAGCAAAATTTGTTTCAGCTTTTTAAAATTTTGTTTTCAGTGGATTTTTTTTGCTTCATTTTGAAACTGAAGCAAATTTGCTTCAATTTTT	........(((((((.((((((((((..(((((((((.........((..((.....))..))..))))))))))))))))))))))))))........	-1.14324	-	TTTGAAACTGAAGCAAATTTGC	0	22
Mi-egg-m0156	Minc_Contig201:31619:31712:-	-20.4	Mi-egg-m0156-5p	-	11	11	-	TTTGCTTCATTTTGAAACTGAAGCAAATTTGCTTCAATTTTTAAATTTAATTTTTTAAAGCAAAATTTGTTTCAGCTTTTTAAAATTTTGTTTT	...((...((((((((((((((((((((((((((.((...(((....)))....)).)))).)))))))))))))..)))))))))...))...	-1.2973	TTTGAAACTGAAGCAAATTTGC	-	22	0
Mi-egg-m0157	Minc_Contig2054:3252:3327:+	-19.1	Mi-egg-m0157-5p	-	11	10	-	GCATTATCTTGAAGATCAGCAAAAGACGAGGAAGGTGGAATTCCGTTTGCTTGTCTATGCTCCTTTAAAAAAATTT	........((((((...((((..(((((((..(..(((....)))..).))))))).)))).))))))........	-1.44444	GAAGATCAGCAAAAGACGAGGAA	-	23	0
Mi-egg-m0158	Minc_Contig2057:2677:2752:+	-21.7	-	Mi-egg-m0158-3p	6	-	6	CTATTGATAGTAAGGTTATCGGATAGTTGGAAATCTTCGGATATCCGATCCGGTATCCGAACTGAAAATTTCCGGA	.......((((..((.(((((((...(((((.(((....))).)))))))))))).))..))))............	-1.38857	-	ATCCGATCCGGTATCCGAACTGAA	0	24
Mi-egg-m0159	Minc_Contig2066:8196:8288:+	-24.6	Mi-egg-m0159-5p	-	6	6	-	AAGAAGCTTTAATTATTTTATAGGGTTGTCGACTCTTGGAAAATGGACTTCAGTTCGGTTCCGAACTGACAATCCTATTATTTCAAGTAAAAA	.....((((.((.((....((((((((((((....((((((..(((((....))))).))))))..)))))))))))))).)).)))).....	-1.02812	AATTATTTTATAGGGTTGTCGAC	-	23	0
Mi-egg-m0160	Minc_Contig2082:10250:10336:-	-23.2	Mi-egg-m0160-5p	-	10	10	-	TGAATCGTTTCTTGATCGTGAATTCCATGTAGATGTTGCGGAGGATATTCATATTGAATTTGCTGATGCAAGTATTGGATCGGTTCT	.((((((...((((((((..(((((.((((..(((((......)))))..)))).)))))..).))).))))........)))))).	-0.992571	CTTGATCGTGAATTCCATGTAGA	-	23	0
Mi-egg-m0161	Minc_Contig2085:6323:6410:-	-50	Mi-egg-m0161-5p	-	5	5	-	ATTTGTCGAATCCGGGACGCTCTGGTATGGTTCGATTCAGCTCACCGAGGCGCATCGAACCTTAAAGGGCGCCCCGGATTCGATAATC	..((((((((((((((.((((((..((.((((((((...(((......)))..)))))))).)).)))))).))))))))))))))..	-0.59697	TCCGGGACGCTCTGGTATGGTT	-	22	0
Mi-egg-m0162	Minc_Contig20:21240:21315:+	-22.6	Mi-egg-m0162-5p	-	6	6	-	GGGCGGGGTTTGGGTCTGAGAGCAAAGTATGGTAGGGGTTCGGGTCGGGGGTTTCGGGGTAAAGGACCGCGGTCCT	((((.((((((.(.(((((((.(...(..(((.......)))...)...).))))))).)...))))).).)))).	-1.08966	TGGGTCTGAGAGCAAAGTATGGT	-	23	0
Mi-egg-m0163	Minc_Contig20:55852:55942:+	-26.9	Mi-egg-m0163-5p	-	53	53	-	CTTCTCTTCAGTTTGATCAACTGAAGTAGGATTCTTAAACTTTTCAAGGGTTTGTTTGATCCGCTCTTTTTGATCGGAATGGGGATTGAAT	....((((((.(((((((((..((((..(((((..(((((((.....)))))))...)))))...))))))))))))).))))))......	-1.13448	GTTTGATCAACTGAAGTAGGATTC	-	24	0
Mi-egg-m0164	Minc_Contig20:77848:77930:+	-36.8	-	Mi-egg-m0164-3p	10	-	10	GCAGGGTTGTCGGGTCCAGATATCCGGATCTGAAAAAGGCCGGATAGCCGCAAATTTAGGTCGGATATCGGATCTGGATCTTG	.(((((((..(((((((.((((((((.(((((((...(((......))).....)))))))))))))))))))))))))))))	-0.633333	-	ATTTAGGTCGGATATCGGAT	0	20
Mi-egg-m0165	Minc_Contig2106:8022:8096:-	-31.1	-	Mi-egg-m0165-3p	21	-	21	TAGAAACCCCGCTTCATTGCACTTTGTCCTTTATTGGCATGAGGAGGGGAAAGGGCGAGGAGGGGGGTCTTTCAT	..((((((((.((((.((((.((((.((((((..........)))))).)))).)))))))).)))))..)))..	-0.864138	-	AGGGGAAAGGGCGAGGAGGGG	0	20
Mi-egg-m0166	Minc_Contig2115:2403:2488:+	-30.1	Mi-egg-m0166-5p	-	10	10	-	CCAATAGGTTGTTTGATTGCGGAGGTGGGTCGGAATTCCGATTTCTGACTTTTGAGCCAGTTCCGATTTCCGGCTCTTCCTATTAC	..((((((..((..((...(((((.(((.((((((.((.(....).)).)))))).))).)))))...))..))....))))))..	-2.39286	GTTTGATTGCGGAGGTGGGTCGGA	-	24	0
Mi-egg-m0167	Minc_Contig2115:5557:5649:-	-23.4	-	Mi-egg-m0167-3p	13	-	11	TTAATGACTTAGAGGTGAGTTCGATGCCTAGTCAGAGGTTAAGAGACTTGTGGTTGAGTGGCTTAGGTGTCGGGTGGATTTTTTGGATTTTTA	.......((.((((((..(..(((((((((((((.(((((....))))).))).........))))))))))..)..)))))).)).......	-2.27143	-	CTTAGGTGTCGGGTGGATTTTT	0	22
Mi-egg-m0168	Minc_Contig2118:7770:7860:-	-23.6	-	Mi-egg-m0168-3p	10	-	9	AGCTCGACGAGCTGAGTCGAATGGCATAAAAATCAGCTTGATCAAACAAGATTGGACTAAGTTATGATCGTTTGTATTAGCTCCTTACCTA	........(((((((..((((((((((((...(.((.(..(((......)))..).)).).))))).)))))))..)))))))........	-1.05	-	GTTATGATCGTTTGTATTAGC	0	20
Mi-egg-m0169	Minc_Contig211:30827:30897:+	-40.9	-	Mi-egg-m0169-3p	28	-	28	TGAGTCCATTGCCAGTTGAGTCCATGGGCAGTTGAGTCTCAACCGGCTAGGACTCAACCGGCTAGGGACTC	.((((((...(((.(((((((((.(((.(.((((.....)))).).)))))))))))).)))...))))))	-1.56667	-	AACCGGCTAGGACTCAACCGG	0	20
Mi-egg-m0170	Minc_Contig2133:9835:9926:+	-18.1	Mi-egg-m0170-5p	-	9	9	-	TGGTAGGATAAGAAGAATTTGAGAGATGCTGATACTATAAAAGCTCATTCTTTTTGCTCGCATCATCTTCGAATCAACTCGACTACTGCTAC	((((((.....((...(((((((((((((.((......(((((......)))))...))))))).)).))))))....)).....)))))).	-1.13579	AGAAGAATTTGAGAGATGCTGAT	-	23	0
Mi-egg-m0171	Minc_Contig2145:9432:9526:+	-44.55	Mi-egg-m0171-5p	Mi-egg-m0171-3p	15	14	1	TTTTCACGGCCGGTTAATTTTTCACTATGGCGGGCAAAAATTAAAAAATAAGAACTTATGAGCCGCCACAGGGAAAAATTAATCGGCCGTGAATA	..(((((((((((((((((((((.((.((((((.((......................))..)))))).)).)))))))))))))))))))))..	-0.889286	CGGTTAATTTTTCACTATGGCG	CCACAGGGAAAAATTAATCGGC	22	22
Mi-egg-m0172	Minc_Contig2154:6653:6739:+	-24.1	-	Mi-egg-m0172-3p	16	-	15	GAACAACGCGCGTTTGGTCGATCAGAGCCACATCTGGATACCGGTTGAGGTCGGCGTTTCTATCGTCGTCAAAGGCCTTGGTTGTTA	.((((((..((.(((((.((((.((((((..((((.(((....))).)))).)))...)))...))))))))).))....)))))).	-0.67561	-	GTTTCTATCGTCGTCAAAGGCC	0	22
Mi-egg-m0173	Minc_Contig2157:1631:1718:+	-42.4	Mi-egg-m0173-5p	Mi-egg-m0173-3p	878	876	2	ACCTTTGGCGAGCGCCAAGGCTGCACGCAATTGCGGCTCTGAGAAAATTTTTTCATTTGCGTGCAGCCCTGGTGCGCGCAATTGCGTC	.......(((.((((((.((((((((((((.........((((((....)))))).)))))))))))).)))))).))).........	-1.85172	AGCGCCAAGGCTGCACGCAATTG	TTTGCGTGCAGCCCTGGTGCGCG	23	23
Mi-egg-m0174	Minc_Contig2170:2896:2983:+	-22.6	Mi-egg-m0174-5p	-	8	8	-	TTCGACAATTTTGAACAAAGTTATAGCTCGGTGGTACCATGGCCTTGCGGTACCTTGGGGTGTACCCTTTTTGTTTGATGCAAGTAAA	..........(..(((((((.((((.(((((.((((((..........))))))))))).))))....)))))))..)..........	-0.7	TTGAACAAAGTTATAGCTCGGTG	-	23	0
Mi-egg-m0175	Minc_Contig2178:3230:3311:+	-40.1	-	Mi-egg-m0175-3p	12	-	12	ACAGGGTTGTCGGGTCCAGATATCCGGATCTGAGAAAGCCGGATAGCCGAAAATTTAGGTCGGATATCGGATCCGGATCCTG	.(((((((..(((((((.((((((((.(((((((.....(((....)))....)))))))))))))))))))))))))))))	-1.47543	-	ATTTAGGTCGGATATCGGAT	0	20
Mi-egg-m0176	Minc_Contig21:74226:74308:+	-21.37	Mi-egg-m0176-5p	Mi-egg-m0176-3p	13	5	8	AAGGCTCCCCGACTTTTCGTCAACGGACCTTCCGTCAACGGCTTTTTTCCAGGATGTCTTACAAGGAGAGGTTGCGAGGTGTC	..(((.((((((((((((.(....((((..(((..................))).))))....).))))))))).).)).)))	-1.47543	GACTTTTCGTCAACGGACCTT	AGGATGTCTTACAAGGAGAGGTT	20	23
Mi-egg-m0177	Minc_Contig2205:2920:2985:+	-19.8	Mi-egg-m0177-5p	-	7	7	-	AAAGCTATGCAGTAGGCGGCGTGGGGTAATGGCTAACATATCAGTCCGGTCTACTGAAGATGCTGG	..(((....((((((((.(.(...((((.((.....))))))...)).)))))))).....)))..	-0.803226	AGTAGGCGGCGTGGGGTAATGG	-	22	0
Mi-egg-m0178	Minc_Contig2250:5517:5599:-	-23.3	Mi-egg-m0178-5p	-	5	5	-	TCTTGTTTTTTTTGTTGGTCACAGAAAAGGTTTTCTTAATTAAAAATTAAAAAAAATTTTTGTGACTGACAAAAATTTTTTTT	........(((((((..((((((((((...((((.(((((.....))))).)))).))))))))))..)))))))........	-0.825	TTTGTTGGTCACAGAAAAGGTTTT	-	24	0
Mi-egg-m0179	Minc_Contig2251:8827:8906:+	-32	Mi-egg-m0179-5p	-	127	127	-	TATTTTTAGGAGAGTGTTTTCGGAAAAATTTTTAAAATTTTCAATTCAAAAATTTTTCCAAAAACACTCTCCTATTCAAA	......((((((((((((((.((((((((((((.((........)).)))))))))))).))))))))))))))......	-0.67037	AGAGTGTTTTCGGAAAAATTTTT	-	23	0
Mi-egg-m0180	Minc_Contig2253:4640:4720:-	-28.05	Mi-egg-m0180-5p	-	20	19	-	TCCGCTGAAACCAAAGGGTGTAGGGGGTATCCGCCTAATTTTCTTTGATTTTGCCGCCAATATCCTATGGGTGTAGGGGGT	(((.(((...(((.(((((((.((.((((......................)))).)).))))))).)))...))).))).	-1.75862	CCAAAGGGTGTAGGGGGTAT	-	20	0
Mi-egg-m0181	Minc_Contig2257:7021:7114:+	-34.35	-	Mi-egg-m0181-3p	192	-	192	TCCTTACACTATCCCTCGAAATTTCTGAGTTATAATCGTTTTTCTGAAATTTTAAACAATTGGCTATAACTTTCAGAAATTTCGAGGGATAAGG	.(((.....(((((((((((((((((((((((((..((......................))..))))))..))))))))))))))))))))))	-0.863333	-	CTATAACTTTCAGAAATTTCG	0	20
Mi-egg-m0182	Minc_Contig2257:987:1074:-	-32	Mi-egg-m0182-5p	Mi-egg-m0182-3p	8	7	1	TTAGACAAGGTTTGACAAAGTTATGACATGAAATAGACGTAACGGAGTCTACGACTTATGTCATAACTTTTTCAACTCTCGTCCAATC	...(((.((..((((.(((((((((((((((..(((((........)))))....))))))))))))))).))))..)).))).....	-0.863333	TTTGACAAAGTTATGACATGA	TATGTCATAACTTTTTCAACTC	20	22
Mi-egg-m0183	Minc_Contig2258:7179:7272:-	-39.4	Mi-egg-m0183-5p	Mi-egg-m0183-3p	133	118	14	GTCCTTTAAATGATTATCCAGGCTGTACCCACTGAGTCCTGTATATTTGGAAATGATTACCCAGTGGCAGCCTGGATAATCGTTTATAGCAAAA	...((.(((((((((((((((((((...((((((..(((.........)))..........))))))))))))))))))))))))).)).....	-0.491489	TGATTATCCAGGCTGTACCCACT	AGTGGCAGCCTGGATAATCGTT	23	22
Mi-egg-m0184	Minc_Contig2309:8488:8565:-	-21.4	Mi-egg-m0184-5p	-	10	10	-	ATTTCCTTTTGTTGGTCGGTGGTTGAGTGGTTAGGTTAACTGACTTCACCAGCTATTCTAGCTATTTTGATAGGGATG	...(((((..(((((...(((((((.((((((((.....)))))..)))))))))).))))).........)))))..	-1.88182	GTTGGTCGGTGGTTGAGTGGTTAG	-	24	0
Mi-egg-m0185	Minc_Contig2317:7337:7417:+	-21.2	-	Mi-egg-m0185-3p	9	-	9	TTGAAGGAAGGGGATTTTTGGTCACTTTTCAAAATATAATCTCATTTTATTAAAAAAGTACCAAATATCCGTTTAATTCAG	.((((..(((.((((.((((((.((((((...((((...........))))..)))))))))))).)))).)))..)))).	-0.6	-	TTAAAAAAGTACCAAATATCCG	0	22
Mi-egg-m0186	Minc_Contig2317:3881:3977:-	-39.4	-	Mi-egg-m0186-3p	5	-	5	GCAAATTTTTTGCGGACTTATTTTTATCGCAAAAAATTTTTGCGGACAAAATACCTAAAAATATTTTTTCGGTAAAAATATGTCCGCAAAAAATTTG	.((((((((((((((((.(((((((((((.((((((((((((.((........))))))))).))))).))))))))))).))))))))))))))))	-0.603226	-	TTTTCGGTAAAAATATGTCCGC	0	22
Mi-egg-m0187	Minc_Contig231:19151:19234:+	-25.5	Mi-egg-m0187-5p	-	12	12	-	GGACTGTTTAGTAAGGTTGGCGGATAGTTGGAAATCTTCGGATATCCGGATCCGATGTCCGAACCGAAAATTTTCGGATATCCC	(((.((((..(.((..((((((((((.(((((....(((((....))))))))))))))))..))))...)).)..))))))).	-0.603226	GTAAGGTTGGCGGATAGTTGG	-	20	0
Mi-egg-m0188	Minc_Contig2336:1958:2038:+	-25.7	Mi-egg-m0188-5p	Mi-egg-m0188-3p	164	151	13	TTTATAGACGAGAAATTTAAAAATGTCTAGTTTTGTCTTTTTTGGTAAACTTGATATTTTTAAATTTTTCATCTGTTCTAA	...(((((.((((((((((((((((((.(((((...((.....)).))))).)))))))))))))))))).))))).....	-0.955556	AGAAATTTAAAAATGTCTAGTT	CTTGATATTTTTAAATTTTTCA	22	22
Mi-egg-m0189	Minc_Contig2349:9305:9392:-	-44	Mi-egg-m0189-5p	Mi-egg-m0189-3p	34	33	1	GGAAATGAAGCCGGACTGGATCCGGCCGGATTTTTCCGGATTAATCCGGTCCGAAAAATCAGGCCTGATCCGGTCCGACCCCGAACAC	...........(((((((((((.((((.((((((((.(((((.....))))))))))))).)))).)))))))))))...........	-0.905385	CCGGACTGGATCCGGCCGGATTT	ATCAGGCCTGATCCGGTCCGACC	23	23
Mi-egg-m0190	Minc_Contig2350:5557:5628:-	-36.9	-	Mi-egg-m0190-3p	57	-	57	TGGGTCGAAGCTCGGGCCTTCGGCCCTCGCGACCCATTTTGTGATGGATCTTAAGCTCGGGCCTTCGGCCCT	.((((((((((((((((.(..(..((((((((......)))))).))..)..).))))))).))))))))).	-1.05897	-	GTGATGGATCTTAAGCTCGGGC	0	22
Mi-egg-m0191	Minc_Contig2353:8861:8948:+	-27.2	Mi-egg-m0191-5p	Mi-egg-m0191-3p	12935	12910	23	TTGACAAAAAAACTTACGGACATATTTTTGCGGGAGGATGGAGAGGTATAGAGTCCGCAAAATCTGTCCGCAAGTCGCTGTCTGTCCG	..((((.....((((.((((((...(((((((((...(((......)))....)))))))))..)))))).))))...))))......	-0.461905	AACTTACGGACATATTTTTGCG	CAAAATCTGTCCGCAAGTCGC	22	20
Mi-egg-m0192	Minc_Contig2353:8095:8177:-	-47.2	Mi-egg-m0192-5p	-	68	68	-	TTTTGCCAATAAGGCTGAAAACTTACATTTTGCCAACGTAACCTTATTGTCAAAATGTAAGTTTTTAGCCTTATTGGCAGAAT	((((((((((((((((((((((((((((((((.(((.(......).))).)))))))))))))))))))))))))))))))).	-0.930233	AAGGCTGAAAACTTACATTTTG	-	22	0
Mi-egg-m0193	Minc_Contig2372:4062:4147:-	-39	Mi-egg-m0193-5p	-	6	6	-	ACACGATTAATAGGCGCGGACGAATGGGCGTCATTCTTTCGGCGCAGCATTGTCCGCGCCTTTTCGGCCGCGCCCATTAGTCCTGC	.((.(((((((.(((((((.((((.(((((.........(((.((......)))))))))).)))).))))))).))))))).)).	-2.05556	TAGGCGCGGACGAATGGGCGTC	-	22	0
Mi-egg-m0194	Minc_Contig237:10135:10228:+	-52.5	Mi-egg-m0194-5p	Mi-egg-m0194-3p	9	6	3	GTTCACGGCCGGTTAGTCTTTGCCTGTGGCGCTAAAAAGAGAAGAATAAGATCATTAGAGCCACCGCAGGCAAAGACTAACTGGTCATGAACAA	(((((.(((((((((((((((((((((((.(((..((.((...........)).))..)))..))))))))))))))))))))))).)))))..	-1.44694	GGTTAGTCTTTGCCTGTGGCGC	ACCGCAGGCAAAGACTAACTGG	22	22
Mi-egg-m0195	Minc_Contig2380:6070:6146:-	-50.3	-	Mi-egg-m0195-3p	14	-	14	CATTCATTAGCCGATTCAGAATAGCCGATTCAGAATGGCGCCTTTCTGAATCGGCCATACTGAATCGGCTAATGAAT	.((((((((((((((((((.((.((((((((((((.(....).)))))))))))).)).))))))))))))))))))	-1.13721	-	CTGAATCGGCCATACTGAATCG	0	22
Mi-egg-m0196	Minc_Contig239:33972:34048:+	-30.8	-	Mi-egg-m0196-3p	15	-	15	CGAAATTCACTTGATGGATCACTCATTCACATGATTGATCACTCATCTGTTGAGTGATCTGTTGAGTGATCACCTCA	.((...(((((..((((((((((((..((.((((........)))).)).))))))))))))..))))).....)).	-0.58	-	ATCTGTTGAGTGATCTGTTGAGT	0	23
Mi-egg-m0197	Minc_Contig239:34033:34132:+	-20.79	-	Mi-egg-m0197-3p	32	-	31	TTGAGTGATCACCTCATTATTTTACTTTTGGTTGATATTGATCACTTTATTGATCACTTCATACTTGATTTATAATTCGATCGCTATCTTGATCACTAGG	...(((((((.((................))..((((.(((((...((((.(((((.........))))).))))...))))).))))..)))))))...	-0.75641	-	GATTTATAATTCGATCGCTATCTT	0	24
Mi-egg-m0198	Minc_Contig239:23804:23873:-	-19.2	-	Mi-egg-m0198-3p	24	-	24	AAAAATGTTAATTATCAACTTGGACCCCTTTGGTTATGAGGGATCTCACTGGGTTGTAGTTCACATTAAT	...(((((.(((((.(((((((((.(((((.......))))).)))....))))))))))).)))))...	-0.9	-	GAGGGATCTCACTGGGTTGTAGT	0	23
Mi-egg-m0199	Minc_Contig2401:8380:8472:+	-34.74	Mi-egg-m0199-5p	-	53	53	-	TCAGATCATTACAAAAAAAGTTACAGCCGGATAAGTGCATGTAATCGTGATTTTCGATCATTATCCAGTTGTACTTTTTTGTGATGATTTGAT	((((((((((((((((((.((.(((((.((((((...((((....))))...........)))))).))))))))))))))))))))))))).	-0.88	ACAAAAAAAGTTACAGCCGGATA	-	23	0
Mi-egg-m0200	Minc_Contig241:31233:31331:-	-27.2	-	Mi-egg-m0200-3p	5	-	5	ACGGAGCGCCAGGCGGCGAAGCAACAATTCCACCTGGTACAGGCTGCCCGTTAGCACCATAATGTGTAGTTTGACGATGATATTGTGCTGGTGAAGAGC	......((((....)))).((((.((((..((..(.((.((((((((.(((((......))))).)))))))))).)))..))))))))..........	-0.651515	-	GTAGTTTGACGATGATATTGTGCT	0	24
Mi-egg-m0201	Minc_Contig2425:480:566:-	-28.93	Mi-egg-m0201-5p	-	30	30	-	AATAAGAAATCGGAGAAATTTGGCAGGAAACTTTTATTCTCCCATGTTTTTAAGAAGTTTTCCGCCAATTTTTTCTGATTACTTCAT	...(((.(((((((((((.(((((.((((((((((.................)))))))))).))))).))))))))))).)))...	-0.578788	CGGAGAAATTTGGCAGGAAACTT	-	23	0
Mi-egg-m0202	Minc_Contig2430:102:172:+	-46.5	Mi-egg-m0202-5p	Mi-egg-m0202-3p	65	58	6	GCCCAATCCCTCGAAATTTCGGAAAGTTATAATTGTTTTTCCGAAATTTCGAGGGATTGGGCAAGGGACGG	((((((((((((((((((((((((((.((....)).)))))))))))))))))))))))))).........	-0.993548	TCGAAATTTCGGAAAGTTATAA	TCCGAAATTTCGAGGGATTGGG	22	22
Mi-egg-m0203	Minc_Contig243:33604:33698:+	-31.61	-	Mi-egg-m0203-3p	5	-	5	CCCAGTATCTTGTAGAAGCCCACCTATAATTCAAGCCCATCTGAGGAGACTCATTGAAATATATAAGGTCTGGGCTTCTATCGGAGTATTTACGG	.((.((((((.(((((((((((((((((.(((((.......((((....))))))))).)))...))))..)))))))))).))).....)))))	-0.816667	-	TAAGGTCTGGGCTTCTATCGGA	0	22
Mi-egg-m0204	Minc_Contig2459:6677:6765:-	-38.67	Mi-egg-m0204-5p	-	12	12	-	GTTGTAGCATCGGTTAATTTTTCCCTGTGGCGGCTTAAATGTGCCTTCTTGTGCCGCTACAGGCAAGAATTAACCGGCAGTCAATAACC	(((((.((.(((((((((((((.(((((((((((..................))))))))))).)))))))))))))..))..))))).	-1.03844	CGGTTAATTTTTCCCTGTGGCGG	-	23	0
Mi-egg-m0205	Minc_Contig2481:4877:4952:+	-25.2	Mi-egg-m0205-5p	-	150	149	-	AATCTTGAAGCAAGTTATGACTTTGCGCCGTTATGGCCGCGCGCCGTTTTGGGCGTGTCCCGACTCGCGCGAGTTG	...((((..((.((((..(((..(((.(((..(((((.....)))))..)))))).)))..)))).)).))))...	-0.7	CAAGTTATGACTTTGCGCCGTT	-	22	0
Mi-egg-m0206	Minc_Contig2484:7970:8047:-	-22.2	Mi-egg-m0206-5p	-	8	8	-	AAAATTTTTACGGACAATTTTTGCGGATTTTTCTACATTTAATCGAAAATCCGCAAAAATTTTTCAATTAAAATTTTT	((((((((...(((.(((((((((((((((((............))))))))))))))))).)))....)))))))).	-1.03844	CGGACAATTTTTGCGGATTTTT	-	22	0
Mi-egg-m0207	Minc_Contig2487:1882:1960:-	-39.8	-	Mi-egg-m0207-3p	10	-	9	TGGGGCATCTACCGCGTCTGCCTTATTGTGCCGTGAATTAAATCACGGCGACAAGTAGGACAGTCACGGTAGGTCCGTG	...((.((((((((.(.((((((..(((((((((((......))))))).))))..))).))).).))))))))))...	-0.870588	-	GCGACAAGTAGGACAGTCACGG	0	22
Mi-egg-m0208	Minc_Contig2492:329:426:+	-20.14	-	Mi-egg-m0208-3p	244	-	241	CACCTATTAAAAACGAAGGCCTTCTTTTTAAACTTTTTTATTCAACAAATATAATTAATAAATAAAAGGCGAAAGGACAGGCCAACTTTTGATCGGGC	..((.(((((((..(..((((((((((((...((((((((((..............)))))..)))))..))))))).)))))..)))))))).))..	-1.04375	-	AGGCGAAAGGACAGGCCAACTT	0	22
Mi-egg-m0209	Minc_Contig2492:3016:3113:+	-20.14	-	Mi-egg-m0209-3p	244	-	241	CACCTATTAAAAACGAAGGCCTTCTTTTTAAACTTTTTTATTCAACAAATATAATTAATAAATAAAAGGCGAAAGGACAGGCCAACTTTTGATCGGGC	..((.(((((((..(..((((((((((((...((((((((((..............)))))..)))))..))))))).)))))..)))))))).))..	-0.377083	-	AGGCGAAAGGACAGGCCAACTT	0	22
Mi-egg-m0210	Minc_Contig2493:2490:2575:+	-33.4	Mi-egg-m0210-5p	-	10	10	-	ATTGATCAAGTTTTGACAAAGTTATGACATAAGTCGCCGACCCCATAAGTTTACCTAATGTCATAACTTTGTCAAAACATGTCAAA	.((((.((.(((((((((((((((((((((.((.....(((.......)))...)).))))))))))))))))))))).)))))).	-0.377083	TTTTGACAAAGTTATGACATA	-	20	0
Mi-egg-m0211	Minc_Contig249:4490:4576:-	-23.1	Mi-egg-m0211-5p	-	40	40	-	CCTGCCCTTTGTTACGTCGACGATTGCCGGAGTCCTTTGTCCTGTTGGAGTCCAGCCAGGCGTCAACGTTCATTTGTCAAGTGCTAG	...((.(((((..((((.((((...((.(((.(((...........))).))).))....)))).)))).))......))).))...	-1.44533	GTTACGTCGACGATTGCCGGAGT	-	23	0
Mi-egg-m0212	Minc_Contig2519:5190:5278:+	-40.4	Mi-egg-m0212-5p	Mi-egg-m0212-3p	11	6	5	TCGGACGAGTTTTGACAAAGTTATGACATTATTTAGACTTACCGGAGTCTGCAACTTTATGTCATAACTTTGTCAAATCATGTCCAATC	..(((((.(.(((((((((((((((((((....(((((((....))))))).......))))))))))))))))))).).)))))....	-0.670645	TTTGACAAAGTTATGACATTATT	TTATGTCATAACTTTGTCAAATC	23	23
Mi-egg-m0213	Minc_Contig252:18577:18662:-	-50.83	Mi-egg-m0213-5p	-	12	12	-	CCAAATTTGGCCCATTTTGGCTGGAACTGGCCAAACTACTTCTTTCTTTAAATTTGGCCAGTTCCACCAAAATGGGCCAAATTCCG	...(((((((((((((((((.((((((((((((((.................)))))))))))))))))))))))))))))))...	-0.674359	CCCATTTTGGCTGGAACTGGCC	-	22	0
Mi-egg-m0214	Minc_Contig252:30364:30449:-	-50.83	Mi-egg-m0214-5p	-	12	12	-	CCAAATTTGGCCCATTTTGGCTGGAACTGGCCAAACTACTTCTTTCTTTAAATTTGGCCAGTTCCACCAAAATGGGCCAAATTCCG	...(((((((((((((((((.((((((((((((((.................)))))))))))))))))))))))))))))))...	-1.40187	CCCATTTTGGCTGGAACTGGCC	-	22	0
Mi-egg-m0215	Minc_Contig2532:114:209:+	-34.1	-	Mi-egg-m0215-3p	2339	-	2327	GCTATTTCTCGCTTTTGTACTAGCCAAAATGTCTGCAATCCATTAAATGGAAAGTTAAAGATGCAGATTTTGGTCAAGTACAAAGGCATGATATAG	.((((.((..(((((((((((.((((((..(((((((.(((((...)))))..........)))))))))))))..)))))))))))..)).))))	-1.38581	-	AGATTTTGGTCAAGTACAAAGG	0	22
Mi-egg-m0216	Minc_Contig2565:7060:7141:+	-30.8	-	Mi-egg-m0216-3p	7	-	7	CATGGAATCTCTCTAACACGTCATCCCTCGAGGCAAATTGAACCGGCGTGAAGGGAAGTGACGTGGGAGGGGGGGGGCGACG	....(..(((((((..((((((((((((..(.((...........)).)..)))))..)))))))..)))))))...)....	-0.868182	-	AGGGAAGTGACGTGGGAGGGG	0	20
Mi-egg-m0217	Minc_Contig2571:6363:6439:-	-29.3	Mi-egg-m0217-5p	-	14	14	-	TTTGCCAATAAGGCTAAAATTCTCATTTTGTCTATGAATTTGTTGACAAAACGTGGATTTTACCATTATTGGCAAAA	(((((((((((((.((((((((.(.(((((((.((......)).))))))).).)))))))))).))))))))))).	-1.40187	AGGCTAAAATTCTCATTTTGTC	-	22	0
Mi-egg-m0218	Minc_Contig257:6195:6278:+	-28	-	Mi-egg-m0218-3p	200	-	200	CCATTTACATGCCTAAGTAGTAGTGCCGCATTTAACGGAAATAATTAGGTTTAAGTGCAGACTGCTGCTTAAGCACGGAGATGT	.(((((.(.(((.(((((((((((.(.(((((((((............).)))))))).)))))))))))).))).).))))).	-0.692105	-	AAGTGCAGACTGCTGCTTAAGC	0	22
Mi-egg-m0219	Minc_Contig257:6194:6279:-	-24.2	Mi-egg-m0219-5p	Mi-egg-m0219-3p	148	24	123	CACATCTCCGTGCTTAAGCAGCAGTCTGCACTTAAACCTAATTATTTCCGTTAAATGCGGCACTACTACTTAGGCATGTAAATGGC	..(((...((((((((((.((.((((((((.((((....((....))...)))).))))).))).)).))))))))))...)))..	-1.09881	TGCTTAAGCAGCAGTCTGCACT	TGCGGCACTACTACTTAGGCATG	22	23
Mi-egg-m0220	Minc_Contig2587:6003:6095:-	-55.6	Mi-egg-m0220-5p	-	59	58	-	GCCCTATCCCTCGAAATTTCGGAAAGTTATAATTGTTTTTCCGAAATTTTAAAAAATTGGCTATAACTTTCCGAAATTTCGAGGGATAGGGCA	(((((((((((((((((((((((((((((((...((((((...........))))))....))))))))))))))))))))))))))))))).	-1.17949	TCGAAATTTCGGAAAGTTATAA	-	22	0
Mi-egg-m0221	Minc_Contig258:33364:33451:+	-26.3	Mi-egg-m0221-5p	-	32	32	-	CACTTCCGGATAATTTTCGCCTGTGACGTCTCATGTCCTTAAAATCCACCCATTTGAGCTGCCATAAGCGAAAATTAACCGGCTATGA	.....((((.((((((((((.((((.((.((((.....................)))).)).)))).)))))))))).))))......	-1.86129	TAATTTTCGCCTGTGACGTCTC	-	22	0
Mi-egg-m0222	Minc_Contig25:42441:42524:+	-20.9	Mi-egg-m0222-5p	Mi-egg-m0222-3p	21	11	10	TCTTGGAAAAGTCTTGGAAAATTTTCGGTCTTGGAATTTTTGGGACATCTCTTGGAAAATTTTCGGTCTTGGACTACTCTAATA	..(((((..((((((.((((((((((.((((..((...))..))))........)))))))))).)....)))))..)))))..	-1.32727	CTTGGAAAATTTTCGG	GAAAATTTTCGGTCTTGGAC	6	20
Mi-egg-m0223	Minc_Contig2604:61:140:+	-38.1	-	Mi-egg-m0223-3p	171	-	171	ATGACAAAAGATCCCACGACCTTTGAAAATTTTTTTTATTTTTTGAAAAAATTTTCTATGGTCGTGAGATTTTTTGTCAC	.((((((((((((.(((((((...((((((((((((........))))))))))))...))))))).)))))))))))).	-1.20588	-	AAATTTTCTATGGTCGTGAGAT	0	22
Mi-egg-m0224	Minc_Contig2604:61:141:-	-35.2	-	Mi-egg-m0224-3p	72	-	72	GGTGACAAAAAATCTCACGACCATAGAAAATTTTTTCAAAAAATAAAAAAAATTTTCAAAGGTCGTGGGATCTTTTGTCAT	.(((((((((.(((((((((((...(((((((((((..........)))))))))))...))))))))))).)))))))))	-0.558889	-	AAATTTTCAAAGGTCGTGGGAT	0	22
Mi-egg-m0225	Minc_Contig2605:6698:6781:+	-18.3	Mi-egg-m0225-5p	Mi-egg-m0225-3p	8	1	7	AGGCAATGGTTCATGTTGTCTGGGTTATCAAATTTGATAAGTGCTCCCTTATTAATTTGGTGTCGAACTTTAGGGATTTTGCGC	..((((.(((((.((..((.(((..(((((((((.((((((......)))))))))))))))))).))..)).)))))))))..	-0.558889	TGTTGTCTGGGTTATCAAATTTGATAA	ATTAATTTGGTGTCGAACTTTAGG	27	24
Mi-egg-m0226	Minc_Contig260:28138:28207:-	-18.7	-	Mi-egg-m0226-3p	38	-	38	AAGAGGAGGACAAACGCCTTTTTAATTCTTCTACAGCATAAGGGTAGGGAGGTGCTGGGAAATCTTCTCT	.((((((((.(...((((((((((.(((((.........)))))))))))))))...)....))))))))	-1.00345	-	AAGGGTAGGGAGGTGCTGGGA	0	20
Mi-egg-m0227	Minc_Contig2620:17:107:+	-26.8	Mi-egg-m0227-5p	Mi-egg-m0227-3p	283	275	5	ATATTTCGTCTGTGGGACGAATTGGGGAGTGACGTTTTGACCGGGACGAATTGGGGAGCGACGTTTTGTCCGGGGCGTTTTGGGGAGTGAC	.....((((((.(..((((..(((((.((.((((((((..((((......))))..)).)))))))).)))))..))))..).))).))).	-0.838636	TGTGGGACGAATTGGGGAGTGAC	GTTTTGTCCGGGGCGTTTT	23	9
Mi-egg-m0228	Minc_Contig262:15153:15250:+	-25.1	Mi-egg-m0228-5p	-	11	11	-	TTACTCTAGTGTCCGGACGGTATTTTGGTCAGATGGTGAGCTATCCCTCACTCTCTAAAACTAGAATTTGTTACCATAAATTTCTGGAAACAGATCAT	........(((....(((((.((((((((.(((.((((((......)))))).)))...)))))))))))))..))).....((((....))))....	-1.74839	GTCCGGACGGTATTTTGGTCAGA	-	23	0
Mi-egg-m0229	Minc_Contig2639:3968:4047:-	-27.4	-	Mi-egg-m0229-3p	15	-	14	TTAAATTCTCCCACAACAGGAGCAACAACCCTTGCGCCTTTCTGCGCGGAGTGTCGTTGGTCCAGGTCGGGGGCCAAAAG	.......(((((((....(((.((((.((.(((((((......)))).))).)).)))).)))..)).))))).......	-0.658333	-	GGAGTGTCGTTGGTCCAGGTCGG	0	23
Mi-egg-m0230	Minc_Contig263:34139:34228:+	-44.86	-	Mi-egg-m0230-3p	32	-	31	ATTGATCAAGATCGGGCGAAGTTATGACACAAAAAACATAGGTCTACGTTGTTTGTTTTTTGTGGTATAACTTCGTCCGATTTTGTTCAA	.((((.((((((((((((((((((((.(((((((((((...............))))))))))).)))))))))))))))))))).))))	-1.07148	-	TTTGTGGTATAACTTCGTCCGA	0	22
Mi-egg-m0231	Minc_Contig263:34138:34229:-	-36.06	Mi-egg-m0231-5p	-	53	52	-	ATTGAACAAAATCGGACGAAGTTATACCACAAAAAACAAACAACGTAGACCTATGTTTTTTGTGTCATAACTTCGCCCGATCTTGATCAATC	(((((.(((.(((((.(((((((((..(((((((((((...............)))))))))))..))))))))).))))).))).))))).	-1.07148	ATCGGACGAAGTTATACCACAA	-	22	0
Mi-egg-m0232	Minc_Contig2647:4909:5001:-	-40.7	Mi-egg-m0232-5p	-	16	16	-	TTTATAGGGTTGTTGACGATTGGTTAATTTCTTTTTGGAAACATTTGAGACCCAAACAGGTGGAAATTAACTGGTCTTCAACAACCCTAGAAT	....((((((((((((.(((..(((((((((....((....))......(((......))).)))))))))..))).))))))))))))....	-0.5875	TGTTGACGATTGGTTAATTTCT	-	22	0
Mi-egg-m0233	Minc_Contig2650:5189:5270:+	-33.92	-	Mi-egg-m0233-3p	11	-	11	CCGACCGGTTAACTTTTGCCTGTGGCACCTCAAATGCTCTTATTCTTAATTTGAGACGTTGCCGGCAGAAATTAACCGCTCG	.(((.(((((((.(((((((.(..((..(((((((.............)))))))..))..).))))))).))))))).)))	-1.29643	-	TTGAGACGTTGCCGGCAGAAAT	0	22
Mi-egg-m0234	Minc_Contig2655:8048:8136:+	-32.9	Mi-egg-m0234-5p	-	50	50	-	CCAAACCTTTCATTCCAGATGTGCCATTTACATGACTATTTCGTTTAAAGAATTCTTGTAAATGCACCTATCTGGTATGAAAGGAAGGA	((...((((((((.((((((((((.(((((((.((....(((.......))).)).)))))))))))..)))))).))))))))..)).	-1.0225	CATTCCAGATGTGCCATTTACA	-	22	0
Mi-egg-m0235	Minc_Contig2686:2188:2272:-	-25.5	Mi-egg-m0235-5p	-	5	5	-	AAATCCTGGTGGAACAGGCAACCAAGTATTATGATTATTTTGATTTGGATGATTGTTTTGTTGTTGCTGTCGTCCACCACCACCT	......(((((((...((((((.((.((..(..(((((((......)))))))..)..))))))))))....)))))))......	-0.814545	GGAACAGGCAACCAAGTATTAT	-	22	0
Mi-egg-m0236	Minc_Contig2691:7577:7657:-	-22.2	Mi-egg-m0236-5p	Mi-egg-m0236-3p	71	65	6	TGTAACTGAATAATATCAACCATAAATTTGTATGAGTAAAATTCGCCATAGAAATTTTTGTTGATATTAACCAATTGCATT	(((((.((..((((((((((...((((((.((((.((.......)))))).))))))..))))))))))..)).)))))..	-0.598148	TAATATCAACCATAAATTTGTAT	TAGAAATTTTTGTTGATATTAAC	23	23
Mi-egg-m0237	Minc_Contig2692:8599:8689:+	-34.3	-	Mi-egg-m0237-3p	33	-	33	AGGCATATCTGCGCCGTATTGGAACTGCGCCGAAATATCTCTCGACATTAGAAGCATTTTCGGCGTAGCTAAGATTTGGCGCAAAATAGCT	.(((.(((.(((((((.(((..(.(((((((((((...((.((.......))))...))))))))))).)..))).)))))))..))))))	-1.03621	-	TTCGGCGTAGCTAAGATTTGGCG	0	23
Mi-egg-m0238	Minc_Contig270:2702:2787:-	-53.2	Mi-egg-m0238-5p	-	12	12	-	CCAAATTTGGCCCATTTTGGCTGGAACTGGCCAAACTAATTCTTTCTTTAAATTTGGCCAGTTCCGCCAAAATGGGCCAAATTCCG	...((((((((((((((((((.(((((((((((((.(((........)))..)))))))))))))))))))))))))))))))...	-1.6024	CCCATTTTGGCTGGAACTGGCC	-	22	0
Mi-egg-m0239	Minc_Contig270:12354:12439:-	-53.2	Mi-egg-m0239-5p	-	12	12	-	CCAAATTTGGCCCATTTTGGCTGGAACTGGCCAAACTAATTCTTTCTTTAAATTTGGCCAGTTCCGCCAAAATGGGCCAAATTCCG	...((((((((((((((((((.(((((((((((((.(((........)))..)))))))))))))))))))))))))))))))...	-1.31471	CCCATTTTGGCTGGAACTGGCC	-	22	0
Mi-egg-m0240	Minc_Contig271:28266:28348:+	-25.06	Mi-egg-m0240-5p	Mi-egg-m0240-3p	48	4	44	GACCATAGCGGTGAGTAACAGTTTTGATTCACATTTTTTTTGTAATTTTGTGAGTTTAATTCTGTTACTTAAGGTGGATGCGG	..((((.....((((((((((..((((((((((...............)))))).))))..))))))))))..))))......	-0.74375	GTGAGTAACAGTTTTGATTCAC	TGAGTTTAATTCTGTTACTTAAG	22	23
Mi-egg-m0241	Minc_Contig2733:8074:8158:+	-18.07	Mi-egg-m0241-5p	Mi-egg-m0241-3p	12	10	1	TTTTAGTGTTGTCTGATGAGACTGTTCGAGGTGAAAAAAATAATGTAACGGCCTCTGATAGTTTACCAATGGAGGAAAATAAAGA	(((((...((.((((.((((((((((.(((((..................))))).))))))))..)).)))).))...))))).	-1.05833	GTCTGATGAGACTGTTCGAGGTGA	GCCTCTGATAGTTTACCAATGGAGGA	24	26
Mi-egg-m0242	Minc_Contig2747:7121:7211:+	-27	Mi-egg-m0242-5p	-	14	14	-	TGCAAACTTGAAATTTAAAAATATGCTTGTTTTTAAATGTAAAATTTTCAAGTTTTAATAAACTTGCTTGTTTTTAAATTCCAAGTTTGTG	.(((((((((.((((((((((((.((..((((.......(((((((....)))))))..))))..)).)))))))))))).))))))))).	-0.595946	AAATTTAAAAATATGCTTGTTT	-	22	0
Mi-egg-m0243	Minc_Contig2771:4289:4368:-	-34.4	Mi-egg-m0243-5p	-	13	13	-	CGGCGCAAAAGTTGCTCGGCGCATAGATCGCGGCGCATAGATCGCGGCGCAAAAGTCGTGGCGCAAGAGTCGCGGCGCAA	..((((....((.((((.((((...(((.(((.(((.......))).)))....)))...))))..)))).)).))))..	-1.33478	GTTGCTCGGCGCATAGATCGCGGC	-	24	0
Mi-egg-m0244	Minc_Contig278:5265:5347:+	-39.2	Mi-egg-m0244-5p	Mi-egg-m0244-3p	812	46	766	AGCTATATTTAAGACAGAAATGATTGAATTATTATTTCATGACATTCAAATAATAATTCAATCATTTCTGGATTAAATATAGT	.(((((((((((..(((((((((((((((((((((((.(......).)))))))))))))))))))))))..)))))))))))	-0.59025	ACAGAAATGATTGAATTATTATT	TAATAATTCAATCATTTCTGGAT	23	23
Mi-egg-m0245	Minc_Contig278:21691:21769:+	-33.5	Mi-egg-m0245-5p	Mi-egg-m0245-3p	48	15	32	ATATTTAATCCAGAAATGATTGAATTATTATTTGAATGTCATACATAAAATAATAATTCAATCATTTCTGTCTTAAATA	.(((((((..(((((((((((((((((((((((..(((.....))).)))))))))))))))))))))))..)))))))	-0.743409	CAGAAATGATTGAATTATTATTT	AAATAATAATTCAATCATTTCT	23	22
Mi-egg-m0246	Minc_Contig278:5270:5344:-	-31.8	Mi-egg-m0246-5p	Mi-egg-m0246-3p	48	15	32	ATATTTAATCCAGAAATGATTGAATTATTATTTGAATGTCATGAAATAATAATTCAATCATTTCTGTCTTAAATA	.(((((((..(((((((((((((((((((((((.(......).)))))))))))))))))))))))..)))))))	-0.768	CAGAAATGATTGAATTATTATTT	AAATAATAATTCAATCATTTCT	23	22
Mi-egg-m0247	Minc_Contig278:21688:21774:-	-42.8	Mi-egg-m0247-5p	Mi-egg-m0247-3p	813	47	766	AGCTATATTTAAGACAGAAATGATTGAATTATTATTTTATGTATGACATTCAAATAATAATTCAATCATTTCTGGATTAAATATAGC	.(((((((((((..(((((((((((((((((((((((.(((.....)))..)))))))))))))))))))))))..)))))))))))	-0.948276	ACAGAAATGATTGAATTATTATT	TAATAATTCAATCATTTCTGGAT	23	23
Mi-egg-m0248	Minc_Contig279:5137:5219:+	-40	Mi-egg-m0248-5p	-	36	35	-	AGTCGAATCCAGGACGCCCTGATATGGTTCGATGCGGCTTGACGAGCTGATTAAAACTATACCAGGGCCTCCCGGATTCAAGA	....((((((.(((.((((((.(((((((.....((((((...)))))).....))))))).)))))).))).))))))....	-0.987879	AGGACGCCCTGATATGGTTCGA	-	22	0
Mi-egg-m0249	Minc_Contig2800:2596:2684:+	-41.1	Mi-egg-m0249-5p	-	10	10	-	ATTGGCCAAGTTTTGACAAAGTTATGACATAAGTCGCCGACTCCGATAGGTCTACTTAATGTCATAACTTTGTCAAATCTTGTCCAATC	(((((.((((.(((((((((((((((((((((((.(((..........)))..)))).))))))))))))))))))).)))).))))).	-1.18333	TTTTGACAAAGTTATGACATA	-	20	0
Mi-egg-m0250	Minc_Contig280:17962:18062:+	-27.4	-	Mi-egg-m0250-3p	7	-	5	TATATTTGTAGCATCATGTTGAATACTAACTCGAGTGCCAGTCTGAATGCGGAAGTTGTCATGTGCTGAGTAAAATTCGACTGTTGGCTGTGGAATTCCCT	....((..((((..((.(((((((....((((.((..(.....(((..((....))..))).)..))))))...)))))))))...))))..)).......	-1.18333	-	GAGTAAAATTCGACTGTTGGCTGT	0	24
Mi-egg-m0251	Minc_Contig280:33067:33148:-	-29.5	Mi-egg-m0251-5p	Mi-egg-m0251-3p	485952	485794	156	CAAACAAAGGACGAATCGTTTGCACATCGGTGTTTTTATGTTATCGCAAAACATCGATATGCAGGTTCGCCCTTTTTTGATT	((((.(((((.((((((...((((.((((((((((...(((....))))))))))))).)))))))))).)))))))))...	-1.18333	ACGAATCGTTTGCACATCGGTGTT	CATCGATATGCAGGTTCGCCC	24	20
Mi-egg-m0252	Minc_Contig2810:8243:8317:-	-19	Mi-egg-m0252-5p	-	165	164	-	CTTTTTTAATGTTTTGGTTGTCTTGCTTGTAGCAAGTTTTGCTTGTAGCAACAAACTGTCAAAGGATTAATTCTT	.....(((((.((((((..((.(((.((((.(((((.....))))).)))))))))..)))))).))))).....	-1.23889	GTTTTGGTTGTCTTGCTTGTAGC	-	23	0
Mi-egg-m0253	Minc_Contig2830:7373:7458:+	-25.4	Mi-egg-m0253-5p	Mi-egg-m0253-3p	22	1	21	AAGAAGGTGATATCGGTGGGTTTTGAGGGAAATAAATGGATTTAATAAGTGGATTTCATCTAAATCCTCGGATATCTCCTATCACC	..(((((.((((((.(.((((((.((..(((((..((...........))..))))).)).)))))).).)))))).))).))...	-0.915217	TATCGGTGGGTTTTGAGGGAAAT	TTCATCTAAATCCTCGGATATC	23	22
Mi-egg-m0254	Minc_Contig2833:2368:2459:-	-26.4	-	Mi-egg-m0254-3p	11	-	11	ATTTTGTAACATTGCAGCATTTGTTGTAGTCATGTCTGCGCGGTTACTACCCGCCATTGTTACAAACGATGGGGCTGTTGATGTTAATTGTT	......((((((((((((..(((((((((..(((...(((.(((....)))))))))..)))).)))))....)))).))))))))......	-0.79375	-	GTTACAAACGATGGGGCTGTTGAT	0	24
Mi-egg-m0255	Minc_Contig2836:4438:4515:-	-44.8	Mi-egg-m0255-5p	Mi-egg-m0255-3p	17	14	3	CGCACGGCCAAGTAGGCACGACCAAGTAGGCGCACGGCCAAGAGTACTCGGTCGCGCCTACTTGGCCCGCGCCTACTC	(((..((((((((((((.(((((.(((((((.....))).....)))).))))).)))))))))))).))).......	-0.894444	AGTAGGCACGACCAAGTAGGCG	CTCGGTCGCGCCTACTTGGCCC	22	22
Mi-egg-m0256	Minc_Contig2836:5801:5894:-	-34.5	Mi-egg-m0256-5p	-	17	17	-	ATTTTTCAGCTAGTTATGGCTTTGCGTTGTTATGGGCTGTACCTTATTTAATGGGTAAGCCCAAGTAGGCGCGGGCCAAGTAGGCGCGACCGAG	.....((.(((..((.((((((.(((((....((((((.(((((........)))))))))))....)))))))))))))..)))..)).....	-0.664687	TAGTTATGGCTTTGCGTTGTTA	-	22	0
Mi-egg-m0257	Minc_Contig2848:5511:5611:+	-23.7	-	Mi-egg-m0257-3p	6	-	5	CCCTGTGAAATGTGGCAGCTTGAAAAAATTTTGGAATTGCTTTGCCTTTTGGTGAGGTTTAAATGTTGTGTGATTTTTTGACTGTTGTTTCTCAGATATAG	..(((.(((((..(((((..(.((((((((.((.(((.((((..((....))..))))......))).)).)))))))).))))))))))).)))......	-0.6	-	GTGTGATTTTTTGACTGTTGTTTC	0	24
Mi-egg-m0258	Minc_Contig2867:337:424:-	-23.5	Mi-egg-m0258-5p	-	29	29	-	CCTTCCTTATGATGGTCGATGGTTGAGTGGTTAGTGGACTGACTTCACTCACTTGAATATTTTGGAAGTGATGGGGTCAAATCCAGGG	.(((((....((((.(((..(((.((((((((((....)))))..))))))))))).))))..)))))...((((......))))...	-0.65	GATGGTCGATGGTTGAGTGGTT	-	22	0
Mi-egg-m0259	Minc_Contig2872:6627:6715:+	-26.51	-	Mi-egg-m0259-3p	17	-	17	GATTGTATTTCTTGTTTATTTCATGTTCTGATTTAAAATAAAATACAAAATACATAAATCAGAACACCAAATAAACATGAAACACAAAT	..((((.((((.(((((((((..((((((((((((...................))))))))))))..))))))))).)))).))))..	-0.736667	-	AATCAGAACACCAAATAAACATG	0	23
Mi-egg-m0260	Minc_Contig287:20673:20763:+	-38	Mi-egg-m0260-5p	-	218	215	-	ATCACAATTTTGGGCAAGAGAGGGAACAATTAATTTTTACTGAAAAAGGACAATTGGAGATGATTGTCCCTCTCTTGCCCAAATATTTATA	........(((((((((((((((((.((((((.((((((.((........))..)))))))))))))))))))))))))))))........	-0.82973	TGGGCAAGAGAGGGAACAATTAA	-	23	0
Mi-egg-m0261	Minc_Contig288:32526:32592:-	-25.2	Mi-egg-m0261-5p	-	12	12	-	AAAATTTGGTACTAGAGATCGAGCTGGGCCTGGACCGAGGCCTGGGTTTTTTCTGTACCCAGAGTTC	.......(((((.(((((..((.(..(((((......)))))..).)).))))))))))........	-0.797436	ACTAGAGATCGAGCTGGGCCTG	-	22	0
Mi-egg-m0262	Minc_Contig289:20698:20791:+	-49.4	-	Mi-egg-m0262-3p	6	-	6	AAGTGTTGGATCTGTCCATAGGAATCAAATCTTCGAAATCAAATAACTTTTTTGATATTGGAAGATTTGATTCCTACGGACATATCCAACTCTC	.((.(((((((.(((((.((((((((((((((((.((((((((.......)))))).)).)))))))))))))))).))))).))))))).)).	-0.696667	-	AAGATTTGATTCCTACGGACATA	0	23
Mi-egg-m0263	Minc_Contig28:9846:9938:+	-19.35	Mi-egg-m0263-5p	Mi-egg-m0263-3p	9	7	2	TGATTCGACTGACACAAAATATCGGGCGAATCTCAAATTCTGACTTACTTCTTCTCTCCCGTTTCGCCAATTATTTTAAGTGCAGAATCAATT	((((((...((.(((((((((...((((((...........((......))...........))))))...))))))..)))))))))))...	-0.703226	GACACAAAATATCGGGCGAATCT	GTTTCGCCAATTATTTTAAGTGC	23	23
Mi-egg-m0264	Minc_Contig28:21304:21381:-	-32.1	Mi-egg-m0264-5p	-	6	6	-	GCCGACAATTCCGGATATAACAATTGCGGGGGCGGGTTGAAATTAATGTCCGCACTTGTCATGTCCGCAATTGTCACG	...(((((((.(((((((.((((.((((((.(..(((....)))..).)))))).)))).))))))).)))))))...	-1.00289	CCGGATATAACAATTGCGGGGGC	-	23	0
Mi-egg-m0265	Minc_Contig2903:479:551:-	-19.6	Mi-egg-m0265-5p	-	7	7	-	GTCTGTGCTTAGTGATCCTGAGTCTGTTGGAAAAGCAACTTTTCGATATGCGGTGGAGACATCTGTAAAGGCT	((((.(((...(((.(((...((.(((((((((......))))))))).))...)))..)))..))).)))).	-1.01579	AGTGATCCTGAGTCTGTTGGAAAA	-	24	0
Mi-egg-m0266	Minc_Contig2906:1113:1194:+	-35.2	Mi-egg-m0266-5p	Mi-egg-m0266-3p	262	260	2	TTTTGCCAATTAGGCTAGAAACTCTCATTTTGCCACTAAGACTGTTGGCAAAATGTAGGTTTTTACCCTTACTGGCAAAATG	((((((((...(((.((((((((..(((((((((((.......).))))))))))..)))))))).)))...))))))))..	-0.725806	TAGGCTAGAAACTCTCATTTTGCC	CAAAATGTAGGTTTTTACCCTTAC	24	24
Mi-egg-m0267	Minc_Contig291:2719:2815:+	-27	-	Mi-egg-m0267-3p	5	-	5	TTTTTGGGCCTCATTTTTATGGGCCAGACCGGTCGAGTCTTTTTCCGGCCGAAATTCGAGCTTGATTTGATCTATCGAACCGAACTGGGCCTCTAAT	....................((.((((..((((((((((....((.(((((.....)).))).))...)))...))).))))..)))).))......	-1.35	-	GATTTGATCTATCGAACCGAACTG	0	24
Mi-egg-m0268	Minc_Contig2929:1358:1453:+	-35.8	Mi-egg-m0268-5p	-	7	7	-	TATTTCGTTATGCGGAAGAATATAACATTGAAAATAAAGAGACGCGATTTTGTCTCTCCTTCTTTTCAATGCTATTATCTTCCGCAAAACGCAGGA	.....((((.(((((((((..(((.(((((((((.(((((((((......)))))))..)).))))))))).)))..))))))))).)))).....	-0.70125	TGCGGAAGAATATAACATTGAA	-	22	0
Mi-egg-m0269	Minc_Contig292:23709:23806:+	-20.3	Mi-egg-m0269-5p	-	10	10	-	AGGGGAGGAGGTAATATTGAACCGGACAGACCCCTTTTGTCTTTCCCAATTTTTCCCTTTATTTCTGCAAAATGGTCAGATTTCCATTCAAATTCCCT	(((((((((((.((.((((....(((((((.....)))))))....))))..)).)))))..........(((((........)))))....))))))	-1.35	GTAATATTGAACCGGACAGAC	-	20	0
Mi-egg-m0270	Minc_Contig2939:4030:4117:+	-37.3	Mi-egg-m0270-5p	Mi-egg-m0270-3p	10	4	6	AGGATTTTTCTTGGGTAAAGATTATGCTGATTACGAATATGAGCTCAGATTTTGAATCAGCATATTTTTTACTCTAGGAAAGTCTTTT	(((((((((((.(((((((((.((((((((((.((((..((....))...)))))))))))))).))))))))).)))))))))))..	-0.794737	TTGGGTAAAGATTATGCTGATT	TCAGCATATTTTTTACTCTAGG	22	22
Mi-egg-m0271	Minc_Contig2940:1231:1330:+	-27.3	-	Mi-egg-m0271-3p	6	-	6	GGTCGATGGTGAAGTGGTTAAGTTGACTGACTTTGCTCACTGTGGTAGCCTGGGTTCAAGTCCTGGGTTTGGAAATAGGCTTATACAATTTTTCCTTCCA	((..(..((..((((((((.....)))).))))..))...((((..((((((..((((((.(....)))))))..))))))..)))).......)..)).	-1.09333	-	TTTGGAAATAGGCTTATACAATT	0	23
Mi-egg-m0272	Minc_Contig2949:45:141:-	-23	-	Mi-egg-m0272-3p	10	-	10	AGGTAAAAATTGGGTTCTTATTGACTTTATGAGTCCAATCAAAAAATTATTGGATTTTCTTGGTGTTGCAAAGTAGGGGTATGGACCCAGTGGACGT	..((....(((((((((.((((.(((((..((..((((....((((((....)))))).))))..))..)))))...)))).)))))))))..))..	-1.26765	-	TTGCAAAGTAGGGGTATGGACC	0	22
Mi-egg-m0273	Minc_Contig2989:1994:2074:+	-22.2	Mi-egg-m0273-5p	Mi-egg-m0273-3p	71	65	6	TGTAACTGAATAATATCAACCATAAATTTGTATGAGTAAAATTCGCCATAGAAATTTTTGTTGATATTAACCAATTGCATT	(((((.((..((((((((((...((((((.((((.((.......)))))).))))))..))))))))))..)).)))))..	-0.921429	TAATATCAACCATAAATTTGTAT	TAGAAATTTTTGTTGATATTAAC	23	23
Mi-egg-m0274	Minc_Contig298:30263:30331:-	-26.2	Mi-egg-m0274-5p	-	9	9	-	CAAGATTTCCCGGGGTGTGGAGGTTGGGCAGCGGTAGGTTGGTCTGCTCCCAATCTGGGGATTTGGTGG	((.((.((((((((...(((..((.((.((((.....)))).)).))..))).)))))))).))..)).	-0.476923	CGGGGTGTGGAGGTTGGGCAG	-	20	0
Mi-egg-m0275	Minc_Contig29:73944:74042:+	-22.72	-	Mi-egg-m0275-3p	130	-	128	GGCCATTAATGTAGGTGGAGGAATCCAGGCATTTCGTTGGGGTTTCTTGCAATTTTGTTTAATTTTGTAGATTATAAGGATGCTCGAGCAAATTAAGGC	.(((...(((((...((((....)))).)))))..(((.((((((((((.(((((.............))))).)))))).)))).))).......)))	-0.947222	-	GTAGATTATAAGGATGCTCGAGC	0	23
Mi-egg-m0276	Minc_Contig3030:1419:1507:+	-31.9	-	Mi-egg-m0276-3p	191	-	191	ACCCTTAACTCGAAATTTCTTAAAGTTATATCCTTTTTCTGAAATTTTAAACATTTGGCTATAACTTTCAGAAATTTCGAGGAATAGGG	.((((...((((((((((((.(((((((((.((.......................)).))))))))).))))))))))))....))))	-0.644681	-	CTATAACTTTCAGAAATTTCG	0	20
Mi-egg-m0277	Minc_Contig3057:3901:3982:-	-24	Mi-egg-m0277-5p	-	12	12	-	GGGGTAGAGCCTTCGGGGTTCGGGTCGGGGTTTTTGCCAAAAATAGTAGGGGGTCGGGGGGGGGGGTCGGGGTGCTATCCTA	(((((((.((((.(((..(((...((.((.(((((((........))))))).)).))...)))..))))))).))))))).	-0.935417	CTTCGGGGTTCGGGTCGGGGTTT	-	23	0
Mi-egg-m0278	Minc_Contig3064:5413:5495:-	-27.5	-	Mi-egg-m0278-3p	6	-	6	GGTTCAGGAAGTCTTTGAACGTTCTTAGGTGGTAGAGGAGGATCCTTTTGAATGATCTTTTGCGGCTCAGAAGTTTTCTGAAC	.((((((((((..(((((.(((....((((.((..(((((....)))))..)).))))...)))..)))))..))))))))))	-1	-	GAATGATCTTTTGCGGCTCAGAAG	0	24
Mi-egg-m0279	Minc_Contig3078:3371:3453:-	-20.34	Mi-egg-m0279-5p	-	18	17	-	TTTTTATGATTTGCACACTCGGGTTTGGTCTAATCAGAATTTTTAAAATATGTTTGGACCTTTGTGGTTGTGCTAAATAAAAT	.((((((.....(((((..((.(...(((((((.((..............)).)))))))..).))..)))))...)))))).	-1.06586	TTGCACACTCGGGTTTGGTCTAA	-	23	0
Mi-egg-m0280	Minc_Contig3098:1283:1375:-	-23.9	-	Mi-egg-m0280-3p	10	-	10	TATGTAATTCTTTAATTATTGCCTACCCTTTATATAATAGAATTTTTCTAAAGTATTTGTGTAGGAGGGGGGTGGAGGAGGGAGGGTTATTTA	...((((((((((..(..(..(((.((((((((((((((((.....))))......))))))).))))))))..)..)..))))))))))...	-0.8136	-	TAGGAGGGGGGTGGAGGAGGGA	0	22
Mi-egg-m0281	Minc_Contig3109:1029:1106:-	-41	Mi-egg-m0281-5p	-	31	31	-	CAAAAAAACTTGCGGACTGTCCGCAAATTTTTTACGGACTGTCCGCAAAAACTTGCGGACAATCCGCAAGTTTTTACG	...(((((((((((((.(((((((((..(((((.(((.....))).))))).))))))))).)))))))))))))...	-0.866744	TGCGGACTGTCCGCAAATTTTTT	-	23	0
Mi-egg-m0282	Minc_Contig3111:1295:1372:-	-25.2	Mi-egg-m0282-5p	-	434	434	-	ATTGAAATGAGCGGTCGTGTCCGAGTGGTTAAGGAGATTGACTCGAAATCAATTGGGCTCTGCCCGCACAGGTTCGAA	.(((((.((.((((.((.((((((.(((((...(((.....)))..))))).))))))..)).)))).))..))))).	-0.529412	GCGGTCGTGTCCGAGTGGTTA	-	20	0
Mi-egg-m0283	Minc_Contig313:20116:20200:-	-33.23	Mi-egg-m0283-5p	Mi-egg-m0283-3p	33	4	29	GGCAACAGCGGTGAGTAACAGTTTTGATTCACATTTTTGTTGTATATTTTTGTGAGTTCAAACATGTTACTCAAGGTGGTTGCGT	.(((((.((..(((((((((((((.((((((((.................)))))))).)))).)))))))))..)).)))))..	-0.543243	GTGAGTAACAGTTTTGATTCAC	TGAGTTCAAACATGTTACTCAAG	22	23
Mi-egg-m0284	Minc_Contig3143:4807:4899:+	-49.7	Mi-egg-m0284-5p	-	56	55	-	ACCCTATCTCTCGAAATTTCGGAAAGTTATAATTGTTTTTCCGAAATTTTTAAAAATTTGCTATAACTTTCCGAAATTTCGAGGGATAGGGTA	(((((((((((((((((((((((((((((((...((((((...........))))))....))))))))))))))))))))))))))))))).	-0.53	TCGAAATTTCGGAAAGTTATAA	-	22	0
Mi-egg-m0285	Minc_Contig314:22560:22644:-	-21.4	Mi-egg-m0285-5p	-	6	6	-	TGATTATTATGATTGGAAGAGGATTGAAAACTGCTAGTACTTGGACGTATTGGCAACTCATACTCCGCTGAAAATTTGATAGTTT	.((((((((.((((...((.(((.(((....(((((((((......)))))))))..)))...))).))...)))))))))))).	-0.620541	GATTGGAAGAGGATTGAAAACTGC	-	24	0
Mi-egg-m0286	Minc_Contig314:24134:24210:-	-28.5	-	Mi-egg-m0286-3p	15	-	15	CGAAATTCACTTGATGGATCATTCATTCACATGATTGATCACTCATCTGTTGAGTGATCTGTTGAGTGATCACCTCA	.((...(((((..((((((((((((..((.((((........)))).)).))))))))))))..))))).....)).	-0.677895	-	ATCTGTTGAGTGATCTGTTGAGT	0	23
Mi-egg-m0287	Minc_Contig3160:1811:1901:-	-21.9	-	Mi-egg-m0287-3p	5	-	5	ACTAGGATTAGTTATCGGTCAATGGAAAATCTTCGGATATCTGGACGAATCAGAGGTTTGGAGATAGTATACGGACGAACCTTCTCCGAAC	....(((..((...(((.((..((....((((((((((.(((((.....))))).))))))))))....))..)))))..))..)))....	-0.596774	-	GGAGATAGTATACGGACGAACC	0	22
Mi-egg-m0288	Minc_Contig3165:5488:5585:-	-41.7	-	Mi-egg-m0288-3p	5	-	5	AGACCGGCGCGGGACGGGATCCCGACGGGATTTTCTGGGATCCAGAAATCCAGGATTTTTCGGGATTTATCCCTCAGGATCCCGGCATCGGCTAAGAA	.....(((.(((..((((((((.((.(((((.(((((((((((.........)))))..))))))...))))))).))))))))...)))))).....	-1.09091	-	TTTATCCCTCAGGATCCCGGCAT	0	23
Mi-egg-m0289	Minc_Contig3168:7684:7782:+	-38.77	Mi-egg-m0289-5p	Mi-egg-m0289-3p	13	5	8	TGGACACGACCGGTTCATTTTTATTTGTGGCGCCTCAAAAGCTTATATTCTTCTCTATTTGACCCGCCACAGGGAAAAATTAACCGGTCTTGGCCAATT	(((.((.((((((((.((((((.(((((((((..(((((..................)))))..))))))))).)))))).)))))))).)).)))...	-0.425	CGGTTCATTTTTATTTGTGGCG	CACAGGGAAAAATTAACCGGTC	22	22
Mi-egg-m0290	Minc_Contig3168:7683:7779:-	-37.27	Mi-egg-m0290-5p	-	18	18	-	TGGCCAAGACCGGTTAATTTTTCCCTGTGGCGGGTCAAATAGAGAAGAATATAAGCTTTTGAGGCGCCACAAATAAAAATGAACCGGTCGTGTCCAA	(((.((.((((((((.((((((...(((((((..(((((..................)))))..)))))))...)))))).)))))))).)).))).	-0.543243	CGGTTAATTTTTCCCTGTGGCGG	-	23	0
Mi-egg-m0291	Minc_Contig3195:6844:6932:+	-36.77	Mi-egg-m0291-5p	-	6687	6681	-	CCAAATGTTCAGGCTGAAGCGTTTTGGAATATTCTGCGCCAATTTAAAAAACAGAGCAATATTGCACTCGTTTCGGCCTGAGCTTTGGT	(((((.(((((((((((((((...((.(((((..(((..................)))))))).))..)))))))))))))))))))).	-1.0069	AGGCTGAAGCGTTTTGGAATATT	-	23	0
Mi-egg-m0292	Minc_Contig3199:6179:6276:+	-22.9	-	Mi-egg-m0292-3p	5	-	5	AAATGTTGTTGTTGTTGCTGTAAATGTGAAGTATTTGTTGTAATATCCCCATTAAGTTGAATACAATTTCTAATGTTTACAGAGCTGCAAGGGCGAGG	...((((.((((.(((.((((((((((((((((((((...((((......))))...)))))))...)))..))))))))))))).)))).))))...	-0.677895	-	AATTTCTAATGTTTACAGAGCTGC	0	24
Mi-egg-m0293	Minc_Contig31:51691:51759:+	-19.3	Mi-egg-m0293-5p	-	10	10	-	ATTTCACAGAAGGGAAGTGGGTTTGGAGGGGTCCTTACAGCTCTTCTTACCCCTATACTTATAGAAATT	(((((....(((...((.((((..((((((((.......)))))))).))))))...)))...))))).	-1.42121	AGGGAAGTGGGTTTGGAGGGGT	-	22	0
Mi-egg-m0294	Minc_Contig31:2604:2685:-	-31.9	-	Mi-egg-m0294-3p	5	-	5	TTTTTTTTCTTTTCTTCTTCTCTCCAGCTGTCACTAACTTAGAGTTGTTGAGGGGGTGGGGAGAAGGGGGGATGGGGTTTGT	.....(..(.(..(((((((((((((.((.(((.((((.....)))).))).).).)))))))))))))..).)..).....	-0.861538	-	GGGGGTGGGGAGAAGGGGGGA	0	20
Mi-egg-m0295	Minc_Contig3200:3915:4000:+	-27.69	-	Mi-egg-m0295-3p	10	-	10	TGAGAAAATCAATAATCAATAACCACTGTGAAACAACAACAAAGAGTTAATTAACAGTGGTGGTTGTGGGGTTATTGATTCTTTCC	.((((.(((((((((((.((((((((..(........(((.....)))........)..))))))))..))))))))))).)))).	-0.734043	-	AGTGGTGGTTGTGGGGTTATT	0	20
Mi-egg-m0296	Minc_Contig320:15878:15961:+	-31.9	Mi-egg-m0296-5p	-	12	12	-	GGATTAGGAAGTAAGGTTGGCGGATAGTTGGAAATCTTCGGATATCCGGATCCGGTATCCGAACCGAAAATTTCCGGATATCCG	((((..((((((..(((...((((((.(((((....(((((....)))))))))))))))).)))....))))))....)))).	-1.39526	GTAAGGTTGGCGGATAGTTGG	-	20	0
Mi-egg-m0297	Minc_Contig321:31698:31779:+	-28.4	Mi-egg-m0297-5p	-	12	12	-	GGTATTGGGGGTAAGGTTGGCGGATAGTTGGAAATCCTTGGATATCCGGATCCGGTATCCGAACTGAAAATTCCGGATATCC	((((((.(((((..(((...((((((.(((((..(((..((....)))))))))))))))).)))....))))).)))))).	-0.797297	GTAAGGTTGGCGGATAGTTGG	-	20	0
Mi-egg-m0298	Minc_Contig323:18404:18489:-	-30.8	Mi-egg-m0298-5p	Mi-egg-m0298-3p	312	172	139	TTAAGCGATCTGAAGTGTTCTCTCATATTGGTTGATATTAAAAATTTTGAACAATCAATATGTCAGACATTTCAGATCAGGCGAGT	....((((((((((((((.((..(((((((((((...((((.....)))).)))))))))))..))))))))))))))..))....	-1.42121	TGAAGTGTTCTCTCATATTGGTT	TCAATATGTCAGACATTTCAGA	23	22
Mi-egg-m0299	Minc_Contig3244:882:965:-	-33.9	-	Mi-egg-m0299-3p	202	-	199	ACACGTAGGAATCAAGTATCCAATGACCAAGAAGCCACTCGGAATTTACGTGACTTCTTGATCGTAGGATACTTGACTACAAGC	....((((...((((((((((.((((.(((((((.(((...........))).))))))).)))).))))))))))))))....	-1.12375	-	GACTTCTTGATCGTAGGATACTT	0	23
Mi-egg-m0300	Minc_Contig3254:1897:1971:+	-37	Mi-egg-m0300-5p	-	36	36	-	AAATGATTTGATCAATTAACATAATCTTCGGTGTATAATATAAACCGAAGATGATGTTAATTGATCAAATCTTTA	....((((((((((((((((((.(((((((((...........))))))))).))))))))))))))))))....	-1.06	ATCAATTAACATAATCTTCGGT	-	22	0
Mi-egg-m0301	Minc_Contig325:27481:27557:+	-20.12	Mi-egg-m0301-5p	-	31	31	-	AAAAACAAACAAGTGGCCTCGTGGTGTAGTTGGTTATCACGTCAGTCTAACACACTGAAGGTCGCCAGTTCGAGTCT	.....(.(((..(((((((..((((((.(((((.............))))))))))).)))))))..))).).....	-0.502222	AAGTGGCCTCGTGGTGTAGTTGG	-	23	0
Mi-egg-m0302	Minc_Contig3260:1620:1708:-	-34.21	Mi-egg-m0302-5p	Mi-egg-m0302-3p	192	172	20	CAGAAACGGATGACAGATTTTGGAATACTCATGCAGTTCAACTATAATTCGTCGCCATGAGCATCCGAAAATCTGTTGTCCGAGTCTGT	((((..((((..((((((((((((...(((((((...................).))))))..))).)))))))))..))))..)))).	-0.620556	TGACAGATTTTGGAATACTCATG	TGAGCATCCGAAAATCTGTTGT	23	22
Mi-egg-m0303	Minc_Contig3260:7115:7188:-	-37.9	Mi-egg-m0303-5p	-	14	14	-	AAAAAATTTGCGGACAATTTTTGCGGATTTTTCTTGAATTTAAAAAATCCGCAAAAATTGTCCGCAAAATTATA	......((((((((((((((((((((((((((..........))))))))))))))))))))))))))......	-0.523913	CGGACAATTTTTGCGGATTTTT	-	22	0
Mi-egg-m0304	Minc_Contig3287:4876:4962:+	-37.61	Mi-egg-m0304-5p	-	66	66	-	TTCGATCGGTTAATTTTTGCCTGTAGCGGCTCAAGTACTCTTATTCTTCTCTATTTTGAGCCCATAGGCAGGAATTAACCGGGCTTC	...(..((((((((((((((((((.(.((((((((...................)))))))))))))))))))))))))))..)...	-1.23333	TAATTTTTGCCTGTAGCGGCTC	-	22	0
Mi-egg-m0305	Minc_Contig328:4113:4195:+	-31.5	Mi-egg-m0305-5p	Mi-egg-m0305-3p	33	1	32	ACTGCGAGTAAGGTTGGCGGTTGCGGGTATTCGGAACCGAAAATCTGGGGATCTTCGGTTCGGATATCCGGAGAATTCCCAGG	(((((.((.....)).)))))..((((((((((.(((((((.(((....))).))))))))))))))))).............	-0.575	GCGGGTATTCGGAACCGAAAATC	TCTTCGGTTCGGATATCCGGAG	23	22
Mi-egg-m0306	Minc_Contig32:27768:27861:+	-32.3	Mi-egg-m0306-5p	Mi-egg-m0306-3p	27	24	3	TTGTGCTGCTACGGAGGGTAGGCCGGGCATGGTTTTCGCTACACGATGGCTGTGCTTCGCTGCGGTCGTGCTCGCTTCGGATATAGTGTAAAGC	(((..(((...((((((((((((((((((((((..(((.....)))..))))))))......))))).))).).)))))....)))..)))...	-1.36207	ACGGAGGGTAGGCCGGGCATGGTT	GCGGTCGTGCTCGCTTCGGATAT	24	23
Mi-egg-m0307	Minc_Contig32:25483:25563:-	-44.9	Mi-egg-m0307-5p	Mi-egg-m0307-3p	158	103	55	TTTGCCAATAAGGCTAAAACTCCACATTTTGCCAACTGACTTTGTTGGCAAAATGTGTGATTTTGGCATTGTTGGCAGAAT	(((((((((((.(((((((.((((((((((((((((.......)))))))))))))).))))))))).)))))))))))..	-1.30357	AGGCTAAAACTCCACATTTTGCC	CAAAATGTGTGATTTTGGCATTG	23	23
Mi-egg-m0308	Minc_Contig3305:1863:1958:-	-34.3	-	Mi-egg-m0308-3p	332	-	332	TAGCGTCAGCGAGTTCTGGGATTTTTTATGTTGGTAGAGTCACATGTACTTTTAACTATAACCTCCCAACATTTTAATCTCAGCGCTTGCGCGCAA	..((((..((((((.((((((((....(((((((.((.((.....((.......))....)))).)))))))...)))))))).))))))))))..	-0.513636	-	CCAACATTTTAATCTCAGCGC	0	20
Mi-egg-m0309	Minc_Contig3314:2139:2234:-	-28.1	Mi-egg-m0309-5p	-	9	6	-	TGATATTTTTCTTTTCTTAGGATATAAGGACCTATGTTCAAGGGTTCTGGTAGCAGATCGATATGGGTTCTTATTTCTAACGTGGATCTAGATCAG	((((.....(((....((((((.(((((((((((((((....(((.(((....)))))))))))))))))))))))))))...))).....)))).	-1.216	CTTTTCTTAGGATATAAGGACCTA	-	24	0
Mi-egg-m0310	Minc_Contig3352:2273:2343:-	-23.8	-	Mi-egg-m0310-3p	26	-	25	TTGGTCAGTCTAGAGTAGTTGTGGGTTTTTCAGTTGATGAAAGATCTAGCGATTAGGTGGTGGGTCGACCA	.(((((..(((((..(((((((((((((((((.....))))))))))).))))))..)..))))..)))))	-0.564706	-	GAAAGATCTAGCGATTAGGTGGT	0	23
Mi-egg-m0311	Minc_Contig3357:4161:4244:+	-45.5	Mi-egg-m0311-5p	Mi-egg-m0311-3p	16760	15404	1356	GATTGCGACCAGGCGTCGTCTCCGGCGGTTTCGAGTTAACAGTAAAAGCTGAAGCCGTAGGAGACGTCGTTAGGTTGCCTTCTC	((..((((((..(((.(((((((.((((((((.((((.........)))))))))))).))))))).)))..))))))..))..	-0.652941	AGGCGTCGTCTCCGGCGGTTTC	AGCCGTAGGAGACGTCGTTAGG	22	22
Mi-egg-m0312	Minc_Contig3386:3458:3546:+	-19.5	-	Mi-egg-m0312-3p	9	-	5	CGAATTGAACCCTTTCTATTATCTTACCTGTGCAGGAGGAGTTTGAACAGCCGGTTTCGGAGTTGTGGGTGTTGGAGGGGCAGGCCTTT	.........(((((((...(((((.(((((.((.((..(........)..)).))..))).))...)))))..))))))).........	-1.20405	-	TCGGAGTTGTGGGTGTTGGAGGG	0	23
Mi-egg-m0313	Minc_Contig339:7852:7944:+	-39.42	Mi-egg-m0313-5p	-	59	58	-	GCCCTATCCCTCGAAATTTCGGAAAGTTATAATTGTTTTTCCAAAATTTTTAAACATTGGCTACAACTTTCAGAAATTTCGAGGGATACGGCA	(((.((((((((((((((((.(((((((.((..(((((.............))))).....)).))))))).)))))))))))))))).))).	-0.993548	TCGAAATTTCGGAAAGTTATAA	-	22	0
Mi-egg-m0314	Minc_Contig339:18295:18384:-	-70.9	Mi-egg-m0314-5p	Mi-egg-m0314-3p	36	30	5	AATTGTCGAATCCGTGGCGCCCTGGTATGGTTCGATGCGGCTCGACCAGCTGAATCGAACCATACCAGAGCGCCACGGATTCGACAAATT	..((((((((((((((((((.(((((((((((((((.(((((.....))))).))))))))))))))).))))))))))))))))))...	-0.608889	TCCGTGGCGCCCTGGTATGGTTC	AACCATACCAGAGCGCCACGGAT	23	23
Mi-egg-m0315	Minc_Contig3416:2741:2828:-	-25.3	Mi-egg-m0315-5p	-	8	8	-	AATGGGGAAGTCTCACCACAGACGCCATGCCTTCGTGGTCGCATGAGCGCCCCAGCCAGGTAAGTTTCAGAGGGGACAAATACCCAGA	..((((...(((((..(..((((....(((((...(((.(((....)))..)))...))))).))))..)..))))).....))))..	-0.95	TCTCACCACAGACGCCATGCCTT	-	23	0
Mi-egg-m0316	Minc_Contig3419:6971:7061:-	-25.4	Mi-egg-m0316-5p	-	8	8	-	AATTTTTTGGAAAAGGGATTGGGCGAAAAATTTAAAAGTTTTGAGGGAAAATATTTTCTTGGATTTGGCTCAATCCTTTTATTAAATTAAA	.....(((((.(((((((((((((.(((...........((..((..((....))..))..))))).))))))))))))).))))).....	-0.993548	AAAAGGGATTGGGCGAAAAA	-	20	0
Mi-egg-m0317	Minc_Contig343:18949:19031:+	-29.6	Mi-egg-m0317-5p	Mi-egg-m0317-3p	8	3	5	TAGTCGGGAAATGGCATCGGGAGTCGGGATCGGGAGGACAAAAACTCGGGAAATTTCCCGAGTCGGGTGTCGGGATATCCGAA	...(((((...(((((((.((..((((((((..(((........)))..))....)))))).)).))))))).....))))).	-0.413696	ATGGCATCGGGAGTCGGGATCGG	ATTTCCCGAGTCGGGTGTCGG	23	20
Mi-egg-m0318	Minc_Contig3462:3151:3242:-	-27.4	Mi-egg-m0318-5p	-	5	5	-	CAGGCTCTTCACTTCATGGAACTTGGTGGCTGATGGTGGTGGCTCTTCATGGAATTGGCGACTGGTGGTTCGTGGCAGATGATGGTGTGTGG	((.((.((((((((((((((..(..((.((..((..(.((((....)))).).))..)).))..)...))))))).)).))).)).)).)).	-0.993548	ACTTCATGGAACTTGGTGGCTG	-	22	0
Mi-egg-m0319	Minc_Contig3474:263:330:-	-30.2	Mi-egg-m0319-5p	-	227	224	-	CGGGTCTCAGAGTTGTTTTGGTGTCGAAACGACGTCAGTTGTTTCCTCAACGATTCAACGGGGACTCA	.(((((((...((((..(((.((..((((((((....))))))))..)).)))..)))).))))))).	-0.816279	AGTTGTTTTGGTGTCGAAACGA	-	22	0
Mi-egg-m0320	Minc_Contig3475:4596:4692:+	-40.1	-	Mi-egg-m0320-3p	12	-	12	TGTCTGATCACTCATTTAAAAGTTATAACTCGTCAAGTCCAGTTATTTGGTGTCTTTCACATTTATCGGGTTATAACTTTTTAACGAGTGATCAGAC	.((((((((((((.((.(((((((((((((((..((((((((....))))..........))))..))))))))))))))).)).))))))))))))	-0.77303	-	TCGGGTTATAACTTTTTAACGA	0	22
Mi-egg-m0321	Minc_Contig3489:1599:1686:-	-19.99	Mi-egg-m0321-5p	Mi-egg-m0321-3p	6	1	5	CTGATTTTTCGACATGAGGTTTGGGGTAGAAAAAAAATTCTGGAAGCGTAGTACGCTGGTTTATTCCATTTCCCGTCGAATAAAAAAA	.......((((((..(.((..(((((((((..............((((.....))))..)))))))))...)))))))))........	-0.967222	GACATGAGGTTTGGGGTAGAAAAA	TGGTTTATTCCATTTCCCGTCG	24	22
Mi-egg-m0322	Minc_Contig34:54405:54481:-	-30.8	-	Mi-egg-m0322-3p	15	-	15	CGAAATTCACTTGATGGATCACTCATTCACATGATTGATCACTCATCTGTTGAGTGATCTGTTGAGTGATCACCTCA	.((...(((((..((((((((((((..((.((((........)))).)).))))))))))))..))))).....)).	-0.844	-	ATCTGTTGAGTGATCTGTTGAGT	0	23
Mi-egg-m0323	Minc_Contig3503:1627:1727:+	-26.6	Mi-egg-m0323-5p	-	10	10	-	GTTGGGGCCGGTTGATCGCGGCTAGTTAAGTGCTGGTGGGATTCGACTTTTTTAGCCTTGATCCAATCTATTTAAATATTATATCATTCGAAAGCCCTCGA	...(((((.(((((((((.((((((..((((..(((......)))))))..)))))).)))).)))))...............((....))..)))))...	-0.52619	GTTGATCGCGGCTAGTTAAGTGCT	-	24	0
Mi-egg-m0324	Minc_Contig352:21112:21187:-	-19.1	Mi-egg-m0324-5p	-	11	10	-	GCATTATCTTGAAGATCAGCAAAAGACGAGGAAGGTGGAATTCCGTTTGCTTGTCTATGCTCCTTTAAAAAAATTT	........((((((...((((..(((((((..(..(((....)))..).))))))).)))).))))))........	-1.47941	GAAGATCAGCAAAAGACGAGGAA	-	23	0
Mi-egg-m0325	Minc_Contig3549:6962:7036:-	-36.6	-	Mi-egg-m0325-3p	6	-	6	GTCTAACTCCTGTTTCAATTGTCCGCAGAGATCGCAGACCACAGAATCTGCGGACAATTGAAATAGGGCACTTGG	.......((((((((((((((((((((((..((..........)).)))))))))))))))))))))).......	-1.27391	-	AGAATCTGCGGACAATTGAAATA	0	23
Mi-egg-m0326	Minc_Contig355:12052:12141:+	-42.96	-	Mi-egg-m0326-3p	32	-	31	ATTGATCAAGATCGGGCGAAGTTATGACATAAAAAACATAGGTCTACGTTGTTTGTTTTTTGTGGTATAACTTCGTCCGATTTTGTTCAA	.((((.((((((((((((((((((((.(((((((((((...............))))))))))).)))))))))))))))))))).))))	-1.42105	-	TTTGTGGTATAACTTCGTCCGA	0	22
Mi-egg-m0327	Minc_Contig355:12051:12142:-	-30.06	Mi-egg-m0327-5p	-	53	52	-	ATTGAACAAAATCGGACGAAGTTATACCACAAAAAACAAACAACGTAGACCTATGTTTTTTATGTCATAACTTCGCCCGATCTTGATCAATC	(((((.(((.(((((.(((((((((..((.((((((((...............)))))))).))..))))))))).))))).))).))))).	-1.895	ATCGGACGAAGTTATACCACAA	-	22	0
Mi-egg-m0328	Minc_Contig3564:1873:1964:+	-20.14	-	Mi-egg-m0328-3p	8	-	8	TATCTTCCAATATTCTAATGACTCCTTGGTCTTTACTTCGATACTATTTGATTATTTAGTAGACTGGGTTTAGACGGATATGAGGGGGGGGG	..((((((.((((((...(((...((..((((.....((((......)))).........))))..)).)))...))))))...))))))..	-0.844	-	GTAGACTGGGTTTAGACGGATATG	0	24
Mi-egg-m0329	Minc_Contig3566:6336:6430:+	-31.9	Mi-egg-m0329-5p	-	97	97	-	TGGTGACCTGTTAATTTTTGCCTGTAGCTGTTCAATTTGCTCTTAAAATTCTCCATTTAGGCAGCAGCCACAAGCGAAAATTAACCGATCATCAA	((((((.(.((((((((((((.(((.(((((......((((..((((........))))))))))))).))).)))))))))))).).)))))).	-0.872	TTAATTTTTGCCTGTAGCTGTT	-	22	0
Mi-egg-m0330	Minc_Contig3574:6304:6390:-	-24.6	Mi-egg-m0330-5p	-	5	5	-	GATTAGATAAATTACCGGGATTATTAACAAAAATTGTTGCCATAGTAAAGAATGGAACGATTTGTTGTTCACGGTAATGGTCAATCT	((((.(((..(((((((.((....((((((..((((((.((((........)))))))))))))))).)).))))))).))))))).	-0.856667	ATTACCGGGATTATTAACAAA	-	20	0
Mi-egg-m0331	Minc_Contig359:13572:13659:+	-24	Mi-egg-m0331-5p	-	5	5	-	AATATTTGAGAGGGTTGGTTTTTGTAGCGAGCCTGATGCTTTTTTGTAGCTTCAGGTTGTGCTTTAGTTTCTAAAATTTTTACGGTTT	......((((((..((((...(((.(((((((((((.(((.......))).))))))).)))).)))...))))..))))))......	-1.08696	AGGGTTGGTTTTTGTAGCGAGCC	-	23	0
Mi-egg-m0332	Minc_Contig3622:5987:6059:+	-21.1	-	Mi-egg-m0332-3p	14	-	13	TGGGGAACAATAATATTTGCGGAGAATCATTGGAATTAAATGATATGATCGTCAGATGTCACATTGTTTCCTT	.((((((((((.((((((((((...((((((.......))))))....))).)))))))...)))))))))).	-1.03667	-	GATATGATCGTCAGATGTCACA	0	22
Mi-egg-m0333	Minc_Contig367:25896:25976:-	-51.64	Mi-egg-m0333-5p	Mi-egg-m0333-3p	43	10	32	CTAGGTCATCCCGCCTAGAAAAGAAGAGAGTGGCTTTGTTTATGTTTTCACTCTCTTCTTTTCTAGACGGGATGACCTGTT	.((((((((((((.(((((((((((((((((((..............))))))))))))))))))).))))))))))))..	-0.490476	CCGCCTAGAAAAGAAGAGAGTG	CTCTCTTCTTTTCTAGACGGG	22	20
Mi-egg-m0334	Minc_Contig368:26433:26524:-	-19.46	-	Mi-egg-m0334-3p	71	-	71	ATGTGACGCATCCGCGTTAATATTAATAAATTTTTTATAAATAATTTTTCTACTTTTTTATTATTATTATTATTAACACGGATGTAATAATC	.......(((((((.(((((((.((((((.......(((((...............)))))..)))))).))))))).))))))).......	-0.913636	-	TATTATTATTATTAACACGGA	0	20
Mi-egg-m0335	Minc_Contig3696:1399:1483:-	-24.7	-	Mi-egg-m0335-3p	7	-	7	TCACTGGAATTTTGGTCACCAAGATTTTTCGGAACTTTGGTCACCAATTTTTTCGGAATTTTGGTCACTAGCGGAATTTTGGTCA	..((..((((((((((.((((((((..(((((((..((((...))))...))))))))))))))).))))...))))))..))..	-0.913636	-	TCGGAATTTTGGTCACTAGCGGA	0	23
Mi-egg-m0336	Minc_Contig369:20266:20361:+	-19.8	-	Mi-egg-m0336-3p	10	-	8	CCAAAAATCCAAAATTGTAATATTTTCTCAGGGTTAAACTTGGATGCTAGCCCAATTGAGTTTTGTACTCTTTCAGGAATTATTGGGGATTTTATT	...(((((((.......(((((.(((((.(((((.(((((..(.((......)).)..)))))...)))))...))))).))))).)))))))...	-1.07368	-	GTACTCTTTCAGGAATTATTGG	0	22
Mi-egg-m0337	Minc_Contig369:24241:24338:+	-28	Mi-egg-m0337-5p	-	12	12	-	GGAAGGTTCGATTCCGCTCGGGGATTTAATTATTTTATTAGGTTTTTTGATCTTTGATCAAAATATTTCAGTCCCCGACTGAAATTCCCAGCCCCCCA	((..((((.((((.((.(((((((((.((.((((((((((((((....)))))..))).)))))).)).))))))))).)).))))...))))..)).	-1.5619	ATTCCGCTCGGGGATTTAATTA	-	22	0
Mi-egg-m0338	Minc_Contig36:37730:37806:+	-37.8	Mi-egg-m0338-5p	Mi-egg-m0338-3p	20	15	5	ATATTTGAGCTCTGCTCCAGTTTATGAGTCCATAAATTGAGATTGGACTCATGAACTGGAATAGAGCCTATATTTGT	........((((((.(((((((((((((((((...........))))))))))))))))).))))))..........	-0.65625	TCTGCTCCAGTTTATGAGTCCA	GACTCATGAACTGGAATAGAGC	22	22
Mi-egg-m0339	Minc_Contig3708:385:478:-	-19.31	Mi-egg-m0339-5p	-	6	6	-	CCTCTGTGTTGAGTGAAACGAGTGAGCTGGCCCTTGAAAATCTCACTCTTGATTGCCTCTCTTCATTGCCTCTCATTAATCTTCTTTCAGGAGT	.((((....((((.(((...((((((..(((...((((((((........)))).......))))..))).))))))....))).)))))))).	-0.6	GAGTGAAACGAGTGAGCTGGCCC	-	23	0
Mi-egg-m0340	Minc_Contig3721:581:671:-	-20.7	-	Mi-egg-m0340-3p	16	-	16	ATTTGTGGTTCCAATACTGGTATGACAATTGGAATTTCTCGTGTCTGTAATTCCTATGTTGATCAAAGACCAGACGGTGTTAGCTTCGAAC	.((((.((((.((...(((((.(((((((.((((((.(........).))))))...)))).)))...)))))....))..)))).)))).	-0.485682	-	GTTGATCAAAGACCAGACGGTGTT	0	24
Mi-egg-m0341	Minc_Contig3732:1834:1917:+	-24.12	Mi-egg-m0341-5p	-	186	184	-	AATGGGGGGATGTCCTGATGAATCAAACGCTGCAAAATTTTTTCAAAATTGCGGTTTGCTTCATACTGAACGTTTCTGCCATTG	(((((((..((((.(..(((((.(((..(((((((.............)))))))))).)))))...).))))..)).))))).	-0.67451	TGTCCTGATGAATCAAACGCTGCA	-	24	0
Mi-egg-m0342	Minc_Contig373:5219:5316:+	-19.03	Mi-egg-m0342-5p	-	15	14	-	AACCATAAGTGTATCGAGAACGATCGTGAAGGGGACGCTGATAAGGCATTGATAAAAGACCTCCACTTTCTGGCCAAGCTCTAGGCAAAGAGTTGGTG	.((((....(((...(((...(..((.((((((((.(((.................)).).))).)))))))..)...)))...)))......)))).	-0.901628	GTATCGAGAACGATCGTGAAGGGG	-	24	0
Mi-egg-m0343	Minc_Contig373:11059:11143:+	-33.23	Mi-egg-m0343-5p	Mi-egg-m0343-3p	33	4	29	GGCAACAGCGGTGAGTAACAGTTTTGATTCACATTTTTGTTGTATATTTTTGTGAGTTCAAACATGTTACTCAAGGTGGTTGCGT	.(((((.((..(((((((((((((.((((((((.................)))))))).)))).)))))))))..)).)))))..	-1.4	GTGAGTAACAGTTTTGATTCAC	TGAGTTCAAACATGTTACTCAAG	22	23
Mi-egg-m0344	Minc_Contig3740:367:450:-	-24.12	Mi-egg-m0344-5p	-	186	184	-	AATGGGGGGATGTCCTGATGAATCAAACGCTGCAAAATTTTTTCAAAATTGCGGTTTGCTTCATACTGAACGTTTCTGCCATTG	(((((((..((((.(..(((((.(((..(((((((.............)))))))))).)))))...).))))..)).))))).	-0.588372	TGTCCTGATGAATCAAACGCTGCA	-	24	0
Mi-egg-m0345	Minc_Contig374:16160:16253:+	-43.2	Mi-egg-m0345-5p	-	10	10	-	TCACTTAGTTATCGATTAGCGAGAGTATGCAATAATAGGAGAGACAATTGTCTCGTAGTATTGCACTCTCACTAATCGATAAATAAGAAGTGAT	((((((..(((((((((((.((((((..((((((......(((((....)))))....)))))))))))).))))))))))).....)))))).	-1.56667	ATCGATTAGCGAGAGTATGCA	-	20	0
Mi-egg-m0346	Minc_Contig374:16241:16325:+	-20.6	Mi-egg-m0346-5p	Mi-egg-m0346-3p	12	2	10	AATAAGAAGTGATCTCTCACTAATCGTTAACTACAAAGTAGCGTAGTCTTTTTTATCGATTAGCGAGAGTATGCAATAATCTCTC	........((...(((((.(((((((.(((((((........)))))......)).))))))).)))))...))...........	-1.66842	GATCTCTCACTAATCGTTAACTACA	ATCGATTAGCGAGAGTATGCA	25	20
Mi-egg-m0347	Minc_Contig3762:6429:6521:+	-21.8	-	Mi-egg-m0347-3p	14	-	14	AAAAAAGTGTTGAGACAACAATCAATAATGGTAAATGATAATCACTTTATTATTCAATTTAATAAAATGCTTATCATTTACAGGCACTGCGGA	.....((((((((........)))......(((((((((((.((.(((((((.......))))))).)).)))))))))))..))))).....	-1.652	-	ATAAAATGCTTATCATTTACAG	0	22
Mi-egg-m0348	Minc_Contig3765:196:290:-	-30.2	Mi-egg-m0348-5p	-	20	20	-	AACTAAAGACTTGGGATATGTAGGGAGGTGGGATAAGTCAGAGACTCTTAGATAGTCTCATCTATCCCAATGGTCTACAGCTCATCTCTAATATA	......(((..((((...((((((....(((((((.(...((((((.......))))))..))))))))....)))))).))))..)))......	-0.982609	TTGGGATATGTAGGGAGGTGGGA	-	23	0
Mi-egg-m0349	Minc_Contig3822:2299:2379:-	-54.8	Mi-egg-m0349-5p	Mi-egg-m0349-3p	4869	289	4577	ATGTTTTGACTGACCGTGTCTGTCCGTGTTTTGATGGCTCTTCAGGCAAAACGCGGACAGACACGGCCAGTCAAAACACGG	.(((((((((((.((((((((((((((((((((.(((....)))..)))))))))))))))))))).)))))))))))...	-1.19773	TGACCGTGTCTGTCCGTGTTTTG	AACGCGGACAGACACGGCCAGT	23	22
Mi-egg-m0350	Minc_Contig3824:2827:2920:-	-37.44	Mi-egg-m0350-5p	-	5	5	-	ATTGATTTGATCAGATCATGCTACAAAAAGTTACATCTATTTTTGATCTTTATTAGGCTGTAACTTTTTGTATGTTGATATGATCAGATCAATC	(((((((((((((.((((.((((((((((((((((((((..............)))).)))))))))))))).)))))).))))))))))))).	-0.485682	TCAGATCATGCTACAAAAAGTTA	-	23	0
Mi-egg-m0351	Minc_Contig3845:1925:2010:+	-34.1	Mi-egg-m0351-5p	-	19	18	-	CTTTTGTCCGCAAATATTTGCGGACATAAGTTGCGGACCGAATTTAATCTAGTCAATATTTGTCCGCAATTATTTGCGGAGGGGTC	..(((.((((((((((.(((((((((...((((((((..........))).).))))...))))))))).)))))))))).)))..	-1.39643	CAAATATTTGCGGACATAAGTT	-	22	0
Mi-egg-m0352	Minc_Contig3873:527:620:+	-30.13	Mi-egg-m0352-5p	Mi-egg-m0352-3p	9	8	1	GTCTTATTGGCACCTTTTATTTGGTCTGTTCTGTGGGTCCTTCAAATTTTACAAATTGGTGTAGAACTGACCAAGAAAGGTACTAATAAGCAAA	(.((((((((.(((((((..((((((.((((((.....((.................))..)))))).))))))))))))).)))))))))...	-0.856098	CACCTTTTATTTGGTCTGTTCTGT	GAACTGACCAAGAAAGGTACT	24	20
Mi-egg-m0353	Minc_Contig3875:2654:2736:+	-21.8	-	Mi-egg-m0353-3p	21	-	21	ATAAATATTCGATGTGTAAGGCTCGATAGATTCGTTGTTTCCAAGAATTTGTGCTGTTGAAGCTGTAGGCATTGGAGCAATTA	.......((((((((.((.((((((((((((((.(((....))))))).....)))))).)))).)).)))))))).......	-0.7	-	GTGCTGTTGAAGCTGTAGGCATT	0	23
Mi-egg-m0354	Minc_Contig388:25846:25920:+	-30.8	Mi-egg-m0354-5p	Mi-egg-m0354-3p	13	10	2	TTGGAAAAATATACTCTGGTTTTATAACACTTTTCCAAAAAGTGTTATAAAACTGGAGTATATACTACTTGCGAC	........((((((((..(((((((((((((((.....)))))))))))))))..))))))))............	-0.492857	ATACTCTGGTTTTATAACACT	GTGTTATAAAACTGGAGTATATAC	20	24
Mi-egg-m0355	Minc_Contig38:8304:8393:+	-50.3	Mi-egg-m0355-5p	-	10	10	-	AATTATTGAATCTGGGATGCTCTGGTATGGTTCGATCAAGCTCTTCGAGGCGTATCGAACCATACGAGGGCGTCATGGATTCGATAATTT	(((((((((((((..((((((((.((((((((((((...(((......)))..)))))))))))).))))))))..))))))))))))).	-0.723913	TCTGGGATGCTCTGGTATGGTT	-	22	0
Mi-egg-m0356	Minc_Contig394:8816:8886:-	-25.7	Mi-egg-m0356-5p	-	14	14	-	CCACTATAGTGTGGATTGTCGGATCCGGATATCCGAGGATTTCCAACTATCATACAACCTTACTATAGTGA	.((((((((((.((.((((..(((..(((.(((....))).)))....)))..)))))).)))))))))).	-0.953333	GTGGATTGTCGGATCCGGATATC	-	23	0
Mi-egg-m0357	Minc_Contig3968:508:608:-	-25.4	Mi-egg-m0357-5p	-	5	5	-	ACCATAATGAGTAGTTTGACGATGATATTGTGCTGGTGAAGAGCCTGTTGGTGGAGAACCAACAATCATGTAATGTTGTTGTGGAGTATTATTTATCACAC	......(((((((((((.((((..((((((....(((.....))).((((((.....)))))).......))))))..)))).))..))))))))).....	-0.578125	GTAGTTTGACGATGATATTGTGCT	-	24	0
Mi-egg-m0358	Minc_Contig3976:4899:4985:-	-22.1	-	Mi-egg-m0358-3p	8	-	8	CTCCTTTTGATGTGAATCCTGTCTTAAATACATCCTTTTTATCAGCATATTGCAATGTATCATAGTCAGGATTTTCATCAATGTCTT	......((((((.((((((((.((...((((((...........((.....)).))))))...)).)))))))).))))))......	-0.932558	-	TGTATCATAGTCAGGATTTTCA	0	22
Mi-egg-m0359	Minc_Contig399:26391:26466:+	-18.8	-	Mi-egg-m0359-3p	6	-	5	TGCGTACAAAATCTGCGTGAGGTATTAATCGTTTTTTCTGACGAGTAGTTAGGCTGAAACGTGATTTTAGTATATT	...((((((((((.((((..(((((((.(((((......))))).))))...)))...)))))))))).))))...	-0.653846	-	GAGTAGTTAGGCTGAAACGTGATT	0	24
Mi-egg-m0360	Minc_Contig39:66472:66561:-	-23.61	Mi-egg-m0360-5p	-	25	25	-	CACCCTTCTCTTTTGATTTCGGTTGGGTAGAGCTGTTTATGGGTTTGTTTCCCCATTCTATCCGATTCCGCAATTTTTTGTCTGGCGGTA	.(((((...(....((((.((((((((((((.......(((((........))))))))))))))..))).))))....)...)).))).	-0.920714	TTTTGATTTCGGTTGGGTAGAG	-	22	0
Mi-egg-m0361	Minc_Contig3:11898:11997:+	-18.2	Mi-egg-m0361-5p	Mi-egg-m0361-3p	2878	894	61	TAATTTTATGAGGACGATGATTATAAAGGCATTTGTCTGAGCATTAATGACTGATTGCTCTTTTATAAATCCATTCGTTGTATGAGTCCTTTTGGCAAAA	.....(((.((((((....((.(..((((.((((((..((((((((.....))).)))))....)))))))).))..).))....)))))).))).....	-1.33763	AGGACGATGATTATAAAGGCATTT	ATCCATTCGTTGTATGAGTCCT	24	22
Mi-egg-m0362	Minc_Contig3:45319:45417:+	-31.93	-	Mi-egg-m0362-3p	9	-	8	GTTCAGTTCAGTTCCGACCCTATAACTCATGAAGGGATATCAAGAACATTAGAAATTATCAGCCTCTTCATACGTTATAAGTGCCGGACTGAACTGATG	..((((((((((.(((.((.((((((..((((((((...........................))))))))..)))))).).).)))))))))))))..	-1.33763	-	TTCATACGTTATAAGTGCCGGAC	0	23
Mi-egg-m0363	Minc_Contig3:45321:45410:-	-32.2	Mi-egg-m0363-5p	Mi-egg-m0363-3p	22	15	6	TCAGTCCGGCACTTATAACGTATGAAGAGGCTGATAATTTCTAATGTTCTTGATATCCCTTCATGAGTTATAGGGTCGGAACTGAACTGA	((((((((((.((((((((.(((((((.((.((.(((...(....)...))).)).))))))))).))))))))))))).))))).....	-1.4	ACTTATAACGTATGAAGAGGCTGATA	CCTTCATGAGTTATAGGGTCGGA	26	23
Mi-egg-m0364	Minc_Contig403:6654:6729:-	-21.2	Mi-egg-m0364-5p	-	7	7	-	AAGGGGTCTGGTTTGATCAAGGCGGATTTAAGTGTTATCAAAGGAGATTAACCTTTTGATCGATATCAGAGCGGAT	....(.((((((((((((((((..(((((...((....))....)))))..)))..))))))).)))))).)....	-1.4	GTTTGATCAAGGCGGATTTAAGT	-	23	0
Mi-egg-m0365	Minc_Contig4066:4563:4645:+	-28.12	-	Mi-egg-m0365-3p	286	-	286	TAGACAAAAATTCTGATTTTTTAAAAATCAGAATTATTTAAAAATCAGAATTCTGATTTATTTAAAAATCAGAATTTTTGCTT	.((.(((((((((((((((((...(((((((((((.............)))))))))))....))))))))))))))))))).	-0.602333	-	TTCTGATTTATTTAAAAATCAGA	0	23
Mi-egg-m0366	Minc_Contig408:378:475:-	-20.5	Mi-egg-m0366-5p	-	5	5	-	TGTTGAAAACGATTTTGTTGTCGATTGTCATGATAATTGTTGTTATAATTATTATTATTTTGTTGATGATAATTCCCATAACGTTGACGTTGTTGATT	..........((..((((..(((((.((.(((((((((((....))))))))))).))...)))))..)))).))..((((((....)))))).....	-0.741176	GATTTTGTTGTCGATTGTCATGAT	-	24	0
Mi-egg-m0367	Minc_Contig410:6692:6763:-	-18.7	Mi-egg-m0367-5p	-	5	5	-	CCTCATTAAATGTAGAGCTAATAAATTGTACTCCGAGAGGGAGATTTGTTTGTCGGCTTTTTCCTACTGGGA	.((((.((.....(((((..((((((....((((.....))))....))))))..)))))....)).)))).	-0.461538	TGTAGAGCTAATAAATTGTACTCC	-	24	0
Mi-egg-m0368	Minc_Contig4120:5992:6081:-	-38.11	Mi-egg-m0368-5p	Mi-egg-m0368-3p	21	16	5	GATGGCTGGTTGTTGTCAGTCGCTTCAATTTTGACTCCAAAGCCTATCAAAATACCAATTTGAAGCGCCTAACAATAATCAGCCATCCGA	((((((((((((((((.((.((((((((((((((............))))))).......))))))).)).))))))))))))))))...	-0.7975	TGTTGTCAGTCGCTTCAATTTTG	TTTGAAGCGCCTAACAATAATC	23	22
Mi-egg-m0369	Minc_Contig4125:1086:1178:-	-25.3	-	Mi-egg-m0369-3p	13	-	12	AACAGAATGGGATTGGTTGAGAGAAAAGGCGGCTCGGGTTCGGATCGAGAAAAGTCCTTTGGGTATCCGATCTATCACTCTGATCCTAATGAA	..((...((((((..(.(((.(((...((..(((((((...((((........)))))))))))..))..))).)))..)..)))))).))..	-0.71	-	GGGTATCCGATCTATCACTCTGA	0	23
Mi-egg-m0370	Minc_Contig4135:3051:3149:+	-70.3	Mi-egg-m0370-5p	Mi-egg-m0370-3p	20736	258	20469	CGCATCCGCTTCTTTGCTGGGAGTTCTTGCTGCCTTACAAGGTAATCGTACCTGCAACGGCAAGTCAGCAAGAACTCCCAGCAAAGAAGCGGATGCAGA	.(((((((((((((((((((((((((((((((.(((.(.(((((....)))))......).))).)))))))))))))))))))))))))))))))...	-1.21515	TCTTTGCTGGGAGTTCTTGCTG	AGCAAGAACTCCCAGCAAAGAAG	22	23
Mi-egg-m0371	Minc_Contig415:7369:7451:-	-20.1	Mi-egg-m0371-5p	-	12	12	-	GAGATTGGTCTCGGTAGAACACAGAGCAGAAAATAATTTTTCAGGTATGTTTTGTGTGTATGTGAAATGCTGAATTTTTTCTG	.(((..((..((((((...((((..(((.(((((((((.....))).)))))).)))...))))...))))))..))..))).	-0.7	TCGGTAGAACACAGAGCAGAAAA	-	23	0
Mi-egg-m0372	Minc_Contig4179:854:924:+	-18	Mi-egg-m0372-5p	-	18	18	-	GATCTCCAAGGAGAATCTTGATCGGTCGCTATGGCCAGTTCGATCGAAAACACAATTCCCCGATGGTGAAA	..((.(((.((.((((..((.(((((((..((.....)).)))))))...))..)))).))..))).))..	-0.710345	GAGAATCTTGATCGGTCGCTAT	-	22	0
Mi-egg-m0373	Minc_Contig4181:1425:1499:+	-29.6	Mi-egg-m0373-5p	-	33	33	-	GCAACTTATGCCGGACTGGATCCGGCCGGATTTTTCCGGATTAATCCGGTCCGATTTTAATCCGGTAAAAATAAT	........(((((((..(((((.(((((((((..(....)..))))))))).)))))...)))))))........	-0.693103	CCGGACTGGATCCGGCCGGATTT	-	23	0
Mi-egg-m0374	Minc_Contig4189:1525:1621:+	-38.6	-	Mi-egg-m0374-3p	21	-	21	GCTTTGATCAGATCATTCTACTAAAAGTTGTAGTCAATTAAATGCGTGGAGTCGTGATTTGATACTCTAACTTTGCGTAGGATGGTCTGATCACTCC	....(((((((((((((((((..(((((((.(((..((((((((((......))).)))))))))).)))))))..)))))))))))))))))....	-0.714815	-	TCTAACTTTGCGTAGGATGGTC	0	22
Mi-egg-m0375	Minc_Contig420:26634:26713:-	-23.54	Mi-egg-m0375-5p	Mi-egg-m0375-3p	37	36	1	TTGCCAGCAAAGGTAAAAATTCTCGTTTTGTCATCGTAGCCTTATCGACAAAATTTGAATTTTTATCCTTATTGGTCAAA	(((((((..(((((((((((((..((((((((..............))))))))..))))))))).)))).)))).))).	-0.642222	AGGTAAAAATTCTCGTTTTGTC	CAAAATTTGAATTTTTATCCTT	22	22
Mi-egg-m0376	Minc_Contig421:6945:7044:+	-21.4	-	Mi-egg-m0376-3p	301	-	298	TATCGAACATTTAATTGTGTTTAATTTAATTACACTTTAGTTAACCGGTAGCGTAATGGTTAGTGTTTCTGGTTTGTAGTTAGAATGTGAGGGTTCGATT	.(((((((......(..(((((....((((((((..((((.....((.((((......)))).))...))))..)))))))))))))..)..))))))).	-0.463415	-	TCTGGTTTGTAGTTAGAATGTGA	0	23
Mi-egg-m0377	Minc_Contig422:9893:9970:-	-23.9	Mi-egg-m0377-5p	-	1385	1385	-	TAGGATCACAAGCCTTATCAACTGCGATTACATTGTAATTAAAGATTGTATCACAGTTCGATATGGCCTCTGATCTAG	..((((((...(((.(((((((((.(((.(((.(.(......).).)))))).))))).)))).)))...))))))..	-0.630769	AGCCTTATCAACTGCGATTACA	-	22	0
Mi-egg-m0378	Minc_Contig422:10030:10120:-	-38.4	Mi-egg-m0378-5p	-	1101	1101	-	TAGTTCTTGGATGGGTGTGCCTCTCCAGTCGTGTTTTTGGCCTAGTGCCACTATTTGGCTCATGACTAGATCCACACTCATCTAAGCACTT	.(((.((((((((((((((..(((..(((((((.....((((.((((....)))).))))))))))))))..)))))))))))))).))).	-1.23673	ATGGGTGTGCCTCTCCAGTCGTG	-	23	0
Mi-egg-m0379	Minc_Contig4237:1461:1547:-	-30.3	-	Mi-egg-m0379-3p	19	-	19	TCTTTCCAGGTATTCCTCTCCTTCCTGGAATGCCTTTCGGACCGGGATCTCCGCTTGGACCGGGAGAGGAGGGTGTGCATATAAAAC	.........((((.((.(((((((((((....((...((((........))))...)).)))))).))))))).)))).........	-0.744444	-	TTGGACCGGGAGAGGAGGGTGTG	0	23
Mi-egg-m0380	Minc_Contig4241:4388:4471:-	-19.1	Mi-egg-m0380-5p	-	32	32	-	TCAAAATTTTAAGCAAAGGGCAAGTTTAGAAGGAGAAAAATTAAAAATGAGGCATTCTAACTTGTCATTTGTTAAAAATTTGTT	...(((((((.((((((.((((((((.((((.......................)))))))))))).)))))).)))))))...	-0.6	AAGCAAAGGGCAAGTTTAGAAGG	-	23	0
Mi-egg-m0381	Minc_Contig4244:5843:5923:+	-39.5	Mi-egg-m0381-5p	Mi-egg-m0381-3p	16	1	15	TTTTGCCAATAAGGGCAAAACTCGCGTTTTGTACATTAATTTGTTGGCAAAACGTCGTTTTTTGGCCTTATTGGCAAAATA	((((((((((((((.(((((..(((((((((((((......)))..)))))))).))..))))).))))))))))))))..	-1.4	AAGGGCAAAACTCGCGTTTTGT	AAAACGTCGTTTTTTGGCCTTAT	22	23
Mi-egg-m0382	Minc_Contig4257:1641:1729:+	-29.9	Mi-egg-m0382-5p	-	7	7	-	GAGAAATTAAGAGGATTGGTGGGGAGGGGGGGGGGTTGAGTAGTTAAGATTAGTCCCTCTAAGTCCCATGATATTTCCTTTAATATCAA	..((.((((.(((((.(.((((((....((((((..(((..........)))..))))))...)))))).)....))))))))).))..	-1.41489	GAGGATTGGTGGGGAGGGGGGG	-	22	0
Mi-egg-m0383	Minc_Contig425:17093:17190:+	-20.8	Mi-egg-m0383-5p	-	9	8	-	CATTGGTTTTGTCGAGTTAGGATAGGGTAGTTCGAGTCCCACTTAAGGGATTTATTTTTTCTTGGACTTTTATTTTAGTATTTTGATTTTTTTCGATT	.(((((....((((((((((((((((..((((((((((((......))))..........))))))))))))))))))...)))))).....))))).	-0.741667	GTCGAGTTAGGATAGGGTAGTTC	-	23	0
Mi-egg-m0384	Minc_Contig4290:610:693:+	-57.9	Mi-egg-m0384-5p	-	7	7	-	TGTCGAATCCAGGACGCCCTGGTATGGTTCGATTCAGCTCATCGAGGCGCATCGAACCATACTACGGCGTCCCGGATTCGACAA	((((((((((.(((((((.((((((((((((((...(((......)))..)))))))))))))).))))))).)))))))))).	-0.504762	AGGACGCCCTGGTATGGTTCGAT	-	23	0
Mi-egg-m0385	Minc_Contig4296:2002:2098:-	-48	Mi-egg-m0385-5p	Mi-egg-m0385-3p	51	48	3	TCTTGCGTTTTGCGGAAGAAAATAACATTGAAAAGAAGGAGAGACAAAATCGCGCCTCTATATTTTCAATGCTATTTTCTTCCGCAAAACGCATGAC	((.(((((((((((((((((((((.(((((((((.....((((.(........).))))...))))))))).))))))))))))))))))))).)).	-1.16061	TGCGGAAGAAAATAACATTGAA	CAATGCTATTTTCTTCCGCAAA	22	22
Mi-egg-m0386	Minc_Contig4300:97:180:+	-24.12	Mi-egg-m0386-5p	-	186	184	-	AATGGGGGGATGTCCTGATGAATCAAACGCTGCAAAATTTTTTCAAAATTGCGGTTTGCTTCATACTGAACGTTTCTGCCATTG	(((((((..((((.(..(((((.(((..(((((((.............)))))))))).)))))...).))))..)).))))).	-0.474468	TGTCCTGATGAATCAAACGCTGCA	-	24	0
Mi-egg-m0387	Minc_Contig430:26366:26465:-	-20.9	-	Mi-egg-m0387-3p	10	-	10	TGAAAATTTTGCATCAAATTATTTTCTAATGCTTAACTTTAGGTAAATTGTAATTCTAAAGGTTTTCAAAGCATTCTGAAGGTCTGGGGGGAATTTTCCC	.(((((((((.(.(((....((((((.(((((((..(((((((...........))))))).......)))))))..)))))).)))).)))))))))..	-0.592105	-	AAAGCATTCTGAAGGTCTGGGGG	0	23
Mi-egg-m0388	Minc_Contig431:12505:12582:-	-19.3	Mi-egg-m0388-5p	Mi-egg-m0388-3p	12	2	10	TCGAAATTTCAAATTTTTTGCTTAATCGGACTCGTCTCTTCGAGTTGAGTCGATTGGTATCAAAATTATTACGTTTCG	.((((((....((((((.((((.(((((.(((((.(((...))).))))))))))))))..)))))).....))))))	-0.636667	AAATTTTTTGCTTAATCGGACTCGTC	TGAGTCGATTGGTATCAAAATTA	26	23
Mi-egg-m0389	Minc_Contig4325:4583:4669:-	-21.6	Mi-egg-m0389-5p	-	11	11	-	TTGGTTGCTCGAGCTGTAGCTAATGAAACCGGAGCGTTTTTCTTTTTGCTCAATGGTAATCTTGGGAACGTTTGAGTTTTTTATCAC	.((((.((((((((.((..((((.((.(((.(((((..........)))))...)))..))))))..)))))))))).....)))).	-1.01818	GAGCTGTAGCTAATGAAACCGGA	-	23	0
Mi-egg-m0390	Minc_Contig4371:2044:2132:+	-31.9	-	Mi-egg-m0390-3p	191	-	191	ACCCTTAACTCGAAATTTCTTAAAGTTATACCCTTTTTCTGAAATTTTAAACATTTGGCTATAACTTTCAGAAATTTCGAGGAATAGGG	.((((...((((((((((((.(((((((((.((.......................)).))))))))).))))))))))))....))))	-1.13333	-	CTATAACTTTCAGAAATTTCG	0	20
Mi-egg-m0391	Minc_Contig438:1634:1701:-	-20.1	Mi-egg-m0391-5p	Mi-egg-m0391-3p	18	9	9	TGAATTTTTTCGGGGCGTGGAACGGGTCGGGGAAAACCTAAAAAATCGTTCGGGTGTCGGGGAACGGG	.....(((..(((.((.(.((((((.(..((.....))..)....)))))).))).)))..)))....	-0.682143	CGGGGCGTGGAACGGGTCGGG	CCTAAAAAATCGTTCGGGTGTC	20	22
Mi-egg-m0392	Minc_Contig438:17647:17731:-	-51.6	Mi-egg-m0392-5p	-	5	5	-	CAAATCGAAGTATGGGAGATATGACGGAATTTAACCAAATTTTTTATTTAGTTAAATTCCTTCATATCTCCCATACTTCGATTTA	.(((((((((((((((((((((((.((((((((((.((((.....)))).)))))))))).))))))))))))))))))))))).	-1.2625	TATGGGAGATATGACGGAATTT	-	22	0
Mi-egg-m0393	Minc_Contig4391:2644:2733:+	-35.3	-	Mi-egg-m0393-3p	191	-	191	ACCCTATCCATCGAAATTTCTTAAAGTTAAAATCGTTTTTCTGAAATTTTTAAAAATGGCTATAACTTTCAGAAATTTCGAGAGATAGGG	.(((((((..(((((((((((.(((((((.(..(((((((..((...))..)))))))..).))))))).)))))))))))..)))))))	-0.660526	-	CTATAACTTTCAGAAATTTCG	0	20
Mi-egg-m0394	Minc_Contig439:7073:7157:-	-29.92	Mi-egg-m0394-5p	Mi-egg-m0394-3p	8	2	6	AGAGAAAAGAAGAAATAGTATGTGAATTAAAGAGAATTTTCTCTGCCGTCTCTTATTTTTCCGTACTATTTCTTTTTTCTCTAAC	((((((((((.(((((((((((.(((...((((((.............))))))....))))))))))))))))))))))))...	-0.869744	AGAAATAGTATGTGAATTAAAGA	TTATTTTTCCGTACTATTTCTTT	23	23
Mi-egg-m0395	Minc_Contig4410:1946:2043:-	-30.4	-	Mi-egg-m0395-3p	10	-	10	TTGGAATTTTATACCCGAAATCCCCGAAGCTTTTTCAGTTCGGGGAACGGGGTTTTCGAATTTTTTCGGAGCGGGGTTCGGGTCGGGGAGAAAGGACA	.((...((((...(((((....((((((.((..(((((((((..((......))..))))))......)))..)).)))))))))))...))))..))	-0.694737	-	TCGGAGCGGGGTTCGGGTCGGGG	0	23
Mi-egg-m0396	Minc_Contig4420:3760:3842:+	-41.96	Mi-egg-m0396-5p	Mi-egg-m0396-3p	58	9	49	AATGTCTAGGTCAAAAGCTAGGTGAGTGTATGAATAAGAAATAAATACTTGTACACCCACCTAGCTTTTGACCTTAACATTAT	(((((..(((((((((((((((((.(((((..(...............)..))))).)))))))))))))))))..)))))..	-0.682143	TCAAAAGCTAGGTGAGTGTATGA	GTACACCCACCTAGCTTTTGACC	23	23
Mi-egg-m0397	Minc_Contig4424:643:721:-	-34.74	Mi-egg-m0397-5p	Mi-egg-m0397-3p	50	49	1	CCTGTTAATTTTTCCCTGTGGCTGCTCAAATGGGGAAATTTAATGACATTTGGACCGCCACAGGTTAAGATTAACCGGC	((.(((((((((..((((((((.(..((((((..............))))))..).))))))))..))))))))).)).	-0.617143	TTTCCCTGTGGCTGCTCAAATG	TTTGGACCGCCACAGGTTAAG	22	20
Mi-egg-m0398	Minc_Contig444:5079:5163:-	-33.1	Mi-egg-m0398-5p	Mi-egg-m0398-3p	358	307	51	AACCAAGAGTATCTACACCCAAAGAATCGTCTCTTGTGTGCGATACTCTGGGAGATACTTTGGATGTCGATACTCTTGTTGTACT	...((((((((((.(((.((((((.(((.((((..((((...))))...))))))).)))))).))).)))))))))).......	-0.7205	ATCTACACCCAAAGAATCGTCTC	GATACTTTGGATGTCGATACTC	23	22
Mi-egg-m0399	Minc_Contig444:11427:11515:-	-19.3	Mi-egg-m0399-5p	-	5	5	-	ATTGCGACACATAAAATAACCGGGTGGGCATTTATGTAAATACTTGCAAAGAAAGCCCTCATCCTATAAATTGAAATGTGTATACAATT	((((..((((((..(((....(((.((((.(((.(((((....)))))..))).))))....)))....)))...))))))...)))).	-0.702564	ATAAAATAACCGGGTGGGCATTTA	-	24	0
Mi-egg-m0400	Minc_Contig445:3920:4016:-	-27.9	-	Mi-egg-m0400-3p	1787	-	1787	GCCCCGTATCTTTGGCCCTCGCGAATCCTTTTTAGGTGGCTTAATTATTAACAGCCAATCATGTGCAGGGATGGCCGAGCGGTCTAAGGCGCCAGAC	.....((..(((.((((((((...((((((..((..(((((...........)))))....))...))))))...)))).)))).)))..)).....	-0.691667	-	GCAGGGATGGCCGAGCGGTCTAA	0	23
Mi-egg-m0401	Minc_Contig4490:3939:4015:+	-30.8	-	Mi-egg-m0401-3p	15	-	15	CGAAATTCACTTGATGGATCACTCATTCACATGATTGATCACTCATCTGTTGAGTGATCTGTTGAGTGATCACCTCA	.((...(((((..((((((((((((..((.((((........)))).)).))))))))))))..))))).....)).	-0.74	-	ATCTGTTGAGTGATCTGTTGAGT	0	23
Mi-egg-m0402	Minc_Contig450:17530:17624:-	-20.11	-	Mi-egg-m0402-3p	5	-	5	TGGAACTGGAACTAAAAAATTAAAAACCTGGTTTGGAACTGGAACTACTAAAACTAAAAACCTAGTTCTGGAACTAGGGTACTTGTGGGTTATCC	.(((.....((((....((.((....(((((((..(((((((...................)))))))..).)))))).)).))...)))).)))	-1.00435	-	TAGTTCTGGAACTAGGGTACTTG	0	23
Mi-egg-m0403	Minc_Contig4530:5682:5765:+	-22.1	Mi-egg-m0403-5p	-	10	10	-	TTCTACAATGCTAGGTCATTATGTAGCTGCGGCAGCTGCTGTTTCAACTGCTGTTGCTATACAACAACAACAGGTATTTTAAAA	...((.((((((..((..((.((((((.(((((((.((......)).))))))).)))))).))..))....)))))).))...	-1.08235	CTAGGTCATTATGTAGCTGCGGCA	-	24	0
Mi-egg-m0404	Minc_Contig4530:3110:3186:-	-20.12	Mi-egg-m0404-5p	-	31	31	-	AAAAACAAACAAGTGGCCTCGTGGTGTAGTTGGTTATCACGTCAGTCTAACACACTGAAGGTCGCCAGTTCGAGTCT	.....(.(((..(((((((..((((((.(((((.............))))))))))).)))))))..))).).....	-1.58667	AAGTGGCCTCGTGGTGTAGTTGG	-	23	0
Mi-egg-m0405	Minc_Contig4533:4273:4362:+	-44.86	-	Mi-egg-m0405-3p	32	-	31	ATTGATCAAGATCGGGCGAAGTTATGACACAAAAAACATAGGTCTACGTTGTTTGTTTTTTGTGGTATAACTTCGTCCGATTTTGTTCAA	.((((.((((((((((((((((((((.(((((((((((...............))))))))))).)))))))))))))))))))).))))	-0.648	-	TTTGTGGTATAACTTCGTCCGA	0	22
Mi-egg-m0406	Minc_Contig4533:4272:4363:-	-36.06	Mi-egg-m0406-5p	-	53	52	-	ATTGAACAAAATCGGACGAAGTTATACCACAAAAAACAAACAACGTAGACCTATGTTTTTTGTGTCATAACTTCGCCCGATCTTGATCAATC	(((((.(((.(((((.(((((((((..(((((((((((...............)))))))))))..))))))))).))))).))).))))).	-1.17225	ATCGGACGAAGTTATACCACAA	-	22	0
Mi-egg-m0407	Minc_Contig4539:4105:4175:+	-38	Mi-egg-m0407-5p	Mi-egg-m0407-3p	72	9	62	GTACTCGTACCTCGTACTCGTACTCGTACCTGGTACGAAGTACGAGTACGAGTACGAGCGAAAAAATGGGG	...(((((((.((((((((((((((((((...))))).)))))))))))))))))))).............	-1.33333	CTCGTACTCGTACTCGTACCTG	TACGAGTACGAGTACGAGCGA	22	20
Mi-egg-m0408	Minc_Contig453:23197:23264:+	-30.5	Mi-egg-m0408-5p	-	225	224	-	CGTGTCTCAGAGTTGTTTTGGTGTCGAAACGACGTCAGTTGTTTCCTCAACGATTCAACGGGGACGCA	.(((((((...((((..(((.((..((((((((....))))))))..)).)))..)))).))))))).	-1.36111	AGTTGTTTTGGTGTCGAAACGA	-	22	0
Mi-egg-m0409	Minc_Contig456:14349:14423:+	-20.5	Mi-egg-m0409-5p	-	164	164	-	CTTTTTTAATGTTTTGGTTGTCTTGCTTGTAGCAAGTTTTGCTTGCAGCAACAAACTGTCAAAGGATTAATTTTT	.....(((((.((((((..((.(((.((((.(((((.....))))).)))))))))..)))))).))))).....	-0.697143	GTTTTGGTTGTCTTGCTTGTAGC	-	23	0
Mi-egg-m0410	Minc_Contig456:22398:22496:+	-21.2	-	Mi-egg-m0410-3p	18	-	12	AGTGTTATTAAACCTCCGTGGCCGACTGGTTAAGGTTTCCGCATTTGAAAATTTTGGGGAAGGTTCAATTCCGCTCGGGGATTTAATTATTTTATTAGG	......((((((.(((((.(((.((...(((.((.(((((.((...........)).))))).)).))))).)))))))).))))))............	-0.551515	-	ATTCCGCTCGGGGATTTAATTA	0	22
Mi-egg-m0411	Minc_Contig456:9600:9670:-	-26.2	Mi-egg-m0411-5p	-	8	8	-	GGTCGTGCTTGCTTCGATCGCGGCGACCGTAGTGAGGCGGCGGCCGTCGTTACGTTCGACATGCCCGGCTT	(((((.((.((..((((.(((((((.((((.(.....).)))).)))))...)).)))))).)).))))).	-0.992857	GCTTCGATCGCGGCGACCGTAGT	-	23	0
Mi-egg-m0412	Minc_Contig457:4876:4964:+	-29.1	-	Mi-egg-m0412-3p	31	-	31	ATTGTTCAAGTTTGGACAAAGTTATGACATAAAAACTTAGGCTCACGTTGTTTGTTTTTTGTGGTATAACTTCGTCCGATTTTGTTCAA	.(((..((((.((((((.((((((((.((((((((..(((((.......))))).)))))))).)))))))).)))))).))))..)))	-0.712821	-	TTTGTGGTATAACTTCGTCCGA	0	22
Mi-egg-m0413	Minc_Contig457:4875:4965:-	-19.13	Mi-egg-m0413-5p	-	53	52	-	ATTGAACAAAATCGGACGAAGTTATACCACAAAAAACAAACAACGTGAGCCTAAGTTTTTATGTCATAACTTTGTCCAAACTTGAACAATC	((((..(((....((((((((((((..((..((((((.................)))))).))..))))))))))))....)))..)))).	-1.03333	ATCGGACGAAGTTATACCACAA	-	22	0
Mi-egg-m0414	Minc_Contig4588:3122:3210:+	-28.82	Mi-egg-m0414-5p	-	11	11	-	TCGAGTCTTGTTCGAATCGGGCCTTATTTTTTCGAGTCCGTTTGTGTCTTTTTCGGGCAAAAATTCGAGACCCGGTTCGATCTTTCGAA	(((((....(.((((((((((.(((..(((((...(((((.............))))))))))...))).)))))))))).).))))).	-0.755185	TTCGAATCGGGCCTTATTTTTT	-	22	0
Mi-egg-m0415	Minc_Contig45:31110:31201:-	-35.1	Mi-egg-m0415-5p	-	15	15	-	TTACCTAGTCCGGTTAATTTTTCCCTGTGGCGGGTCTTTCGTCTCTCTCCTCTTTTTGCCCCTCCACAGGGATAAATTAACCTAACCGGTTT	..(((..((..(((((((((.(((((((((.(((.(.....................).))).))))))))).)))))))))..)).)))..	-0.677419	CGGTTAATTTTTCCCTGTGGCGG	-	23	0
Mi-egg-m0416	Minc_Contig4604:3871:3945:+	-50	Mi-egg-m0416-5p	Mi-egg-m0416-3p	14	2	12	GGATGTCGGCGAGACGCTTGTGCAAAACCTCGCGCGAAGCGCGAGGTTTTGCGGCATGCGTCTCGCAGGTAGTCA	.(((....(((((((((.(((((((((((((((((...)))))))))))))).))).))))))))).....))).	-1.36571	AGACGCTTGTGCAAAACCTCGCG	CGAGGTTTTGCGGCATGCGTCTCG	23	24
Mi-egg-m0417	Minc_Contig4611:4787:4866:+	-25.7	-	Mi-egg-m0417-3p	9	-	9	CACAGAAAAATTTCAATTTTAGAAATGTCTTAAATTTTCCGATAAATTTTAAGATTTTCTGAAATTGGAAATTTTCTTGT	.((((((((.(((((((((((((((.((((((((.(((.....))).))))))))))))))))))))))).))))).)))	-1.33571	-	TAAGATTTTCTGAAATTGGAA	0	20
Mi-egg-m0418	Minc_Contig4631:1830:1919:+	-42.3	-	Mi-egg-m0418-3p	13	-	13	AACAAGTTTGGATAAAGTTACGATACAAAAACGAACCAAGTAAATTTCTATGGGTGTTAATTTTTGTATCGTAACTATGTCCAAACTTGT	.(((((((((((((.((((((((((((((((..((((..(((......)))..).)))..)))))))))))))))).)))))))))))))	-0.954828	-	TAATTTTTGTATCGTAACTATGT	0	23
Mi-egg-m0419	Minc_Contig4673:4780:4866:-	-28.93	Mi-egg-m0419-5p	-	30	30	-	AATAAGAAATCGGAGAAATTTGGCAGGAAACTTTTATTCTCCCATGTTTTTAAGAAGTTTTCCGCCAATTTTTTCTGATTACTTCAT	...(((.(((((((((((.(((((.((((((((((.................)))))))))).))))).))))))))))).)))...	-0.702778	CGGAGAAATTTGGCAGGAAACTT	-	23	0
Mi-egg-m0420	Minc_Contig467:9053:9140:-	-22.8	-	Mi-egg-m0420-3p	9	-	5	GAATTTAAATCCCTTTATTATCCTACCTGAGCAGGAGGAGTTTGAACAGCCGGTTTCGGAGTTGTGGGTGTTGGAGGGGCAGGCCTTT	.........((((((((.(((((.((((((((.((..(........)..)).).))))).))...))))).)))))))).........	-0.70303	-	TCGGAGTTGTGGGTGTTGGAGGG	0	23
Mi-egg-m0421	Minc_Contig4689:1490:1572:-	-24.2	Mi-egg-m0421-5p	-	186	184	-	AATGGGGGGATGTCCTGATGAATCAAACGCTGCAAAATTTTTTCAAATTGCGGTTTGCTTCATACTGAACGTTTCTGCCATTG	(((((((..((((.(..(((((.(((..(((((((............)))))))))).)))))...).))))..)).))))).	-0.855814	TGTCCTGATGAATCAAACGCTGCA	-	24	0
Mi-egg-m0422	Minc_Contig468:12268:12364:-	-18.7	Mi-egg-m0422-5p	-	6	6	-	AACCTTCCTCGTTGCTTGGACTTGGAATAACAGGAGTTTTCCCTGTGTCAAAATCACCCACGAAATCCTGTTGATTAGGCAATAATTGAGCGCGTAT	.........(((.(((..(..(((.((((((((((..((((...(((.......)))....))))))))))).)))...)))...)..))))))...	-0.734146	GTTGCTTGGACTTGGAATAACAGG	-	24	0
Mi-egg-m0423	Minc_Contig472:11597:11678:-	-36.5	Mi-egg-m0423-5p	Mi-egg-m0423-3p	16	15	1	GAACAACAATTCACGGAATGACCAAAACACGGAATATTTTAAAAATTTCTGTGATCTGGTAATTCTGTGACTTGTTGTTCTG	(((((((((.(((((((((.((((...(((((((............)))))))...)))).))))))))).)))))))))..	-0.655556	TCACGGAATGACCAAAACACGG	GTGATCTGGTAATTCTGTGACT	22	22
Mi-egg-m0424	Minc_Contig474:10236:10335:+	-27.69	-	Mi-egg-m0424-3p	8	-	8	CTGATCAGATCAAACAAAAAGTTACAGCCTAATAAACATCAAAAATCACGATTGAGCGCACTTATTTAGATGTAACTTTTTGTAGGATGAACTGATCAAA	.((((((((((..(((((((((((((..((((......((((.........))))..........)))).)))))))))))))..)))...)))))))..	-0.66875	-	AGATGTAACTTTTTGTAGGATGA	0	23
Mi-egg-m0425	Minc_Contig474:23410:23493:+	-24.12	Mi-egg-m0425-5p	-	186	184	-	AATGGGGGGATGTCCTGATGAATCAAACGCTGCAAAATTTTTTCAAAATTGCGGTTTGCTTCATACTGAACGTTTCTGCCATTG	(((((((..((((.(..(((((.(((..(((((((.............)))))))))).)))))...).))))..)).))))).	-0.925581	TGTCCTGATGAATCAAACGCTGCA	-	24	0
Mi-egg-m0426	Minc_Contig4756:619:710:+	-31.1	Mi-egg-m0426-5p	-	14	14	-	CAGATCATCTTACAAAAAGTTACATCTAAATAAGTGCGCGCAATCGTCATTTTTGATCTTTATTAGGCTGTAACTTTTTCTAAGATGATCAG	..((((((((((.((((((((((((((((....((....))....((((....)))).....))))).))))))))))).))))))))))..	-1.15172	TACAAAAAGTTACATCTAAATA	-	22	0
Mi-egg-m0427	Minc_Contig4758:2165:2259:+	-34.7	Mi-egg-m0427-5p	-	80	79	-	ATTCGAACTAGAGGTCGGCGCAGGACGGGATCCCGCGCGGGATTTTGCGGGATCCCATCACGCAAAGATTTTTTAAAAAATTTTAACCCGCGGGA	.........(((((((.(((...((.(((((((((((........))))))))))).)).)))...))))))).............((....)).	-1.20882	GAGGTCGGCGCAGGACGGGATCCC	-	24	0
Mi-egg-m0428	Minc_Contig475:5558:5642:+	-33.4	Mi-egg-m0428-5p	Mi-egg-m0428-3p	33	4	29	GGCAACAGCGGTGAGTAACAGTTTTGATTCACATTTTTGTTGTTTATTTTTGTGAGTTCAAACATGTTACTCAAGGTGGTTGCGT	.(((((.((..(((((((((((((.((((((((....((.....))....)))))))).)))).)))))))))..)).)))))..	-0.5075	GTGAGTAACAGTTTTGATTCAC	TGAGTTCAAACATGTTACTCAAG	22	23
Mi-egg-m0429	Minc_Contig4760:5333:5422:+	-37.6	-	Mi-egg-m0429-3p	6	-	6	AAAGTGGTCGAATCCGGGACGCCCTATGATTCGATTCAGCTCGTCATGACGCATCGAAGCATACTAAGGCTTCCCTGATTCGACGACGGT	...((.((((((((.((((.(((.((((.((((((...((((.....)).)))))))).))))....))).)))).)))))))).))...	-1.38148	-	AGCATACTAAGGCTTCCCTGATT	0	23
Mi-egg-m0430	Minc_Contig4766:461:554:+	-41.4	Mi-egg-m0430-5p	Mi-egg-m0430-3p	40	16	24	ATTTTCCGGAAGTATTAATAGACTTTCCGGAAGTATTAATTTATAATATTTAATAAATTTTCCGGAAAGCTTATTAATATTTCCGGAAATTTTA	..((((((((((((((((((..(((((((((((((((((..........))))))...)))))))))))..)))))))))))))))))).....	-0.638889	AGTATTAATAGACTTTCCGGAAG	CGGAAAGCTTATTAATATTTCC	23	22
Mi-egg-m0431	Minc_Contig4769:1072:1149:-	-27.4	Mi-egg-m0431-5p	Mi-egg-m0431-3p	11	10	1	TCAATAGGTTGTTTGATTGCGGAGGTGGGTCGGAATTCCGATTTCCGGCTCTTCCGATTACCGACACCTTTGACTGCT	((((.((((.(((.(....((((((..((((((((.......))))))))))))))....).))))))))))).....	-0.770968	GTTTGATTGCGGAGGTGGGTCGGA	GGCTCTTCCGATTACCGACACC	24	22
Mi-egg-m0432	Minc_Contig4773:111:191:+	-39	Mi-egg-m0432-5p	Mi-egg-m0432-3p	7	5	2	CCGAAGGCCGAGAAGTTTTGCGGGCCGAAGGCCCGCCGTAGGCGAGGGCCGAAGGCCCGAGACGTTTTGGTGCCGTACTTG	.....((((.(((((((...((((((...(((((..((....)).)))))...)))))).))).)))).).))).......	-0.665517	AGAAGTTTTGCGGGCCGAAGGC	CGAAGGCCCGAGACGTTTTGGT	22	22
Mi-egg-m0433	Minc_Contig477:386:475:-	-22.55	-	Mi-egg-m0433-3p	5	-	5	AAAAATCGGCTCTAGTCCAATTTATGAGTCCAATATAAAATTATTAAAAAATCTTCATTGGATTCGTAAACTTGACAAGAACCAGAAAAA	.......((.(((.(((...((((((((((((((......................))))))))))))))...))).))).)).......	-0.954828	-	TTGGATTCGTAAACTTGACAAGA	0	23
Mi-egg-m0434	Minc_Contig4805:3306:3391:+	-22.6	-	Mi-egg-m0434-3p	16	-	16	AGAAAGCCACATGCGCTGCTAGTGTTTGGATGCCTGTTAGAAAAAGTCTAGCCTTGCCTTTTCATCGCTTCGGGCCTTCGGCTCTC	.((.((((....((.(((..((((..((((.((..((((((.....))))))...))...)))).)))).)))))....)))).))	-0.604545	-	TGCCTTTTCATCGCTTCGGGCC	0	22
Mi-egg-m0435	Minc_Contig482:3443:3522:+	-42.2	Mi-egg-m0435-5p	Mi-egg-m0435-3p	87	72	15	TTTGCCAATAAGGCTAAAATCACTCATTTTGTCAACAAACTTGTGGCAAAATGTGTATTTTTAGCCTTATTGGCAAAATG	(((((((((((((((((((..((.((((((((((.((....)))))))))))).))..)))))))))))))))))))...	-0.63871	AGGCTAAAATCACTCATTTTGTC	AAATGTGTATTTTTAGCCTTAT	23	22
Mi-egg-m0436	Minc_Contig4837:755:849:-	-49.2	Mi-egg-m0436-5p	-	20	20	-	GAACCCGACAGTTGCGGACCGACACATGCAGACACAAACATACTTATTGTTAAGTGTCAAGTGTCAGCATGTGTCTGTCCGCAAAAATCGGCATG	....((((...((((((((.(((((((((.(((((....(((((((....)))))))...))))).))))))))).))))))))...))))....	-1.30909	GTTGCGGACCGACACATGCAGAC	-	23	0
Mi-egg-m0437	Minc_Contig484:3717:3790:-	-43.1	Mi-egg-m0437-5p	-	20	20	-	CAGCCCAGGAATCGGATGGCAAAGCTTACAACCATCAACGCATGGTTGTAAGCTTTGCCATCCTTCCAAAATTA	.......((((..((((((((((((((((((((((......)))))))))))))))))))))))))).......	-1.2575	ATCGGATGGCAAAGCTTACAAC	-	22	0
Mi-egg-m0438	Minc_Contig485:7768:7852:+	-25.5	Mi-egg-m0438-5p	-	5	5	-	AAATCCTGGTGGAACAGGCAACCAAGTATTATGATTATTTTGATTTGGATGATTGTTTTGTTGTTGCTGTCGTCCACCACCACCA	......(((((((...((((((.((.((..(..(((((((......)))))))..)..))))))))))....)))))))......	-0.674194	GGAACAGGCAACCAAGTATTAT	-	22	0
Mi-egg-m0439	Minc_Contig489:21137:21210:-	-19.5	-	Mi-egg-m0439-3p	5	-	5	AATTTTATATTAGATCTACAATTATTGAAATCTTAGTTTTTTTTTCACATTAATTGTAGATCAAATAATAAAAT	.((((((((((.((((((((((((.(((((............)))))...)))))))))))).))).)))))))	-0.620408	-	TTTTTCACATTAATTGTAGATCAA	0	24
Mi-egg-m0440	Minc_Contig490:15871:15964:-	-19.31	Mi-egg-m0440-5p	-	6	6	-	CCTCTGTGTTGAGTGAAACGAGTGAGCTGGCCCTTGAAAATCTCACTCTTGATTGCCTCTCTTCATTGCCTCTCATTAATCTTCTTTCAGGAGT	.((((....((((.(((...((((((..(((...((((((((........)))).......))))..))).))))))....))).)))))))).	-0.669697	GAGTGAAACGAGTGAGCTGGCCC	-	23	0
Mi-egg-m0441	Minc_Contig4926:2954:3047:-	-24.9	-	Mi-egg-m0441-3p	44	-	44	ACAAACTTTCCGGAAACGATTTCTAATATTCCGGAAATATTTACAATCCTTTAAAAAGTCCAGAAATATTTAAAATCGTTCCGGAATTGATTTG	.(((((.((((((((.((((((..(((((((.(((....((((........))))...))).).))))))..))))))))))))))..).))))	-0.739286	-	AGAAATATTTAAAATCGTTCCGG	0	23
Mi-egg-m0442	Minc_Contig492:1498:1597:-	-26.9	Mi-egg-m0442-5p	-	6	6	-	AGTTCACCTTGAGACTGGAAATGGTAGTAGCTAAGCTCGTTGGTAAGCTGAAGCTTTGCACGTAATCCAGAATCGAAACCAGACATAATTTGGTAGAAAA	..(((...((((..(((((.(((((((.((((.((((........))))..)))))))).)))..)))))..)))).((((((.....)))))).)))..	-0.982051	GAGACTGGAAATGGTAGTAGCTAA	-	24	0
Mi-egg-m0443	Minc_Contig493:13725:13798:+	-18.2	Mi-egg-m0443-5p	-	5596	5594	-	ATTTGGGTAGACTGGATCGGCGTTTCGGGTTGATTGGTTAGATGAAAAGGCCTGACTGAGATTCTACTCTAAAA	.((((((((((((.(.(((((.(((((..((((....)))).)))))..))).)).).))..))))).))))).	-0.74	ACTGGATCGGCGTTTCGGGTTGA	-	23	0
Mi-egg-m0444	Minc_Contig494:23983:24066:-	-22.92	Mi-egg-m0444-5p	-	185	184	-	AATGGGAGGATGTCCTGATGAATCAAACGCTGCAAAATTTTTTCAAAATTGCGGTTTGCTTCATACTGAACGTTTCTGCCATTG	(((((.(((((((.(..(((((.(((..(((((((.............)))))))))).)))))...).))).)))).))))).	-0.754348	TGTCCTGATGAATCAAACGCTGCA	-	24	0
Mi-egg-m0445	Minc_Contig4967:1856:1947:-	-32.6	Mi-egg-m0445-5p	-	23	23	-	TGCAACAGAAAATATAACGGAAAAAGAGGAGAGACGCTATTTTCTGCGCTATTTTACCTCTCCTTTTTTTGAATGTTATATCTCTGTCGCAA	(((.(((((..((((((((.(((((((((((((.(((........))).........)))))))))))))...)))))))).))))).))).	-1.31765	AATATAACGGAAAAAGAGGAGA	-	22	0
Mi-egg-m0446	Minc_Contig5018:1965:2052:-	-40.7	Mi-egg-m0446-5p	Mi-egg-m0446-3p	9	1	8	TGGCCGAATCCGGGATGCCCTAGTATGTTTCGATTCAGCTCGTCAACACGCATTGAACCATACCATGGCGTCTCGGATTCGACCACTT	(((.(((((((((((((((...(((((.((((((...((..........)))))))).)))))...))))))))))))))).)))...	-0.75122	CGGGATGCCCTAGTATGTTTCGA	ACCATACCATGGCGTCTCGGAT	23	22
Mi-egg-m0447	Minc_Contig5028:1366:1463:+	-28.9	Mi-egg-m0447-5p	-	12	12	-	TAGCTGCACAGTAAGGTTGGCGGATAGTTGGAAATCTTCGGATATCCGGAACCGATATCTGAACCGAAAATTTCGGATATCCGGCCTTTTTTCGGATC	........(((....(((((((((((.(((((....))))).))))))...)))))..)))..(((((((..((((....))))....)))))))...	-1.23235	GTAAGGTTGGCGGATAGTTGG	-	20	0
Mi-egg-m0448	Minc_Contig5057:5144:5220:+	-19	Mi-egg-m0448-5p	Mi-egg-m0448-3p	12	5	7	TTCCCCCCTTGGCAGTAGTCGATCTTCTTGGGCACGTGCAGATGGAAGTGGTTGTACTGATGTGGGAAGTCCGGAAA	((((.(((....(((((..(((((((((...((....))....)))))..)))))))))....)))......)))).	-0.9425	GGCAGTAGTCGATCTTCTTGGGC	AGATGGAAGTGGTTGTACTGATGT	23	24
Mi-egg-m0449	Minc_Contig506:1013:1113:-	-22.6	-	Mi-egg-m0449-3p	7	-	7	ATTTTTTGGGTGAAAAATTTGATTTTTTGAGAGAAATTTAAAAGAGAAATTTAAATTCGAAAGAGATTCTCGAGCTGAGTCGAATGACACCAAAATCACCT	........((((....(((((((((((((((((..(((((((.......)))))))((....))..))))))))..)))))))))..))))..........	-0.609677	-	TCTCGAGCTGAGTCGAATGACACC	0	24
Mi-egg-m0450	Minc_Contig506:1246:1329:-	-20.7	-	Mi-egg-m0450-3p	10	-	10	ACAAAGAAAATTTTGGCACATAAACTAGACCAGAGCCAAAAAATATATTTAGGCTGTAGTTTAGTATACCGGAGTTTTAGTTCC	......((((((((((....((.(((((((.(.((((.(((......))).)))).).))))))).))))))))))))......	-1.00465	-	AGGCTGTAGTTTAGTATACCGGAG	0	24
Mi-egg-m0451	Minc_Contig5080:3675:3756:-	-18.1	-	Mi-egg-m0451-3p	33	-	33	TCCAGCTCCGCCGCTACCACCACCACTACCTCCTCCGCCACCACCAATAGCAGAAGAAAGCGGTTGTGGAGCAAATGCACCA	....((......(((.((((.(((.((...((.((.((...........)).)).)).)).))).)))))))....))....	-0.665517	-	GCAGAAGAAAGCGGTTGTGGAGC	0	23
Mi-egg-m0452	Minc_Contig5085:4384:4467:+	-33.2	Mi-egg-m0452-5p	Mi-egg-m0452-3p	11	1	9	AGCTCGGGCCTTCGGCCCTCGCGACACATTTTGGGATGGATCTTAAGCTATAGAAAGGTGGTTTGGGCTTGGGGCGAGGGCACT	.((((..((((..(((((..((.((...((((...((((........)))).)))).)).))..)))))..))))..))))...	-0.559184	TTCGGCCCTCGCGACACATTTT	GAAAGGTGGTTTGGGCTTGGGG	22	22
Mi-egg-m0453	Minc_Contig5092:1529:1612:-	-29.5	Mi-egg-m0453-5p	-	35	35	-	AGTCGAATCAAGGACGCCCTGATATGGTTCGATTCAGCTTGTCGAGATGCCTCGAACTATACCAAGTCGTCTCAGATTTGAGTA	(.(((((((..(((((.(.((.((((((((((..((.(((...))).))..)))))))))).)).).)))))..))))))).).	-0.667619	AGGACGCCCTGATATGGTTCGA	-	22	0
Mi-egg-m0454	Minc_Contig509:3266:3366:+	-22.8	-	Mi-egg-m0454-3p	6	-	6	TCCCTCTCTTTCTGGGATATCTTAGTGGGATAACTGAAGGATTGTGATATTTTTGAAGGGGGTAACTAAAGGATGGTGATGGTCGGACAGTGGGATGACTG	((((..(((..(((((....)))))..)))..((((...(((..(.((((((((....((.....)).)))))).)).)..)))...))))))))......	-0.802857	-	AAAGGATGGTGATGGTCGGACAGT	0	24
Mi-egg-m0455	Minc_Contig510:8720:8800:-	-19.8	Mi-egg-m0455-5p	Mi-egg-m0455-3p	39	5	34	ATAATTAGAGCCAGGATTTTTAGGCAAATGCCTGTTTTTTTCCCAAATAGGCCTGATGCTGAAACGTCCAAATCCGGTGTT	...((..((....((((.(((.((((...((((((((.......))))))))....)))).))).))))...))..))...	-1.85769	GGATTTTTAGGCAAATGCCTGTT	TAGGCCTGATGCTGAAACGTCCAA	23	24
Mi-egg-m0456	Minc_Contig512:13697:13768:+	-22.3	Mi-egg-m0456-5p	Mi-egg-m0456-3p	8	2	6	CTCTCCCAGTCCAGGGGACCTCGCGCGAAAGTCATCAGCTATTGAACCGCTCGAGCTCTTGGTCTAAATCAA	.......((.(((((((..((((.(((....(((........)))..))).))))))))))).)).......	-0.6775	AGGGGACCTCGCGCGAAAGTCATC	TGAACCGCTCGAGCTCTTGG	24	20
Mi-egg-m0457	Minc_Contig5145:2519:2611:-	-32.1	-	Mi-egg-m0457-3p	7	-	7	TTTTATTACTCCTCCCCGACTCGGGGTTTGCGTAGGGGATCGGTGTTTGTCGGAGTAGACCTTCGGGGTTCGGGTCGGGGTTTTTGCCAAAAA	.......(((((..(((((((((((((((((...((.((.......)).))...))))))).)))))..)))))..)))))............	-0.967568	-	CTTCGGGGTTCGGGTCGGGGTTT	0	23
Mi-egg-m0458	Minc_Contig51:29312:29412:+	-22.2	Mi-egg-m0458-5p	Mi-egg-m0458-3p	11	10	1	AACAAGGATTGAGTATTGTTGAAGAAGAATCTGATGATTGAATAGAAGAATTTTTGTTTAATGAAGCATCTTCTTCATCATCACATAACCACATACACAAA	.....((.(((.((..((.(((((((((..((....(((((((((((....)))))))))))..))..))))))))).))..)).)))))...........	-0.674737	GAGTATTGTTGAAGAAGAATCTGA	GCATCTTCTTCATCATCACATAACCA	24	26
Mi-egg-m0459	Minc_Contig51:37704:37785:+	-19.32	Mi-egg-m0459-5p	-	186	184	-	AAAAAGGGGATGTCCTGATGAATCAAACGCTGCAAAATTTTTTCAAAATTGCGGTTTGCTTCATACTGAACGTTTCTGCCAT	.....((..((((.(..(((((.(((..(((((((.............)))))))))).)))))...).))))..)).....	-2.07647	TGTCCTGATGAATCAAACGCTGCA	-	24	0
Mi-egg-m0460	Minc_Contig5243:3972:4042:-	-18	Mi-egg-m0460-5p	-	7	6	-	TATCGTGTGTTCATGAAGGGTTATGGGGATATCGGGATGGGATATCCGGATTCAACTGATATCAGATGATT	.(((((.((.(((.(..(((((....(((((((.......))))))).)))))..))))...)).))))).	-0.517143	TCATGAAGGGTTATGGGGATATC	-	23	0
Mi-egg-m0461	Minc_Contig529:21691:21771:+	-20.42	Mi-egg-m0461-5p	-	247	247	-	TGCAACAAGTTTTGATTTTGCTAAGAACATGTTTTTACAAATTAAAACAAAATATGTTTTGCAAAATTTAAACATGTTTCT	.(.((((.((((.((((((((..((((((((((((.............)))))))))))))))))))).)))).)))).).	-0.963636	TTTGATTTTGCTAAGAACATGTTT	-	24	0
Mi-egg-m0462	Minc_Contig52:27829:27915:+	-50.7	Mi-egg-m0462-5p	Mi-egg-m0462-3p	8712	113	8556	TGTCACCGTCCAAATTACATTCCTGTCCAAATCAATTTTGCCGGCCGAATTATATTTGGACAAGAATGTAATTTGGACGGTGACATT	((((((((((((((((((((((.(((((((((.(((((.(....).)))))..))))))))).))))))))))))))))))))))..	-1.19318	CAAATTACATTCCTGTCCAAATC	TTTGGACAAGAATGTAATTTGGA	23	23
Mi-egg-m0463	Minc_Contig52:53472:53548:+	-31.7	Mi-egg-m0463-5p	Mi-egg-m0463-3p	13	10	2	TTTCGGAAATATACTCTGGTTTTATAACACTTTTTACCAAAAAGTGTTATAAAACTGGAGTATATACTACTTATATT	........((((((((..((((((((((((((((.....))))))))))))))))..))))))))............	-0.552857	ATACTCTGGTTTTATAACACT	GTGTTATAAAACTGGAGTATATAC	20	24
Mi-egg-m0464	Minc_Contig5306:3907:3985:-	-20.8	Mi-egg-m0464-5p	Mi-egg-m0464-3p	216	21	195	CCGCATGATTACTGTATTTCTCGTACAAAATCTTAAAAATAGTCGCTTTTGTATGCGAAATGACGGCGATCATTTTGAT	....(((((..(((((((((.(((((((((.((.......))....))))))))).))))).))))..)))))......	-0.639024	ACTGTATTTCTCGTACAAAATC	TTTTGTATGCGAAATGACGGCGA	22	23
Mi-egg-m0465	Minc_Contig530:25011:25101:-	-26.8	Mi-egg-m0465-5p	Mi-egg-m0465-3p	281	272	5	ATATTTCGTCTGTGGGACGAATTGGGGAGTGACGTTTTGACCGGGACGAATTGGGGAGCGACGTTTTGTCCGGGGCGTTTTGGGGAGTGAC	.....((((((.(..((((..(((((.((.((((((((..((((......))))..)).)))))))).)))))..))))..).))).))).	-0.802857	TGTGGGACGAATTGGGGAGTGAC	GTTTTGTCCGGGGCGTTTT	23	9
Mi-egg-m0466	Minc_Contig532:14865:14949:+	-22.96	Mi-egg-m0466-5p	-	18	18	-	AGACATAGTTGAAGGACTTGAACGACCACGCATATTAGTCATTCCTCTCAAATGATGTGGAGGTTGTGGTTTTTGAAGTGTGGCC	...((((.((.(((((((...((((((.(.(((((((...............)))))))).))))))))))))).)).))))...	-0.433333	GAAGGACTTGAACGACCACGCATA	-	24	0
Mi-egg-m0467	Minc_Contig533:16073:16171:+	-35.2	Mi-egg-m0467-5p	-	7	5	-	GGCCCGGTCCGAAAGATCGAGTCGTGCATTGAATTTTGGCCTGAAAAAGACTCGGTCGGGTCAGCCCGATAAAAATGACTCGAATGTCGGCCCGACTCG	((..(((.((((....(((((((((..((((....(((((((((...........)))))))))..))))....)))))))))...)))).)))..)).	-0.886176	GAAAGATCGAGTCGTGCATTGAAT	-	24	0
Mi-egg-m0468	Minc_Contig5379:1657:1739:-	-38.16	Mi-egg-m0468-5p	Mi-egg-m0468-3p	342	252	90	AAAAGACCGGTGCAAAAAAACTGGAACCGGTCTTTTAATCCCTTTTGCCCGTTCCGGTTTTTTTTGCCCCGGTCTTTTGTATA	((((((((((.((((((((((((((((.(((...............))).))))))).))))))))).)))))))))).....	-0.79825	TGCAAAAAAACTGGAACCGGTC	TTCCGGTTTTTTTTGCCCCGGT	22	22
Mi-egg-m0469	Minc_Contig5398:4053:4138:-	-60.2	Mi-egg-m0469-5p	-	102	102	-	TGGTCGGATACGGGACGCCTTGGTATAGTTCGATGCGTCTTGACGAGCTGAATCGAACTATATCAAGGCGTCCCGGATTCGACCAT	(((((((((.((((((((((((((((((((((((.(((....)))......)))))))))))))))))))))))).))))))))).	-0.670968	CGGGACGCCTTGGTATAGTTCG	-	22	0
Mi-egg-m0470	Minc_Contig5406:2219:2298:-	-38.3	-	Mi-egg-m0470-3p	10	-	9	CACCATTTAAGGGCCGCAGTTCTCTGACCATTATGAGACCATTATTAGAGGTAAGAGAACAGCGGCCCCCTTAGATGGCA	..(((((((((((((((.(((((((.(((...((((.....))))....))).))))))).)))))))..))))))))..	-1.51176	-	GAGGTAAGAGAACAGCGGCCCCC	0	23
Mi-egg-m0471	Minc_Contig5420:4398:4484:+	-21.7	Mi-egg-m0471-5p	-	5	5	-	AGTAGTGTTAGTGGATCCTAGGAAGTCAACGGATATTCTATGCGAAAATTCCAGATATCAGACTTTTTTGGGTTCGGTGCCAAAATT	.....((.((.(((((((.((((((((....((((((...((.((....)))))))))).)))))))).))))))).)).)).....	-0.530233	GTGGATCCTAGGAAGTCAAC	-	20	0
Mi-egg-m0472	Minc_Contig5434:4238:4330:+	-29.5	Mi-egg-m0472-5p	-	17	8	-	TAGACTTAAAATTTGAAATTTCGGATTTTTACCCCATGTTTGACATGGTCGAATTCGGGTCCGGGGTTCGAGATAAGCAAATTCTAAGCTCAG	..((((((.((((((..((((((((((((.((((...(((((((...)))))))..))))..))))))))))))...)))))).)))).))..	-0.884783	ATTTGAAATTTCGGATTTTT	-	20	0
Mi-egg-m0473	Minc_Contig543:9115:9200:+	-25.76	Mi-egg-m0473-5p	-	18	18	-	GGACATAGTTGAAGGACTTGAACGACCACGCATATTAGTCATTCCTCTCAAATGATGTGGAGGTTGTGGTTTTTGAAGTGTGGCCA	((.((((.((.(((((((...((((((.(.(((((((...............)))))))).))))))))))))).)).)))).)).	-0.86129	GAAGGACTTGAACGACCACGCATA	-	24	0
Mi-egg-m0474	Minc_Contig5453:1094:1186:-	-42.6	Mi-egg-m0474-5p	-	23	22	-	CGATTGGACAAGATTTGACAAAATTATGACATAAAGTCGCCGACTCCGATAGGTCTACTTCATGTCATAACTATGTCAAATCTGGTCCAATCA	.((((((((.((((((((((.(.(((((((((.((((.(((..........)))..)))).))))))))).).)))))))))).)))))))).	-0.72766	AGATTTGACAAAATTATGACAT	-	22	0
Mi-egg-m0475	Minc_Contig5477:249:330:-	-19.7	Mi-egg-m0475-5p	-	50	50	-	CAGCATCTTCAGTAGACCGGACTGATGTGTTTATTTAATTACACCATGCCGTCTACTGCATAGCCTTAGGAATTAAATGCTA	.(((((...((((((((.((..((.((((..........)))).))..)))))))))).....((...))......))))).	-1.03377	AGTAGACCGGACTGATGTGTTT	-	22	0
Mi-egg-m0476	Minc_Contig5493:2377:2464:-	-19.4	-	Mi-egg-m0476-3p	6	-	6	GCGCTCAATGGAAGTTCGCCTTAAAGAGGTGTGTATTTATGGTACCCTCGTATTTTATTGTCCTTTATAATCGTCTTTGATTGTGCTC	..((.((((.((((..((..(((.(((((...(((..(((((.....)))))...)))...))))).))).)).)))).)))).))..	-0.99375	-	TATTGTCCTTTATAATCGTCTTT	0	23
Mi-egg-m0477	Minc_Contig5498:154:246:-	-38.4	Mi-egg-m0477-5p	-	59	58	-	GCCCTATCCCTCGAAATTTCGGAAAGTTATAATTGTTTTTCCGAAATTTTTAAAAGTTGGCTATAACTTTTCGAAATTTCGAAGGATAAGGCA	(((.(((((.(((((((((((((((((((((.........((((..((....))..)))).))))))))))))))))))))).))))).))).	-0.664444	TCGAAATTTCGGAAAGTTATAA	-	22	0
Mi-egg-m0478	Minc_Contig5504:4766:4856:-	-38.4	Mi-egg-m0478-5p	-	56	55	-	CTCTATCTCTCGAAATTTCGGAAAGTTATAATTGTTTTTCCGAAATTTTTAAAAATTGGCTACAACTTTCTGAAATTTCGAGGGATAGGGC	(((((((((((((((((((((((((((.((...((((((...........))))))....)).))))))))))))))))))))))))))).	-1.18667	TCGAAATTTCGGAAAGTTATAA	-	22	0
Mi-egg-m0479	Minc_Contig551:11809:11901:-	-53	Mi-egg-m0479-5p	-	59	58	-	GCCCTATCCCTCGAAATTTCGGAAAGTTATAATTGTTTTTCCGAAATTTTTAAAAATTGGCTATAACTTTCCGAAATTTCGAGGGATAGGGTA	(((((((((((((((((((((((((((((((...((((((...........))))))....))))))))))))))))))))))))))))))).	-1.04667	TCGAAATTTCGGAAAGTTATAA	-	22	0
Mi-egg-m0480	Minc_Contig5534:4507:4592:-	-39	Mi-egg-m0480-5p	-	5	5	-	GGTTTTTTGCAGACAATTTTTGCGGACTTTTTAATGTAAAATGTCTTTTTTATTAAAAAGTCTGCAAGAATTGTCCGCAAATTTCT	((...(((((.(((((((((((((((((((((((((.((((.....))))))))))))))))))))))))))))).)))))..)).	-1.10741	AGACAATTTTTGCGGACTTTTTA	-	23	0
Mi-egg-m0481	Minc_Contig5581:4277:4362:+	-29.7	Mi-egg-m0481-5p	Mi-egg-m0481-3p	42	4	38	ACTAGTGTTGTTCCCGACAGGCTAATTTTTGGCTCCATTTGACCCGTCACATGCAAAAATTAACCGGTCGTGAACAATACCAATTT	....(((((((((.((((.((.(((((((((....(((.(((....))).)))))))))))).)).)))).)))))))))......	-0.897872	TTCCCGACAGGCTAATTTTTG	AAAATTAACCGGTCGTGAACA	20	20
Mi-egg-m0482	Minc_Contig5588:1475:1574:-	-26.7	-	Mi-egg-m0482-3p	9	-	8	ATCAGATTGTTATACAAAAAGTTACAGCCTAATAAAGATCACAAATCGCGATTGCATACACTTGTCTAGATGTAACTTTTTGTAGGATGATCTAATCAAA	...((((..((.((((((((((((((..(((.....((((.(.....).))))(((......))).))).)))))))))))))).))..)))).......	-1.31429	-	AGATGTAACTTTTTGTAGGATGA	0	23
Mi-egg-m0483	Minc_Contig558:3253:3352:-	-31.95	Mi-egg-m0483-5p	Mi-egg-m0483-3p	53	37	16	TGGAAATGACCGGTTAATTTTTGGCTGTGACGTCTCAAATAGAGAAGAATAAAAGCAATTGAACCGCTACAAGCAAAAATTAACCAGTCATGTCCAATCC	((((.(((((.((((((((((((..((((.((..((((....................))))..)).))))..)))))))))))).))))).))))....	-0.632558	CGGTTAATTTTTGGCTGTGACG	TACAAGCAAAAATTAACCAGTCA	22	23
Mi-egg-m0484	Minc_Contig5591:154:252:+	-45.5	Mi-egg-m0484-5p	Mi-egg-m0484-3p	71	48	23	TTTATTTTAATTTTCCCCTTTTTTCTCTCTTTGTTTTTCTGATCAACATCAGAAAATCTGTGGCCAAAGAGGGGAAAAGGGGGGAAATTAAAAAGAAAA	(((.(((((((((((((((((((((((((((((.(((((((((....)))))))))........))))))))))))))))))))))))))))).)))..	-0.633333	TTTTCCCCTTTTTTCTCTCTTTG	AAGAGGGGAAAAGGGGGGAAATT	23	23
Mi-egg-m0485	Minc_Contig559:7070:7158:+	-27.5	-	Mi-egg-m0485-3p	193	-	191	CCCTACTTTTCGAAATTTCTGAAAATTATAATCGTTTTTCTGAGATCTCTAAAATTGGCTATAACTTTCAGAAATTTCGAGGAATTCAA	......((((((((((((((((((.(((((..((.((((..((....)).)))).))..))))).))))))))))))))))))......	-0.562162	-	CTATAACTTTCAGAAATTTCG	0	20
Mi-egg-m0486	Minc_Contig5681:1590:1673:+	-38.1	-	Mi-egg-m0486-3p	26	-	26	GCTCCCTATCTATCCGCAAAAGACATTTTGCAAATACAGCAAATGAAGGTTATTGCGAACCGTCTTTTGCTGATTGATGGGGAG	.(((((((((.(((.(((((((((..(((((((..((..(....)...))..)))))))..))))))))).))).)))))))))	-0.700682	-	TTGCGAACCGTCTTTTGCTGAT	0	22
Mi-egg-m0487	Minc_Contig572:10201:10288:+	-26.3	Mi-egg-m0487-5p	-	32	32	-	CACTTCCGGATAATTTTCGCCTGTGACGTCTCATGTCCTTAAAATACACCCATTTGAGCTGCCATAAGCGAAAATTAACCGGCTATGA	.....((((.((((((((((.((((.((.((((.....................)))).)).)))).)))))))))).))))......	-0.9455	TAATTTTCGCCTGTGACGTCTC	-	22	0
Mi-egg-m0488	Minc_Contig57:31732:31823:+	-25.9	Mi-egg-m0488-5p	Mi-egg-m0488-3p	10	7	2	AAATTGTTTTGTGGGTGTAGTTATAGTAGAGGAAACAGCATTCACAATGTTACTATTTAAATCTGTTGTGACTGCAGTCGCTCCAACAGCGT	...(((((..((((.(((((((((((((((.(((..(((((.....)))))....)))...))))))))))))))).))))...)))))...	-0.954054	GTGGGTGTAGTTATAGTAGAGGAA	TAAATCTGTTGTGACTGCAGTCGCTC	24	26
Mi-egg-m0489	Minc_Contig5813:3647:3741:-	-34.2	Mi-egg-m0489-5p	-	9	9	-	AATTGTAAAATCCGGGACGCACTGATATGGTTCAATGCGGCACCTATTCCAGTGCCCCCGGCACCTATTCCAGTGCCTCCTGTATTCGACAATTT	((((((..(((.(((((.((((((..(((((.(...(.(((((........))))))...).))).))..)))))).))))).)))..)))))).	-0.683784	TCCGGGACGCACTGATATGGTT	-	22	0
Mi-egg-m0490	Minc_Contig5916:622:711:-	-34.7	Mi-egg-m0490-5p	-	10	10	-	TCCATCTTAAGTACGGATCGGAGCCAGGGCTGTCCGCAAGTGGAATCCACAGTTGAGGACAGCTCTGTTCGGAGCCCTCATTAAATACAA	......((((....((.((.((((.((((((((((.(((.((.......)).))).)))))))))))))).)).))....))))......	-0.976596	GTACGGATCGGAGCCAGGGCTGT	-	23	0
Mi-egg-m0491	Minc_Contig5928:538:636:+	-46.2	-	Mi-egg-m0491-3p	11	-	11	CGGTTAACCGACCGCTTAATTTTTCCTTTGGCGGGTCAAATAGAAAGAATAAGAGCATACGCATCGCCACAGGGAAAAATTAACCGGTCGGTAACCGGA	((((((.(((((((.(((((((((((((((((((.((.....))..........((....)).)))))).))))))))))))).)))))))))))))..	-0.976596	-	CACAGGGAAAAATTAACCGGTC	0	22
Mi-egg-m0492	Minc_Contig592:24013:24105:-	-42.6	Mi-egg-m0492-5p	-	23	22	-	CGATTGGACAAGATTTGACAAAATTATGACATAAAGTCGCCGACTCCGATAGGTCTACTTCATGTCATAACTATGTCAAATCTGGTCCAATCA	.((((((((.((((((((((.(.(((((((((.((((.(((..........)))..)))).))))))))).).)))))))))).)))))))).	-0.589474	AGATTTGACAAAATTATGACAT	-	22	0
Mi-egg-m0493	Minc_Contig5936:2528:2613:-	-20.6	-	Mi-egg-m0493-3p	14	-	14	CTCCTTTAGCTAGTGCAAAAGGTTATCGGCGGCTGAGAGCGAACCAGCATTTGAAGTAGACCGGACTGATGTGTTAGCCATTACAC	........(((((..((...((((..((((.(((.(((((......)).)))..))).).)))))))..))..)))))........	-0.724474	-	AAGTAGACCGGACTGATGTGTTA	0	23
Mi-egg-m0494	Minc_Contig5941:2974:3055:-	-18.1	-	Mi-egg-m0494-3p	33	-	33	TCCAGCTCCGCCGCTACCACCACCACTACCTCCTCCGCCACCACCAATAGCAGAAGAAAGCGGTTGTGGAGCAAATGCACCA	....((......(((.((((.(((.((...((.((.((...........)).)).)).)).))).)))))))....))....	-1.13256	-	GCAGAAGAAAGCGGTTGTGGAGC	0	23
Mi-egg-m0495	Minc_Contig594:16516:16617:+	-19.8	Mi-egg-m0495-5p	Mi-egg-m0495-3p	87	1	86	ACATTCATTAGAGTTTCCTGGGACGTTTCAGCATCAAAAAAGCAAAACCTCAAAGGTAATTTTTTTCTGTGCATGCGTCTTTGTAGATTTTCCCCTTGTTGT	(((......(((((((.(..((((((....((((..((((((....(((.....)))...))))))..))))..))))))..).))))))).....)))...	-0.526316	GAGTTTCCTGGGACGTTTCAGCATC	GTGCATGCGTCTTTGTAGATTTTC	25	24
Mi-egg-m0496	Minc_Contig5989:337:411:-	-41.3	Mi-egg-m0496-5p	-	13	13	-	GATCAATTGGAGGGATTAGACTTTCTTCATTCAAAGCAATAAATGAATGGAAAGTCTAATTCCTCCAGTTGATTT	(((((((((((((((((((((((((..((((((..........))))))))))))))))))))))))))))))).	-0.594737	AGGGATTAGACTTTCTTCATTCA	-	23	0
Mi-egg-m0497	Minc_Contig5989:3826:3908:-	-22.5	-	Mi-egg-m0497-3p	21	-	21	ATAAATATTCGATGTGTAAGGCTCAATAGACTCGTTGTTACCAAGAATTTGTGCTGTTGAAGCTGTAGGCATTGGAGCAATTA	.......((((((((.((.((((((((((((..(((.(.....).)))..)).)))))).)))).)).)))))))).......	-1	-	GTGCTGTTGAAGCTGTAGGCATT	0	23
Mi-egg-m0498	Minc_Contig59:15115:15196:+	-29.5	Mi-egg-m0498-5p	Mi-egg-m0498-3p	485952	485794	156	CAAACAAAGGACGAATCGTTTGCACATCGGTGTTTTTATGTTATCGCAAAACATCGATATGCAGGTTCGCCCTTTTTTGATT	((((.(((((.((((((...((((.((((((((((...(((....))))))))))))).)))))))))).)))))))))...	-1.30588	ACGAATCGTTTGCACATCGGTGTT	CATCGATATGCAGGTTCGCCC	24	20
Mi-egg-m0499	Minc_Contig5:81448:81529:-	-36.8	-	Mi-egg-m0499-3p	11	-	11	ATTCTGCCAATAAGGCTAAAAGCCCACGTTTTGCCAATAGAGTTGTTGACGAAACGAGGATTTTTGGCCATATTGGCAAAGT	....((((((((.((((((((..((.(((((((.(((((....))))).))))))).))..)))))))).))))))))....	-0.554545	-	CGAAACGAGGATTTTTGGCCATA	0	23
Mi-egg-m0500	Minc_Contig60:46922:47009:+	-34.61	Mi-egg-m0500-5p	-	66	66	-	CACGTCTGGTTAATTTTTGCCTGTAGCGGCTCAAATACTCCTATTCCTCTCTATTTTGAGCCCATAGGCAAGAAATTAACCAGTTTTG	.....(((((((((((((((((((.(.((((((((...................))))))))))))))).))))))))))))).....	-0.506	TAATTTTTGCCTGTAGCGGCTC	-	22	0
Mi-egg-m0501	Minc_Contig610:11866:11956:+	-26.5	Mi-egg-m0501-5p	-	6	6	-	TCACTCAATTGTGTAGACTCAACCGGGAGGATTCAATAGTCGCGTTCCGGACTCATTTGAGTTGTACCCGCTTGGAAATACATTTGAAATT	....((((.(((((....((((.(((((.(((((((.((((.((...))))))...))))))).).)))).))))..))))).))))....	-1.05833	GTGTAGACTCAACCGGGAGGATT	-	23	0
Mi-egg-m0502	Minc_Contig6131:218:293:+	-30.3	Mi-egg-m0502-5p	-	235	233	-	CCTCATAGTTAGAGACCGGACTGGGAGTGTCGTATGAGAATCGAGATCTTGTCTCGGCCGGTCTCTAATCATAACT	.......((((((((((((.((((((((.(((.((....))))).))....)))))))))))))))))).......	-0.643478	AGAGACCGGACTGGGAGTGTCG	-	22	0
Mi-egg-m0503	Minc_Contig613:10060:10158:-	-63.06	Mi-egg-m0503-5p	-	9	9	-	TCCCGGTCCCGATTTGAGATCGGGACCGGGATCGGGATCTCTAGCCCAAATCCCGATCCCGATTTCGGCCAATCCCGATCCCGTGTCGGGATCCGGGAT	(((((((((((((.((.(((((((((((..(((((((((...............)))))))))..)))....)))))))).)).))))))).)))))).	-0.559444	GATTTGAGATCGGGACCGGGATC	-	23	0
Mi-egg-m0504	Minc_Contig6161:1947:2044:-	-21.7	Mi-egg-m0504-5p	-	5	5	-	GCACTTATTTCGGTAGTTGGGCATGTTTTTGTTACGGTGAGAGAGGCATAGAAGACAAATAATTACCAAATTTCCAGCCCAAAATCCTGGAAAAGCGC	((.........((((((((....(((((((((..(.......)..)))...))))))..))))))))...(((((((.........))))))).))..	-0.789286	CGGTAGTTGGGCATGTTTTTG	-	20	0
Mi-egg-m0505	Minc_Contig6169:3514:3594:-	-41	Mi-egg-m0505-5p	-	72	72	-	TAAAATTGTCTAAGGACAGATTTAAAAGGATAAATTTAAAAAATGTCTTATCCTTTTAAAGCTGTCCTTAGACAATTTTAA	(((((((((((((((((((.(((((((((((((..(........)..))))))))))))).))))))))))))))))))).	-1.1968	TAAGGACAGATTTAAAAGGATA	-	22	0
Mi-egg-m0506	Minc_Contig616:10635:10724:+	-46.15	Mi-egg-m0506-5p	Mi-egg-m0506-3p	32	18	14	TGGACATGACCGGTTAATTTTTCCCTGTGGCGGGTCAAATAGAGAAGAATCAAGTGCCAGAGGGAAAAATTAACCGGCCGTGTCTAACTC	((((((((.(((((((((((((((((.(((((......................))))).))))))))))))))))).))))))))....	-0.557447	CGGTTAATTTTTCCCTGTGGCGG	AGAGGGAAAAATTAACCGGCCG	23	22
Mi-egg-m0507	Minc_Contig616:10632:10720:-	-42.2	Mi-egg-m0507-5p	Mi-egg-m0507-3p	8	1	7	TAGACACGGCCGGTTAATTTTTCCCTCTGGCACTTGATTCTTCTCTATTTGACCCGCCACAGGGAAAAATTAACCGGTCATGTCCAACT	..((((.(((((((((((((((((((.((((..(..(...........)..)...)))).))))))))))))))))))).)))).....	-0.865313	CGGTTAATTTTTCCCTCTGGCA	CACAGGGAAAAATTAACCGGTC	22	22
Mi-egg-m0508	Minc_Contig6186:3398:3491:-	-27.7	-	Mi-egg-m0508-3p	44	-	43	TCTGGCCCTTCGGGCCAGGGACTTTTTCAAAAATTCAAAACTCCCTGAATTATAGGTATAATGTAATTAAAACGGTCGCTGGGTCTGGGTCAGT	.(((((((...((.((((.((((.(((....((((((......((((.....)))).....)).)))).))).)))).)))).)).))))))).	-0.571795	-	GTAATTAAAACGGTCGCTGGGT	0	22
Mi-egg-m0509	Minc_Contig618:3500:3592:+	-42.6	Mi-egg-m0509-5p	-	23	22	-	CGATTGGACAAGATTTGACAAAATTATGACATAAAGTCGCCGACTCCGATAGGTCTACTTCATGTCATAACTATGTCAAATCTGGTCCAATCA	.((((((((.((((((((((.(.(((((((((.((((.(((..........)))..)))).))))))))).).)))))))))).)))))))).	-1.02927	AGATTTGACAAAATTATGACAT	-	22	0
Mi-egg-m0510	Minc_Contig61:38569:38636:-	-30.2	Mi-egg-m0510-5p	-	227	224	-	CGGGTCTCAGAGTTGTTTTGGTGTCGAAACGACGTCAGTTGTTTCCTCAACGATTCAACGGGGACTCA	.(((((((...((((..(((.((..((((((((....))))))))..)).)))..)))).))))))).	-1.08615	AGTTGTTTTGGTGTCGAAACGA	-	22	0
Mi-egg-m0511	Minc_Contig6228:4012:4089:-	-18.5	Mi-egg-m0511-5p	Mi-egg-m0511-3p	18	8	9	TCTTTCACCTGCTGCTCGTTTTGTGACTTCAATGAATTCACTTCTGAAGGCAAGAAGAGCTGCTAGTAATATTTCTAC	......((..((.((((.((((((..(((((..(((.....)))))))))))))).)))).))..))...........	-0.789286	GCTGCTCGTTTTGTGACTTCAAT	GAAGGCAAGAAGAGCTGCTAGTA	23	23
Mi-egg-m0512	Minc_Contig625:21999:22084:-	-31	Mi-egg-m0512-5p	-	7	7	-	TTAGACATGGTTTGACAAAGTTATGACATGAAGTATACCTAACGGAGTCGGTGACTTATGTCATAACTTTTTCCAATCTTGTCCTA	...((((.((((.((.(((((((((((((((.((.((((..........))))))))))))))))))))).)).)))).))))...	-0.806061	TTTGACAAAGTTATGACATGA	-	20	0
Mi-egg-m0513	Minc_Contig632:13978:14053:-	-47.6	Mi-egg-m0513-5p	-	11	10	-	AAACCGGTTCGAAATATATACCATTCGATTCGTCTCGACGAGCTGAGTCGAATGGTATATATTTCGAATTGGTTTC	((((((((((((((((((((((((((((((((.(((...))).)))))))))))))))))))))))))))))))).	-1.744	GAAATATATACCATTCGATTCGTC	-	24	0
Mi-egg-m0514	Minc_Contig6341:3975:4059:+	-30.32	Mi-egg-m0514-5p	Mi-egg-m0514-3p	26908	352	26325	GCAGGAGGACGGGGTCTGGCTTGGTTCTCATCTAGTATATACTTAGAAAACTGATGAGATCATACCAGATCACATTCGCTTGTTA	(((((.(((.(.(((((((..((((.((((((.(((.............)))))))))))))..))))))).).))).)))))..	-1.36471	GGGGTCTGGCTTGGTTCTCATC	TGAGATCATACCAGATCACAT	22	20
Mi-egg-m0515	Minc_Contig6364:441:538:-	-32.4	-	Mi-egg-m0515-3p	11	-	11	TGGGTCGGTATTTTCTCTAATACAACTGAGCACTTCAAGCAGTGGTGGGTCGGAATTCCGACTTTTGGACCAGTTCCGATTTTCGGCTCTTCCGGCCC	.(((((((......(((..........)))......(((.(((.(..((((((((((((((...)))))...)))))))))..).)))))))))))))	-0.568571	-	GGACCAGTTCCGATTTTCGGCT	0	22
Mi-egg-m0516	Minc_Contig6397:1405:1498:-	-30.4	Mi-egg-m0516-5p	-	16	13	-	TGTTTTGATTTTTGAAACTTGAAGCAAATTTGCTTCATGTTTTGATTTTTGAAACTTGAACCAAATTTGTTTATGTTTCGAAATTTTCAGACCT	...(((((.(((((((((...(((((((((((.((((.((((..(...)..)))).)))).)))))))))))..)))))))))...)))))...	-0.5344	TTTGAAACTTGAAGCAAATTTGC	-	23	0
Mi-egg-m0517	Minc_Contig640:8455:8538:+	-24.12	Mi-egg-m0517-5p	-	186	184	-	AATGGGGGGATGTCCTGATGAATCAAACGCTGCAAAATTTTTTCAAAATTGCGGTTTGCTTCATACTGAACGTTTCTGCCATTG	(((((((..((((.(..(((((.(((..(((((((.............)))))))))).)))))...).))))..)).))))).	-0.754286	TGTCCTGATGAATCAAACGCTGCA	-	24	0
Mi-egg-m0518	Minc_Contig6417:1433:1520:+	-32.2	Mi-egg-m0518-5p	Mi-egg-m0518-3p	68	2	66	TGGACGCGACCGGTTAACTTTTCCCTGTGGCGTGTCAAAGAGCTTTTTTAGCCACCGCAGGCAAAGATTAACCGGCCATGCCCAACGC	(((.((.(.((((((((((((..(((((((.(.(..(((((...)))))..)).))))))).)))).)))))))).).)).)))....	-0.875	CGGTTAACTTTTCCCTGTGGCGT	CAGGCAAAGATTAACCGGCCA	23	20
Mi-egg-m0519	Minc_Contig645:6406:6495:+	-31.8	Mi-egg-m0519-5p	-	9	9	-	CATCAGCATTTTCGGCGCAGATAGAATTTGGCGTAGAATAAATTTTTATAATTTTGACGCCTATCTTTTTCTGCGCCGAAATATTCCTTA	.........((((((((((((.(((....(((((.....(((((.....)))))..)))))..)))...)))))))))))).........	-0.825	TTCGGCGCAGATAGAATTTGGCG	-	23	0
Mi-egg-m0520	Minc_Contig645:14501:14598:+	-44.8	-	Mi-egg-m0520-3p	10	-	10	GGTCTGATCACTCGATAAAAAGTTATAGCCCAATAAATGCGAAAAAAACCAACTAACTGGACTTATCGGGTTATAACTTTTTAATGAGTGATCAGACA	.(((((((((((((.((((((((((((((((.((((.(......)...(((......)))..)))).)))))))))))))))).))))))))))))).	-1.06643	-	TCGGGTTATAACTTTTTAATGAG	0	23
Mi-egg-m0521	Minc_Contig6473:2344:2442:-	-30.8	Mi-egg-m0521-5p	-	10	10	-	ATTTCCTTTTGTTGGTCGGTGGTTGAGTGGTTAGGTTGCCTGACTTAACTCATTTAGCTATTTTGATAGGGATGTGGTTCGAATCCATGGATGGAAATG	((((((.(((((..(..((((((((((((((((((((....)))))))).)))))))))))))..)))))...((((.......))))....)))))).	-0.479487	GTTGGTCGGTGGTTGAGTGGTTAG	-	24	0
Mi-egg-m0522	Minc_Contig653:13437:13532:+	-24.2	-	Mi-egg-m0522-3p	7	-	7	CGAATATTACAAGTACTGGAACGACTATTGTGGCTTCTGTTTTTAAGGTTGGAATTTTTTGACTTTATTTACGGGCTAGGATGGAGCAGTGTGTTC	.((((((.((..((......))..(((((.((((..((((...((((((..((....))..))))))...)))))))).)))))....))))))))	-0.489744	-	ATTTACGGGCTAGGATGGAG	0	20
Mi-egg-m0523	Minc_Contig6575:1745:1832:+	-29.9	Mi-egg-m0523-5p	-	9	9	-	CGGACATGGGGTAGCAGAGGTGGGTCGGAATTCCGATTTCCGACTTCCGATTTCCGATTTCCGACGTTTTTTTCCTTCCGATTTCCGA	((((.((.(((.((.(((((.(.(((((((.((.((..((.(....).))..)).)).))))))).).))))).))))).)).)))).	-0.895238	GTAGCAGAGGTGGGTCGGAATTCC	-	24	0
Mi-egg-m0524	Minc_Contig657:13776:13863:+	-46	Mi-egg-m0524-5p	-	32	31	-	ATATGTCCTTTTCGGACTAGGAAGTAGGCTGGAGAGCAAGCAGTACGTGTTCTCTTCAGCCTAGTTTATAGTCCGTAAGGAACATGTA	((((((((((..(((((((.(((.((((((((((((...((.....))...)))))))))))).))).))))))).)))).)))))).	-0.690698	TTCGGACTAGGAAGTAGGCTGG	-	22	0
Mi-egg-m0525	Minc_Contig657:19419:19509:-	-34.1	Mi-egg-m0525-5p	-	5	5	-	CTGATCGCCCATTAAAAAGTTATAACTCGATAATGTGAAGAACATCAAATATCTGGACTTTTCGGGTTATAACTTTTTAATGACAGATCAT	.(((((...(((((((((((((((((((((....((..(((..........)))..))...)))))))))))))))))))))...))))).	-0.872222	ATTAAAAAGTTATAACTCGATAA	-	23	0
Mi-egg-m0526	Minc_Contig657:22304:22390:-	-35.6	Mi-egg-m0526-5p	-	9	9	-	TTGGACTAGATTTGACAAAGTTATGACATGATGTAGACCTATCTGAGTTGTCGACTTATCTCATAACTTTGTCAAATCTTGTCGAAT	((.(((.(((((((((((((((((((.((((.((.(((((.....))..))).)))))).))))))))))))))))))).))).)).	-2.49412	TTTGACAAAGTTATGACATGA	-	20	0
Mi-egg-m0527	Minc_Contig65:19447:19540:+	-30.05	Mi-egg-m0527-5p	-	27	27	-	TATTAAATAGTGGTGTATCTTGTATTGTGGGTATCTCAAAACGTCTACTCTCATTAAAAGATAACCCTAATACTAGATACACCTCAATTTAAGA	..((((((.(.(((((((((.((((((.((((((((......................)))).)))))))))).))))))))).).))))))..	-2.28889	TGGTGTATCTTGTATTGTGGGTA	-	23	0
Mi-egg-m0528	Minc_Contig65:46709:46808:+	-28.24	-	Mi-egg-m0528-3p	8	-	8	AAATTTTTGTCCGCAAAAATTTTGCGGATTTTCTTTATATCAAAAGATATTTTAAATGATTTTTTGGAAAGTCCGCAAAAATTGTCCGCAAGAAAATTTT	...(((((((..((((...(((((((((((((((....((((..............)))).....))))))))))))))).))))..)))))))......	-0.773333	-	AAAGTCCGCAAAAATTGTCCGCA	0	23
Mi-egg-m0529	Minc_Contig65:54569:54659:+	-41.9	Mi-egg-m0529-5p	Mi-egg-m0529-3p	10	1	9	CGCAAAAAATTGCGGACAATTCTTGCGGACTTTTGACAAAAAAGTCTAGTTATTAACAAAAGTCCGCAAAAATTGTCCGCAGCAATTTTGC	.((((((..((((((((((((.(((((((((((((.....................))))))))))))).))))))))))))...))))))	-0.582353	CGGACAATTCTTGCGGACTTTTG	AAAGTCCGCAAAAATTGTCCGCA	23	23
Mi-egg-m0530	Minc_Contig65:55028:55113:+	-39	Mi-egg-m0530-5p	-	5	5	-	GGTTTTTTGCAGACAATTTTTGCGGACTTTTTAATGTAAAATGTCTTTTTTATTAAAAAGTCTGCAAGAATTGTCCGCAAATTTCT	((...(((((.(((((((((((((((((((((((((.((((.....))))))))))))))))))))))))))))).)))))..)).	-0.628571	AGACAATTTTTGCGGACTTTTTA	-	23	0
Mi-egg-m0531	Minc_Contig65:54569:54657:-	-41.82	Mi-egg-m0531-5p	Mi-egg-m0531-3p	2758	2545	213	AAAATTGCTGCGGACAATTTTTGCGGACTTTTGTTAATAACTAGACTTTTTTGTCAAAAGTCCGCAAGAATTGTCCGCAATTTTTTGCG	........(((((((((((((((((((((((((.(((.............))).)))))))))))))))))))))))))..........	-0.652381	CGGACAATTTTTGCGGACTTTTG	AAAGTCCGCAAGAATTGTCCGCA	23	23
Mi-egg-m0532	Minc_Contig6617:1154:1245:+	-22.4	Mi-egg-m0532-5p	-	5	5	-	GGGAGAAAGTGAAGATCAAGGAACTTGTACGTCACATCGAAGGACCAGGGGATATCGATGGATTTAGAGGATTTCGGTCAGGGCTTTGTACG	...(.(((((...((((..(((((((.((.(((.((((((.(..(....)..).))))))))).)).))).))))))))...))))).)...	-0.593939	GAAGATCAAGGAACTTGTACGTCA	-	24	0
Mi-egg-m0533	Minc_Contig6620:1489:1579:+	-31.4	Mi-egg-m0533-5p	-	9	9	-	TCATACTTTGTCAATAAGGCTTAAAAATACACGTTTTGCCTAAAAGCTTGTCGATAAAACGTGGTTTTTACCCTTATTGGCAAAATATGGA	(((((.(((((((((((((..(((((((.(((((((((.(............).)))))))))))))))).))))))))))))).))))).	-1.05294	TCAATAAGGCTTAAAAATACACGT	-	24	0
Mi-egg-m0534	Minc_Contig6647:321:388:-	-36.9	Mi-egg-m0534-5p	-	31	30	-	AACCAAGCGTGACCGTTGGGCCTCGCGAGTTGGGCGAACCCAACTCGCGAGTCGTGGTCCGCCGAACA	......(((.(((((...(((.((((((((((((....))))))))))))))).))))))))......	-0.748485	GACCGTTGGGCCTCGCGAGTTGG	-	23	0
Mi-egg-m0535	Minc_Contig6675:963:1040:-	-21.3	Mi-egg-m0535-5p	-	7	7	-	TATATAGATAATGAAATTTTTGGAACTGGGGGTCTTTTTAGACCCCCTTCATTTTAAGTTTTTAGCATTAATATTTTT	........(((((.((..(((((((..((((((((....))))))))....)))))))..))...)))))........	-0.683871	ATGAAATTTTTGGAACTGGGGGT	-	23	0
Mi-egg-m0536	Minc_Contig6695:1522:1611:-	-48	Mi-egg-m0536-5p	-	18	18	-	AATTGCCGAATCCGAGACGCCCTGGCATGGTTTGATGCGGCTCGAGGAGCTGAATCAAATTATACCAGGGCCTCAAGGATTTGACAATTT	(((((.(((((((..((.(((((((.((((((((((.((((((...)))))).)))))))))).))))))).))..))))))).))))).	-0.786842	TCCGAGACGCCCTGGCATGGTT	-	22	0
Mi-egg-m0537	Minc_Contig6706:1926:2023:+	-33.71	Mi-egg-m0537-5p	-	113	112	-	CATTTCGAGTTGAGATTTCTAATGAGCATTGTACGCCGCTAGTGAGACAGAAATTGTTTTATGTAAAATGCCCCTCTGAAATCTCAACTCGATTTTGT	((..(((((((((((((((....(.(((((.(((.......(((((((((...)))))))))))).))))).)....)))))))))))))))...)).	-1.23191	TGAGATTTCTAATGAGCATTGTA	-	23	0
Mi-egg-m0538	Minc_Contig6706:1926:2021:-	-33.93	Mi-egg-m0538-5p	-	10	10	-	AAAATCGAGTTGAGATTTCAGAGGGGCATTTTACATAAAACAATTTCTGTCTCACTAGCGGCGTACAATGCTCATTAGAAATCTCAACTCGAAATG	....(((((((((((((((.((.(((((((.(((..............(((.(....).)))))).))))))).)).)))))))))))))))....	-0.722222	TGAGATTTCAGAGGGGCATTTTA	-	23	0
Mi-egg-m0539	Minc_Contig6709:1473:1560:-	-34.7	Mi-egg-m0539-5p	-	120	120	-	AAAGGGTTGTTCGGGTTTTAAAGCAGCGAATATTTAAATATTTAAATTATGGCTATTCGTTGTTTCTGAAACCTGAACTGCGCCTTTT	(((((((.((((((((((((((((((((((((.((((((......))).))).)))))))))))).)))))))))))).)).))))).	-0.753333	TCGGGTTTTAAAGCAGCGAATA	-	22	0
Mi-egg-m0540	Minc_Contig670:2365:2451:+	-22.1	-	Mi-egg-m0540-3p	8	-	8	CTCCTTTTGATGTGAATCCTGTCTTAAATACATCCTTTTTATCAGCATATTGCAATGTATCATAGTCAGGATTTTCATCAATGTCTT	......((((((.((((((((.((...((((((...........((.....)).))))))...)).)))))))).))))))......	-0.642	-	TGTATCATAGTCAGGATTTTCA	0	22
Mi-egg-m0541	Minc_Contig6716:147:233:-	-37.7	Mi-egg-m0541-5p	-	6	6	-	TCGGACGAGTTTTGACAAAGTTATGACATTATTTAGACCTACCGGAGTCTGCAACTTTATGTCATAACTTTGTCAAATCATGTCCAA	..(((((.(.(((((((((((((((((((....((((((.....).))))).......))))))))))))))))))).).)))))..	-0.6	TTTGACAAAGTTATGACATTATT	-	23	0
Mi-egg-m0542	Minc_Contig672:11861:11954:+	-22.6	-	Mi-egg-m0542-3p	13	-	12	AACTAACAAAACAAATGTTGAAATATTGCATGATTTGAAAATAATAGTAATATTATGTACAAATCTTACAACATTCCAGCATTCTTTTGCTAGT	.((((.(((((..(((((((.(((.(((...((((((...((((((....))))))...))))))...))).))).))))))).))))).))))	-0.651852	-	AATCTTACAACATTCCAGCATTC	0	23
Mi-egg-m0543	Minc_Contig674:10499:10569:+	-18.9	Mi-egg-m0543-5p	-	5	5	-	TTTCTTCTCTGTAAATAAACATTCCAACTACATTCCATCGAATGTAGTTGGTTTTTATTACTTTTTATTAC	..........((((.((((....((((((((((((....))))))))))))..))))))))..........	-1	GTAAATAAACATTCCAACTACA	-	22	0
Mi-egg-m0544	Minc_Contig6750:32:110:+	-18.9	Mi-egg-m0544-5p	-	10	10	-	ATTTCATTTTGTTGGTCGGTGGTTGAGTGGTTAGGTTAACTGACTTCACCCATCTAGCTATTTTGATAGGGATGTTGTT	((..((((....((((.(((((.(((..((((((.....))))))))).)))))..))))....))).)..))......	-0.654054	GTTGGTCGGTGGTTGAGTGGTT	-	22	0
Mi-egg-m0545	Minc_Contig6759:814:908:+	-25.51	-	Mi-egg-m0545-3p	15	-	15	CACAAATTTTCCTTGCGGCGCTTCCCATTTTCTCATTTTCAACATTTTTTTGAAAATAAAAAAAGAAGGGAAGGGAAGGGAAGGGAAGAATAAAA	......((((((((....(.((((((.((..(((((((((((.......)))))))).......).))..)))))))).).))))))))......	-1.01429	-	AAGGGAAGGGAAGGGAAGGG	0	20
Mi-egg-m0546	Minc_Contig6822:965:1053:-	-21.5	Mi-egg-m0546-5p	-	5	5	-	TTAAAAAATTGCGAGTTTCGGATTGCGGCTGCGGAAATTTTTTTCCAATTGCGTCCAGCTCTGGTTGTAACCAAACTTTATTTTGTAAA	(((.(((((...((((((.((.((((((((..(((((....)))))....((.....))...)))))))))))))))).))))).))).	-1.45862	GCGAGTTTCGGATTGCGGCTGC	-	22	0
Mi-egg-m0547	Minc_Contig682:3629:3705:+	-36.3	-	Mi-egg-m0547-3p	29	-	29	TATAGATTAAAAAAAATTTTTTTGCGGACAGTCCGCAAATATTTTGCGGACTGTCCGCAAATTTTTTGCGGACTGTC	.((((.((...(((((....((((((((((((((((((.....)))))))))))))))))).)))))...)))))).	-1.2075	-	TGCGGACTGTCCGCAAATTTTTT	0	23
Mi-egg-m0548	Minc_Contig682:20259:20354:+	-26.6	Mi-egg-m0548-5p	Mi-egg-m0548-3p	8	7	1	TTGTTCAAAATTATCGAATACGGAACGCCATGATATATTTCTATTCAACTTGTCGAACCATCATGAGCTCCCAGTTTCGATAATTTTGAAAGAAGA	...(((((((((((((((...(((..((((((((....(((.((.......)).)))..)))))).)))))....)))))))))))))))......	-0.445652	TTATCGAATACGGAACGCCATGA	ATGAGCTCCCAGTTTCGATAATTT	23	24
Mi-egg-m0549	Minc_Contig6865:553:634:+	-48.7	Mi-egg-m0549-5p	-	5	5	-	TTTTGCCAATAGGGGTAAAAACTTGCATTTTGTCAACACACCCTTTTGACAAAATGCGAGTTTTTAGCCTTATTGGCAAAAT	((((((((((((((.(((((((((((((((((((((.........))))))))))))))))))))).)))))))))))))).	-0.739286	AGGGGTAAAAACTTGCATTTTGT	-	23	0
Mi-egg-m0550	Minc_Contig6869:122:191:+	-26.9	Mi-egg-m0550-5p	-	226	224	-	ATGGTCTCAGAGTTGTTTTGGTGTCGAAACGACGTCAGTTGTTTCCTCAACGATTCAACGGGGACTCATC	((((((((...((((..(((.((..((((((((....))))))))..)).)))..)))).))))).))).	-0.497674	AGTTGTTTTGGTGTCGAAACGA	-	22	0
Mi-egg-m0551	Minc_Contig686:9439:9510:-	-36.9	-	Mi-egg-m0551-3p	57	-	57	TGGGTCGAAGCTCGGGCCTTCGGCCCTCGCGACCCATTTTGTGATGGATCTTAAGCTCGGGCCTTCGGCCCT	.((((((((((((((((.(..(..((((((((......)))))).))..)..).))))))).))))))))).	-0.95	-	GTGATGGATCTTAAGCTCGGGC	0	22
Mi-egg-m0552	Minc_Contig686:14125:14196:-	-36.9	-	Mi-egg-m0552-3p	57	-	57	TGGGTCGAAGCTCGGGCCTTCGGCCCTCGCGACCCATTTTGTGATGGATCTTAAGCTCGGGCCTTCGGCCCT	.((((((((((((((((.(..(..((((((((......)))))).))..)..).))))))).))))))))).	-0.6	-	GTGATGGATCTTAAGCTCGGGC	0	22
Mi-egg-m0553	Minc_Contig686:18373:18444:-	-36.9	-	Mi-egg-m0553-3p	57	-	57	TGGGTCGAAGCTCGGGCCTTCGGCCCTCGCGACCCATTTTGTGATGGATCTTAAGCTCGGGCCTTCGGCCCT	.((((((((((((((((.(..(..((((((((......)))))).))..)..).))))))).))))))))).	-0.551765	-	GTGATGGATCTTAAGCTCGGGC	0	22
Mi-egg-m0554	Minc_Contig693:21461:21551:+	-51	Mi-egg-m0554-5p	Mi-egg-m0554-3p	41	38	3	CAATTTCACTCAATTTTTCTGTGGCATGTTCAAGTAAAATAATCTTTCTTCTCTCATTGAACATGCCACAGAAAAATTGAGTGAAATTGAG	(((((((((((((((((((((((((((((((((.......................)))))))))))))))))))))))))))))))))..	-0.615	CAATTTTTCTGTGGCATGTTCAA	GAACATGCCACAGAAAAATTGAG	23	23
Mi-egg-m0555	Minc_Contig693:21459:21549:-	-53.7	Mi-egg-m0555-5p	Mi-egg-m0555-3p	44	41	3	CAATTTCACTCAATTTTTCTGTGGCATGTTCAATGAGAGAAGAAAGATTATTTTACTTGAACATGCCACAGAAAAATTGAGTGAAATTGAG	((((((((((((((((((((((((((((((((((((((.((......)).))))).)))))))))))))))))))))))))))))))))..	-0.883333	CAATTTTTCTGTGGCATGTTCAA	GAACATGCCACAGAAAAATTGAG	23	23
Mi-egg-m0556	Minc_Contig698:17920:17993:-	-42.3	-	Mi-egg-m0556-3p	7	-	7	AGATGGAAAATCCGCAAGTTTTGTCCGCAAATTTTTTAATTGACTTGCGGACAAAACTTGCGGATTTTGCCTTC	.((.((((((((((((((((((((((((((.((........)).)))))))))))))))))))))))).)).))	-0.612121	-	GACTTGCGGACAAAACTTGCGGA	0	23
Mi-egg-m0557	Minc_Contig69:54575:54658:+	-22.05	Mi-egg-m0557-5p	-	26	26	-	CGTCACGGCCAAAAAGAGTCAATACATCGCCGAAGCTCAAATTACCAACAGCGATATTTTGACCCTTTTTTTTTCGTCGCGACA	.(((.((((.((((((.(((((...(((((....................)))))...))))).)))))).....)))).))).	-0.606061	AAAAAGAGTCAATACATCGCCG	-	22	0
Mi-egg-m0558	Minc_Contig69:16292:16366:-	-18.8	Mi-egg-m0558-5p	-	6	6	-	ATTAATGGGCGTTGAGGCGATTGTCGGTTGAGCACGTTGTTGTTGTGACTGCTGTTGTTGTTGATGCTGAGCAGT	.....(.(((((..(((((((.(.((((((((((......)))).))))))).)))))).)..))))).).....	-1.138	GTTGAGGCGATTGTCGGTTGA	-	20	0
Mi-egg-m0559	Minc_Contig7006:563:649:-	-46.89	Mi-egg-m0559-5p	-	11	10	-	ACAAAAGACCAGTGCGTAAAATGACCGGAACGGGCAAAAAGTTGTTAAAAGGCCGGTTCCGGTCTATTTTTGCGCCGGTCTTTTGTA	((((((((((.(.((((((((.(((((((((.(((................))).)))))))))...))))))))))))))))))).	-0.869444	AGTGCGTAAAATGACCGGAACGG	-	23	0
Mi-egg-m0560	Minc_Contig7037:17:113:+	-24.6	Mi-egg-m0560-5p	-	12	12	-	GCAAGGTTCAATTCCGCTCGGGGATTTAATTATTTTATTAGGTTTTTTGATCTTTGATCAAAATATTTCAGTCCCCGACTGAAATTCCCAGCCCCCC	....((((.((((.((.(((((((((.((.((((((((((((((....)))))..))).)))))).)).))))))))).)).))))...))))....	-0.518919	ATTCCGCTCGGGGATTTAATTA	-	22	0
Mi-egg-m0561	Minc_Contig7072:1400:1478:+	-46.9	Mi-egg-m0561-5p	Mi-egg-m0561-3p	17	15	2	CCCTTCGCACTACGTGTAGTGTGAAGGGAACATAAAATTTTTTGATGTTCCCTTTGCACCATATGTAGTGCGAAAGGAA	((.((((((((((((((.(((..((((((((((...........))))))))))..))).)))))))))))))).))..	-0.680333	TACGTGTAGTGTGAAGGGAACAT	TTCCCTTTGCACCATATGTAGT	23	22
Mi-egg-m0562	Minc_Contig7089:1226:1308:+	-47.2	Mi-egg-m0562-5p	-	68	68	-	TTTTGCCAATAAGGCTGAAAACTTACATTTTGCCAACGTAACCTTATTGTCAAAATGTAAGTTTTTAGCCTTATTGGCAGAAT	((((((((((((((((((((((((((((((((.(((.(......).))).)))))))))))))))))))))))))))))))).	-1.24286	AAGGCTGAAAACTTACATTTTG	-	22	0
Mi-egg-m0563	Minc_Contig7089:455:542:-	-27.8	Mi-egg-m0563-5p	Mi-egg-m0563-3p	12935	12910	23	ATTGACAAAAAACTTACGGACATATTTTTGCGGGAGGATGGAGAGGTATAGAGTCCGCAAAATCTGTCCGCAAGTCGCTGTCTGTCCG	...((((....((((.((((((...(((((((((...(((......)))....)))))))))..)))))).))))...))))......	-1.06062	AACTTACGGACATATTTTTGCG	CAAAATCTGTCCGCAAGTCGC	22	20
Mi-egg-m0564	Minc_Contig7135:2001:2097:-	-44.9	Mi-egg-m0564-5p	Mi-egg-m0564-3p	19	18	1	GGCGTTTCTAACCAGGGCTGTCCGCAAGTGGAAAAAGTTACAGCAACCGCAATTTACGTATCTGCAATTGCGGATAGCCCTGGTTCTAACACGCAGA	.((((((..(((((((((((((((((((..((....((....((....)).....))...))..)..))))))))))))))))))..)).))))...	-1.28235	ACCAGGGCTGTCCGCAAGTGGA	CAATTGCGGATAGCCCTGGTTCT	22	23
Mi-egg-m0565	Minc_Contig7167:2426:2509:+	-18.7	Mi-egg-m0565-5p	-	18	18	-	TGTGGTCTGATGGGCTAGTGGGAGGAGGGAGAGAGGAGGGATGGTAAACAACTCCAACTTTATTTTACTCAGAGGGGGCCGGAA	(.((((((..(...(((((((((.((((......((((...((.....)).))))..)))).))))))).)).).)))))).).	-0.55641	TGGGCTAGTGGGAGGAGGGA	-	20	0
Mi-egg-m0566	Minc_Contig719:6879:6973:+	-40.2	Mi-egg-m0566-5p	-	14	12	-	ATTGGGGGAGGGGGATGGAGAACCGGCCAAAGGTTCTCGAAACTAAAAACTAAGACTGAACTTATTTGGCCAATTCTCCATCCCCTTAAGTAAGG	........((((((((((((((..((((((((((((.....................)))))..)))))))..))))))))))))))........	-1.34048	GGGGATGGAGAACCGGCCAAAGG	-	23	0
Mi-egg-m0567	Minc_Contig719:18779:18873:+	-40.2	Mi-egg-m0567-5p	-	14	12	-	ATTGGGGGAGGGGGATGGAGAACCGGCCAAAGGTTCTCGAAACTAAAAACTAAGACTGAACTTATTTGGCCAATTCTCCATCCCCTTAAGTAAGG	........((((((((((((((..((((((((((((.....................)))))..)))))))..))))))))))))))........	-0.8475	GGGGATGGAGAACCGGCCAAAGG	-	23	0
Mi-egg-m0568	Minc_Contig71:24967:25034:-	-20.1	Mi-egg-m0568-5p	Mi-egg-m0568-3p	18	9	9	TGAATTTTTTCGGGGCGTGGAACGGGTCGGGGAAAACCTAAAAAATCGTTCGGGTGTCGGGGAACGGG	.....(((..(((.((.(.((((((.(..((.....))..)....)))))).))).)))..)))....	-0.7	CGGGGCGTGGAACGGGTCGGG	CCTAAAAAATCGTTCGGGTGTC	20	22
Mi-egg-m0569	Minc_Contig71:39566:39655:-	-60	Mi-egg-m0569-5p	-	11	11	-	AATTGTCGAATCCGGGACGCCTTGGTATGGTTCGATTCACCTCGGCGAGCTGAATCGAACCATCCTAGGGCGTTCCGGATTCAATAATTA	((((((.((((((((((((((((((.(((((((((((((.(((...))).))))))))))))).)))))))))))))))))).)))))).	-0.793548	TCCGGGACGCCTTGGTATGGTT	-	22	0
Mi-egg-m0570	Minc_Contig722:20932:21020:-	-43.2	Mi-egg-m0570-5p	-	10	9	-	TACCAGAGGTGGGTCGGAACAGTCAGAGGTGTCAGAAATCGGAAATCAAGATTTTTTTCGGAAATCTGAATTCCGACCCACCTCTGCCC	...((((((((((((((((...(((((..((..(((((((.........)))))))..))....))))).))))))))))))))))...	-0.470833	GGGTCGGAACAGTCAGAGGTGTCA	-	24	0
Mi-egg-m0571	Minc_Contig7242:1222:1315:-	-26.97	Mi-egg-m0571-5p	Mi-egg-m0571-3p	17	3	14	GCTATTATATATCCTTTTCTTTCTTTCTTAATTTTATTTTTCTTCCCAATTGTTTGGATTTTTAAGGAGAAGGAAAGGGAATATATACTAGATA	.(((.((((((((((((((((((((.(((((..............((((....))))....)))))))))))))))))).))))))).)))...	-0.764706	ATCCTTTTCTTTCTTTCTTAA	TAAGGAGAAGGAAAGGGAATAT	20	22
Mi-egg-m0572	Minc_Contig726:11311:11391:+	-36.8	Mi-egg-m0572-5p	-	5	5	-	GGGCGACAATTAGGGAGGGACTAGAGGTGGTGTTATAGTATTTTACGTCAATAAAAGCTCTCCCTCTCTAATAATCGCCCA	((((((..((((((((((((...(((.(..((((...(((...)))...))))..).)))))))))))))))..)))))).	-0.658333	TAGGGAGGGACTAGAGGTGGTGTT	-	24	0
Mi-egg-m0573	Minc_Contig726:11505:11602:-	-42.3	-	Mi-egg-m0573-3p	52	-	52	CCTTCTAATAGACGCCCTCTCTCTAATAATAGCCCTTTTTATTATAAAGGATTCTTTCTGAGGAGGGGGATTATTAGAGAGGGGGATATTATTGAAGT	.((((.(((((...((((((((((((((((..(((((((((....((((....)))).)))))))))..))))))))))))))))...))))))))).	-1.54375	-	GGGATTATTAGAGAGGGGGATA	0	22
Mi-egg-m0574	Minc_Contig7336:2593:2676:-	-42.7	Mi-egg-m0574-5p	-	109	109	-	TTGTCGAATCCGGGACGCCTTGGTATAGTTCGATGCGTTCGAGAGAACTGAATCGACCCATACCAAGTTCCCGAATTCGACAAT	(((((((((.(((((...((((((((.(.(((((..((((....))))...))))).).)))))))).))))).))))))))).	-0.823077	CGGGACGCCTTGGTATAGTTCG	-	22	0
Mi-egg-m0575	Minc_Contig7338:1874:1952:+	-57.7	Mi-egg-m0575-5p	Mi-egg-m0575-3p	32	29	3	GCCTTACTTACAAGGAACCATATCGAACTGTCACCAAAAATTTTGGTGACAGTTCGATATGGTTCCTTGTTAGTGAGAT	..((((((.((((((((((((((((((((((((((((.....)))))))))))))))))))))))))))).))))))..	-0.606667	CAAGGAACCATATCGAACTGTC	CAGTTCGATATGGTTCCTTGTT	22	22
Mi-egg-m0576	Minc_Contig7338:1874:1952:-	-54.2	Mi-egg-m0576-5p	Mi-egg-m0576-3p	31	28	3	ATCTCACTAACAAGGAACCATATCGAACTGTCACCAAAATTTTTGGTGACAGTTCGATATGGTTCCTTGTAAGTAAGGC	.(((.(((.((((((((((((((((((((((((((((.....)))))))))))))))))))))))))))).))).))).	-0.763889	CAAGGAACCATATCGAACTGTC	CAGTTCGATATGGTTCCTTGTA	22	22
Mi-egg-m0577	Minc_Contig734:9274:9366:+	-44.8	Mi-egg-m0577-5p	-	59	58	-	GCCATATCCCTCGAAATTTCGGAAAGTTATAATTGTTTTTCCGAAATTTTTAAAAATTGGCTACAACTTTCCGAAATTTCGAGGGATAGGGCA	(((.((((((((((((((((((((((((.((...((((((...........))))))....)).)))))))))))))))))))))))).))).	-0.713333	TCGAAATTTCGGAAAGTTATAA	-	22	0
Mi-egg-m0578	Minc_Contig7358:2276:2361:-	-24.5	-	Mi-egg-m0578-3p	11	-	11	AACAACATACAAAAATAACAAAAAAAAATTTTTTTTCCGGTTAGAAATTGATAAATTATTTTTTTTTGTTGTTGGTGAATGTTGTC	.(((((((.((..((((((((((((((((..(((...((((.....))))..)))..))))))))))))))))..)).))))))).	-0.605758	-	ATTATTTTTTTTTGTTGTTGGT	0	22
Mi-egg-m0579	Minc_Contig736:993:1064:+	-22	Mi-egg-m0579-5p	-	5	5	-	TCAATGATTTGGGGATTAATCGGATATCGGAGGACCTAATATCTCCTATAACGTCCAAATCCCTTCATTGGA	(((((((...(((((((...((..(((.(((((........))))).))).))....)))))))))))))).	-1.01667	GGGGATTAATCGGATATCGGAGGA	-	24	0
Mi-egg-m0580	Minc_Contig738:6103:6171:+	-19.3	Mi-egg-m0580-5p	-	10	10	-	ATTTCACAGAAGGGAAGTGGGTTTGGAGGGGTCCTTACAGCTCTTCTTACCCCTATACTTATAGAAATT	(((((....(((...((.((((..((((((((.......)))))))).))))))...)))...))))).	-0.459762	AGGGAAGTGGGTTTGGAGGGGT	-	22	0
Mi-egg-m0581	Minc_Contig7450:2006:2099:+	-59.8	Mi-egg-m0581-5p	-	9	9	-	TGAGAGCCGCCAACTGAGAGATGCCAACTGAGAGCCCCTTATAAAAGGGCTTGGCTCGGCTCTCAGTTGCCCGCTCTCAGTTGGCAGCTCTCAG	(((((((.((((((((((((....((((((((((((((((....)))).........))))))))))))....)))))))))))).))))))).	-0.696296	CAACTGAGAGATGCCAACTGAGA	-	23	0
Mi-egg-m0582	Minc_Contig7484:1619:1708:+	-52.7	Mi-egg-m0582-5p	-	13	12	-	AATGGTCGAATCTGGGACGCTTTGATACGGTTCGATTCAGACCGTCGAGATGCATCGAACTATACCAAGGCGTCCCGGATTCGACTATTT	((((((((((((((((((((((((.((..(((((((.((...........)).)))))))..)).)))))))))))))))))))))))).	-0.445238	TCTGGGACGCTTTGATACGGTTC	-	23	0
Mi-egg-m0583	Minc_Contig749:2179:2274:+	-29.2	-	Mi-egg-m0583-3p	18	-	18	TATTTGTCGTTTCTCTTGGTCAGATGATCAGAATTAGATATATCTCCCATTTAGATAACTATAATTCTAATCAACTGAACAAGGCAAACGTTAAAT	.(((((.(((((.(((((.((((.((((.(((((((....(((((.......)))))....))))))).)))).)))).))))).))))).)))))	-0.8	-	ATTCTAATCAACTGAACAAGGCA	0	23
Mi-egg-m0584	Minc_Contig749:2180:2274:-	-31.6	-	Mi-egg-m0584-3p	49	-	49	ATTTAACGTTTGCCTTGTTCAGTTGATTAGAATTATAGTTATCTAAATGGGAGATATATCTAATTCTGATCATCTGACCAAGAGAAACGACAAAT	......(((((..((((.((((.((((((((((((....(((((.......)))))....)))))))))))).)))).))))..)))))......	-0.459762	-	TTCTGATCATCTGACCAAGAGA	0	22
Mi-egg-m0585	Minc_Contig751:19057:19154:-	-19.9	-	Mi-egg-m0585-3p	5	-	5	GTGTCGTTGCAACACATCCATGCATCAGTCTCGATGTTCTTTATTTTTGCTGTAAAATGTCCATTAGAAGGATCGACAATGTGGTGTTGCTGAAATTT	........(((((((...(((.((((..(((.((((..((((((.......)))))..)..)))))))..))).)...)))..)))))))........	-0.656098	-	AGAAGGATCGACAATGTGGTGTT	0	23
Mi-egg-m0586	Minc_Contig7532:728:812:+	-27.4	Mi-egg-m0586-5p	-	10	10	-	TCCACAATTGTCGCATCCGCAGTTGTCGTCCGCAATTGTCGCAACCGCAGTTGTCGCCCGCAATTGTCGCATCCGCAGTTGTCGC	...(((((((.((.((.((((((((.((..((((((((.((....)))))))).))..)))))))).)).)).)))))))))...	-0.506667	TCGCATCCGCAGTTGTCGTCCGC	-	23	0
Mi-egg-m0587	Minc_Contig75:7135:7221:+	-36.6	Mi-egg-m0587-5p	-	5	5	-	GAATAAGTATCAACCCAGAAGTTCAATTTCCTGAAGGTCAACTGACTTTAGAGGTCAGGAAGTTGGCCTTTTGGGCTGGACTTTTTG	.((.((((.(((.((((((((..((((((((((((((((....)))))......)))))))))))..)))))))).))))))).)).	-0.554286	CAACCCAGAAGTTCAATTTCCTG	-	23	0
Mi-egg-m0588	Minc_Contig75:38112:38196:+	-33	Mi-egg-m0588-5p	-	19	18	-	AATTATCTTAGGGTATCTCCGACTGTAAGATGAATCGAGCTTATGCTCGAGTTTATCTATAAGCGGATGTATCGCTTAGGTATCT	...(((((.(((((((.((((.((...(((((((((((((....)))))).)))))))...)))))).))))).)).)))))...	-0.679487	GGGTATCTCCGACTGTAAGATGAA	-	24	0
Mi-egg-m0589	Minc_Contig75:10355:10446:-	-23.8	Mi-egg-m0589-5p	-	92	92	-	TGGTGACCCCTTAATTTTTGCCTGTAGCTGTTCAACTTGCTCTTAAAATTCTCCATCTGGGCAGCCAAAGACGAAAATTAACCGATCATCAA	((((((.(..((((((((((.((...((((((((.......................))))))))...)).))))))))))..).)))))).	-1.17813	TTAATTTTTGCCTGTAGCTGTT	-	22	0
Mi-egg-m0590	Minc_Contig7612:832:915:+	-24.12	Mi-egg-m0590-5p	-	186	184	-	AATGGGGGGATGTCCTGATGAATCAAACGCTGCAAAATTTTTTCAAAATTGCGGTTTGCTTCATACTGAACGTTTCTGCCATTG	(((((((..((((.(..(((((.(((..(((((((.............)))))))))).)))))...).))))..)).))))).	-0.522222	TGTCCTGATGAATCAAACGCTGCA	-	24	0
Mi-egg-m0591	Minc_Contig7628:2150:2247:-	-46.7	Mi-egg-m0591-5p	Mi-egg-m0591-3p	420	1	419	GAAACTGTTACACGTCGGGGTACTTGTCTAGTACGTGTCCAAAATATCAAATTTTCAAAAAAAATTTTTGGACACATGCTAGACAAGTAATCCGACGT	...........(((((((..(((((((((((((.((((((((((.....................)))))))))).)))))))))))))..)))))))	-1.17813	CACGTCGGGGTACTTGTCTAGT	TTGGACACATGCTAGACAAGT	22	20
Mi-egg-m0592	Minc_Contig767:20246:20334:+	-38.7	-	Mi-egg-m0592-3p	20	-	20	ACGGTCGATTGTAGTTGACGGTCGATTGTAGTTGACGGTCACTTGTAGTTGACGGTTGATTGTAGTTGACGGTCACTTGTAGTTGACGG	.(.(((((((((((.((((.((((((((((((..((.((((........)))).))..)))))))))))).)))).))))))))))).)	-0.489048	-	TGATTGTAGTTGACGGTCACTTG	0	23
Mi-egg-m0593	Minc_Contig77:53942:54009:-	-30.5	Mi-egg-m0593-5p	Mi-egg-m0593-3p	227	224	1	CGGGTCTCAGAGTTGTTTTGGTGTCGAAACGACGTCAGTTGTTTCCTCAACAATTCAACGGGGACTCA	.(((((((...((((..(((.((..((((((((....))))))))..)).)))..)))).))))))).	-0.718421	AGTTGTTTTGGTGTCGAAACGA	GTTTCCTCAACAATTCAACGGG	22	22
Mi-egg-m0594	Minc_Contig7816:363:459:+	-42.2	Mi-egg-m0594-5p	-	9	9	-	AAGGGTCTAAAAATTAGAGGTCGTCGCGGGACGGGATCCCGAAGGGGATTTTCCGGGATCCCGAAATCCCGGATTTTTTTTATTTTCGGGATCTTTC	((((((((..(((.((((((..(((.(((((((((((((((............))))))))))...))))))))..)))))).)))..)))))))).	-1.34615	AAATTAGAGGTCGTCGCGGGAC	-	22	0
Mi-egg-m0595	Minc_Contig7833:872:960:+	-46	Mi-egg-m0595-5p	-	9	9	-	ATCGGACGAGTTTTGACAAAGTTATGACATAAAGTCGCCGACTCCGGTAGGTCGAAATAATGTCATAACTTTGTCAAATCTTGTCCAAT	...(((((((.(((((((((((((((((((....(((((.((....)).)).)))....))))))))))))))))))).)))))))...	-0.618235	TTTTGACAAAGTTATGACATA	-	20	0
Mi-egg-m0596	Minc_Contig7849:279:379:-	-21.51	-	Mi-egg-m0596-3p	158	-	157	CTACTTTTATCAGAACCACCACTTTGTCTAAATGAATCGCTTTTTCTGTTGTGCCTTTTGAGTGGCCGAGCATCGGGACTGAGTTGGTTGCGATTTTGTAT	.(((....(((..(((((..((((.((((..(((..(((.............(((........)))))).)))..)))).)))))))))..)))...))).	-0.641667	-	GAGCATCGGGACTGAGTTGGTTGC	0	24
Mi-egg-m0597	Minc_Contig786:4406:4500:-	-24.9	Mi-egg-m0597-5p	Mi-egg-m0597-3p	43	10	33	TTAGATCAGATCTAAAAAGTTATAACCGGATAATTGCGAGTAATCGTGATTTTTGATGTTTATTCGGCCTTAACTTTTTTAGATCCCCAAATCCA	........((((((((((((((...(((((((((..(((....)))..))..........)))))))...)))).))))))))))..........	-0.596875	TCTAAAAAGTTATAACCGGATA	TTCGGCCTTAACTTTTTTAGATC	22	23
Mi-egg-m0598	Minc_Contig793:15128:15218:+	-25.75	Mi-egg-m0598-5p	-	112	112	-	CCATAAAATCAGTCCTTCTTTGTGCTGCTTGGCTTTTTTTAAAAATTATATATGTCCAAGCTGCCCAATTGAATGACTGACTTTTTGAGGT	((.(((((((((((.(((.(((.((.(((((((....................).)))))).)).)))..))).))))))..))))).)).	-0.602941	AGTCCTTCTTTGTGCTGCTTGG	-	22	0
Mi-egg-m0599	Minc_Contig793:14444:14534:-	-28.15	Mi-egg-m0599-5p	Mi-egg-m0599-3p	2447	4	2443	CCATAAAATCAGCCCTTCAATGTGCTGCTTTTGGCTATTTAAAAAATTATATTATGTCAAGCTGCTCAGTTGAAAGGCTGACTTTTGGGTG	(((.(((.((((((.((((((..((.(((..((((....................))))))).))...)))))).)))))).))))))...	-0.942308	AGCCCTTCAATGTGCTGCTTTTGG	CAAGCTGCTCAGTTGAAAGGCTGA	24	24
Mi-egg-m0600	Minc_Contig79:46728:46809:-	-21.27	-	Mi-egg-m0600-3p	22	-	22	AAACCGTATCAACTTGTTCGACTACCAGATTTTCTACACTGAATTTGAGTGGATATTCTGGAGGAGGACTCAATAAAGGATG	...((..........((((..((.(((((...(((((.(.......).)))))...)))))))..))))........))...	-1.12187	-	GTGGATATTCTGGAGGAGGACTCA	0	24
Mi-egg-m0601	Minc_Contig7:77656:77748:-	-33.81	Mi-egg-m0601-5p	Mi-egg-m0601-3p	7	5	2	CTGATCGCCCATTAAAAAGTTATAACTCGATAAATGTGAAAAACATCAATTAACTGGACTTATCTGGTTATAACTTTTTAATGACTGATCAGA	(((((((..((((((((((((((((((.(((((((((.....)))).............))))).))))))))))))))))))..))))))).	-1.63158	ATTAAAAAGTTATAACTCGATAA	ATCTGGTTATAACTTTTTAATG	23	22
Mi-egg-m0602	Minc_Contig8002:1047:1128:-	-39.6	Mi-egg-m0602-5p	-	35	35	-	AGTCGAATCCAGGACGCCCTGATATGGTTCGATTCTGCTCGTCGAGCTGCAATGAACTATACCAAGGCGCCCGGATTTGACC	.(((((((((.((.((((.((.(((((((((.....((((...)))).....))))))))).)).)))))).))))))))).	-0.447727	AGGACGCCCTGATATGGTTCGA	-	22	0
Mi-egg-m0603	Minc_Contig805:2506:2598:-	-40.4	Mi-egg-m0603-5p	-	59	58	-	ACTCTATCCCTCGAAATTTCGGAAAGTTATAATTGTTTTTCTGAAATTTTTAAAAATTGGCTATAACTTTTCGAAATTTCGAAGGATAGGGTA	(((((((((.(((((((((((((((((((((...((((((..((...))..))))))....))))))))))))))))))))).))))))))).	-0.696774	TCGAAATTTCGGAAAGTTATAA	-	22	0
Mi-egg-m0604	Minc_Contig806:15405:15500:+	-52.2	Mi-egg-m0604-5p	-	5	5	-	GTGGTCAGACTTTGTTTCTTTCCTCAACTTTGCTCTATTTCGCTATGGCACACAATTATATAGTAAAGTTGAGGAAAGAAGCATTGTCTGACCATT	((((((((((..((((((((((((((((((((((.(((...((....))........))).))))))))))))))))))))))..)))))))))).	-1.15	TTTGTTTCTTTCCTCAACTTTGC	-	23	0
Mi-egg-m0605	Minc_Contig8121:84:170:-	-37.7	Mi-egg-m0605-5p	-	6	6	-	TCGGACGAGTTTTGACAAAGTTATGACATTATTTAGACCTACCGGAGTCTGCAACTTTATGTCATAACTTTGTCAAATCATGTCCAA	..(((((.(.(((((((((((((((((((....((((((.....).))))).......))))))))))))))))))).).)))))..	-0.732258	TTTGACAAAGTTATGACATTATT	-	23	0
Mi-egg-m0606	Minc_Contig813:7690:7779:-	-20.5	-	Mi-egg-m0606-3p	7	-	7	TTAACTGTTGAAGGAGTGTGTTCCTTGCGCGAAATGTGGTACACCCCAACTAGACGCGCGGCCAAGTAGACGCAAAGCCATAACGTGCTT	......((((..((..((((((.((((((((...(.((((........)))).)..))))..))))..))))))...)).))))......	-0.751064	-	CGGCCAAGTAGACGCAAAGCCA	0	22
Mi-egg-m0607	Minc_Contig814:5143:5226:-	-43	Mi-egg-m0607-5p	Mi-egg-m0607-3p	38	35	3	AGTCGAATCCAGGACGCCCTGATATGGTTCGATTCTGCTCGTCGAGCTGCATTGAACTATACCAAGGCGCCCGGATTTGACCAG	.(((((((((.((.((((.((.(((((((((((.(.((((...)))).).))))))))))).)).)))))).)))))))))...	-1.16047	AGGACGCCCTGATATGGTTCGA	TTGAACTATACCAAGGCGCCCGG	22	23
Mi-egg-m0608	Minc_Contig815:7665:7755:+	-60.6	Mi-egg-m0608-5p	Mi-egg-m0608-3p	12	10	1	AAATTGTCGTTCCGGGACGCCTTGGTATGGTTCGATGCGCCTCGACGTGCTGAATCGAAACATACCAGGGCGTCCCGGATTCGACGATTTT	(((((((((.(((((((((((((((((((.((((((((((......))))...)))))).)))))))))))))))))))..))))))))).	-0.796667	TCCGGGACGCCTTGGTATGGTT	ATACCAGGGCGTCCCGGATT	22	20
Mi-egg-m0609	Minc_Contig8179:1044:1117:+	-61.7	-	Mi-egg-m0609-3p	3073	-	3067	CAAATGTCCAGCTCGTCCTCCACATGTCTGCAGAAAGTCATTTGCGGACATGTGGAGGACGAGCTGGATATTTA	.(((((((((((((((((((((((((((((((((......))))))))))))))))))))))))))))))))).	-1.04167	-	TGCGGACATGTGGAGGACGAGC	0	22
Mi-egg-m0610	Minc_Contig822:1888:1981:+	-23.8	Mi-egg-m0610-5p	-	5	5	-	ATGATGATTTTTGCGGTAGGGGATCATTGAGTCCCGCCGTTTGAGTCCCGCCGTTTGAGTCCCGCCGATTGAGTCCCGCCGTTTGAGTCCCTGG	.....(((((..(((((.(((..((((((.((...((((..((.(.....)))..)).))...))))).)))..))))))))..))))).....	-1.45625	TTGCGGTAGGGGATCATTGAGTCC	-	24	0
Mi-egg-m0611	Minc_Contig822:11163:11246:+	-24.4	-	Mi-egg-m0611-3p	11	-	10	AGATTAAATTCGTTGTCTAGCTAATTGAGCTCTTGGGTACCTAAGGTTTCCATGAGTTGCGGTTAGTTTAGTTGAATTCCGGCC	......((((((....((((((((((((((((.((((.(((...))).)))).))))).))))))).)))).))))))......	-1.51538	-	ATGAGTTGCGGTTAGTTTAGTTG	0	23
Mi-egg-m0612	Minc_Contig8246:1435:1517:+	-18.6	-	Mi-egg-m0612-3p	20	-	19	CATTTTGAAATCAGATTCATCTGGTTCCACCGTCAGCAGAGCACTGTCTGTAGTAGGACTTGATGTAGTAGGATCTACCCGCC	.........(((..(((((((.(((((.((...((((((....))).)))..)).))))).)))).)))..))).........	-0.513208	-	GTAGTAGGACTTGATGTAGTAGGA	0	24
Mi-egg-m0613	Minc_Contig828:7006:7084:-	-21.5	-	Mi-egg-m0613-3p	34	-	34	TAAATAGAGCCCGGATTTTTGGGCAAATGCCTGTTTTTCCCCAAATAGGCCTGATGCTGAAACGTCCAAATCAGAATTT	............((((.(((.((((...((((((((......))))))))....)))).))).))))............	-0.770976	-	TAGGCCTGATGCTGAAACGTCCAA	0	24
Mi-egg-m0614	Minc_Contig834:14434:14531:+	-26.1	Mi-egg-m0614-5p	Mi-egg-m0614-3p	125	124	1	AAATGACATCCGTGTCAAGCTTTTTGTCGACTGTCAAGCGCCCCTCCCACATTGAGAGTAAAATGCACGGAACAAAACGCTTGACACTGATCTATTGT	.......(((.(((((((((.((((((...((((...(((...(((.(.....).))).....))))))).)))))).))))))))).))).......	-0.75	CGTGTCAAGCTTTTTGTCGACTGT	GGAACAAAACGCTTGACACTGA	24	22
Mi-egg-m0615	Minc_Contig838:6563:6660:-	-27.2	-	Mi-egg-m0615-3p	9	-	6	GAAGTTATTGGTTGCTGTGATGAGTTTTGAACTTGTTGTTGAACAGTAGTTGAGGGAACTATCCCTGATTGAAAATCGGTTGCGGTAACCTCGGCCGT	...(((...((((((((..((..(((((.((.(((((....)))))......(((((....)))))..)).)))))..))..))))))))..)))...	-0.586957	-	GATTGAAAATCGGTTGCGGTAA	0	22
Mi-egg-m0616	Minc_Contig839:15719:15816:+	-43.16	Mi-egg-m0616-5p	Mi-egg-m0616-3p	45	34	11	GATAACTGACCGGTTAATTTTTCACTGTGGTTGGTCAAATAGAAAGAATAAAAGAATATGTGTCGCCACAGGGAAAAATTAACCGGTCGGTTAACCGA	..(((((((((((((((((((((.(((((((.((.((.(((...............))).))))))))))).))))))))))))))))))))).....	-0.561538	CGGTTAATTTTTCACTGTGGTT	CACAGGGAAAAATTAACCGGTC	22	22
Mi-egg-m0617	Minc_Contig8430:1547:1644:+	-37.1	Mi-egg-m0617-5p	Mi-egg-m0617-3p	17	9	8	ATTGAACATGTTTTGACAAAGTTATGACATAAAGAAACCTATGGGAGTTCTGTGGGAGTCGGCGACTTATGTTATAACTTTGTCAAATCTTGTCCAAT	((((.(((...(((((((((((((((((((((.((..(((((((.....)))))))..))......)))))))))))))))))))))...))).))))	-0.758182	TTTTGACAAAGTTATGACATA	TTATGTTATAACTTTGTCAAAT	20	22
Mi-egg-m0618	Minc_Contig843:18681:18759:-	-26.8	Mi-egg-m0618-5p	-	12	11	-	TTCTCGTCCTTAGTTGAATTGTCGGACGAAACCTGGGCCAGAATTGGTCTCAGGTGTTGTTCAGAGTTGAACTCGAATT	...(((.....((((.((((.(.((((((.(((((((((......)))).))))).))))))).)))).)))))))...	-0.673529	TAGTTGAATTGTCGGACGAA	-	20	0
Mi-egg-m0619	Minc_Contig845:12471:12559:-	-35.07	Mi-egg-m0619-5p	-	6687	6681	-	CCATATGTTCAGGCTGAAGCGTTTTGGAATATTCTGCGCCAATTTAAAAAACAGAGCAATATTGCACTCGTTTCGGCCTGAGCTTTGGT	(((...(((((((((((((((...((.(((((..(((..................)))))))).))..)))))))))))))))..))).	-0.839474	AGGCTGAAGCGTTTTGGAATATT	-	23	0
Mi-egg-m0620	Minc_Contig8472:1040:1117:+	-20.7	-	Mi-egg-m0620-3p	7	-	7	ATTTAGGAACTGAGTTAGGAATCTCTGGGATTTTGTAGTAATGATATAGGATCTTAGGCAGCTCGGCTAGATTTTAAA	.(((((((.((.(((..((....((((((((((((((.......))))))))))))))...))..))))).)))))))	-0.548	-	ATAGGATCTTAGGCAGCTCGGCT	0	23
Mi-egg-m0621	Minc_Contig847:198:281:+	-24.12	Mi-egg-m0621-5p	-	186	184	-	AATGGGGGGATGTCCTGATGAATCAAACGCTGCAAAATTTTTTCAAAATTGCGGTTTGCTTCATACTGAACGTTTCTGCCATTG	(((((((..((((.(..(((((.(((..(((((((.............)))))))))).)))))...).))))..)).))))).	-0.878571	TGTCCTGATGAATCAAACGCTGCA	-	24	0
Mi-egg-m0622	Minc_Contig8513:1546:1641:-	-30	-	Mi-egg-m0622-3p	12	-	10	TAGAAAGTGTTTCAACCCGAACGTTCGGGGGCGGGTTTGTCGGGGTACGGGGTTTCAAATTGTTTCGGGGCGGGGTTCGGGATGGGAAATTTTAAA	...(((((.(..((.(((((((((((.(..((((.(((((((.....))).....))))))))..).))))...))))))).))..).)))))...	-0.774194	-	CGGGGCGGGGTTCGGGATGGG	0	20
Mi-egg-m0623	Minc_Contig852:17556:17648:+	-30.76	Mi-egg-m0623-5p	-	5	5	-	CATGACCGGTTAATTCTTCCCTGTGGCGGCTCTAAAGCTCTTTTTCTTCTCTATTTGACCTGCCACAGGTAAAAATTAACCGAACTAGTCTAA	...((((((((((((.((.((((((((((.((........................)).)))))))))).)).))))))))).....)))...	-1.44	TAATTCTTCCCTGTGGCGGCTC	-	22	0
Mi-egg-m0624	Minc_Contig862:1596:1671:-	-30.3	Mi-egg-m0624-5p	-	235	233	-	CCTCATAGTTAGAGACCGGACTGGGAGTGTCGTATGAGAATCGAGATCTTGTCTCGGCCGGTCTCTAATCATAACT	.......((((((((((((.((((((((.(((.((....))))).))....)))))))))))))))))).......	-0.651282	AGAGACCGGACTGGGAGTGTCG	-	22	0
Mi-egg-m0625	Minc_Contig863:16081:16170:+	-25.9	-	Mi-egg-m0625-3p	191	-	191	ACCCTATTCTTCAAAATTATTAAGGTTATAATCGTTTTTCTTAAATTTTTAAAAGTTGGCTATAACTTTCAGAAATTTCGAGGAATAGGG	.(((((((((((.(((((.(((((((((((..((.((((............)))).))..))))))))).)).))))).)))))))))))	-0.788462	-	CTATAACTTTCAGAAATTTCG	0	20
Mi-egg-m0626	Minc_Contig879:18928:19010:+	-21.37	Mi-egg-m0626-5p	Mi-egg-m0626-3p	13	5	8	AAGGCTCCCCGACTTTTCGTCAACGGACCTTCCGTCAACGGCTTTTTTCCAGGATGTCTTACAAGGAGAGGTTGCGAGGTGTC	..(((.((((((((((((.(....((((..(((..................))).))))....).))))))))).).)).)))	-0.644828	GACTTTTCGTCAACGGACCTT	AGGATGTCTTACAAGGAGAGGTT	20	23
Mi-egg-m0627	Minc_Contig884:4338:4434:+	-37.7	Mi-egg-m0627-5p	-	51949	51936	-	CCTTATTCCGTGGGGACTTTACATTGTGCAGCGTTAATATTTTTGGTGTACTTTTTGACATCATCGTTGCACATGTTTAGGCCCATCGGAAGATGGT	((...(((((((((..((..((((.((((((((..........((((((........)))))).))))))))))))..)).)))).)))))...)).	-2.064	TGGGGACTTTACATTGTGCAGCG	-	23	0
Mi-egg-m0628	Minc_Contig88:45717:45807:-	-49.62	-	Mi-egg-m0628-3p	123	-	122	GTGGAAAATGAGTCAGTGGAAAATGGGTCAGTACCCGGAGGGTTTTTAAAATAGTGCTATACTGACGCATTTTCTACTGACTCATTTTCCA	.((((((((((((((((((((((((.((((((((((...)))).................)))))).))))))))))))))))))))))))	-0.643333	-	TACTGACGCATTTTCTACTGAC	0	22
Mi-egg-m0629	Minc_Contig8984:221:306:+	-20.54	Mi-egg-m0629-5p	-	6	6	-	TGTTGAGGTTGATGGTGTTGTTGATGGTGAAGATGAGAATCACCTCCACCGCCCCCACCAGTCAAATAAGCAGAATTTCCTCCACC	.((.((((..(((..((((.(((((((((.....(((......))).........))))).))))...))))..))).)))).)).	-0.574571	GATGGTGTTGTTGATGGTGAAGA	-	23	0
Mi-egg-m0630	Minc_Contig89:233:318:+	-25.76	Mi-egg-m0630-5p	-	18	18	-	GGACATAGTTGAAGGACTTGAACGACCACGCATATTAGTCATTCCTCTCAAATGATGTGGAGGTTGTGGTTTTTGAAGTGTGGCCA	((.((((.((.(((((((...((((((.(.(((((((...............)))))))).))))))))))))).)).)))).)).	-0.902	GAAGGACTTGAACGACCACGCATA	-	24	0
Mi-egg-m0631	Minc_Contig901:14021:14116:+	-44.6	-	Mi-egg-m0631-3p	23	-	23	AATAGATCATCCTACAAGAAGTTATAGCCGAATAAAGATCAAAAATCACGATTGCGTCCGCTTATTCGGTCATAACTTCTTGTAGGATGCTCTGAT	..((((.((((((((((((((((((..(((((((..(((.....)))......((....)).)))))))..)))))))))))))))))).))))..	-0.75	-	TTCGGTCATAACTTCTTGTAGG	0	22
Mi-egg-m0632	Minc_Contig9040:677:762:+	-53.2	Mi-egg-m0632-5p	-	12	12	-	CCAAATTTGGCCCATTTTGGCTGGAACTGGCCAAACTAATTCTTTCTTTAAATTTGGCCAGTTCCGCCAAAATGGGCCAAATTCCG	...((((((((((((((((((.(((((((((((((.(((........)))..)))))))))))))))))))))))))))))))...	-1.77273	CCCATTTTGGCTGGAACTGGCC	-	22	0
Mi-egg-m0633	Minc_Contig9071:810:894:+	-43.6	-	Mi-egg-m0633-3p	8	-	8	ATATTTTGCCAATAAGGCTAAAAATATACATTTTGTCAACAAGCTTATTGGCAAAACGTGGATTTTTAGCCTTATTGGCAAAATA	.((((((((((((((((((((((((.(((.(((((((((........))))))))).))).))))))))))))))))))))))))	-0.638235	-	AAACGTGGATTTTTAGCCTTAT	0	22
Mi-egg-m0634	Minc_Contig9082:622:708:-	-48.9	Mi-egg-m0634-5p	Mi-egg-m0634-3p	36	34	2	TTTTCGAATCCGGGACTCCCTGGTATGGTTCGATTCAGCTCGTCGAGAAGCATCGAACCATATCAAGGCGTCCCGGATTCTACAATT	.....(((((((((((.((.((((((((((((((.(..(((...)))..).)))))))))))))).)).))))))))))).......	-1.56	CGGGACTCCCTGGTATGGTTCGA	GAACCATATCAAGGCGTCCCGGA	23	23
Mi-egg-m0635	Minc_Contig920:13130:13223:-	-40.8	Mi-egg-m0635-5p	Mi-egg-m0635-3p	14	2	12	TTGGAAACGACAGGTTAATTTTTCCCTGTAGTGGGTCAAATAGAGAAGAGCTTTTAAGGCGCTACAGGGGAAATTAATCGGTCGTTTCTACATA	.((((((((((.((((((((((.(((((((((..(((....((((.....))))...)))))))))))))))))))))).))))))))))....	-0.529268	CAGGTTAATTTTTCCCTGTAGTG	TACAGGGGAAATTAATCGGTCG	23	22
Mi-egg-m0636	Minc_Contig9218:649:733:+	-29.5	Mi-egg-m0636-5p	Mi-egg-m0636-3p	33486	5897	27589	CTCGTCTAGCCGACTCTGTTGGTTGTAGGTGTTTTTTGAAAAAATTAATCATCACAACCCCCTAGAGTTCGCTAGGTGGAAAATG	.((..(((((.(((((((..((((((.((((....((((.....)))).))))))))))...))))))).)))))..))......	-1.17586	CGACTCTGTTGGTTGTAGGTGTTT	TCACAACCCCCTAGAGTTCGCTAG	24	24
Mi-egg-m0637	Minc_Contig925:7145:7227:-	-21.4	Mi-egg-m0637-5p	Mi-egg-m0637-3p	7	2	5	AATACATTGTGTCTGAGATCGGCGTGCCTCCAAAAAACGGGCAAGCATTGCGGAGGAGCATGCAGACCAGGACCAAGGATTTG	......(((.((((..(.((.((((((((((.........(((.....)))))))..)))))).)))..))))))).......	-1.56	GTCTGAGATCGGCGTGCCTCCAAA	AGGAGCATGCAGACCAGGAC	24	20
Mi-egg-m0638	Minc_Contig934:18162:18255:-	-32.9	-	Mi-egg-m0638-3p	49	-	48	AGTTAACGTTTCCCTTGGTCATTTGATTAGAATTATAGTACATAAAAGTGGGAGAGATATAATTCTGATCATCTGACCAAGAGAATATTAAACA	.(((.....(((.((((((((..((((((((((((((...(((....))).......))))))))))))))..)))))))).))).....))).	-0.509091	-	TTCTGATCATCTGACCAAGAGA	0	22
Mi-egg-m0639	Minc_Contig946:6542:6637:+	-27.3	Mi-egg-m0639-5p	Mi-egg-m0639-3p	6	5	1	CACCATAAAATCTGGGCAACTTCTTCTGACGAATGGATTTCACTAATGGAGATGAATTTCTTGAAGGAGGAAGGAGTGTTATGTCCGTGATTTGAA	.......((((((((((((((((((((..(....(((.((((((.....)).))))..)))....)..)))))))))....)))))).)))))...	-0.994737	TCTGGGCAACTTCTTCTGACGAA	AAGGAGGAAGGAGTGTTATGTCC	23	23
Mi-egg-m0640	Minc_Contig957:3084:3172:-	-32.3	Mi-egg-m0640-5p	-	7	7	-	GATCACTCACTAAAAAGTTGTAGCTCGGTAAACGTGGAAAACACCAAATAATTGCACTTATCGGCCTCTAACTTTTTGGTTAGTGATCA	(((((((.((((((((((((.((..((((((..(((.((............)).)))))))))..)).)))))))))))).))))))).	-0.651515	TAAAAAGTTGTAGCTCGGTAA	-	20	0
Mi-egg-m0641	Minc_Contig959:8710:8793:+	-18.2	Mi-egg-m0641-5p	-	11	11	-	TCATTTGGGTGTTGATCATTCGGGTAGATAGGGGTTCGAGTACACTAACGAGATCTCTTATTTGGAGGGTAAATATTGGAAAAT	...(((.((((((.(((.(((...((((((((((.((..((......))..)).)))))))))))))))).)))))).)))...	-1.67931	GTTGATCATTCGGGTAGATAGGG	-	23	0
Mi-egg-m0642	Minc_Contig959:17323:17413:+	-22.6	Mi-egg-m0642-5p	Mi-egg-m0642-3p	17	11	6	GTACAGAGCGAGCCCAATGTACCGTCGAGCTATAACTTTGTCCAAAATTTTCGAATCCGTGGCGCCTTGGTATGGTTCGATTCAGCTGGTC	...(((..((((((....((((((..(.(((((...((((...........))))...))))).)..))))))))))))......)))...	-1.02222	AGCCCAATGTACCGTCGAGCTAT	GTGGCGCCTTGGTATGGTTCGAT	23	23
Mi-egg-m0643	Minc_Contig966:12330:12397:+	-18.6	Mi-egg-m0643-5p	-	22	21	-	TTTCCCTTTTGTTGATCGGTGGTTGAGTGGTTTACAAGTCGGCTCCACTCACTTTGATATTTGGGGCT	..((((...(((..(..((((((.((((.(.........).)))).)).)))))..)))...))))..	-0.758621	GTTGATCGGTGGTTGAGTGGT	-	20	0
Mi-egg-m0644	Minc_Contig969:10782:10861:+	-28.04	-	Mi-egg-m0644-3p	10	-	10	CCGAGATAATTGTAGCTAGGGTTGCCAGCTCGATCGAACCGAAACTCGAAAGATCGAGCGAGCCAAGGCTTTTCAGCTCG	.((((........((((..((((....((((((((....((.....))...)))))))).))))..))))......))))	-0.523684	-	GAAAGATCGAGCGAGCCAAGGCT	0	23
Mi-egg-m0645	Minc_Contig96:47486:47554:-	-19	Mi-egg-m0645-5p	Mi-egg-m0645-3p	9	3	6	GGCATATGTGGTGGATCATAGGTCATATCATCTAAGATCATATGCCTAGGAGGATCTGCTGGTAAAGGA	.........((..((((.((((.(((((.(((...))).)))))))))....))))..)).........	-0.989189	GTGGATCATAGGTCATATCATC	CATATGCCTAGGAGGATCTGC	22	20
Mi-egg-m0646	Minc_Contig976:9729:9804:-	-20.4	Mi-egg-m0646-5p	-	7	7	-	AGCATTAACAGAAGAGGCTACGGTAGATGTTGGTTGTTGCTCCTCTGATGCTTTTGTGGCGTTTTCGGTTACCTTA	.....((((.(((((.(((((((.((.(((..(..(.....)..)..))))).))))))).))))).)))).....	-1.45	GAAGAGGCTACGGTAGATGTTGG	-	23	0
Mi-egg-m0647	Minc_Contig983:8422:8506:-	-20.9	-	Mi-egg-m0647-3p	5	-	5	GAGGAGTCTCATCATTTGAAACTGTCTTCACCAATTGAAGATTTTTAATTTGTGAAAGCTGAGCATTAGAAGGATGTGAATCCAT	..(((.((.((((.(((((..(((..(((((.(((((((....))))))).)))))..)..))..)))))..)))).)).)))..	-0.440741	-	GTGAAAGCTGAGCATTAGAAGGAT	0	24
Mi-egg-m0648	Minc_Contig996:17137:17215:+	-30.7	Mi-egg-m0648-5p	Mi-egg-m0648-3p	26	18	7	TTTGCCAATAAAGCTAGAATTCCACATTTTGTCAACAAACTTATTGACAAAACGTAAATTTTTAGCCTTATTGGCAAAA	(((((((((((.(((((((....((.(((((((((........))))))))).))....))))))).))))))))))).	-0.788718	AAGCTAGAATTCCACATTTTGTC	CAAAACGTAAATTTTTAGCCTT	23	22
Mi-egg-m0649	Minc_Contig9:103088:103187:+	-46.4	-	Mi-egg-m0649-3p	8	-	8	CAAAAAGTCCGCAAGTTTTGTCCGCAAATCATACAATTAATTTTTTATCTGAAAAAGGATTTTTTTAGACTTGCGGACAAAACTTGCGGACTTCTTGGAA	(((.(((((((((((((((((((((((.((.((.((..((((((((.......))))))))..)))))).))))))))))))))))))))))).)))...	-0.696667	-	GACTTGCGGACAAAACTTGCGGA	0	23
MI-J2-1-m0001	Minc_Contig1023:12889:12971:-	-48.3	-	MI-J2-1-m0001-3p	9	-	9	CATTTTGCCAATAAGGCTAAAAATACTCGTTTTGTCAACACTACTTTTGGCAAAATGTGTATTTTTAGCCTTATTGGCGAAAT	.(((((((((((((((((((((((((.(((((((((((........))))))))))).)))))))))))))))))))))))))	-0.819444	-	AAAATGTGTATTTTTAGCCTTA	0	22
MI-J2-1-m0002	Minc_Contig1029:12756:12849:-	-39.2	MI-J2-1-m0002-5p	-	401	401	-	ATTGATCCGCACTTGTAGTGGTGTAAGCTTGTTTTGTAAAAGCAATTTTGTTGCGCCCAGGCAAATAAGCTCGCTTCTACAGGCGTGGGTCTTC	...(((((((.(((((((.((((..(((((((((.((....(((((...)))))......))))))))))))))).))))))).)))))))...	-0.837143	ACTTGTAGTGGTGTAAGCTTGTT	-	23	0
MI-J2-1-m0003	Minc_Contig1040:12325:12409:+	-46.2	MI-J2-1-m0003-5p	-	8	8	-	CTGTCGAATTCGGGACGACATGGTATGGTTCGATGCGCCTCGACGAGCTGAATCGAATCATATCAGGTTGTCCCGGATTCAACCA	.....((((((((((((((.((((((((((((((.((.(((...))).)).)))))))))))))).)))))))))))))).....	-0.452381	CGGGACGACATGGTATGGTTCG	-	22	0
MI-J2-1-m0004	Minc_Contig1051:16829:16928:+	-19.5	-	MI-J2-1-m0004-3p	8	-	7	TTCTCTCCTCTACTATTTTTTTGTATTTTTCTTTTTTTATTAGAAGGGTTAGTGTGTGTGGAACGAGAGGGAAAGTTAAGAAGAATGGAGTGGGAAAACA	.....((((((.((((((((((..((((((((((((.((((((.....))))))..........))))))))))))..)))))))))))).)))).....	-0.921875	-	AGGGAAAGTTAAGAAGAATGGAG	0	23
MI-J2-1-m0005	Minc_Contig105:16279:16357:-	-23.3	MI-J2-1-m0005-5p	MI-J2-1-m0005-3p	13	1	12	ACCCGATCAGGTAGGTCGATACTAGTCTTATATTTTTTATGTAAATATAAGGCTGCTATTTTCCTACAGGTAGCTGTGA	.....(((..(((((..((((.(((((((((((((.......))))))))))))).))))..))))).)))........	-0.921875	GTAGGTCGATACTAGTCTTAT	TAAGGCTGCTATTTTCCTACAG	20	22
MI-J2-1-m0006	Minc_Contig1105:1121:1198:+	-47	MI-J2-1-m0006-5p	MI-J2-1-m0006-3p	87	9	78	GGTTATTCTGCAAATAACAGCTCTTCTAAATATGAAATTAATTCTATTTAGAAGAGCTGTTATTTGCAGAATACTCCA	((.(((((((((((((((((((((((((((((.(((.....))))))))))))))))))))))))))))))))..)).	-0.540909	CAAATAACAGCTCTTCTAAATA	TTTAGAAGAGCTGTTATTTGCA	22	22
MI-J2-1-m0007	Minc_Contig1105:1119:1196:-	-46	MI-J2-1-m0007-5p	MI-J2-1-m0007-3p	87	9	78	GAGTATTCTGCAAATAACAGCTCTTCTAAATAGAATTAATTTCATATTTAGAAGAGCTGTTATTTGCAGAATAACCAA	(..((((((((((((((((((((((((((((((((.....))).)))))))))))))))))))))))))))))..)..	-0.98913	CAAATAACAGCTCTTCTAAATA	TTTAGAAGAGCTGTTATTTGCA	22	22
MI-J2-1-m0008	Minc_Contig1108:13125:13215:+	-22.1	MI-J2-1-m0008-5p	-	7	7	-	TATATCTTTAGTAGATTGAGGATAAGATGGAAGAGAAATATCGTCGGTTGTAAATATTTCGTCATCATCTTCAACTATATTAGACGATGGA	..(((((((((((..((((((((..(((((....(((((((............))))))).)))))))))))))...))))))).))))..	-0.566038	GTAGATTGAGGATAAGATGGAAG	-	23	0
MI-J2-1-m0009	Minc_Contig110:38846:38920:+	-41.3	MI-J2-1-m0009-5p	-	6	6	-	CGGTTCGATAGGTCGAACCGGGCATCGAATTTTGGCAAAAAAGACTCGGTGCCCGGTTCGATAAAAATCAGGCCC	.(((..(((..(((((((((((((((((.((((.......)))).)))))))))))))))))....)))..))).	-0.663415	GGTCGAACCGGGCATCGAATTT	-	22	0
MI-J2-1-m0010	Minc_Contig1147:7272:7358:+	-25.9	-	MI-J2-1-m0010-3p	5	-	5	AAATTCACGTTTTGCCAATAGTGTTGTGTTGACAAAAAGAGGATTTTAGCCTTATTGGCAAAATATGGATTGGCAGAATATGAGGAG	...((((..((((((((((.(((((.(((..(......((((.......)))).)..))).)))))..))))))))))..))))...	-0.678049	-	TGGCAAAATATGGATTGGCAGA	0	22
MI-J2-1-m0011	Minc_Contig1237:11503:11588:+	-36	MI-J2-1-m0011-5p	-	5	5	-	ATCCCGGGTCCCGGCTCGGGATTGAGAATGACCGGGATCGGGATCGGGATATTTATTTCGGGACCGGGATCAGAAAAATCGGGATC	((((((((((((((((((..((...(((((.((((........))))..)))))))..)))).))))))))........)))))).	-1.30476	CCGGCTCGGGATTGAGAATGACC	-	23	0
MI-J2-1-m0012	Minc_Contig1283:898:982:+	-21.6	MI-J2-1-m0012-5p	-	7	7	-	TGATAGCTCATTCGAAAGAACTCGTCGAGCTGAGTTGAATGACAGCAAAATCAACGTAATCGGACGAGTTTTGACAAAGTTATGA	..((((((...(((((...(((((((((.....(((((.(........).)))))....)).))))))))))))...))))))..	-0.646154	TTCGAAAGAACTCGTCGAGCTG	-	22	0
MI-J2-1-m0013	Minc_Contig1332:10815:10915:+	-19.3	-	MI-J2-1-m0013-3p	9	-	8	TGTGGTCTAATCTGTTGCACTGTTGCTTGTGAACTAATTTTCGGAGCTGCTATTTGCAATCCAATTTGAGGAATCGTATGGTGTACTAATGTAGGAACCAT	.((((((((...((.((((((((....((....((....((.(((..(((.....))).)))))....))....)).)))))))).))...)))..)))))	-0.967632	-	GAGGAATCGTATGGTGTACTAATG	0	24
MI-J2-1-m0014	Minc_Contig1336:13360:13439:+	-36.49	MI-J2-1-m0014-5p	-	5	5	-	ACCGGTTAATTTTTACCCGTGTCGGCTCAAATAGAGAAGAATAAGAGCATTTGAGCCGCCACGGGGGAAAATTAACATGT	....(((((((((..((((((.((((((((((................)))))))))).))))))..)))))))))....	-0.922895	TTTTACCCGTGTCGGCTCAAATA	-	23	0
MI-J2-1-m0015	Minc_Contig1349:6629:6722:+	-20.1	MI-J2-1-m0015-5p	-	5	5	-	TGGATCTTTAGCAGATAATGGTCGTGAGGATATAAAAAGTCGAGTAAAGATTGGTCGTTTTCTTATGAAAACATTGTTATATGAAAACGGTTTG	.(((((((((...(((((((.(((((((((.(..(..((((.......))))..)..).)))))))))...)))))))...))))...))))).	-0.919512	GCAGATAATGGTCGTGAGGATATA	-	24	0
MI-J2-1-m0016	Minc_Contig1398:8797:8892:-	-56.4	MI-J2-1-m0016-5p	-	5	5	-	TCTTGCGTTTTGCGGAAGAAAATAACATTGAGAATAAAGAGACGCGATTTTGTCTCTCCTTTTTTCAATGCTATTTTCTTCCGCAAAACGCAGGAT	((((((((((((((((((((((((.(((((((((...(((((((......)))))))....))))))))).)))))))))))))))))))))))).	-0.911628	TGCGGAAGAAAATAACATTGA	-	20	0
MI-J2-1-m0017	Minc_Contig140:22439:22519:-	-29.3	MI-J2-1-m0017-5p	MI-J2-1-m0017-3p	7495	227	7268	CTCGTCTAGCCGACTCTGTTGGTTGTAGGTGTTTTTAAAAATAATCATCACAACCCCCTAGAGTTCGCTAGGTGGAAAATG	.((..(((((.(((((((..((((((.((((.((........)).))))))))))...))))))).)))))..))......	-0.911628	CGACTCTGTTGGTTGTAGGTGTTT	TCACAACCCCCTAGAGTTCGCTAG	24	24
MI-J2-1-m0018	Minc_Contig140:30404:30475:-	-32.6	-	MI-J2-1-m0018-3p	6	-	6	CAAATTTTTAAAATCCGCAACATTTTGTCCGCAAAATTTTTGCGGACAAAACTTGCGGATTAAAAAAATTTC	.((((((((..(((((((((..((((((((((((.....)))))))))))).)))))))))..)))))))).	-1.71389	-	TGCGGACAAAACTTGCGGATTA	0	22
MI-J2-1-m0019	Minc_Contig1445:10118:10202:+	-26.6	MI-J2-1-m0019-5p	-	6	6	-	CGACACGTGTCTCGCGGGTGTAAACGGTTGCTTGGGTTAGAGTAGCAAAACAAGCCTATTGTTAGCCTGCGAAAAAATGGGGTGA	..((.(((...((((((((...((((((.(((((.((((...))))....)))))..)))))).))))))))....)))..))..	-1.49118	CTCGCGGGTGTAAACGGTTGCTTG	-	24	0
MI-J2-1-m0020	Minc_Contig144:7429:7507:+	-18.3	MI-J2-1-m0020-5p	-	6	6	-	GAATATTTCTCTTATTAGGATTCGGATTTCGGGCCAAAAAAAGTCCGAATTTCGGGTAACTCGTGACATCCTTGTATTA	.(((((.....((((.((.(((((((.(((((((........))))))).)))))))..)).)))).......))))).	-1.58065	CTTATTAGGATTCGGATTTCGGGC	-	24	0
MI-J2-1-m0021	Minc_Contig1466:13561:13642:+	-49	MI-J2-1-m0021-5p	-	344	344	-	TCCACAATTTTTCCACAGCATGAACATCGGACATGACAAATATTGAAGTGTCCGATGTTCATGCTTAGGAATTATTGTGGAA	((((((((..((((..((((((((((((((((((..((.....))..))))))))))))))))))..))))..)))))))).	-1.49655	TTCCACAGCATGAACATCGGACA	-	23	0
MI-J2-1-m0022	Minc_Contig146:26817:26912:+	-23	MI-J2-1-m0022-5p	-	8	8	-	TATGTCTTTGGTAGATTGAGGATAAGATGGAAGGGAAATATCATCTGTTGTCAAAATTTCATCATCATCTTCATTTATGTTAGATGATGGACGTGT	((((((..(((....((((.((((.(((((.(......).))))))))).))))....))).((((((((.((....))..)))))))))))))).	-0.819459	GTAGATTGAGGATAAGATGGAAG	-	23	0
MI-J2-1-m0023	Minc_Contig1479:12383:12462:-	-21.2	MI-J2-1-m0023-5p	-	5	5	-	TGGAGAGTGACACTTTGTATGTCGGACGAATTGGGGAGTGACATTTTGTCGGGGCGTTTAGAGGAGTACATTTGGGTCAG	(((.(((((((.(((((.(((((.((((((.((........)).))))))..))))).)))))..)).)))))...))).	-1.30688	CACTTTGTATGTCGGACGAAT	-	20	0
MI-J2-1-m0024	Minc_Contig1489:7970:8055:-	-41.2	MI-J2-1-m0024-5p	MI-J2-1-m0024-3p	111	80	31	CCAAAATTTCAGTCTAAATTCACTGTCTTGGTTTCAAACGTTGTTTGGCCGTACCAAGACATTGAATTTGGACTGAAATTGGTTTT	(((..(((((((((((((((((.(((((((((.((((((...))))))....))))))))).))))))))))))))))))))....	-1.08519	AGTCTAAATTCACTGTCTTGGT	CAAGACATTGAATTTGGACTGA	22	22
MI-J2-1-m0025	Minc_Contig149:35901:35974:-	-42.6	-	MI-J2-1-m0025-3p	11	-	11	TCCGCAAGTTTCGTCCGCAAGTTGTACTATTTTCTGGAAAAAGAAACAGTATGATTTGCGGACAAAACTTGCGG	.((((((((((.((((((((((..((((..(((((......))))).))))..)))))))))).))))))))))	-1.08519	-	AAACAGTATGATTTGCGGACA	0	20
MI-J2-1-m0026	Minc_Contig1507:1807:1904:+	-27.5	MI-J2-1-m0026-5p	MI-J2-1-m0026-3p	18	7	10	TGCGCACACTTCTCGTTTGCCGCTGTAGATGGTCCTTGAGAGCGCCCTCGGTTGCCAAATCCATGACGATCATCAGCGGCTCCTGACCCACTGCTACA	...(((......(((...(((((((..(((.(((..((.(((((((...)).)))....)))).))).)))..)))))))...))).....)))....	-1.29355	TCTCGTTTGCCGCTGTAGATGGT	GACGATCATCAGCGGCTCCTGACC	23	24
MI-J2-1-m0027	Minc_Contig1564:7979:8077:-	-45.9	MI-J2-1-m0027-5p	-	7	6	-	CGGTTCGATAGGTCGAACCGGGCATCGAATTTTGGCAAAAAAGACTCGGTGCCCGGTTCGATAAAAATGAGGCCCGAAAAAGACTCGAACGTCGGCCCG	(((..((((..(((((((((((((((((.((((.......)))).))))))))))))))))).....((((............))))...))))..)))	-0.911081	GGTCGAACCGGGCATCGAATTT	-	22	0
MI-J2-1-m0028	Minc_Contig1573:2553:2649:-	-18.34	-	MI-J2-1-m0028-3p	6	-	6	TGAGTTCCGAATCCGGGAACAGGAACTTTTAAAAAAAATTTTGCTAGCAAATTTTAAAGATTTTTTATTTTAAGTAGGGTTGTCGGTTTCACCACTT	.((((...(((.((((.(((....((((..((((((((((((..............)))))))))).))..))))...))).)))).)))...))))	-1.32903	-	TATTTTAAGTAGGGTTGTCGGT	0	22
MI-J2-1-m0029	Minc_Contig15:46831:46921:-	-40.1	MI-J2-1-m0029-5p	MI-J2-1-m0029-3p	201	199	2	TTTCCGTACTTGGCTCAAAGTTGGACAATTTATATGTTAATCGAAAGAGCTCGTTGATAAATTGTCCATTTTTGAACCAATTACGGAAAGT	((((((((.((((.((((((.(((((((((((((((....((....))...)))..)))))))))))).)))))).)))).))))))))..	-2.04348	TGGCTCAAAGTTGGACAATTT	AAATTGTCCATTTTTGAACCAAT	20	23
MI-J2-1-m0030	Minc_Contig1625:3689:3772:+	-24.12	MI-J2-1-m0030-5p	-	13	12	-	AATGGGGGGATGTCCTGATGAATCAAACGCTGCAAAATTTTTTCAAAATTGCGGTTTGCTTCATACTGAACGTTTCTGCCATTG	(((((((..((((.(..(((((.(((..(((((((.............)))))))))).)))))...).))))..)).))))).	-2.09091	TGTCCTGATGAATCAAACGCTGCA	-	24	0
MI-J2-1-m0031	Minc_Contig163:35868:35964:-	-48.6	MI-J2-1-m0031-5p	-	8	8	-	TCTTGCGTTTTGCGGAAGAAAATAACATTGAAAAGAAGGAGAGACAAAATCGCGTCTCTTTATTTTCAATGCTATTTTCTTCCGCAATTCTCAAGAC	(((((.(..(((((((((((((((.(((((((((...((((((((........)))))))).))))))))).)))))))))))))))..).))))).	-0.812368	TGCGGAAGAAAATAACATTGAA	-	22	0
MI-J2-1-m0032	Minc_Contig1675:2241:2338:+	-27.5	MI-J2-1-m0032-5p	MI-J2-1-m0032-3p	18	7	10	TGCGCACACTTCTCGTTTGCCGCTGTAGATGGTCCTTGAGAGCGCCCTCGGTTGCCAAATCCATGACGATCATCAGCGGCTCCTGACCCACTGCTACA	...(((......(((...(((((((..(((.(((..((.(((((((...)).)))....)))).))).)))..)))))))...))).....)))....	-0.873611	TCTCGTTTGCCGCTGTAGATGGT	GACGATCATCAGCGGCTCCTGACC	23	24
MI-J2-1-m0033	Minc_Contig16:1428:1519:-	-38.8	MI-J2-1-m0033-5p	-	20	20	-	TTTTATAATTAGACTTATCTGATCTGGTCACTCTACAAAAAATCTGTAACTCTTTTTGAGATGATCAGATCAGATTGGTCCAATTATGAAAA	((((((((((.((((.((((((((((((((.(((.((((((...........))))))))))))))))))))))).)))).)))))))))).	-0.67037	AGACTTATCTGATCTGGTCACTC	-	23	0
MI-J2-1-m0034	Minc_Contig1751:1:80:+	-38.36	MI-J2-1-m0034-5p	-	12	12	-	CAAGATCGGACGAAGTTATACCACAAAAAACAAACAACGTAAACCTATGTTTTTTGTGTCATAACTTCGCCCGATCTTGA	(((((((((.(((((((((..(((((((((((...............)))))))))))..))))))))).))))))))).	-0.742857	TCGGACGAAGTTATACCACAA	-	20	0
MI-J2-1-m0035	Minc_Contig1760:3912:3989:+	-42.1	MI-J2-1-m0035-5p	-	5	5	-	CATTATACCTACCAGGGGCGTAGCTAGGGGGGGCTGGGGGAAATCGACCCCCTGGCTACGCCCTTGATACCTACCAAT	............(((((((((((((((((((...(((......))).)))))))))))))))))))............	-0.8525	ACCAGGGGCGTAGCTAGGGGG	-	20	0
MI-J2-1-m0036	Minc_Contig1783:7242:7335:-	-39.2	MI-J2-1-m0036-5p	-	401	401	-	ATTGATCCGCACTTGTAGTGGTGTAAGCTTGTTTTGTAAAAGCAATTTTGTTGCGCCCAGGCAAATAAGCTCGCTTCTACAGGCGTGGGTCTTC	...(((((((.(((((((.((((..(((((((((.((....(((((...)))))......))))))))))))))).))))))).)))))))...	-0.8525	ACTTGTAGTGGTGTAAGCTTGTT	-	23	0
MI-J2-1-m0037	Minc_Contig1805:11139:11219:+	-48.1	MI-J2-1-m0037-5p	MI-J2-1-m0037-3p	29	21	8	ATCCGAAAGGAATGCCGGCATCCAATTTTTCCTCTCCTCCTCGAATAGAAAGGAAATTGGATGCCGGCATTCCTTTGGATA	((((.(((((((((((((((((((((((((..(((..((...))..)))..))))))))))))))))))))))))))))).	-2.18235	AATGCCGGCATCCAATTTTTCCTC	AAGGAAATTGGATGCCGGCATT	24	22
MI-J2-1-m0038	Minc_Contig1812:2457:2548:-	-29.5	MI-J2-1-m0038-5p	MI-J2-1-m0038-3p	11	2	9	TACGAGTCTTTTTCGGGCCTAACTTTATCGAGTCGGGCCGATACGAGTCTTTTTCGGGCCTAAATTTATCGAGTCGGGCACCGAGACATTTT	.....(((....(((((((..((((.((.((...(((((....((((.....)))))))))...)).)).))))..))).))))))).....	-2.31765	GCCTAACTTTATCGAGTCGGG	TAAATTTATCGAGTCGGGCACC	20	22
MI-J2-1-m0039	Minc_Contig1814:3066:3153:-	-35.7	MI-J2-1-m0039-5p	-	9	9	-	CAGAAACGGGTGACAGATTTTGGAATACTCATGCAGTTCAACTTTATTTGTCGCCATGAGCATCCGAAAATCTGTTGTCCGAGTCTGG	((((..((((..((((((((((((...((((((.....(((......)))....))))))..))).)))))))))..))))..)))).	-0.755814	TGACAGATTTTGGAATACTCATG	-	23	0
MI-J2-1-m0040	Minc_Contig1821:7556:7650:+	-41.6	-	MI-J2-1-m0040-3p	5	-	5	AATGCAAAAGTATACGTCCACCCTCTTTTTTCAAAATTTTTTCAATGGCAATGATCCTAATTTTTTGAAAATGGTGTGGACGTATACTTTTGCGT	.((((((((((((((((((((((....(((((((((..((.(((.......)))....))..))))))))).)).))))))))))))))))))))	-0.824138	-	TTGAAAATGGTGTGGACGTAT	0	20
MI-J2-1-m0041	Minc_Contig1871:3778:3873:-	-30	-	MI-J2-1-m0041-3p	888	-	879	CTTCGAGGCGGAATCCGGCTATCAATTCGCGCGGTTCCCCGTCCACAAGATTGCGAAGCAAAGTGAGTTTCTCGATGTCGGACCCTGAACTCGAGT	.((((((.(((..((((((.((((((((((..(.(((.(.(((.....))).).))).)...)))))))....)))))))))..)))..)))))).	-0.687179	-	GAGTTTCTCGATGTCGGACCCT	0	22
MI-J2-1-m0042	Minc_Contig18:81400:81469:-	-19	-	MI-J2-1-m0042-3p	27	-	27	AAGGGAGGAGGGCTATAACTTCGTTCATTATTGTCGAATCCGGGACGTCATGGTATAGTTCGACTCAGCT	....(((..((((((((.((.(((((...(((....)))...)))))....))))))))))..)))....	-0.925641	-	TCCGGGACGTCATGGTATAGTT	0	22
MI-J2-1-m0043	Minc_Contig1940:10859:10953:-	-33.1	-	MI-J2-1-m0043-3p	9	-	9	TGCAAAAAATGTTGCGGGCAATTTTTGCTAATCTGAATAGCAAAATCTGAGCCTTTGTAACAAAAGTCCGCAAGAATTGTCCGCAAAATTTTTGC	.(((((((...(((((((((((((((((....((.....(((((.........)))))......))...)))))))))))))))))..)))))))	-1.42187	-	AAAGTCCGCAAGAATTGTCCGCA	0	23
MI-J2-1-m0044	Minc_Contig1946:3266:3360:-	-23.1	MI-J2-1-m0044-5p	-	8	8	-	CGGCGGGAGTGTAGGTCGGGATATTGTTGGCAGGATGGGGAGAAATGGCCAACGACATTGCAAAATACGCAGGGAAGGTTGGGTTCTCTGGTGGG	(.((....(((((..(.(.(((.((((((((...((........)).)))))))).))).).)..))))).(((((.......)))))..)).).	-1.10435	GTAGGTCGGGATATTGTTGGCA	-	22	0
MI-J2-1-m0045	Minc_Contig1973:1641:1718:-	-25.4	MI-J2-1-m0045-5p	-	47	47	-	GTCTTACTATATAAAGTTCGAGTGCAGCAGAAAAAATTAAATTTGGTTTCAGTTCTCTCGAACTTTAAATAGTAGATT	((((.(((((.(((((((((((.(.(((.((((.((......))..)))).)))).))))))))))).))))))))).	-0.524324	ATAAAGTTCGAGTGCAGCAGA	-	20	0
MI-J2-1-m0046	Minc_Contig1980:3409:3494:+	-28.97	MI-J2-1-m0046-5p	-	11	11	-	CCATAAAATCAGTCCTTCTTTGTGCTGCTTGGCTTTTTTTAAAAATTATATGTCCAAGCTGCCCAATTGAATGACTGATTTTTTGA	.((.((((((((((.(((.(((.((.(((((((..................).)))))).)).)))..))).)))))))))).)).	-0.8575	AGTCCTTCTTTGTGCTGCTTGG	-	22	0
MI-J2-1-m0047	Minc_Contig1980:2720:2813:-	-30.87	-	MI-J2-1-m0047-3p	87	-	87	CCACCATAAAATCAGCCCTTCAATGTGCTGCTTTTGGCTATTTTAAAAATTATATTGCGTCAAGCTGCTCAGTTGAAAGGCTGACTTTTGGGTG	.((((.(((((((((((.((((((..((.((((...((..................))...)))).))...)))))).)))))).)))))))))	-0.875	-	CAAGCTGCTCAGTTGAAAGGCTGA	0	24
MI-J2-1-m0048	Minc_Contig1990:7752:7824:-	-22.5	MI-J2-1-m0048-5p	-	11	11	-	CCCGCTCAGCTGAGCACTGTGTCCGAAGTTCCTCCAATCGACCACCTGCCGACACTGCATAGCTAGAGTTGGA	((.(((((((((.(((..(((((.(.((....((.....))....)).).)))))))).))))).)))).)).	-1.41515	TGAGCACTGTGTCCGAAGTTCCT	-	23	0
MI-J2-1-m0049	Minc_Contig1:63386:63481:-	-32.71	MI-J2-1-m0049-5p	-	12	12	-	TTTAGAGAGAAGTTTAAGGGAGATCAGTCGGTAGAGCACCTGTTGAGCGGGTGTTTTACAATGGGCCGACATCTTCCTGTTCACGATATCAAAGAG	......((...((...((((((((..((((((((((((((((.....)))))))))).......))))))))))))))....))....))......	-1.3	AGTTTAAGGGAGATCAGTCGGT	-	22	0
MI-J2-1-m0050	Minc_Contig21:59332:59414:+	-23.8	MI-J2-1-m0050-5p	MI-J2-1-m0050-3p	22	2	19	TTCGTTAGAGCGATTGTTAGCTCCGGTTTGTGGTTGGCATCTGGATAATTGGTTTGATCAGCGGCATGGAGTTCTCTGGCTTG	...(((((((........(((((((...(((.(((((((.(..(....)..)..)).))))).)))))))))))))))))...	-0.533333	CTCCGGTTTGTGGTTGGCATCTG	GTTTGATCAGCGGCATGGAGTT	23	22
MI-J2-1-m0051	Minc_Contig2251:8827:8906:+	-32	MI-J2-1-m0051-5p	-	12	12	-	TATTTTTAGGAGAGTGTTTTCGGAAAAATTTTTAAAATTTTCAATTCAAAAATTTTTCCAAAAACACTCTCCTATTCAAA	......((((((((((((((.((((((((((((.((........)).)))))))))))).))))))))))))))......	-0.652778	AGAGTGTTTTCGGAAAAATTTTT	-	23	0
MI-J2-1-m0052	Minc_Contig2258:7181:7272:-	-39.4	MI-J2-1-m0052-5p	-	11	11	-	GTCCTTTAAATGATTATCCAGGCTGTACCCACTGAGTCCTGTATATTTGGAAATGATTACCCAGTGGCAGCCTGGATAATCGTTTATAGCAA	...((.(((((((((((((((((((...((((((..(((.........)))..........))))))))))))))))))))))))).))...	-0.575758	TGATTATCCAGGCTGTACCCACT	-	23	0
MI-J2-1-m0053	Minc_Contig2336:1431:1512:+	-39.7	-	MI-J2-1-m0053-3p	6	-	6	GGTCGAATCAGTGACGCCCTGGTATAGTCCGATTCAGCTTTTCAAGAAGCATCGAACCATACCAAGGCGTCCCAGATTCGAC	.((((((((.(.((((((.((((((.((.((((...(((((....))))))))).)).)))))).)))))).).))))))))	-0.667568	-	ATCGAACCATACCAAGGCGTCC	0	22
MI-J2-1-m0054	Minc_Contig234:9066:9156:-	-24.5	-	MI-J2-1-m0054-3p	12	-	12	CTCTCGTAAATTCCTCCCGCCCAAGGGGATAAGGACGGGATAAATTTCCACTCAATTCTGCTCTCGGCGCTGTGGGAGGCCAAAGCAAATC	.....((.....((((((((((.((((.(....((..(((......)))..)).....).)))).))....)))))))).....)).....	-1.02812	-	GCTCTCGGCGCTGTGGGAGGCC	0	22
MI-J2-1-m0055	Minc_Contig2353:8861:8948:+	-27.2	MI-J2-1-m0055-5p	MI-J2-1-m0055-3p	688	687	1	TTGACAAAAAAACTTACGGACATATTTTTGCGGGAGGATGGAGAGGTATAGAGTCCGCAAAATCTGTCCGCAAGTCGCTGTCTGTCCG	..((((.....((((.((((((...(((((((((...(((......)))....)))))))))..)))))).))))...))))......	-0.535294	AACTTACGGACATATTTTTGCG	CAAAATCTGTCCGCAAGTCGC	22	20
MI-J2-1-m0056	Minc_Contig246:21459:21550:+	-19.4	MI-J2-1-m0056-5p	-	5	5	-	CTTCTTCTGCCGTGTGCATACTAAGATCATCCTCATTTAAATCGCCACCTTCATTTAACGGGGACAATTTTGGTGTGGCAATATTATGTTTA	............(((.(((((((((((..(((((..((((((..........)))))).)))))..))))))))))))))............	-0.913636	CGTGTGCATACTAAGATCATC	-	20	0
MI-J2-1-m0057	Minc_Contig2481:4877:4952:+	-25.2	MI-J2-1-m0057-5p	-	6	6	-	AATCTTGAAGCAAGTTATGACTTTGCGCCGTTATGGCCGCGCGCCGTTTTGGGCGTGTCCCGACTCGCGCGAGTTG	...((((..((.((((..(((..(((.(((..(((((.....)))))..)))))).)))..)))).)).))))...	-0.595	CAAGTTATGACTTTGCGCCGTT	-	22	0
MI-J2-1-m0058	Minc_Contig249:4490:4576:-	-23.1	MI-J2-1-m0058-5p	-	5	5	-	CCTGCCCTTTGTTACGTCGACGATTGCCGGAGTCCTTTGTCCTGTTGGAGTCCAGCCAGGCGTCAACGTTCATTTGTCAAGTGCTAG	...((.(((((..((((.((((...((.(((.(((...........))).))).))....)))).)))).))......))).))...	-0.595	GTTACGTCGACGATTGCCGGAGT	-	23	0
MI-J2-1-m0059	Minc_Contig2519:5131:5215:+	-21.6	MI-J2-1-m0059-5p	-	7	7	-	TGATAGCTCATTCGAAAGAACTCGTCGAGCTGAGTTGAATGACAGCAAAATCAACGTAATCGGACGAGTTTTGACAAAGTTATGA	..((((((...(((((...(((((((((.....(((((.(........).)))))....)).))))))))))))...))))))..	-0.595	TTCGAAAGAACTCGTCGAGCTG	-	22	0
MI-J2-1-m0060	Minc_Contig2528:1494:1581:-	-48.1	MI-J2-1-m0060-5p	-	6	6	-	ACCTTCGTTCAAAATTATCGAATCCGTGACGCCCTGGTGCAACGAACCATACTAGGGCATCTCGGATTCAATAATTTTGAACGAGGTT	..((((((((((((((((.(((((((.((.(((((((((..........))))))))).)).))))))).))))))))))))))))..	-0.595	AAAATTATCGAATCCGTGACGCC	-	23	0
MI-J2-1-m0061	Minc_Contig252:19949:20032:+	-20.5	MI-J2-1-m0061-5p	MI-J2-1-m0061-3p	13	4	9	AATATGGAGGAAGGGTATTTGGTCGGCTTCCTGATGTAACATCCACTCGTGGAAGACCAGCGGATGGAAGTCGTAATCTCGAAA	............(((.(((....((((((((...(((..(.((((....)))).)....)))...)))))))).))))))....	-0.602174	AAGGGTATTTGGTCGGCTTCCT	GGAAGACCAGCGGATGGAAGTCGT	22	24
MI-J2-1-m0062	Minc_Contig2543:7129:7216:+	-24.1	-	MI-J2-1-m0062-3p	8	-	8	CTCGGTCTCGACTCTCGGTCTCGACTCTCGACACTCGTTTTGCTCTCGGTCTCGGGGTTGATTCTCGGTCTCGGTCTCGACTCTCGGC	.((((..((((..((.((..(((((((.(((.((.((.........)))).))))))))))..)).))..))))..))))........	-1.43704	-	GTTGATTCTCGGTCTCGGTCTC	0	22
MI-J2-1-m0063	Minc_Contig257:6195:6278:+	-28	-	MI-J2-1-m0063-3p	18	-	18	CCATTTACATGCCTAAGTAGTAGTGCCGCATTTAACGGAAATAATTAGGTTTAAGTGCAGACTGCTGCTTAAGCACGGAGATGT	.(((((.(.(((.(((((((((((.(.(((((((((............).)))))))).)))))))))))).))).).))))).	-0.665625	-	AAGTGCAGACTGCTGCTTAAGC	0	22
MI-J2-1-m0064	Minc_Contig2604:61:140:+	-38.1	-	MI-J2-1-m0064-3p	6	-	6	ATGACAAAAGATCCCACGACCTTTGAAAATTTTTTTTATTTTTTGAAAAAATTTTCTATGGTCGTGAGATTTTTTGTCAC	.((((((((((((.(((((((...((((((((((((........))))))))))))...))))))).)))))))))))).	-0.941667	-	AAATTTTCTATGGTCGTGAGAT	0	22
MI-J2-1-m0065	Minc_Contig2639:3929:4010:-	-26.9	MI-J2-1-m0065-5p	MI-J2-1-m0065-3p	13	12	1	CTTTCTGCGCGGAGTGTCGTTGGTCCAGGTCGGGGGCCAAAAGCGCCCGACGGATTTGGGAATGTATTCAGCCATCGTGTCA	.....((.((.(((((((.(..((((..((((((.((.....)).))))))))))..).))...))))).))))........	-0.491071	GGAGTGTCGTTGGTCCAGGTCGG	GACGGATTTGGGAATGTATTCAGC	23	24
MI-J2-1-m0066	Minc_Contig2655:8048:8136:+	-32.9	MI-J2-1-m0066-5p	-	24	24	-	CCAAACCTTTCATTCCAGATGTGCCATTTACATGACTATTTCGTTTAAAGAATTCTTGTAAATGCACCTATCTGGTATGAAAGGAAGGA	((...((((((((.((((((((((.(((((((.((....(((.......))).)).)))))))))))..)))))).))))))))..)).	-0.491071	CATTCCAGATGTGCCATTTACA	-	22	0
MI-J2-1-m0067	Minc_Contig2675:8522:8601:-	-21.2	MI-J2-1-m0067-5p	-	5	5	-	TGGAGAGTGACACTTTGTATGTCGGACGAATTGGGGAGTGACATTTTGTCGGGGCGTTTAGAGGAGTACATTTGGGTCAG	(((.(((((((.(((((.(((((.((((((.((........)).))))))..))))).)))))..)).)))))...))).	-0.8	CACTTTGTATGTCGGACGAAT	-	20	0
MI-J2-1-m0068	Minc_Contig2727:183:283:-	-26.71	-	MI-J2-1-m0068-3p	6	-	6	ACGTGTATTCAATGGCGTAGTCTGGTCAGTTCCTTCAATTCGAATTTGCTGCACCAATGTTGAAGTGGTTTGATCGTCAGACCTGCGCTTCTTTACAATTG	...((((......((((((((((((((((..((((((((...................))))))).)..)))))...)))).)))))))....))))....	-0.491071	-	GTTTGATCGTCAGACCTGCGCTTC	0	24
MI-J2-1-m0069	Minc_Contig272:23395:23488:+	-27.6	-	MI-J2-1-m0069-3p	11	-	10	TGCTTGTTTAATTGTTGATACCTCGCGAGTTGATTGGCCAAGTGGTTGAGAGTTCGCTCCTGTTGGTCGTCCTGTGTCCGAGGTAGAGGCAGGT	.((((((((.........(((((((.((...(..(((((((..((.((......))..))..)))))))..)....))))))))).))))))))	-1.716	-	GTTGGTCGTCCTGTGTCCGAGGT	0	23
MI-J2-1-m0070	Minc_Contig2786:8450:8523:+	-21.8	MI-J2-1-m0070-5p	-	5	5	-	TGGACGTCTCTGAGTCGACTTGGCAGTAAGCATTTCAAGACTTGCTTCCTTGCCTTCGATTATTTTGGCGATTG	....((((....((((((...(((((.(((((..........))))).).)))).)))))).....))))....	-1.02581	TGAGTCGACTTGGCAGTAAGCATT	-	24	0
MI-J2-1-m0071	Minc_Contig278:5266:5346:+	-37.1	MI-J2-1-m0071-5p	MI-J2-1-m0071-3p	62	3	59	GCTATATTTAAGACAGAAATGATTGAATTATTATTTCATGACATTCAAATAATAATTCAATCATTTCTGGATTAAATATAG	.((((((((((..(((((((((((((((((((((((.(......).)))))))))))))))))))))))..))))))))))	-1.06	CAGAAATGATTGAATTATTATTT	ATAATAATTCAATCATTTCTGGA	23	23
MI-J2-1-m0072	Minc_Contig278:21689:21773:-	-39.4	MI-J2-1-m0072-5p	MI-J2-1-m0072-3p	62	3	59	GCTATATTTAAGACAGAAATGATTGAATTATTATTTTATGTATGACATTCAAATAATAATTCAATCATTTCTGGATTAAATATAG	.((((((((((..(((((((((((((((((((((((.(((.....)))..)))))))))))))))))))))))..))))))))))	-0.860526	CAGAAATGATTGAATTATTATTT	ATAATAATTCAATCATTTCTGGA	23	23
MI-J2-1-m0073	Minc_Contig2796:4291:4385:-	-23.1	MI-J2-1-m0073-5p	-	8	8	-	CGGCGGGAGTGTAGGTCGGGATATTGTTGGCAGGATGGGGAGAAATGGCCAACGACATTGCAAAATACGCAGGGAAGGTTGGGTTCTCTGGTGGG	(.((....(((((..(.(.(((.((((((((...((........)).)))))))).))).).)..))))).(((((.......)))))..)).).	-1.05556	GTAGGTCGGGATATTGTTGGCA	-	22	0
MI-J2-1-m0074	Minc_Contig280:33067:33148:-	-29.5	MI-J2-1-m0074-5p	MI-J2-1-m0074-3p	3822	3819	3	CAAACAAAGGACGAATCGTTTGCACATCGGTGTTTTTATGTTATCGCAAAACATCGATATGCAGGTTCGCCCTTTTTTGATT	((((.(((((.((((((...((((.((((((((((...(((....))))))))))))).)))))))))).)))))))))...	-1.42	ACGAATCGTTTGCACATCGGTGTT	CATCGATATGCAGGTTCGCCC	24	20
MI-J2-1-m0075	Minc_Contig2810:8243:8317:-	-19	MI-J2-1-m0075-5p	-	7	7	-	CTTTTTTAATGTTTTGGTTGTCTTGCTTGTAGCAAGTTTTGCTTGTAGCAACAAACTGTCAAAGGATTAATTCTT	.....(((((.((((((..((.(((.((((.(((((.....))))).)))))))))..)))))).))))).....	-0.562791	GTTTTGGTTGTCTTGCTTGTAGC	-	23	0
MI-J2-1-m0076	Minc_Contig2833:3506:3590:-	-31.1	MI-J2-1-m0076-5p	MI-J2-1-m0076-3p	9	2	7	TGGTGTAGTGGGAAAAGATTAGGTTTCGGTGGGGTTGAGATGAGGGTTCGAGCCCCGCTGGGGGCATTTGATTTTTGCTGAGACC	.(((.(((..((((..((...(.(..((((((((((..((.......)).))))))))))..).)..))..))))..)))..)))	-0.708163	AAAAGATTAGGTTTCGGTGGGGTT	CCCCGCTGGGGGCATTTGATTTT	24	23
MI-J2-1-m0077	Minc_Contig2943:373:442:-	-42.6	MI-J2-1-m0077-5p	MI-J2-1-m0077-3p	14	4	10	TTTAACCAGACCTGTGCATGGACACGGATTTTGGTATCCATATCCGTATCCATGCACAGGTCTGTTTTTA	......((((((((((((((((.((((((..(((...))).)))))).))))))))))))))))......	-0.803448	TGTGCATGGACACGGATTTTGG	ATATCCGTATCCATGCACAGG	22	20
MI-J2-1-m0078	Minc_Contig29:73944:74042:+	-22.72	-	MI-J2-1-m0078-3p	6	-	6	GGCCATTAATGTAGGTGGAGGAATCCAGGCATTTCGTTGGGGTTTCTTGCAATTTTGTTTAATTTTGTAGATTATAAGGATGCTCGAGCAAATTAAGGC	.(((...(((((...((((....)))).)))))..(((.((((((((((.(((((.............))))).)))))).)))).))).......)))	-0.709412	-	GTAGATTATAAGGATGCTCGAGC	0	23
MI-J2-1-m0079	Minc_Contig2:91267:91363:-	-37.5	MI-J2-1-m0079-5p	-	6	6	-	CAGCCGGACCTCACTATAGTAGGGTTGTCGGATAGTTGGAAATCTTCGGATACCGGATCCGACAATCCTAGACTATAATGCACCCTCTTGGGGCTGA	(((((......((.(((((((((((((((((((...(((..(((....))).))).)))))))))))))..)))))).))...((....))))))).	-0.5125	TCACTATAGTAGGGTTGTCGGA	-	22	0
MI-J2-1-m0080	Minc_Contig3052:6002:6088:-	-20.1	-	MI-J2-1-m0080-3p	23	-	23	TAATTTTAACGTTCTTTGTGGTTAAGTTGGTAGTGAATTTGATTATTTTATTTTGTTGCTCGCTTAATCTACTGAACTAATTAAATA	..........((((...((((((((((.(((((..((..(((.....))).))..))))).)))))).)))).))))..........	-0.560417	-	TGCTCGCTTAATCTACTGAAC	0	20
MI-J2-1-m0081	Minc_Contig3078:323:404:-	-18.1	MI-J2-1-m0081-5p	MI-J2-1-m0081-3p	86	3	83	AATCCACATGATTACTGTATTTCTCGTACAAAATCTTAGAAATAGTCGCTTTTGTATACGAAATGACGGCGATCATTTTGAT	.(((...(((((..(((((((((..((((((((.....((.....))..))))))))..))))).))))..)))))...)))	-1.39286	ACTGTATTTCTCGTACAAAATC	TTTTGTATACGAAATGACGGCGA	22	23
MI-J2-1-m0082	Minc_Contig3111:1295:1372:-	-25.2	MI-J2-1-m0082-5p	-	552	552	-	ATTGAAATGAGCGGTCGTGTCCGAGTGGTTAAGGAGATTGACTCGAAATCAATTGGGCTCTGCCCGCACAGGTTCGAA	.(((((.((.((((.((.((((((.(((((...(((.....)))..))))).))))))..)).)))).))..))))).	-0.709412	GCGGTCGTGTCCGAGTGGTTA	-	20	0
MI-J2-1-m0083	Minc_Contig3112:4255:4351:+	-37.5	MI-J2-1-m0083-5p	-	6	6	-	CAGCCGGACCTCACTATAGTAGGGTTGTCGGATAGTTGGAAATCTTCGGATACCGGATCCGACAATCCTAGACTATAATGCACCCTTTTGGGGCTGA	(((((......((.(((((((((((((((((((...(((..(((....))).))).)))))))))))))..)))))).))...((....))))))).	-0.709412	TCACTATAGTAGGGTTGTCGGA	-	22	0
MI-J2-1-m0084	Minc_Contig3121:1114:1201:-	-58.5	MI-J2-1-m0084-5p	MI-J2-1-m0084-3p	13	11	2	TTGTTGAATCCGGGACGACATGGTATGGTTCGATGAGCCTCGAATAGCTGAATCGAACCATACCAAGTCGTCCTGGATTCGACCATTT	..(((((((((((((((((.((((((((((((((.(((........)))..)))))))))))))).))))))))))))))))).....	-0.803448	CGGGACGACATGGTATGGTTCG	AACCATACCAAGTCGTCCTGGAT	22	23
MI-J2-1-m0085	Minc_Contig312:24116:24204:-	-19.2	-	MI-J2-1-m0085-3p	11	-	11	TTGATGTTGACGAAGTTGCATGCGTACGTCGTGCTTTAAATGTTAAACCGCTTATTGTAGACGGAGGCGATGTAGGAGCAAAACATAAA	...(((((...(...((((((.(((.((((.(((..(((.((......)).)))..)))))))...)))))))))...)..)))))...	-0.709412	-	GTAGACGGAGGCGATGTAGGAGC	0	23
MI-J2-1-m0086	Minc_Contig3194:2512:2583:+	-32.6	-	MI-J2-1-m0086-3p	6	-	6	CAAATTTTTAAAATCCGCAACATTTTGTCCGCAAAATTTTTGCGGACAAAACTTGCGGATTAAAAAAATTTC	.((((((((..(((((((((..((((((((((((.....)))))))))))).)))))))))..)))))))).	-0.75	-	TGCGGACAAAACTTGCGGATTA	0	22
MI-J2-1-m0087	Minc_Contig3195:6844:6932:+	-36.77	MI-J2-1-m0087-5p	-	453	451	-	CCAAATGTTCAGGCTGAAGCGTTTTGGAATATTCTGCGCCAATTTAAAAAACAGAGCAATATTGCACTCGTTTCGGCCTGAGCTTTGGT	(((((.(((((((((((((((...((.(((((..(((..................)))))))).))..)))))))))))))))))))).	-0.711765	AGGCTGAAGCGTTTTGGAATATT	-	23	0
MI-J2-1-m0088	Minc_Contig323:18405:18489:-	-30.8	MI-J2-1-m0088-5p	MI-J2-1-m0088-3p	8	6	2	TTAAGCGATCTGAAGTGTTCTCTCATATTGGTTGATATTAAAAATTTTGAACAATCAATATGTCAGACATTTCAGATCAGGCGAG	....((((((((((((((.((..(((((((((((...((((.....)))).)))))))))))..))))))))))))))..))...	-0.709412	TGAAGTGTTCTCTCATATTGGTT	TCAATATGTCAGACATTTCAG	23	20
MI-J2-1-m0089	Minc_Contig3244:882:965:-	-33.9	-	MI-J2-1-m0089-3p	19	-	19	ACACGTAGGAATCAAGTATCCAATGACCAAGAAGCCACTCGGAATTTACGTGACTTCTTGATCGTAGGATACTTGACTACAAGC	....((((...((((((((((.((((.(((((((.(((...........))).))))))).)))).))))))))))))))....	-0.694545	-	GACTTCTTGATCGTAGGATACTT	0	23
MI-J2-1-m0090	Minc_Contig3260:1620:1708:-	-34.21	MI-J2-1-m0090-5p	-	9	9	-	CAGAAACGGATGACAGATTTTGGAATACTCATGCAGTTCAACTATAATTCGTCGCCATGAGCATCCGAAAATCTGTTGTCCGAGTCTGT	((((..((((..((((((((((((...(((((((...................).))))))..))).)))))))))..))))..)))).	-0.623226	TGACAGATTTTGGAATACTCATG	-	23	0
MI-J2-1-m0091	Minc_Contig3305:1863:1958:-	-34.3	-	MI-J2-1-m0091-3p	37	-	36	TAGCGTCAGCGAGTTCTGGGATTTTTTATGTTGGTAGAGTCACATGTACTTTTAACTATAACCTCCCAACATTTTAATCTCAGCGCTTGCGCGCAA	..((((..((((((.((((((((....(((((((.((.((.....((.......))....)))).)))))))...)))))))).))))))))))..	-1.32667	-	CCCAACATTTTAATCTCAGCGC	0	22
MI-J2-1-m0092	Minc_Contig332:14777:14868:+	-19.4	MI-J2-1-m0092-5p	-	5	5	-	CCTCTTCTGCCGTGTGCATACTAAGATCATCCTCATTTAAATCGCCACCTTCATTTAACGGGGACAATTTTGGTGTGGCAATATTATGTTTA	............(((.(((((((((((..(((((..((((((..........)))))).)))))..))))))))))))))............	-0.903448	CGTGTGCATACTAAGATCATC	-	20	0
MI-J2-1-m0093	Minc_Contig3357:4161:4244:+	-45.5	MI-J2-1-m0093-5p	MI-J2-1-m0093-3p	898	886	12	GATTGCGACCAGGCGTCGTCTCCGGCGGTTTCGAGTTAACAGTAAAAGCTGAAGCCGTAGGAGACGTCGTTAGGTTGCCTTCTC	((..((((((..(((.(((((((.((((((((.((((.........)))))))))))).))))))).)))..))))))..))..	-0.709412	AGGCGTCGTCTCCGGCGGTTTC	AGCCGTAGGAGACGTCGTTAGG	22	22
MI-J2-1-m0094	Minc_Contig3566:6336:6430:+	-31.9	MI-J2-1-m0094-5p	-	9	9	-	TGGTGACCTGTTAATTTTTGCCTGTAGCTGTTCAATTTGCTCTTAAAATTCTCCATTTAGGCAGCAGCCACAAGCGAAAATTAACCGATCATCAA	((((((.(.((((((((((((.(((.(((((......((((..((((........))))))))))))).))).)))))))))))).).)))))).	-0.709412	TTAATTTTTGCCTGTAGCTGTT	-	22	0
MI-J2-1-m0095	Minc_Contig367:18702:18790:-	-19.2	-	MI-J2-1-m0095-3p	11	-	11	TTGATGTTGACGAAGTTGCATGCGTACGTCGTGCTTTAAATGTTAAACCGCTTATTGTAGACGGAGGCGATGTAGGAGCAAAACATAAA	...(((((...(...((((((.(((.((((.(((..(((.((......)).)))..)))))))...)))))))))...)..)))))...	-0.709412	-	GTAGACGGAGGCGATGTAGGAGC	0	23
MI-J2-1-m0096	Minc_Contig369:15668:15759:-	-19.4	MI-J2-1-m0096-5p	-	5	5	-	CCTCTTCTGCCGTGTGCATACTAAGATCATCCTCATTTAAATCGCCACCTTCATTTAACGGGGACAATTTTGGTGTGGCAATATTATGTTTA	............(((.(((((((((((..(((((..((((((..........)))))).)))))..))))))))))))))............	-1.27867	CGTGTGCATACTAAGATCATC	-	20	0
MI-J2-1-m0097	Minc_Contig3732:1834:1917:+	-24.12	MI-J2-1-m0097-5p	-	13	12	-	AATGGGGGGATGTCCTGATGAATCAAACGCTGCAAAATTTTTTCAAAATTGCGGTTTGCTTCATACTGAACGTTTCTGCCATTG	(((((((..((((.(..(((((.(((..(((((((.............)))))))))).)))))...).))))..)).))))).	-0.743409	TGTCCTGATGAATCAAACGCTGCA	-	24	0
MI-J2-1-m0098	Minc_Contig373:14411:14502:-	-24.2	MI-J2-1-m0098-5p	-	14	14	-	TCCAATATTTGATGGAATTCTGCTGGAGTACGTGCATATCGAATTTCAGTTCCTCCAACACGCTGTGCCAGCTTTCCCCAAAGTGAGTTGGC	.(((((.((((..((((....(((((..((((((......((((....))))......)))).))..))))).)))).))))....))))).	-1.77778	GATGGAATTCTGCTGGAGTACGT	-	23	0
MI-J2-1-m0099	Minc_Contig3740:367:450:-	-24.12	MI-J2-1-m0099-5p	-	13	12	-	AATGGGGGGATGTCCTGATGAATCAAACGCTGCAAAATTTTTTCAAAATTGCGGTTTGCTTCATACTGAACGTTTCTGCCATTG	(((((((..((((.(..(((((.(((..(((((((.............)))))))))).)))))...).))))..)).))))).	-0.510417	TGTCCTGATGAATCAAACGCTGCA	-	24	0
MI-J2-1-m0100	Minc_Contig3750:6647:6735:-	-19.2	-	MI-J2-1-m0100-3p	11	-	11	TTGATGTTGACGAAGTTGCATGCGTACGTCGTGCTTTAAATGTTAAACCGCTTATTGTAGACGGAGGCGATGTAGGAGCAAAACATAAA	...(((((...(...((((((.(((.((((.(((..(((.((......)).)))..)))))))...)))))))))...)..)))))...	-0.505263	-	GTAGACGGAGGCGATGTAGGAGC	0	23
MI-J2-1-m0101	Minc_Contig37:33327:33421:-	-32.5	MI-J2-1-m0101-5p	MI-J2-1-m0101-3p	59	1	58	TCGTTTACCCTGTAGTCCCGAGCCGTTTGAGAGAGACGTTACTTAAAACGTTGTTTGAAACCAAACGGAACTCGAGATGGGGAAGACGATTAGAA	((((((.((((...(((.(((((((((((.(((.((((((......)))))).))).....)))))))..)))).))))))).))))))......	-2.15789	TGTAGTCCCGAGCCGTTT	AACGGAACTCGAGATGGGGAAG	8	22
MI-J2-1-m0102	Minc_Contig3822:2299:2379:-	-54.8	MI-J2-1-m0102-5p	MI-J2-1-m0102-3p	657	17	639	ATGTTTTGACTGACCGTGTCTGTCCGTGTTTTGATGGCTCTTCAGGCAAAACGCGGACAGACACGGCCAGTCAAAACACGG	.(((((((((((.((((((((((((((((((((.(((....)))..)))))))))))))))))))).)))))))))))...	-1.04146	TGACCGTGTCTGTCCGTGTTTTG	AACGCGGACAGACACGGCCAGT	23	22
MI-J2-1-m0103	Minc_Contig4140:1248:1328:-	-39.2	-	MI-J2-1-m0103-3p	6	-	6	ATAGAAGGCAGAATCCGCAAGTTTTGATCCGCAACTCAAATAAAAGATTTGCGGACAAAACTTGCGGATTATGTATTTTTA	.(((((((((.(((((((((((((((.(((((((.((........)).)))))))))))))))))))))).))).))))))	-1.01818	-	TGCGGACAAAACTTGCGGATTA	0	22
MI-J2-1-m0104	Minc_Contig421:6945:7043:+	-21.3	-	MI-J2-1-m0104-3p	20	-	19	TATCGAACATTTAATTGTGTTTAATTTAATTACACTTTAGTTAACCGGTAGCGTAATGGTTAGTGTTTCTGGTTTGTAGTTAGAATGTGAGGGTTCGAT	.(((((((......(..(((((....((((((((..((((.....((.((((......)))).))...))))..)))))))))))))..)..)))))))	-0.500233	-	TCTGGTTTGTAGTTAGAATGTG	0	22
MI-J2-1-m0105	Minc_Contig422:9893:9970:-	-23.9	MI-J2-1-m0105-5p	-	59	59	-	TAGGATCACAAGCCTTATCAACTGCGATTACATTGTAATTAAAGATTGTATCACAGTTCGATATGGCCTCTGATCTAG	..((((((...(((.(((((((((.(((.(((.(.(......).).)))))).))))).)))).)))...))))))..	-1.37419	AGCCTTATCAACTGCGATTACA	-	22	0
MI-J2-1-m0106	Minc_Contig427:10943:11021:+	-23.3	MI-J2-1-m0106-5p	MI-J2-1-m0106-3p	13	1	12	ACCCGATCAGGTAGGTCGATACTAGTCTTATATTTTTTATGTAAATATAAGGCTGCTATTTTCCTACAGGTAGCTGTGA	.....(((..(((((..((((.(((((((((((((.......))))))))))))).))))..))))).)))........	-0.670455	GTAGGTCGATACTAGTCTTAT	TAAGGCTGCTATTTTCCTACAG	20	22
MI-J2-1-m0107	Minc_Contig4290:610:693:+	-57.9	MI-J2-1-m0107-5p	-	6	6	-	TGTCGAATCCAGGACGCCCTGGTATGGTTCGATTCAGCTCATCGAGGCGCATCGAACCATACTACGGCGTCCCGGATTCGACAA	((((((((((.(((((((.((((((((((((((...(((......)))..)))))))))))))).))))))).)))))))))).	-0.998966	AGGACGCCCTGGTATGGTTCGATT	-	24	0
MI-J2-1-m0108	Minc_Contig4296:2002:2098:-	-48	MI-J2-1-m0108-5p	-	8	8	-	TCTTGCGTTTTGCGGAAGAAAATAACATTGAAAAGAAGGAGAGACAAAATCGCGCCTCTATATTTTCAATGCTATTTTCTTCCGCAAAACGCATGAC	((.(((((((((((((((((((((.(((((((((.....((((.(........).))))...))))))))).))))))))))))))))))))).)).	-0.535714	TGCGGAAGAAAATAACATTGAA	-	22	0
MI-J2-1-m0109	Minc_Contig4300:97:180:+	-24.12	MI-J2-1-m0109-5p	-	13	12	-	AATGGGGGGATGTCCTGATGAATCAAACGCTGCAAAATTTTTTCAAAATTGCGGTTTGCTTCATACTGAACGTTTCTGCCATTG	(((((((..((((.(..(((((.(((..(((((((.............)))))))))).)))))...).))))..)).))))).	-1.03684	TGTCCTGATGAATCAAACGCTGCA	-	24	0
MI-J2-1-m0110	Minc_Contig4312:5333:5409:+	-29.3	MI-J2-1-m0110-5p	MI-J2-1-m0110-3p	202	3	199	CCAGTTAAGTGAATATCTTGCCACAAGCTATTAAAAATAGAATATCTTGTGCAGGATTCGCTTAGACTGGATCTTAT	((((((((((((..(((((((.(((((.((((........)))).)))))))))))))))))).)))))).......	-0.575	GAATATCTTGCCACAAGCT	CTTGTGCAGGATTCGCTTAGAC	9	22
MI-J2-1-m0111	Minc_Contig43:236:324:-	-20.3	MI-J2-1-m0111-5p	-	6	6	-	AGTTTCTTCATTTTGTGTCGTATCGGATGAGACATCATGTATTTGGTTGCGTAGCCCATCAGTAGGTGCAACATTTCGACGGAGAATCA	.(.((((((.((..((((.(((((...(((......(((((......)))))......)))...))))).))))...)).)))))).).	-0.518919	TTTTGTGTCGTATCGGATGAGA	-	22	0
MI-J2-1-m0112	Minc_Contig4424:643:721:-	-34.74	MI-J2-1-m0112-5p	-	6	6	-	CCTGTTAATTTTTCCCTGTGGCTGCTCAAATGGGGAAATTTAATGACATTTGGACCGCCACAGGTTAAGATTAACCGGC	((.(((((((((..((((((((.(..((((((..............))))))..).))))))))..))))))))).)).	-0.518919	TTTCCCTGTGGCTGCTCAAATG	-	22	0
MI-J2-1-m0113	Minc_Contig444:13007:13105:+	-45.9	MI-J2-1-m0113-5p	-	7	6	-	CGGTTCGATAGGTCGAACCGGGCATCGAATTTTGGCAAAAAAGACTCGGTGCCCGGTTCGATAAAAATGAGGCCCGAAAAAGACTCGAACGTCGGCCCG	(((..((((..(((((((((((((((((.((((.......)))).))))))))))))))))).....((((............))))...))))..)))	-0.518919	GGTCGAACCGGGCATCGAATTT	-	22	0
MI-J2-1-m0114	Minc_Contig4504:137:215:+	-18	MI-J2-1-m0114-5p	-	9	9	-	TACTTAAAAGGTACTCGATGCGGTCTGGAAGCAACTGGTTCCTCAGATGTTGTGATTATATCATGTTCGCCTGCTGTAC	(((.....((((((..((((..(((....((((.((((....)))).))))..)))..))))..))..))))...))).	-0.518919	GTACTCGATGCGGTCTGGAAGCA	-	23	0
MI-J2-1-m0115	Minc_Contig4539:4105:4175:+	-38	MI-J2-1-m0115-5p	MI-J2-1-m0115-3p	15	2	13	GTACTCGTACCTCGTACTCGTACTCGTACCTGGTACGAAGTACGAGTACGAGTACGAGCGAAAAAATGGGG	...(((((((.((((((((((((((((((...))))).)))))))))))))))))))).............	-0.804687	CTCGTACTCGTACTCGTACCTG	TACGAGTACGAGTACGAGCGA	22	20
MI-J2-1-m0116	Minc_Contig453:23197:23264:+	-30.5	MI-J2-1-m0116-5p	-	6	6	-	CGTGTCTCAGAGTTGTTTTGGTGTCGAAACGACGTCAGTTGTTTCCTCAACGATTCAACGGGGACGCA	.(((((((...((((..(((.((..((((((((....))))))))..)).)))..)))).))))))).	-0.505263	AGTTGTTTTGGTGTCGAAACGA	-	22	0
MI-J2-1-m0117	Minc_Contig456:14349:14423:+	-20.5	MI-J2-1-m0117-5p	-	7	7	-	CTTTTTTAATGTTTTGGTTGTCTTGCTTGTAGCAAGTTTTGCTTGCAGCAACAAACTGTCAAAGGATTAATTTTT	.....(((((.((((((..((.(((.((((.(((((.....))))).)))))))))..)))))).))))).....	-1.78889	GTTTTGGTTGTCTTGCTTGTAGC	-	23	0
MI-J2-1-m0118	Minc_Contig45:41652:41750:-	-30	-	MI-J2-1-m0118-3p	13	-	13	AGTCCCCTATATACCTCTAAATCCAGACATCCTCTCTATATAATCTGGGATTTGGTAGGGTTAATTTGGATTTGTAGGATTAAGGCGGATATCGGGGAT	.((((((.((((.(((((.((((((.(.((((.((((((..((((...))))..)))))).......)))).).).))))).))).)))))).))))))	-0.4825	-	TGGATTTGTAGGATTAAGGCGGA	0	23
MI-J2-1-m0119	Minc_Contig4600:2733:2828:-	-37	MI-J2-1-m0119-5p	-	6	6	-	CAGCCGGACCTCACTATAGTAGGGTTGTCGGATAGTTGAAATCTTCGGATATCCGGATCCGACAATCCTAGACTATAATGCACCCTCTTGGGCTGA	((((((((...((.(((((((((((((((((((....((.(((....))).))...)))))))))))))..)))))).)).....)))..))))).	-0.915385	TCACTATAGTAGGGTTGTCGGA	-	22	0
MI-J2-1-m0120	Minc_Contig4689:1490:1572:-	-24.2	MI-J2-1-m0120-5p	-	13	12	-	AATGGGGGGATGTCCTGATGAATCAAACGCTGCAAAATTTTTTCAAATTGCGGTTTGCTTCATACTGAACGTTTCTGCCATTG	(((((((..((((.(..(((((.(((..(((((((............)))))))))).)))))...).))))..)).))))).	-0.945714	TGTCCTGATGAATCAAACGCTGCA	-	24	0
MI-J2-1-m0121	Minc_Contig474:23410:23493:+	-24.12	MI-J2-1-m0121-5p	-	13	12	-	AATGGGGGGATGTCCTGATGAATCAAACGCTGCAAAATTTTTTCAAAATTGCGGTTTGCTTCATACTGAACGTTTCTGCCATTG	(((((((..((((.(..(((((.(((..(((((((.............)))))))))).)))))...).))))..)).))))).	-0.691111	TGTCCTGATGAATCAAACGCTGCA	-	24	0
MI-J2-1-m0122	Minc_Contig4758:2165:2259:+	-34.7	MI-J2-1-m0122-5p	-	14	14	-	ATTCGAACTAGAGGTCGGCGCAGGACGGGATCCCGCGCGGGATTTTGCGGGATCCCATCACGCAAAGATTTTTTAAAAAATTTTAACCCGCGGGA	.........(((((((.(((...((.(((((((((((........))))))))))).)).)))...))))))).............((....)).	-0.900263	GAGGTCGGCGCAGGACGGGATCC	-	23	0
MI-J2-1-m0123	Minc_Contig475:5623:5716:-	-19	-	MI-J2-1-m0123-3p	5502	-	5448	ATAGCCGATCGTTTGGGTTGATGATACGAACAATTGACCTACACCTTGCTGTGACAACATGTTCTTGATCGTTGACGCAACCACCTTGAGTAAC	...(((((..(.(((.((..(((((..(((((.(((...((((......)))).)))..)))))...)))))..)).))).)...))).))...	-0.862162	-	GTTCTTGATCGTTGACGCAACCAC	0	24
MI-J2-1-m0124	Minc_Contig475:5689:5769:-	-19.4	-	MI-J2-1-m0124-3p	42	-	42	TTTCTCAAGCATCCAGATTTTGGTTAGTCCGATAAATACTGCCCGTGCGAGACATAGCCGATCGTTTGGGTTGATGATACG	....(((...((((((((.((((((((((((.....(((.....))))).))).)))))))..))))))))...)))....	-0.514286	-	GAGACATAGCCGATCGTTTGGGT	0	23
MI-J2-1-m0125	Minc_Contig4820:420:502:+	-23.8	MI-J2-1-m0125-5p	MI-J2-1-m0125-3p	22	2	19	TTCGTTAGAGCGATTGTTAGCTCCGGTTTGTGGTTGGCATCTGGATAATTGGTTTGATCAGCGGCATGGAGTTCTCTGGCTTG	...(((((((........(((((((...(((.(((((((.(..(....)..)..)).))))).)))))))))))))))))...	-0.514286	CTCCGGTTTGTGGTTGGCATCTG	GTTTGATCAGCGGCATGGAGTT	23	22
MI-J2-1-m0126	Minc_Contig482:3442:3521:+	-42.9	MI-J2-1-m0126-5p	MI-J2-1-m0126-3p	17	8	9	TTTTGCCAATAAGGCTAAAATCACTCATTTTGTCAACAAACTTGTGGCAAAATGTGTATTTTTAGCCTTATTGGCAAAAT	((((((((((((((((((((..((.((((((((((.((....)))))))))))).))..)))))))))))))))))))).	-0.514286	AAGGCTAAAATCACTCATTTTGT	AAAATGTGTATTTTTAGCCTTA	23	22
MI-J2-1-m0127	Minc_Contig483:17611:17682:+	-19.2	MI-J2-1-m0127-5p	MI-J2-1-m0127-3p	12	6	5	AGGCCTGCTCAGCACAGCTCTACATGGCCCTGAAGTGTTCTGCATGGAGCTGCTGACATTCGGTGGTTTTTA	..(((((.((((((..((((((((..((.(....).))..))..))))))))))))))...)))........	-0.743182	AGCACAGCTCTACATGGCCCTG	TCTGCATGGAGCTGCTGACATTCG	22	24
MI-J2-1-m0128	Minc_Contig4880:3509:3607:-	-45.9	MI-J2-1-m0128-5p	-	7	6	-	CGGTTCGATAGGTCGAACCGGGCATCGAATTTTGGCAAAAAAGACTCGGTGCCCGGTTCGATAAAAATGAGGCCCGAAAAAGACTCGAACGTCGGCCCG	(((..((((..(((((((((((((((((.((((.......)))).))))))))))))))))).....((((............))))...))))..)))	-0.514286	GGTCGAACCGGGCATCGAATTT	-	22	0
MI-J2-1-m0129	Minc_Contig494:23983:24066:-	-22.92	MI-J2-1-m0129-5p	-	13	12	-	AATGGGAGGATGTCCTGATGAATCAAACGCTGCAAAATTTTTTCAAAATTGCGGTTTGCTTCATACTGAACGTTTCTGCCATTG	(((((.(((((((.(..(((((.(((..(((((((.............)))))))))).)))))...).))).)))).))))).	-0.626316	TGTCCTGATGAATCAAACGCTGCA	-	24	0
MI-J2-1-m0130	Minc_Contig5086:4397:4488:-	-27.9	MI-J2-1-m0130-5p	-	6	6	-	CAGCCGGACCTCACTATAGTAGGGTTGTCGGATAGTTGGAAATTTTCGGATATCCGGGTCCGAAAATCCTACACTATAATGGACCCTCTTGG	(((..((..(.((.((((((((((((.((((((...((((.(((....))).)))).)))))).))))))..)))))).)))..))..))).	-1.05	TCACTATAGTAGGGTTGTCGGA	-	22	0
MI-J2-1-m0131	Minc_Contig51:37704:37785:+	-19.32	MI-J2-1-m0131-5p	-	13	12	-	AAAAAGGGGATGTCCTGATGAATCAAACGCTGCAAAATTTTTTCAAAATTGCGGTTTGCTTCATACTGAACGTTTCTGCCAT	.....((..((((.(..(((((.(((..(((((((.............)))))))))).)))))...).))))..)).....	-0.573529	TGTCCTGATGAATCAAACGCTGCA	-	24	0
MI-J2-1-m0132	Minc_Contig529:21691:21771:+	-20.42	MI-J2-1-m0132-5p	-	5	5	-	TGCAACAAGTTTTGATTTTGCTAAGAACATGTTTTTACAAATTAAAACAAAATATGTTTTGCAAAATTTAAACATGTTTCT	.(.((((.((((.((((((((..((((((((((((.............)))))))))))))))))))).)))).)))).).	-0.71875	TTTGATTTTGCTAAGAACATGTTT	-	24	0
MI-J2-1-m0133	Minc_Contig52:27829:27915:+	-50.7	MI-J2-1-m0133-5p	MI-J2-1-m0133-3p	370	2	364	TGTCACCGTCCAAATTACATTCCTGTCCAAATCAATTTTGCCGGCCGAATTATATTTGGACAAGAATGTAATTTGGACGGTGACATT	((((((((((((((((((((((.(((((((((.(((((.(....).)))))..))))))))).))))))))))))))))))))))..	-1.38857	CAAATTACATTCCTGTCCAAATC	TTTGGACAAGAATGTAATTTGGA	23	23
MI-J2-1-m0134	Minc_Contig5306:3907:3985:-	-20.8	MI-J2-1-m0134-5p	MI-J2-1-m0134-3p	75	3	72	CCGCATGATTACTGTATTTCTCGTACAAAATCTTAAAAATAGTCGCTTTTGTATGCGAAATGACGGCGATCATTTTGAT	....(((((..(((((((((.(((((((((.((.......))....))))))))).))))).))))..)))))......	-0.435849	ACTGTATTTCTCGTACAAAATC	TTTTGTATGCGAAATGACGGCGA	22	23
MI-J2-1-m0135	Minc_Contig5316:2679:2776:+	-27.5	MI-J2-1-m0135-5p	MI-J2-1-m0135-3p	18	7	10	TGCGCACACTTCTCGTTTGCCGCTGTAGATGGTCCTTGAGAGCGCCCTCGGTTGCCAAATCCATGACGATCATCAGCGGCTCCTGACCCACTGCTACA	...(((......(((...(((((((..(((.(((..((.(((((((...)).)))....)))).))).)))..)))))))...))).....)))....	-0.454717	TCTCGTTTGCCGCTGTAGATGGT	GACGATCATCAGCGGCTCCTGACC	23	24
MI-J2-1-m0136	Minc_Contig535:21091:21172:-	-34.1	-	MI-J2-1-m0136-3p	67	-	66	CGAGGGAGCAATGACACTTTCCGTGCCAAGAGTTCGAATTGTTTCATTCGAAGCTCTGCGCGGAAAGTAGTTAATTCGCTGC	..((.(((...(((((((((((((((..(((((((((((......))))).))))))))))))))))).)))).))).))..	-0.435849	-	GAAGCTCTGCGCGGAAAGTAGTT	0	23
MI-J2-1-m0137	Minc_Contig5379:1657:1739:-	-38.16	MI-J2-1-m0137-5p	MI-J2-1-m0137-3p	16	13	3	AAAAGACCGGTGCAAAAAAACTGGAACCGGTCTTTTAATCCCTTTTGCCCGTTCCGGTTTTTTTTGCCCCGGTCTTTTGTATA	((((((((((.((((((((((((((((.(((...............))).))))))).))))))))).)))))))))).....	-1.1	TGCAAAAAAACTGGAACCGGTC	TTCCGGTTTTTTTTGCCCCGGT	22	22
MI-J2-1-m0138	Minc_Contig5398:4054:4138:-	-59.7	MI-J2-1-m0138-5p	MI-J2-1-m0138-3p	13	11	2	TGGTCGGATACGGGACGCCTTGGTATAGTTCGATGCGTCTTGACGAGCTGAATCGAACTATATCAAGGCGTCCCGGATTCGACCA	.((((((((.((((((((((((((((((((((((.(((....)))......)))))))))))))))))))))))).)))))))).	-1.2973	CGGGACGCCTTGGTATAGTTCG	CGAACTATATCAAGGCGTCCCG	22	22
MI-J2-1-m0139	Minc_Contig5570:3806:3886:-	-18.2	MI-J2-1-m0139-5p	-	24	24	-	ATCTCACAACATACGATAGTTGGTATAGAGTTTGGGTGCCCATACCCCTGACTACTTTCCATCTCCAAGTTATTTTGGGAA	.(((((.((...((...((.(((...((((((.(((((....)))))..)))).))..))).))....))..)).))))).	-0.690385	ATACGATAGTTGGTATAGAGTTTG	-	24	0
MI-J2-1-m0140	Minc_Contig5581:4275:4362:+	-29.7	-	MI-J2-1-m0140-3p	5	-	5	ATACTAGTGTTGTTCCCGACAGGCTAATTTTTGGCTCCATTTGACCCGTCACATGCAAAAATTAACCGGTCGTGAACAATACCAATTT	......(((((((((.((((.((.(((((((((....(((.(((....))).)))))))))))).)).)))).)))))))))......	-0.665854	-	AAAATTAACCGGTCGTGAACA	0	20
MI-J2-1-m0141	Minc_Contig5591:154:252:+	-45.5	MI-J2-1-m0141-5p	MI-J2-1-m0141-3p	50	49	1	TTTATTTTAATTTTCCCCTTTTTTCTCTCTTTGTTTTTCTGATCAACATCAGAAAATCTGTGGCCAAAGAGGGGAAAAGGGGGGAAATTAAAAAGAAAA	(((.(((((((((((((((((((((((((((((.(((((((((....)))))))))........))))))))))))))))))))))))))))).)))..	-0.451852	TTTTCCCCTTTTTTCTCTCTTTG	AAGAGGGGAAAAGGGGGGAAATT	23	23
MI-J2-1-m0142	Minc_Contig5591:157:247:-	-31.8	MI-J2-1-m0142-5p	-	17	17	-	TTTTTAATTTCCCCCCTTTTCCCCTCTTTGGCCACAGATTTTCTGATGTTGATCAGAAAAACAAAGAGAGAAAAAAGGGGAAAATTAAAAT	.(((((((((..((((((((..((((((((........(((((((((....))))))))).))))))).)..)))))))).))))))))).	-0.513158	CCCCCCTTTTCCCCTCTTTGGC	-	22	0
MI-J2-1-m0143	Minc_Contig5813:3647:3741:-	-34.2	MI-J2-1-m0143-5p	-	6	6	-	AATTGTAAAATCCGGGACGCACTGATATGGTTCAATGCGGCACCTATTCCAGTGCCCCCGGCACCTATTCCAGTGCCTCCTGTATTCGACAATTT	((((((..(((.(((((.((((((..(((((.(...(.(((((........))))))...).))).))..)))))).))))).)))..)))))).	-0.762069	TCCGGGACGCACTGATATGGTT	-	22	0
MI-J2-1-m0144	Minc_Contig5838:3229:3312:+	-35.9	MI-J2-1-m0144-5p	-	8	8	-	CGGTCTCGGGGTTGATTCTCGGTCTCGGTCTCGACTCTCGGTCTCGACTCTCGGTCTCGAGTCGAGTCTCGGTCTCGGGGTTGA	((..((((((..(((..(((((.(((((..((((...(((....)))...))))..))))))))))..)))..))))))..)).	-0.635294	GTTGATTCTCGGTCTCGGTCTC	-	22	0
MI-J2-1-m0145	Minc_Contig58:51106:51192:+	-19.2	MI-J2-1-m0145-5p	-	29	28	-	AGAATTTATTGTCAGATTGAAGGTCGTGGAAGTTCCGGCCTGCTTCAAGCTTTGACTCGCTACTTCCCCAACTGAAGAAAAATTTTA	(((((((.((.((((.(((..((..((((.((((..(((.((...)).)))..))))..))))..)).))))))).)).))))))).	-0.866038	GTCAGATTGAAGGTCGTGGAAGTT	-	24	0
MI-J2-1-m0146	Minc_Contig5949:4052:4132:-	-26.2	MI-J2-1-m0146-5p	MI-J2-1-m0146-3p	13	1	12	ATACCCGATCTGGTAGGTCGATACTAGTCTTATATTTTTTATGTAAATATAAGGCTGCTATTTTCCTACAGGTAGCTGTGA	.(((...(((((.((((..((((.(((((((((((((.......))))))))))))).))))..)))))))))....))).	-0.635294	GGTAGGTCGATACTAGTCTTATA	TAAGGCTGCTATTTTCCTACAG	23	22
MI-J2-1-m0147	Minc_Contig59:15115:15196:+	-29.5	MI-J2-1-m0147-5p	MI-J2-1-m0147-3p	3822	3819	3	CAAACAAAGGACGAATCGTTTGCACATCGGTGTTTTTATGTTATCGCAAAACATCGATATGCAGGTTCGCCCTTTTTTGATT	((((.(((((.((((((...((((.((((((((((...(((....))))))))))))).)))))))))).)))))))))...	-0.791667	ACGAATCGTTTGCACATCGGTGTT	CATCGATATGCAGGTTCGCCC	24	20
MI-J2-1-m0148	Minc_Contig6016:74:155:-	-34.1	-	MI-J2-1-m0148-3p	67	-	66	CGAGGGAGCAATGACACTTTCCGTGCCAAGAGTTCGAATTGTTTCATTCGAAGCTCTGCGCGGAAAGTAGTTAATTCGCTGC	..((.(((...(((((((((((((((..(((((((((((......))))).))))))))))))))))).)))).))).))..	-0.866038	-	GAAGCTCTGCGCGGAAAGTAGTT	0	23
MI-J2-1-m0149	Minc_Contig6169:3512:3594:-	-41	MI-J2-1-m0149-5p	MI-J2-1-m0149-3p	12	11	1	TAAAATTGTCTAAGGACAGATTTAAAAGGATAAATTTAAAAAATGTCTTATCCTTTTAAAGCTGTCCTTAGACAATTTTAAAT	(((((((((((((((((((.(((((((((((((..(........)..))))))))))))).)))))))))))))))))))...	-0.854167	TAAGGACAGATTTAAAAGGATA	TCCTTTTAAAGCTGTCCTTAGAC	22	23
MI-J2-1-m0150	Minc_Contig624:370:448:-	-18	MI-J2-1-m0150-5p	-	9	9	-	TACTTAAAAGGTACTCGATGCGGTCTGGAAGCAACTGGTTCCTCAGATGTTGTGATTATATCATGTTCGCCTGCTGTAC	(((.....((((((..((((..(((....((((.((((....)))).))))..)))..))))..))..))))...))).	-0.866038	GTACTCGATGCGGTCTGGAAGCA	-	23	0
MI-J2-1-m0151	Minc_Contig624:8637:8715:-	-18	MI-J2-1-m0151-5p	-	9	9	-	TACTTAAAAGGTACTCGATGCGGTCTGGAAGCAACTGGTTCCTCAGATGTTGTGATTATATCATGTTCGCCTGCTGTAC	(((.....((((((..((((..(((....((((.((((....)))).))))..)))..))))..))..))))...))).	-1.15667	GTACTCGATGCGGTCTGGAAGCA	-	23	0
MI-J2-1-m0152	Minc_Contig6341:3975:4059:+	-30.32	MI-J2-1-m0152-5p	MI-J2-1-m0152-3p	331	4	325	GCAGGAGGACGGGGTCTGGCTTGGTTCTCATCTAGTATATACTTAGAAAACTGATGAGATCATACCAGATCACATTCGCTTGTTA	(((((.(((.(.(((((((..((((.((((((.(((.............)))))))))))))..))))))).).))).)))))..	-0.567391	GGGGTCTGGCTTGGTTCTCATC	TGAGATCATACCAGATCACAT	22	20
MI-J2-1-m0153	Minc_Contig640:8455:8538:+	-24.12	MI-J2-1-m0153-5p	-	13	12	-	AATGGGGGGATGTCCTGATGAATCAAACGCTGCAAAATTTTTTCAAAATTGCGGTTTGCTTCATACTGAACGTTTCTGCCATTG	(((((((..((((.(..(((((.(((..(((((((.............)))))))))).)))))...).))))..)).))))).	-1.05897	TGTCCTGATGAATCAAACGCTGCA	-	24	0
MI-J2-1-m0154	Minc_Contig6498:3438:3525:-	-27.3	MI-J2-1-m0154-5p	MI-J2-1-m0154-3p	8	6	2	GATTGCCTCAATGGGTGGGAATGGGGGAAATATTGGAGGGCCAAAAACTCCAATATGCCAAGGCCAATCTCCACCTTCTTTACTTGAA	............((((((((.(((.((..(((((((((.........))))))))).))....))).)).))))))............	-1.48182	ATGGGTGGGAATGGGGGAAAT	ATGCCAAGGCCAATCTCCACCTTC	20	24
MI-J2-1-m0155	Minc_Contig65:15029:15109:+	-35.6	-	MI-J2-1-m0155-3p	6	-	6	TACGGTTTTGGGGCGTCCTGGTACGATTCGATTCAGCTTGTCGATGTGCATCGAACCATACCAAGGCGTCCCGAATTCGAC	..((..(((((((((((.(((((.(.((((((...((........))..)))))).).))))).)))))))))))..))..	-0.633333	-	ATCGAACCATACCAAGGCGTCC	0	22
MI-J2-1-m0156	Minc_Contig65:54569:54657:-	-41.82	MI-J2-1-m0156-5p	MI-J2-1-m0156-3p	235	226	9	AAAATTGCTGCGGACAATTTTTGCGGACTTTTGTTAATAACTAGACTTTTTTGTCAAAAGTCCGCAAGAATTGTCCGCAATTTTTTGCG	........(((((((((((((((((((((((((.(((.............))).)))))))))))))))))))))))))..........	-0.61	CGGACAATTTTTGCGGACTTTTG	AAAGTCCGCAAGAATTGTCCGCA	23	23
MI-J2-1-m0157	Minc_Contig664:7779:7854:+	-18.29	MI-J2-1-m0157-5p	-	6	6	-	ACCTTCTTCTGCAGGTGTAGGCCCAGAAGATCTTGATTGGCTCAAAATCTTTTCCTTCAGTTGCTCATCAATTGGA	.((.......((((.((.(((...(((((((.((((.....)))).)))))))))).)).)))).........)).	-0.591613	GCAGGTGTAGGCCCAGAAGATCT	-	23	0
MI-J2-1-m0158	Minc_Contig6706:1926:2023:+	-33.71	MI-J2-1-m0158-5p	MI-J2-1-m0158-3p	164	13	151	CATTTCGAGTTGAGATTTCTAATGAGCATTGTACGCCGCTAGTGAGACAGAAATTGTTTTATGTAAAATGCCCCTCTGAAATCTCAACTCGATTTTGT	((..(((((((((((((((....(.(((((.(((.......(((((((((...)))))))))))).))))).)....)))))))))))))))...)).	-0.945238	TGAGATTTCTAATGAGCATTGTA	AAATGCCCCTCTGAAATCTCAAC	23	23
MI-J2-1-m0159	Minc_Contig6709:1473:1560:-	-34.7	MI-J2-1-m0159-5p	-	7	7	-	AAAGGGTTGTTCGGGTTTTAAAGCAGCGAATATTTAAATATTTAAATTATGGCTATTCGTTGTTTCTGAAACCTGAACTGCGCCTTTT	(((((((.((((((((((((((((((((((((.((((((......))).))).)))))))))))).)))))))))))).)).))))).	-0.572727	TCGGGTTTTAAAGCAGCGAATA	-	22	0
MI-J2-1-m0160	Minc_Contig6869:122:191:+	-26.9	MI-J2-1-m0160-5p	-	6	6	-	ATGGTCTCAGAGTTGTTTTGGTGTCGAAACGACGTCAGTTGTTTCCTCAACGATTCAACGGGGACTCATC	((((((((...((((..(((.((..((((((((....))))))))..)).)))..)))).))))).))).	-1.23333	AGTTGTTTTGGTGTCGAAACGA	-	22	0
MI-J2-1-m0161	Minc_Contig6982:2576:2658:-	-23.8	MI-J2-1-m0161-5p	MI-J2-1-m0161-3p	22	2	19	TTCGTTAGAGCGATTGTTAGCTCCGGTTTGTGGTTGGCATCTGGATAATTGGTTTGATCAGCGGCATGGAGTTCTCTGGCTTG	...(((((((........(((((((...(((.(((((((.(..(....)..)..)).))))).)))))))))))))))))...	-1.73182	CTCCGGTTTGTGGTTGGCATCTG	GTTTGATCAGCGGCATGGAGTT	23	22
MI-J2-1-m0162	Minc_Contig7089:455:542:-	-27.8	MI-J2-1-m0162-5p	MI-J2-1-m0162-3p	688	687	1	ATTGACAAAAAACTTACGGACATATTTTTGCGGGAGGATGGAGAGGTATAGAGTCCGCAAAATCTGTCCGCAAGTCGCTGTCTGTCCG	...((((....((((.((((((...(((((((((...(((......)))....)))))))))..)))))).))))...))))......	-0.607045	AACTTACGGACATATTTTTGCG	CAAAATCTGTCCGCAAGTCGC	22	20
MI-J2-1-m0163	Minc_Contig711:16480:16568:+	-19.2	-	MI-J2-1-m0163-3p	11	-	11	TTGATGTTGACGAAGTTGCATGCGTACGTCGTGCTTTAAATGTTAAACCGCTTATTGTAGACGGAGGCGATGTAGGAGCAAAACATAAA	...(((((...(...((((((.(((.((((.(((..(((.((......)).)))..)))))))...)))))))))...)..)))))...	-0.582564	-	GTAGACGGAGGCGATGTAGGAGC	0	23
MI-J2-1-m0164	Minc_Contig71:32176:32263:+	-24.4	-	MI-J2-1-m0164-3p	8	-	8	CTCGGTCTCGACTCTCGGTCTCGACTCTCGACTCTCGGTTTGGTCTCGGTCTCGGGGTTGATTCTCGGTCTCGGTCTCGACTCTCGGC	.((((..((((..((.((..(((((((.(((..((.((......)).))..))))))))))..)).))..))))..))))........	-0.765306	-	GTTGATTCTCGGTCTCGGTCTC	0	22
MI-J2-1-m0165	Minc_Contig7336:2593:2676:-	-42.7	MI-J2-1-m0165-5p	-	12	12	-	TTGTCGAATCCGGGACGCCTTGGTATAGTTCGATGCGTTCGAGAGAACTGAATCGACCCATACCAAGTTCCCGAATTCGACAAT	(((((((((.(((((...((((((((.(.(((((..((((....))))...))))).).)))))))).))))).))))))))).	-0.78125	CGGGACGCCTTGGTATAGTTCG	-	22	0
MI-J2-1-m0166	Minc_Contig7357:785:885:+	-22.1	MI-J2-1-m0166-5p	-	5	5	-	TACCTCTGCTGTATTTTTGATCGTTGCCAACACACGAAGAAATGTCTGCAAAGTCGAATTTCTTGGTGACGTTTGTTTCATTTTTAAGAATACTGTTTGAA	....((.((.((((((((((..(..((.(((.(((.(((((((..((....))....))))))).)))..))).))..)....)))))))))).))..)).	-1.48182	GTATTTTTGATCGTTGCCAACACA	-	24	0
MI-J2-1-m0167	Minc_Contig7359:1940:2033:+	-32.7	-	MI-J2-1-m0167-3p	9	-	9	AGGAGGTGAAATTTGTTCACCTCCTGAGTCCAAATCGGATAATTGTTGCTGATGAAGTTCTGCAACAAGACCAGTCGGACACTCCTCATCCACC	((((((((((.....))))))))))..((((..((.((....(((((((.((......)).)))))))..)).)).))))..............	-1.35172	-	GCAACAAGACCAGTCGGACACTC	0	23
MI-J2-1-m0168	Minc_Contig7484:1621:1705:-	-44.8	MI-J2-1-m0168-5p	-	12	12	-	TAGTCGAATCCGGGACGCCTTGGTATAGTTCGATGCATCTCGACGGTCTGAATCGAACCGTATCAAAGCGTCCCAGATTCGACCA	..((((((((.(((((((.((((((..(((((((..(((.....)))....)))))))..)))))).))))))).))))))))..	-1.23191	CGGGACGCCTTGGTATAGTTCG	-	22	0
MI-J2-1-m0169	Minc_Contig74:23731:23811:-	-32.6	MI-J2-1-m0169-5p	-	6	6	-	TCTCAAATCCAGGACGCCCTGGTATGGTTCGATTCAGGTTTTCGAGGTGCATCAAGCAACAAGGGCGTCCCGGATTCGACC	..((.(((((.(((((((((.((.((((.((.(((........))).)).)))).))....))))))))).))))).))..	-0.534211	AGGACGCCCTGGTATGGTTCGATT	-	24	0
MI-J2-1-m0170	Minc_Contig7537:28:106:+	-18	MI-J2-1-m0170-5p	-	9	9	-	TACTTAAAAGGTACTCGATGCGGTCTGGAAGCAACTGGTTCCTCAGATGTTGTGATTATATCATGTTCGCCTGCTGTAC	(((.....((((((..((((..(((....((((.((((....)))).))))..)))..))))..))..))))...))).	-0.992571	GTACTCGATGCGGTCTGGAAGCA	-	23	0
MI-J2-1-m0171	Minc_Contig75:10355:10446:-	-23.8	MI-J2-1-m0171-5p	-	9	9	-	TGGTGACCCCTTAATTTTTGCCTGTAGCTGTTCAACTTGCTCTTAAAATTCTCCATCTGGGCAGCCAAAGACGAAAATTAACCGATCATCAA	((((((.(..((((((((((.((...((((((((.......................))))))))...)).))))))))))..).)))))).	-0.897059	TTAATTTTTGCCTGTAGCTGTT	-	22	0
MI-J2-1-m0172	Minc_Contig7612:832:915:+	-24.12	MI-J2-1-m0172-5p	-	13	12	-	AATGGGGGGATGTCCTGATGAATCAAACGCTGCAAAATTTTTTCAAAATTGCGGTTTGCTTCATACTGAACGTTTCTGCCATTG	(((((((..((((.(..(((((.(((..(((((((.............)))))))))).)))))...).))))..)).))))).	-0.787234	TGTCCTGATGAATCAAACGCTGCA	-	24	0
MI-J2-1-m0173	Minc_Contig7628:2150:2237:-	-46.7	-	MI-J2-1-m0173-3p	35	-	35	CACGTCGGGGTACTTGTCTAGTACGTGTCCAAAATATCAAATTTTCAAAAAAAATTTTTGGACACATGCTAGACAAGTAATCCGACGT	.(((((((..(((((((((((((.((((((((((.....................)))))))))).)))))))))))))..)))))))	-0.634091	-	TTGGACACATGCTAGACAAGT	0	20
MI-J2-1-m0174	Minc_Contig767:10044:10143:+	-27.7	MI-J2-1-m0174-5p	MI-J2-1-m0174-3p	21	4	8	TGTCTTTGCTGAGGAGGTATTAGAAGACACAATGCCAGCTGGTGGACGAATTACTGCTGTAGTAGTTGTTGTCTTTGATGTACCGGCTCCAAACTGTCCA	....((((..(((..(((((..(((((((((((..((((.(((((.....))))))))).....)))).)))))))...)))))..))))))).......	-0.72766	GAGGAGGTATTAGAAGACACAATG	GTTGTCTTTGATGTACCGGCTCC	24	23
MI-J2-1-m0175	Minc_Contig767:11781:11854:+	-21.8	MI-J2-1-m0175-5p	-	5	5	-	TGGACGTCTCTGAGTCGACTTGGCAGTAAGCATTTCAAGACTTGCTTCCTTGCCTTCGATTATTTTGGCGATTG	....((((....((((((...(((((.(((((..........))))).).)))).)))))).....))))....	-0.827907	TGAGTCGACTTGGCAGTAAGCATT	-	24	0
MI-J2-1-m0176	Minc_Contig7849:279:379:-	-21.51	-	MI-J2-1-m0176-3p	12	-	12	CTACTTTTATCAGAACCACCACTTTGTCTAAATGAATCGCTTTTTCTGTTGTGCCTTTTGAGTGGCCGAGCATCGGGACTGAGTTGGTTGCGATTTTGTAT	.(((....(((..(((((..((((.((((..(((..(((.............(((........)))))).)))..)))).)))))))))..)))...))).	-0.554242	-	GAGCATCGGGACTGAGTTGGTTGC	0	24
MI-J2-1-m0177	Minc_Contig793:15128:15218:+	-25.75	MI-J2-1-m0177-5p	-	11	11	-	CCATAAAATCAGTCCTTCTTTGTGCTGCTTGGCTTTTTTTAAAAATTATATATGTCCAAGCTGCCCAATTGAATGACTGACTTTTTGAGGT	((.(((((((((((.(((.(((.((.(((((((....................).)))))).)).)))..))).))))))..))))).)).	-0.815152	AGTCCTTCTTTGTGCTGCTTGG	-	22	0
MI-J2-1-m0178	Minc_Contig793:14444:14537:-	-31.45	-	MI-J2-1-m0178-3p	87	-	87	CCACCATAAAATCAGCCCTTCAATGTGCTGCTTTTGGCTATTTAAAAAATTATATTATGTCAAGCTGCTCAGTTGAAAGGCTGACTTTTGGGTG	.((((.(((((((((((.((((((..((.(((..((((....................))))))).))...)))))).)))))).)))))))))	-0.740909	-	CAAGCTGCTCAGTTGAAAGGCTGA	0	24
MI-J2-1-m0179	Minc_Contig7975:1748:1844:-	-23.5	MI-J2-1-m0179-5p	-	28	28	-	ATGAAGGCATGTTGATTCTCGAACTTGATAGGCTAAAGCAGAGTTAAAGGCCAAGTTGGGCTTTAAAGCTGGTTAGGTTGGAAGAAAATATTTTTAA	.(((((..(((((..(((((.((((((((.((((.........((((((.((.....)).)))))))))).)))))))).).)))))))))))))).	-0.988889	GTTGATTCTCGAACTTGATAGGCT	-	24	0
MI-J2-1-m0180	Minc_Contig7:60975:61045:+	-43.4	MI-J2-1-m0180-5p	-	344	344	-	TCCACAATTTTTCCACAGCATGAACATCGGACATGACAAATGGCGATTCATGCTGTGGAAAAATTGTGGAT	(((((((((((((((((((((((..((((..(((.....))).))))))))))))))))))))))))))).	-1.00222	TTCCACAGCATGAACATCGGACA	-	23	0
MI-J2-1-m0181	Minc_Contig8002:1044:1131:+	-44.5	MI-J2-1-m0181-5p	MI-J2-1-m0181-3p	6	5	1	ACTGGTCAAATCCGGGCGCCTTGGTATAGTTCATTGCAGCTCGACGAGCAGAATCGAACCATATCAGGGCGTCCTGGATTCGACTATT	..(((((.(((((((((((((((((((.(((((((.(.((((...)))).)))).)))).))))))))))).)))))))).)))))..	-0.835484	TCCGGGCGCCTTGGTATAGTTCA	GAACCATATCAGGGCGTCCTGGATT	23	25
MI-J2-1-m0182	Minc_Contig8083:88:167:-	-33.2	MI-J2-1-m0182-5p	-	5	5	-	ATCCCGGATCCCGGCTCGGGATTGAGAATGACCGGGATCGGGATATTTATTTTGGGACCGGGATCAGAAAAATCGGGATC	((((((((((((((((((((((...(((((.(((....)))..))))))))))))).))))))))........)))))).	-0.75	CCGGCTCGGGATTGAGAATGACC	-	23	0
MI-J2-1-m0183	Minc_Contig814:5142:5229:+	-45.1	MI-J2-1-m0183-5p	MI-J2-1-m0183-3p	6	5	1	ACTGGTCAAATCCGGGCGCCTTGGTATAGTTCAATGCAGCTCGACGAGCAGAATCGAACCATATCAGGGCGTCCTGGATTCGACTATT	..(((((.(((((((((((((((((((.((((.((...((((...))))...)).)))).))))))))))).)))))))).)))))..	-1.04257	TCCGGGCGCCTTGGTATAGTTCA	AACCATATCAGGGCGTCCTGGATT	23	24
MI-J2-1-m0184	Minc_Contig8179:1044:1117:+	-61.7	-	MI-J2-1-m0184-3p	394	-	394	CAAATGTCCAGCTCGTCCTCCACATGTCTGCAGAAAGTCATTTGCGGACATGTGGAGGACGAGCTGGATATTTA	.(((((((((((((((((((((((((((((((((......))))))))))))))))))))))))))))))))).	-0.648387	-	TGCGGACATGTGGAGGACGAGC	0	22
MI-J2-1-m0185	Minc_Contig820:8561:8637:+	-29.3	MI-J2-1-m0185-5p	MI-J2-1-m0185-3p	202	3	199	CCAGTTAAGTGAATATCTTGCCACAAGCTATTAAAAATAGAATATCTTGTGCAGGATTCGCTTAGACTGGATCTTAT	((((((((((((..(((((((.(((((.((((........)))).)))))))))))))))))).)))))).......	-1.56667	GAATATCTTGCCACAAGCT	CTTGTGCAGGATTCGCTTAGAC	9	22
MI-J2-1-m0186	Minc_Contig834:14434:14533:+	-26.1	MI-J2-1-m0186-5p	MI-J2-1-m0186-3p	7	6	1	AAATGACATCCGTGTCAAGCTTTTTGTCGACTGTCAAGCGCCCCTCCCACATTGAGAGTAAAATGCACGGAACAAAACGCTTGACACTGATCTATTGTGG	.......(((.(((((((((.((((((...((((...(((...(((.(.....).))).....))))))).)))))).))))))))).))).........	-0.54359	CGTGTCAAGCTTTTTGTCGACTGT	CGGAACAAAACGCTTGACACTGA	24	23
MI-J2-1-m0187	Minc_Contig845:12471:12559:-	-35.07	MI-J2-1-m0187-5p	-	453	451	-	CCATATGTTCAGGCTGAAGCGTTTTGGAATATTCTGCGCCAATTTAAAAAACAGAGCAATATTGCACTCGTTTCGGCCTGAGCTTTGGT	(((...(((((((((((((((...((.(((((..(((..................)))))))).))..)))))))))))))))..))).	-0.915217	AGGCTGAAGCGTTTTGGAATATT	-	23	0
MI-J2-1-m0188	Minc_Contig847:198:281:+	-24.12	MI-J2-1-m0188-5p	-	13	12	-	AATGGGGGGATGTCCTGATGAATCAAACGCTGCAAAATTTTTTCAAAATTGCGGTTTGCTTCATACTGAACGTTTCTGCCATTG	(((((((..((((.(..(((((.(((..(((((((.............)))))))))).)))))...).))))..)).))))).	-1.34194	TGTCCTGATGAATCAAACGCTGCA	-	24	0
MI-J2-1-m0189	Minc_Contig856:17224:17307:+	-24.7	MI-J2-1-m0189-5p	MI-J2-1-m0189-3p	25	4	21	TAAAATAGGCAGAAGTTGTCGGAATTACGGATCTTGATCAAAGCCTTGTCGTTGATCCGACGATTAGATTTGCCACCGCTACCT	.......((((((((((((((((...((((..(((.....))).....))))...))))))))))...))))))..........	-0.538889	AGAAGTTGTCGGAATTACGGAT	GTTGATCCGACGATTAGATTTGCC	22	24
MI-J2-1-m0190	Minc_Contig871:14764:14835:+	-36.1	MI-J2-1-m0190-5p	-	58	57	-	ATGGAAATTTGGTGGCTGCACCTGAAGACCAACACGAAGTGGTGCTGGTCTTCCGGTGAGCACCCGATCCAA	.((((...((((..(((.((((.((((((((.(((......))).)))))))).)))))))..)))))))).	-0.491489	GGTGGCTGCACCTGAAGACCAACA	-	24	0
MI-J2-1-m0191	Minc_Contig879:4208:4290:+	-23.8	MI-J2-1-m0191-5p	MI-J2-1-m0191-3p	22	2	19	TTCGTTAGAGCGATTGTTAGCTCCGGTTTGTGGTTGGCATCTGGATAATTGGTTTGATCAGCGGCATGGAGTTCTCTGGCTTG	...(((((((........(((((((...(((.(((((((.(..(....)..)..)).))))).)))))))))))))))))...	-0.54359	CTCCGGTTTGTGGTTGGCATCTG	GTTTGATCAGCGGCATGGAGTT	23	22
MI-J2-1-m0192	Minc_Contig884:4175:4267:+	-35	-	MI-J2-1-m0192-3p	37	-	37	GTTCTGCTGCTCACTGGGTGTTTAGTCCAGTCCACCTTTAAATGCAATTTCACTTTGTTGGTGACTAGACAAACAACTAGTGAGTTGCGTTCT	.....((.(((((((((.(((((.(((.((((.(((..((((((......)).))))..))))))).)))))))).))))))))).)).....	-0.641176	-	TGACTAGACAAACAACTAGTGA	0	22
MI-J2-1-m0193	Minc_Contig884:4338:4434:+	-37.7	MI-J2-1-m0193-5p	-	423	423	-	CCTTATTCCGTGGGGACTTTACATTGTGCAGCGTTAATATTTTTGGTGTACTTTTTGACATCATCGTTGCACATGTTTAGGCCCATCGGAAGATGGT	((...(((((((((..((..((((.((((((((..........((((((........)))))).))))))))))))..)).)))).)))))...)).	-0.524324	TGGGGACTTTACATTGTGCAGCG	-	23	0
MI-J2-1-m0194	Minc_Contig901:19114:19200:+	-26.8	MI-J2-1-m0194-5p	MI-J2-1-m0194-3p	59	1	58	TCGTTTACCCTGTAGTCCCGAGCCGTTTGAGACTATAAAACGTTGTTTGAAACCAAACGGAACTCGAGATGGGGAAGACGATTGAAA	((((((.((((...(((.(((((((((((((((...........)))).....)))))))..)))).))))))).))))))......	-0.524324	TGTAGTCCCGAGCCGTTT	AACGGAACTCGAGATGGGGAAG	8	22
MI-J2-1-m0195	Minc_Contig907:10881:10955:+	-23.8	MI-J2-1-m0195-5p	MI-J2-1-m0195-3p	1377	2	1362	ACGCGCCGCCTGCTCCGGCATTTCTCTCGCTAGGGCCCTTGCGATAGATAGTTGGCTGTTTCGGTTATGGCAGTC	....((((((.((.(((((...(((.((((.((....)).)))).)))..)))))..))...)))...)))....	-1.13444	CTGCTCCGGCATTTCTCTCGC	GATAGATAGTTGGCTGTTTCGGT	20	23
MI-J2-1-m0196	Minc_Contig9218:649:733:+	-29.5	MI-J2-1-m0196-5p	MI-J2-1-m0196-3p	7496	228	7268	CTCGTCTAGCCGACTCTGTTGGTTGTAGGTGTTTTTTGAAAAAATTAATCATCACAACCCCCTAGAGTTCGCTAGGTGGAAAATG	.((..(((((.(((((((..((((((.((((....((((.....)))).))))))))))...))))))).)))))..))......	-0.825	CGACTCTGTTGGTTGTAGGTGTTT	TCACAACCCCCTAGAGTTCGCTAG	24	24
MI-J2-1-m0197	Minc_Contig943:13554:13627:+	-19.5	MI-J2-1-m0197-5p	-	8	8	-	CGGTCTAGGGGTTGATTCTCGGTCTCGGTCTCGACTCTCGGGATTTTTTGACTCTCGAACATCACTAGTCTCCA	.((.((((.(((.(.(((..((((..(((((((.....)))))))....))))...))))))).))))...)).	-0.613889	GTTGATTCTCGGTCTCGGTCTC	-	22	0
MI-J2-1-m0198	Minc_Contig988:11290:11378:-	-19.2	-	MI-J2-1-m0198-3p	11	-	11	TTGATGTTGACGAAGTTGCATGCGTACGTCGTGCTTTAAATGTTAACCCGCTTATTGTAGACGGAGGCGATGTAGGAGCAAAACATAAA	...(((((...(...((((((.(((.((((.(((..(((.((......)).)))..)))))))...)))))))))...)..)))))...	-0.641176	-	GTAGACGGAGGCGATGTAGGAGC	0	23
MI-J2-1-m0199	Minc_Contig98:45522:45618:+	-32.7	MI-J2-1-m0199-5p	-	16	13	-	TTGGACATGTTTCGACAAAGTTATGACATAAAGTATACCTATGGGAGTACTGTAGGAGTCGGCGACTTATGGCATAACTTTGTCAAAACTTGATGGA	.....((.((((.((((((((((((.(((((.((...(((((((.....))))))).....))...))))).)))))))))))).)))).)).....	-0.790476	TTCGACAAAGTTATGACATAAAGT	-	24	0
J3-m0001	Minc_Contig1029:12756:12849:-	-39.2	J3-m0001-5p	-	93	93	-	ATTGATCCGCACTTGTAGTGGTGTAAGCTTGTTTTGTAAAAGCAATTTTGTTGCGCCCAGGCAAATAAGCTCGCTTCTACAGGCGTGGGTCTTC	...(((((((.(((((((.((((..(((((((((.((....(((((...)))))......))))))))))))))).))))))).)))))))...	-0.921875	ACTTGTAGTGGTGTAAGCTTGTT	-	23	0
J3-m0002	Minc_Contig1108:13125:13215:+	-22.1	J3-m0002-5p	-	9	9	-	TATATCTTTAGTAGATTGAGGATAAGATGGAAGAGAAATATCGTCGGTTGTAAATATTTCGTCATCATCTTCAACTATATTAGACGATGGA	..(((((((((((..((((((((..(((((....(((((((............))))))).)))))))))))))...))))))).))))..	-0.921875	GTAGATTGAGGATAAGATGGAA	-	22	0
J3-m0003	Minc_Contig1184:15497:15589:-	-22.1	J3-m0003-5p	-	10	10	-	TTTTCCTTTTGTTGGTCGGTGGTTGAGTGGTTAGGTTGACTGACTTCACTCACTTGAATATTTTGGTAGTGATGGGTTCTAATCCAGGGCTAG	....((...((((.(..((((..(((..((((((.....)))))))))..))))).))))....))((((..(((((....)))))..)))).	-0.919512	GTTGGTCGGTGGTTGAGTGGTTA	-	23	0
J3-m0004	Minc_Contig140:22439:22519:-	-29.3	J3-m0004-5p	J3-m0004-3p	557	10	547	CTCGTCTAGCCGACTCTGTTGGTTGTAGGTGTTTTTAAAAATAATCATCACAACCCCCTAGAGTTCGCTAGGTGGAAAATG	.((..(((((.(((((((..((((((.((((.((........)).))))))))))...))))))).)))))..))......	-0.837143	CGACTCTGTTGGTTGTAGGTGTTT	TCACAACCCCCTAGAGTTCGCTAG	24	24
J3-m0005	Minc_Contig1466:13561:13642:+	-49	J3-m0005-5p	-	82	81	-	TCCACAATTTTTCCACAGCATGAACATCGGACATGACAAATATTGAAGTGTCCGATGTTCATGCTTAGGAATTATTGTGGAA	((((((((..((((..((((((((((((((((((..((.....))..))))))))))))))))))..))))..)))))))).	-0.819444	TTCCACAGCATGAACATCGGACA	-	23	0
J3-m0006	Minc_Contig146:26817:26912:+	-23	J3-m0006-5p	-	10	9	-	TATGTCTTTGGTAGATTGAGGATAAGATGGAAGGGAAATATCATCTGTTGTCAAAATTTCATCATCATCTTCATTTATGTTAGATGATGGACGTGT	((((((..(((....((((.((((.(((((.(......).))))))))).))))....))).((((((((.((....))..)))))))))))))).	-0.967632	GTAGATTGAGGATAAGATGGAA	-	22	0
J3-m0007	Minc_Contig1489:7970:8055:-	-41.2	J3-m0007-5p	J3-m0007-3p	11	6	5	CCAAAATTTCAGTCTAAATTCACTGTCTTGGTTTCAAACGTTGTTTGGCCGTACCAAGACATTGAATTTGGACTGAAATTGGTTTT	(((..(((((((((((((((((.(((((((((.((((((...))))))....))))))))).))))))))))))))))))))....	-0.922895	AGTCTAAATTCACTGTCTTGGT	CAAGACATTGAATTTGGACTGA	22	22
J3-m0008	Minc_Contig1553:8383:8464:-	-24.1	J3-m0008-5p	-	11	10	-	CTCCTTGCTTAGGCTCCGAGTCGCACATCCTTTGTCCCGTTTCCTAGCCGATTGGAGTTGCCTTCGCAGTTTGAGGGAGATT	...(((.((((((((.((((..(((..(((...(((..(((....))).))).)))..))).)))).)))))))).)))...	-0.795652	AGGCTCCGAGTCGCACATCCTTT	-	23	0
J3-m0009	Minc_Contig15:46832:46921:-	-40.1	J3-m0009-5p	-	21	21	-	TTTCCGTACTTGGCTCAAAGTTGGACAATTTATATGTTAATCGAAAGAGCTCGTTGATAAATTGTCCATTTTTGAACCAATTACGGAAAG	((((((((.((((.((((((.(((((((((((((((....((....))...)))..)))))))))))).)))))).)))).)))))))).	-0.715789	TGGCTCAAAGTTGGACAATTTA	-	22	0
J3-m0010	Minc_Contig1625:3689:3772:+	-24.12	J3-m0010-5p	-	21	21	-	AATGGGGGGATGTCCTGATGAATCAAACGCTGCAAAATTTTTTCAAAATTGCGGTTTGCTTCATACTGAACGTTTCTGCCATTG	(((((((..((((.(..(((((.(((..(((((((.............)))))))))).)))))...).))))..)).))))).	-0.731579	TGTCCTGATGAATCAAACGCTGCA	-	24	0
J3-m0011	Minc_Contig1783:7242:7335:-	-39.2	J3-m0011-5p	-	93	93	-	ATTGATCCGCACTTGTAGTGGTGTAAGCTTGTTTTGTAAAAGCAATTTTGTTGCGCCCAGGCAAATAAGCTCGCTTCTACAGGCGTGGGTCTTC	...(((((((.(((((((.((((..(((((((((.((....(((((...)))))......))))))))))))))).))))))).)))))))...	-0.893023	ACTTGTAGTGGTGTAAGCTTGTT	-	23	0
J3-m0012	Minc_Contig1871:3778:3873:-	-30	-	J3-m0012-3p	47	-	47	CTTCGAGGCGGAATCCGGCTATCAATTCGCGCGGTTCCCCGTCCACAAGATTGCGAAGCAAAGTGAGTTTCTCGATGTCGGACCCTGAACTCGAGT	.((((((.(((..((((((.((((((((((..(.(((.(.(((.....))).).))).)...)))))))....)))))))))..)))..)))))).	-0.515909	-	GAGTTTCTCGATGTCGGACCCT	0	22
J3-m0013	Minc_Contig18:81349:81441:-	-59	J3-m0013-5p	J3-m0013-3p	6	5	1	TATTGTCGAATCCGGGACGTCATGGTATAGTTCGACTCAGCTCGTTGAGGTGCATCGAACCATGCCATGGCGTCCCGGATTTGATAACTTTAA	..((((((((((((((((((((((((((.((((((..((.(((...))).))..)))))).))))))))))))))))))))))))))......	-0.525581	TCCGGGACGTCATGGTATAGTT	CATGCCATGGCGTCCCGGATTTG	22	23
J3-m0014	Minc_Contig1973:1641:1718:-	-25.4	J3-m0014-5p	-	14	14	-	GTCTTACTATATAAAGTTCGAGTGCAGCAGAAAAAATTAAATTTGGTTTCAGTTCTCTCGAACTTTAAATAGTAGATT	((((.(((((.(((((((((((.(.(((.((((.((......))..)))).)))).))))))))))).))))))))).	-0.463415	ATAAAGTTCGAGTGCAGCAGAAA	-	23	0
J3-m0015	Minc_Contig1980:3409:3494:+	-28.97	J3-m0015-5p	-	5	5	-	CCATAAAATCAGTCCTTCTTTGTGCTGCTTGGCTTTTTTTAAAAATTATATGTCCAAGCTGCCCAATTGAATGACTGATTTTTTGA	.((.((((((((((.(((.(((.((.(((((((..................).)))))).)).)))..))).)))))))))).)).	-1.29091	AGTCCTTCTTTGTGCTGCTTG	-	20	0
J3-m0016	Minc_Contig1980:2720:2813:-	-30.87	-	J3-m0016-3p	22	-	22	CCACCATAAAATCAGCCCTTCAATGTGCTGCTTTTGGCTATTTTAAAAATTATATTGCGTCAAGCTGCTCAGTTGAAAGGCTGACTTTTGGGTG	.((((.(((((((((((.((((((..((.((((...((..................))...)))).))...)))))).)))))).)))))))))	-0.911628	-	CAAGCTGCTCAGTTGAAAGGCTGA	0	24
J3-m0017	Minc_Contig208:23871:23967:-	-27.4	J3-m0017-5p	-	34	34	-	ATTTCCTTATGATGGTCGATGGTTGAGTGGTTAGGTTGACTGACTCCACTCACTTGAATATGTAGGTGGTGCTGGGTTCGAATCCAGGGCTGGATTT	.....(((((.(((.(((..(((.((((((((((.....))))..)))))))))))).)))))))).(((.((((((....)))))).)))......	-0.911628	GATGGTCGATGGTTGAGTGGTTA	-	23	0
J3-m0018	Minc_Contig223:13227:13315:+	-27.6	-	J3-m0018-3p	6	-	6	CGAGATTTGCAAGTCATGGAAACTCGACGGTGGGCGCGTCGTTGTTTAGACGGTAAGAATAATCTCATCGTTGTTCGGTGGTGGGTCTC	.((((((..(....(((.(((...(((((((((((.((((........)))))..........))))))))))))).))))..))))))	-1.58065	-	TAATCTCATCGTTGTTCGGT	0	20
J3-m0019	Minc_Contig2309:8487:8565:-	-21.4	J3-m0019-5p	-	10	10	-	ATTTCCTTTTGTTGGTCGGTGGTTGAGTGGTTAGGTTAACTGACTTCACCAGCTATTCTAGCTATTTTGATAGGGATGT	...(((((..(((((...(((((((.((((((((.....)))))..)))))))))).))))).........)))))...	-0.986667	GTTGGTCGGTGGTTGAGTGGTTA	-	23	0
J3-m0020	Minc_Contig2353:8861:8944:+	-27.2	J3-m0020-5p	-	113	113	-	TTGACAAAAAAACTTACGGACATATTTTTGCGGGAGGATGGAGAGGTATAGAGTCCGCAAAATCTGTCCGCAAGTCGCTGTCTG	..((((.....((((.((((((...(((((((((...(((......)))....)))))))))..)))))).))))...))))..	-0.968182	AACTTACGGACATATTTTTGCG	-	22	0
J3-m0021	Minc_Contig2768:5461:5559:+	-28	J3-m0021-5p	-	9	9	-	ATTTTCTTTTGTTGGTCGGTGGTTGAGTGGTTAAGTTGACTGACTTAACCCATTTAGCTATTTTGATAGGGATGTGGTTCGAATCCATTGATGGAAATG	((((((...(((..(..((((((((((((((((((((....))))))).))))))))))))))..))).((((.........))))......)))))).	-0.986667	GTTGGTCGGTGGTTGAGTGGTTA	-	23	0
J3-m0022	Minc_Contig280:33067:33148:-	-29.5	J3-m0022-5p	J3-m0022-3p	6218	6178	40	CAAACAAAGGACGAATCGTTTGCACATCGGTGTTTTTATGTTATCGCAAAACATCGATATGCAGGTTCGCCCTTTTTTGATT	((((.(((((.((((((...((((.((((((((((...(((....))))))))))))).)))))))))).)))))))))...	-0.56875	ACGAATCGTTTGCACATCGGTGTT	CATCGATATGCAGGTTCGCCC	24	20
J3-m0023	Minc_Contig2867:337:424:-	-23.5	J3-m0023-5p	-	34	34	-	CCTTCCTTATGATGGTCGATGGTTGAGTGGTTAGTGGACTGACTTCACTCACTTGAATATTTTGGAAGTGATGGGGTCAAATCCAGGG	.(((((....((((.(((..(((.((((((((((....)))))..))))))))))).))))..)))))...((((......))))...	-1.71389	GATGGTCGATGGTTGAGTGGTTA	-	23	0
J3-m0024	Minc_Contig294:16721:16798:-	-18.1	-	J3-m0024-3p	16	-	16	TTAAATCCACTGTGTTTGGGTCCTTTAATGTTGTTCCATTAAAGGTAGATAGTTGGGATAAAATGGCAGCGGTTAATT	......((.((((..((..(((((....((((...((......))..))))...)))))..))..)))).))......	-0.98913	-	GTAGATAGTTGGGATAAAATGGCA	0	24
J3-m0025	Minc_Contig3052:5999:6091:-	-21	-	J3-m0025-3p	56	-	56	AAGTAATTTTAACGTTCTTTGTGGTTAAGTTGGTAGTGAATTTGATTATTTTATTTTGTTGCTCGCTTAATCTACTGAACTAATTAAATAACT	.(((.((((....((((...((((((((((.(((((..((..(((.....))).))..))))).)))))).)))).)))).....)))).)))	-0.875	-	TGCTCGCTTAATCTACTGAACTAA	0	24
J3-m0026	Minc_Contig313:20041:20133:+	-22.7	-	J3-m0026-3p	109	-	108	CATAGCCGGTCGTTTGGGTTGATGATTCGGACGATTGATCTACACCTTGCTGTGACAACATGTTCTTGATCGTTGACGCAACCACCTTGAGTA	.......(((.(((.(.((..((((((.(((((.(((.((.(((......))))))))..)))))..))))))..)).)))).))).......	-0.831818	-	GTTCTTGATCGTTGACGCAACC	0	22
J3-m0027	Minc_Contig3195:6844:6932:+	-36.77	J3-m0027-5p	-	272	272	-	CCAAATGTTCAGGCTGAAGCGTTTTGGAATATTCTGCGCCAATTTAAAAAACAGAGCAATATTGCACTCGTTTCGGCCTGAGCTTTGGT	(((((.(((((((((((((((...((.(((((..(((..................)))))))).))..)))))))))))))))))))).	-0.8375	AGGCTGAAGCGTTTTGGAATATT	-	23	0
J3-m0028	Minc_Contig320:8336:8434:-	-26.7	-	J3-m0028-3p	9	-	9	TGGAGTTTCGTAAGCGTCCTTTTGTGAACTCCGCAGAGTATAGAATGTAGGCAAGCGCTGATATAGGGGAGTTCCGGATTGGGAGACGTCTTCCCTCCG	.((((....(.(((((((((((((.(((((((.(...((((........(((....))).)))).).)))))))))))...)).)))).))).))))).	-0.566038	-	GGAGTTCCGGATTGGGAGACGT	0	22
J3-m0029	Minc_Contig325:27481:27557:+	-20.12	J3-m0029-5p	-	18	18	-	AAAAACAAACAAGTGGCCTCGTGGTGTAGTTGGTTATCACGTCAGTCTAACACACTGAAGGTCGCCAGTTCGAGTCT	.....(.(((..(((((((..((((((.(((((.............))))))))))).)))))))..))).).....	-0.929211	AAGTGGCCTCGTGGTGTAGTTGG	-	23	0
J3-m0030	Minc_Contig3305:1863:1958:-	-34.3	-	J3-m0030-3p	17	-	17	TAGCGTCAGCGAGTTCTGGGATTTTTTATGTTGGTAGAGTCACATGTACTTTTAACTATAACCTCCCAACATTTTAATCTCAGCGCTTGCGCGCAA	..((((..((((((.((((((((....(((((((.((.((.....((.......))....)))).)))))))...)))))))).))))))))))..	-0.674194	-	CCAACATTTTAATCTCAGCGC	0	20
J3-m0031	Minc_Contig3357:4161:4244:+	-45.5	J3-m0031-5p	J3-m0031-3p	58	56	2	GATTGCGACCAGGCGTCGTCTCCGGCGGTTTCGAGTTAACAGTAAAAGCTGAAGCCGTAGGAGACGTCGTTAGGTTGCCTTCTC	((..((((((..(((.(((((((.((((((((.((((.........)))))))))))).))))))).)))..))))))..))..	-1.49118	AGGCGTCGTCTCCGGCGGTTTC	AGCCGTAGGAGACGTCGTTAGG	22	22
J3-m0032	Minc_Contig3732:1834:1917:+	-24.12	J3-m0032-5p	-	21	21	-	AATGGGGGGATGTCCTGATGAATCAAACGCTGCAAAATTTTTTCAAAATTGCGGTTTGCTTCATACTGAACGTTTCTGCCATTG	(((((((..((((.(..(((((.(((..(((((((.............)))))))))).)))))...).))))..)).))))).	-1.42187	TGTCCTGATGAATCAAACGCTGCA	-	24	0
J3-m0033	Minc_Contig373:11126:11218:-	-22.6	J3-m0033-5p	J3-m0033-3p	109	1	108	CATAGACGGTCATTTGGGTTGATGATCCGGACGATTGATCTACATCTTGCCGTGACAACATGTTCTTGATCGTTGACGCAACCACCTTGAGTA	.......(((...(((.((..((((((.(((((.(((.((.((........)))))))..)))))..))))))..)).)))..))).......	-0.819459	TTGGGTTGATGATCCGGACGA	GTTCTTGATCGTTGACGCAACC	20	22
J3-m0034	Minc_Contig3740:367:450:-	-24.12	J3-m0034-5p	-	21	21	-	AATGGGGGGATGTCCTGATGAATCAAACGCTGCAAAATTTTTTCAAAATTGCGGTTTGCTTCATACTGAACGTTTCTGCCATTG	(((((((..((((.(..(((((.(((..(((((((.............)))))))))).)))))...).))))..)).))))).	-0.608889	TGTCCTGATGAATCAAACGCTGCA	-	24	0
J3-m0035	Minc_Contig37:33326:33425:-	-36.6	-	J3-m0035-3p	51	-	51	TTAGTCGTTTACCCTGTAGTCCCGAGCCGTTTGAGAGAGACGTTACTTAAAACGTTGTTTGAAACCAAACGGAACTCGAGATGGGGAAGACGATTAGAAA	((((((((((.((((...(((.(((((((((((.(((.((((((......)))))).))).....)))))))..)))).))))))).))))))))))...	-0.5875	-	AACGGAACTCGAGATGGGGAAGA	0	23
J3-m0036	Minc_Contig3822:2299:2382:-	-56.8	-	J3-m0036-3p	100	-	98	TCCATGTTTTGACTGACCGTGTCTGTCCGTGTTTTGATGGCTCTTCAGGCAAAACGCGGACAGACACGGCCAGTCAAAACACGG	.((.(((((((((((.((((((((((((((((((((.(((....)))..)))))))))))))))))))).))))))))))).))	-1.30688	-	AACGCGGACAGACACGGCCAGT	0	22
J3-m0037	Minc_Contig387:18717:18800:-	-24	J3-m0037-5p	-	10	10	-	TTGTTAAGTTAAGTGGTGGATGGTTGAGTGGTTAAGTTTCTAGACTTTAACTAGCGACCATTTTAGCATTGCTAGGTTCGACTC	..((..(..(.((..(((((((((((..((((((((((....))).))))))).))))))))....)))..)).)..)..))..	-0.824138	AAGTGGTGGATGGTTGAGTGGTT	-	23	0
J3-m0038	Minc_Contig40:18157:18224:-	-20.9	J3-m0038-5p	J3-m0038-3p	42	3	39	TCAGTGGTGTTGGCCGCCTTCCACTAATGAAGCTTTCCTTTGTTGGTGTTAGGTGAAATTTCAGTTGC	.((((((.(((...(((((..((((((..(((.....)))..))))))..))))).))).))).))).	-1.15667	TGGCCGCCTTCCACTAATGAAGC	TTTGTTGGTGTTAGGTGAAA	23	20
J3-m0039	Minc_Contig422:9893:9970:-	-23.9	J3-m0039-5p	-	24	24	-	TAGGATCACAAGCCTTATCAACTGCGATTACATTGTAATTAAAGATTGTATCACAGTTCGATATGGCCTCTGATCTAG	..((((((...(((.(((((((((.(((.(((.(.(......).).)))))).))))).)))).)))...))))))..	-0.812368	AGCCTTATCAACTGCGATTACA	-	22	0
J3-m0040	Minc_Contig422:10030:10120:-	-38.4	J3-m0040-5p	-	110	110	-	TAGTTCTTGGATGGGTGTGCCTCTCCAGTCGTGTTTTTGGCCTAGTGCCACTATTTGGCTCATGACTAGATCCACACTCATCTAAGCACTT	.(((.((((((((((((((..(((..(((((((.....((((.((((....)))).))))))))))))))..)))))))))))))).))).	-0.873611	ATGGGTGTGCCTCTCCAGTCGTG	-	23	0
J3-m0041	Minc_Contig4273:3045:3121:-	-18.16	J3-m0041-5p	-	8	8	-	CACCGGATCGACTCCGCCACTGGGAAGTTAATTATTTTTAAAAAATGGCTTTTTGGCATGTGGTGTTTTGTCTTGTA	.((.((((.(((.((((..(..((((((((...............))))))))..)...)))).)))..)))).)).	-1.29355	ACTCCGCCACTGGGAAGTTAA	-	20	0
J3-m0042	Minc_Contig4300:97:180:+	-24.12	J3-m0042-5p	-	21	21	-	AATGGGGGGATGTCCTGATGAATCAAACGCTGCAAAATTTTTTCAAAATTGCGGTTTGCTTCATACTGAACGTTTCTGCCATTG	(((((((..((((.(..(((((.(((..(((((((.............)))))))))).)))))...).))))..)).))))).	-0.709412	TGTCCTGATGAATCAAACGCTGCA	-	24	0
J3-m0043	Minc_Contig4312:5325:5409:+	-29.6	-	J3-m0043-3p	79	-	79	GATAGTTGCCAGTTAAGTGAATATCTTGCCACAAGCTATTAAAAATAGAATATCTTGTGCAGGATTCGCTTAGACTGGATCTTAT	...((...((((((((((((..(((((((.(((((.((((........)))).)))))))))))))))))).))))))..))...	-0.709412	-	CTTGTGCAGGATTCGCTTAGAC	0	22
J3-m0044	Minc_Contig43:50548:50624:+	-19	J3-m0044-5p	-	5	5	-	TTCAGGGCGTATAGATGTTGATTGTTTCTCGGTAATTTGAAATAGCATTTCAGCATCAGTTACAGAAAGTTTTGGAA	(((((((((((..((((((((.((((..((((....))))...))))..))))))))...))).....)))))))).	-0.709412	ATAGATGTTGATTGTTTCTCGG	-	22	0
J3-m0045	Minc_Contig4530:3110:3186:-	-20.12	J3-m0045-5p	-	18	18	-	AAAAACAAACAAGTGGCCTCGTGGTGTAGTTGGTTATCACGTCAGTCTAACACACTGAAGGTCGCCAGTTCGAGTCT	.....(.(((..(((((((..((((((.(((((.............))))))))))).)))))))..))).).....	-0.709412	AAGTGGCCTCGTGGTGTAGTTGG	-	23	0
J3-m0046	Minc_Contig4689:1490:1572:-	-24.2	J3-m0046-5p	-	21	21	-	AATGGGGGGATGTCCTGATGAATCAAACGCTGCAAAATTTTTTCAAATTGCGGTTTGCTTCATACTGAACGTTTCTGCCATTG	(((((((..((((.(..(((((.(((..(((((((............)))))))))).)))))...).))))..)).))))).	-0.711765	TGTCCTGATGAATCAAACGCTGCA	-	24	0
J3-m0047	Minc_Contig4703:4241:4324:+	-20	-	J3-m0047-3p	6	-	6	TAGTACTTGAAGATCAGTTTGAATTGCCCTCTCCCGTTGATTGCGCACAGCTCGGTAGACGGTCGACATCTGGATCAAGTGGTC	...(((((((...((((..((....(((.(((.(((......((.....)).))).))).)))...)).)))).)))))))...	-0.709412	-	TCGGTAGACGGTCGACATCTGGA	0	23
J3-m0048	Minc_Contig474:23410:23493:+	-24.12	J3-m0048-5p	-	21	21	-	AATGGGGGGATGTCCTGATGAATCAAACGCTGCAAAATTTTTTCAAAATTGCGGTTTGCTTCATACTGAACGTTTCTGCCATTG	(((((((..((((.(..(((((.(((..(((((((.............)))))))))).)))))...).))))..)).))))).	-0.694545	TGTCCTGATGAATCAAACGCTGCA	-	24	0
J3-m0049	Minc_Contig475:5625:5714:-	-19	-	J3-m0049-3p	109	-	108	AGCCGATCGTTTGGGTTGATGATACGAACAATTGACCTACACCTTGCTGTGACAACATGTTCTTGATCGTTGACGCAACCACCTTGAGTA	.(((((..(.(((.((..(((((..(((((.(((...((((......)))).)))..)))))...)))))..)).))).)...))).)).	-0.623226	-	GTTCTTGATCGTTGACGCAACC	0	22
J3-m0050	Minc_Contig493:13725:13798:+	-18.2	J3-m0050-5p	-	73	73	-	ATTTGGGTAGACTGGATCGGCGTTTCGGGTTGATTGGTTAGATGAAAAGGCCTGACTGAGATTCTACTCTAAAA	.((((((((((((.(.(((((.(((((..((((....)))).)))))..))).)).).))..))))).))))).	-0.709412	ACTGGATCGGCGTTTCGGGTTGA	-	23	0
J3-m0051	Minc_Contig494:23983:24066:-	-22.92	J3-m0051-5p	-	21	21	-	AATGGGAGGATGTCCTGATGAATCAAACGCTGCAAAATTTTTTCAAAATTGCGGTTTGCTTCATACTGAACGTTTCTGCCATTG	(((((.(((((((.(..(((((.(((..(((((((.............)))))))))).)))))...).))).)))).))))).	-0.709412	TGTCCTGATGAATCAAACGCTGCA	-	24	0
J3-m0052	Minc_Contig51:37704:37785:+	-19.32	J3-m0052-5p	-	21	21	-	AAAAAGGGGATGTCCTGATGAATCAAACGCTGCAAAATTTTTTCAAAATTGCGGTTTGCTTCATACTGAACGTTTCTGCCAT	.....((..((((.(..(((((.(((..(((((((.............)))))))))).)))))...).))))..)).....	-0.709412	TGTCCTGATGAATCAAACGCTGCA	-	24	0
J3-m0053	Minc_Contig52:27829:27915:+	-50.7	J3-m0053-5p	J3-m0053-3p	42	6	36	TGTCACCGTCCAAATTACATTCCTGTCCAAATCAATTTTGCCGGCCGAATTATATTTGGACAAGAATGTAATTTGGACGGTGACATT	((((((((((((((((((((((.(((((((((.(((((.(....).)))))..))))))))).))))))))))))))))))))))..	-0.558889	CAAATTACATTCCTGTCCAAATC	TTTGGACAAGAATGTAATTTGGA	23	23
J3-m0054	Minc_Contig5591:154:252:+	-45.5	J3-m0054-5p	J3-m0054-3p	42	38	4	TTTATTTTAATTTTCCCCTTTTTTCTCTCTTTGTTTTTCTGATCAACATCAGAAAATCTGTGGCCAAAGAGGGGAAAAGGGGGGAAATTAAAAAGAAAA	(((.(((((((((((((((((((((((((((((.(((((((((....)))))))))........))))))))))))))))))))))))))))).)))..	-0.558889	TTTTCCCCTTTTTTCTCTCTTTG	AAGAGGGGAAAAGGGGGGAAATT	23	23
J3-m0055	Minc_Contig5743:1049:1141:+	-31.8	J3-m0055-5p	-	7	6	-	TGCGCACAGCTCGGTAGACGGTCGACATCTGGATCAGGTGGTCGTTCTGGATCAGGTTTCTGATGGCGATCTCTATGGCCGCATATGTGCCAG	((.(((((...(((((((.(((((.((((.(((.(...(((((......))))).).))).)))).))))))))...))))....))))))).	-0.923333	TCGGTAGACGGTCGACATCTGGA	-	23	0
J3-m0056	Minc_Contig5808:2887:2971:-	-23.7	-	J3-m0056-3p	6	-	6	AGATTACTTGAAGATCAGTTTGAATTGCCCTCTCCCGTTGATTGCGCACAGCTCGGTAGACGGTCGACATCTGGATCAGGTGGTC	.((((((((((...((((..((....(((.(((.(((......((.....)).))).))).)))...)).)))).))))))))))	-0.8575	-	TCGGTAGACGGTCGACATCTGGA	0	23
J3-m0057	Minc_Contig590:8154:8253:+	-20.5	-	J3-m0057-3p	8	-	8	CTATCGGTGGCTAAGTAAATTTCGGCCAATTTTTCATGCGAGTCGGGACGGAAAGGTATGTCCTCTAAAAGTCGGTCAGTAGGTAGGTTTAGCTCGATCT	..((((..((((((((..(((((((((.((((((......((..((((((........)))))))))))))).)))).).))))..))))))))))))..	-0.646429	-	AAAGTCGGTCAGTAGGTAGGTTT	0	23
J3-m0058	Minc_Contig59:15115:15196:+	-29.5	J3-m0058-5p	J3-m0058-3p	6218	6178	40	CAAACAAAGGACGAATCGTTTGCACATCGGTGTTTTTATGTTATCGCAAAACATCGATATGCAGGTTCGCCCTTTTTTGATT	((((.(((((.((((((...((((.((((((((((...(((....))))))))))))).)))))))))).)))))))))...	-0.781875	ACGAATCGTTTGCACATCGGTGTT	CATCGATATGCAGGTTCGCCC	24	20
J3-m0059	Minc_Contig6341:3975:4059:+	-30.32	J3-m0059-5p	J3-m0059-3p	36	14	22	GCAGGAGGACGGGGTCTGGCTTGGTTCTCATCTAGTATATACTTAGAAAACTGATGAGATCATACCAGATCACATTCGCTTGTTA	(((((.(((.(.(((((((..((((.((((((.(((.............)))))))))))))..))))))).).))).)))))..	-1.10435	GGGGTCTGGCTTGGTTCTCATC	TGAGATCATACCAGATCACAT	22	20
J3-m0060	Minc_Contig640:8455:8538:+	-24.12	J3-m0060-5p	-	21	21	-	AATGGGGGGATGTCCTGATGAATCAAACGCTGCAAAATTTTTTCAAAATTGCGGTTTGCTTCATACTGAACGTTTCTGCCATTG	(((((((..((((.(..(((((.(((..(((((((.............)))))))))).)))))...).))))..)).))))).	-1.32903	TGTCCTGATGAATCAAACGCTGCA	-	24	0
J3-m0061	Minc_Contig6473:2344:2442:-	-30.8	J3-m0061-5p	-	10	10	-	ATTTCCTTTTGTTGGTCGGTGGTTGAGTGGTTAGGTTGCCTGACTTAACTCATTTAGCTATTTTGATAGGGATGTGGTTCGAATCCATGGATGGAAATG	((((((.(((((..(..((((((((((((((((((((....)))))))).)))))))))))))..)))))...((((.......))))....)))))).	-0.547727	GTTGGTCGGTGGTTGAGTGGTTA	-	23	0
J3-m0062	Minc_Contig648:3928:4018:-	-18.3	J3-m0062-5p	J3-m0062-3p	182	49	131	TTTAATTAAAGAGCAATGAAGAAATATTTGACTAGAGTCTCAGAAAAATAATTTTGTTGAAAATTTTAAAGTCGGAGCTCTTTGAAAAGAT	.....(((((((((..(((.(((((.((..((.(((((............)))))))..)).)))))....)))..)))))))))......	-0.790323	GAGCAATGAAGAAATATTTGACTA	AAAATTTTAAAGTCGGAGCTCT	24	22
J3-m0063	Minc_Contig65:54569:54657:-	-41.82	J3-m0063-5p	J3-m0063-3p	31	29	2	AAAATTGCTGCGGACAATTTTTGCGGACTTTTGTTAATAACTAGACTTTTTTGTCAAAAGTCCGCAAGAATTGTCCGCAATTTTTTGCG	........(((((((((((((((((((((((((.(((.............))).)))))))))))))))))))))))))..........	-0.790323	CGGACAATTTTTGCGGACTTTTG	AAAGTCCGCAAGAATTGTCCGCA	23	23
J3-m0064	Minc_Contig6675:962:1041:-	-21.3	J3-m0064-5p	-	79	79	-	ATATATAGATAATGAAATTTTTGGAACTGGGGGTCTTTTTAGACCCCCTTCATTTTAAGTTTTTAGCATTAATATTTTTG	.........(((((.((..(((((((..((((((((....))))))))....)))))))..))...))))).........	-0.5525	AATGAAATTTTTGGAACTGGGGGT	-	24	0
J3-m0065	Minc_Contig6706:1924:2023:+	-35.31	-	J3-m0065-3p	46	-	46	TGCATTTCGAGTTGAGATTTCTAATGAGCATTGTACGCCGCTAGTGAGACAGAAATTGTTTTATGTAAAATGCCCCTCTGAAATCTCAACTCGATTTTGT	.(((..(((((((((((((((....(.(((((.(((.......(((((((((...)))))))))))).))))).)....)))))))))))))))...)))	-0.71875	-	AAATGCCCCTCTGAAATCTCAAC	0	23
J3-m0066	Minc_Contig6709:1473:1560:-	-34.7	J3-m0066-5p	-	23	23	-	AAAGGGTTGTTCGGGTTTTAAAGCAGCGAATATTTAAATATTTAAATTATGGCTATTCGTTGTTTCTGAAACCTGAACTGCGCCTTTT	(((((((.((((((((((((((((((((((((.((((((......))).))).)))))))))))).)))))))))))).)).))))).	-0.66875	TCGGGTTTTAAAGCAGCGAATA	-	22	0
J3-m0067	Minc_Contig6750:32:105:+	-18.9	J3-m0067-5p	-	10	10	-	ATTTCATTTTGTTGGTCGGTGGTTGAGTGGTTAGGTTAACTGACTTCACCCATCTAGCTATTTTGATAGGGATG	((..((((....((((.(((((.(((..((((((.....))))))))).)))))..))))....))).)..)).	-0.727273	GTTGGTCGGTGGTTGAGTGGTTA	-	23	0
J3-m0068	Minc_Contig69:54575:54658:+	-22.05	J3-m0068-5p	-	5	5	-	CGTCACGGCCAAAAAGAGTCAATACATCGCCGAAGCTCAAATTACCAACAGCGATATTTTGACCCTTTTTTTTTCGTCGCGACA	.(((.((((.((((((.(((((...(((((....................)))))...))))).)))))).....)))).))).	-0.75122	AAAAAGAGTCAATACATCGCCG	-	22	0
J3-m0069	Minc_Contig7089:458:542:-	-27.8	J3-m0069-5p	-	113	113	-	ATTGACAAAAAACTTACGGACATATTTTTGCGGGAGGATGGAGAGGTATAGAGTCCGCAAAATCTGTCCGCAAGTCGCTGTCTGT	...((((....((((.((((((...(((((((((...(((......)))....)))))))))..)))))).))))...))))...	-0.63	AACTTACGGACATATTTTTGCG	-	22	0
J3-m0070	Minc_Contig7211:1923:2017:-	-27.7	-	J3-m0070-3p	18	-	18	CCAAAATTATGCCCGTGAATAATTCTTCGGTTACCGTGAATTTTTTTTTCAAAATATGTCGGTCACCGGGAATTTATTCATGAGTATATATTATT	.......(((((.(((((((((((((.((((.((((...(((((......)))))....)))).)))))))).))))))))).))))).......	-0.736842	-	TCACCGGGAATTTATTCATGAGT	0	23
J3-m0071	Minc_Contig7447:1141:1235:+	-25.02	-	J3-m0071-3p	16	-	15	TCTGAAAAATCTTTAAATATTGTAAAGCTTATACATAGCCATTTATTTCCTAAGGCTGTGCAGTAGGCGGTGTGGTGTAATAGATAAAACATCAG	.((((...((((....((((..((..((((((.(((((((.............)))))))..))))))..))..))))...))))......))))	-0.523529	-	AGTAGGCGGTGTGGTGTAATAGAT	0	24
J3-m0072	Minc_Contig7612:832:915:+	-24.12	J3-m0072-5p	-	21	21	-	AATGGGGGGATGTCCTGATGAATCAAACGCTGCAAAATTTTTTCAAAATTGCGGTTTGCTTCATACTGAACGTTTCTGCCATTG	(((((((..((((.(..(((((.(((..(((((((.............)))))))))).)))))...).))))..)).))))).	-0.523529	TGTCCTGATGAATCAAACGCTGCA	-	24	0
J3-m0073	Minc_Contig7768:626:725:+	-22	-	J3-m0073-3p	5	-	5	CCGAATTCTTTCAATTAATGCAGTTTAAAGTTTAGTCTAAAAACTTACTTGAAGCCGATCGAGAACGAGAAGAATTTGTTGGTTGAGTAGAATTTGTTGT	.(((((((((((((((((((.(((((.((((((.......)))))).(((((......)))))........)))))))))))))))).))))))))....	-0.875	-	AGAAGAATTTGTTGGTTGAGTAG	0	23
J3-m0074	Minc_Contig776:18820:18899:+	-24.5	J3-m0074-5p	J3-m0074-3p	11	5	6	TCAACTCGACGCTTTTTGGGTAAGATTTGCTATGTTCAAAGTTCGAGTGAATTTTACCCAGATTACGAGATATCTGGTTG	.(((((.((..((((((((((((((((..((.((.........))))..)))))))))))))....)))...)).)))))	-0.585806	TTTTTGGGTAAGATTT	ATTTTACCCAGATTACGAGA	6	20
J3-m0075	Minc_Contig791:15650:15748:+	-26.7	-	J3-m0075-3p	9	-	9	TGGAGTTTCGTAAGCGTCCTTTTGTGAACTCCGCAGAGTATAGAATGTAGGCAAGCGCTGATATAGGGGAGTTCCGGATTGGGAGACGTCTTCCCTCCG	.((((....(.(((((((((((((.(((((((.(...((((........(((....))).)))).).)))))))))))...)).)))).))).))))).	-0.445652	-	GGAGTTCCGGATTGGGAGACGT	0	22
J3-m0076	Minc_Contig793:15128:15218:+	-25.75	J3-m0076-5p	-	5	5	-	CCATAAAATCAGTCCTTCTTTGTGCTGCTTGGCTTTTTTTAAAAATTATATATGTCCAAGCTGCCCAATTGAATGACTGACTTTTTGAGGT	((.(((((((((((.(((.(((.((.(((((((....................).)))))).)).)))..))).))))))..))))).)).	-0.573684	AGTCCTTCTTTGTGCTGCTTG	-	20	0
J3-m0077	Minc_Contig793:14444:14537:-	-31.45	-	J3-m0077-3p	22	-	22	CCACCATAAAATCAGCCCTTCAATGTGCTGCTTTTGGCTATTTAAAAAATTATATTATGTCAAGCTGCTCAGTTGAAAGGCTGACTTTTGGGTG	.((((.(((((((((((.((((((..((.(((..((((....................))))))).))...)))))).)))))).)))))))))	-0.445652	-	CAAGCTGCTCAGTTGAAAGGCTGA	0	24
J3-m0078	Minc_Contig8179:1044:1117:+	-61.7	-	J3-m0078-3p	62	-	62	CAAATGTCCAGCTCGTCCTCCACATGTCTGCAGAAAGTCATTTGCGGACATGTGGAGGACGAGCTGGATATTTA	.(((((((((((((((((((((((((((((((((......))))))))))))))))))))))))))))))))).	-0.611538	-	TGCGGACATGTGGAGGACGAGC	0	22
J3-m0079	Minc_Contig820:8553:8637:+	-29.6	-	J3-m0079-3p	79	-	79	GATAGTTGCCAGTTAAGTGAATATCTTGCCACAAGCTATTAAAAATAGAATATCTTGTGCAGGATTCGCTTAGACTGGATCTTAT	...((...((((((((((((..(((((((.(((((.((((........)))).)))))))))))))))))).))))))..))...	-1.31111	-	CTTGTGCAGGATTCGCTTAGAC	0	22
J3-m0080	Minc_Contig824:10512:10591:+	-24.5	J3-m0080-5p	J3-m0080-3p	11	5	6	TCAACTCGACGCTTTTTGGGTAAGATTTGCTATGTTCAAAGTTCGAGTGAATTTTACCCAGATTACGAGATATCTGGTTG	.(((((.((..((((((((((((((((..((.((.........))))..)))))))))))))....)))...)).)))))	-0.613333	TTTTTGGGTAAGATTT	ATTTTACCCAGATTACGAGA	6	20
J3-m0081	Minc_Contig845:12471:12559:-	-35.07	J3-m0081-5p	-	272	272	-	CCATATGTTCAGGCTGAAGCGTTTTGGAATATTCTGCGCCAATTTAAAAAACAGAGCAATATTGCACTCGTTTCGGCCTGAGCTTTGGT	(((...(((((((((((((((...((.(((((..(((..................)))))))).))..)))))))))))))))..))).	-0.47619	AGGCTGAAGCGTTTTGGAATATT	-	23	0
J3-m0082	Minc_Contig847:198:281:+	-24.12	J3-m0082-5p	-	21	21	-	AATGGGGGGATGTCCTGATGAATCAAACGCTGCAAAATTTTTTCAAAATTGCGGTTTGCTTCATACTGAACGTTTCTGCCATTG	(((((((..((((.(..(((((.(((..(((((((.............)))))))))).)))))...).))))..)).))))).	-0.551163	TGTCCTGATGAATCAAACGCTGCA	-	24	0
J3-m0083	Minc_Contig884:4175:4267:+	-35	-	J3-m0083-3p	9	-	9	GTTCTGCTGCTCACTGGGTGTTTAGTCCAGTCCACCTTTAAATGCAATTTCACTTTGTTGGTGACTAGACAAACAACTAGTGAGTTGCGTTCT	.....((.(((((((((.(((((.(((.((((.(((..((((((......)).))))..))))))).)))))))).))))))))).)).....	-0.998966	-	TGACTAGACAAACAACTAGTGA	0	22
J3-m0084	Minc_Contig884:4338:4434:+	-37.7	J3-m0084-5p	-	888	888	-	CCTTATTCCGTGGGGACTTTACATTGTGCAGCGTTAATATTTTTGGTGTACTTTTTGACATCATCGTTGCACATGTTTAGGCCCATCGGAAGATGGT	((...(((((((((..((..((((.((((((((..........((((((........)))))).))))))))))))..)).)))).)))))...)).	-0.703704	TGGGGACTTTACATTGTGCAGCG	-	23	0
J3-m0085	Minc_Contig901:19106:19201:+	-33.5	-	J3-m0085-3p	51	-	51	ATTTTTAGTCGTTTACCCTGTAGTCCCGAGCCGTTTGAGACTATAAAACGTTGTTTGAAACCAAACGGAACTCGAGATGGGGAAGACGATTGAAAA	.(((((((((((((.((((...(((.(((((((((((((((...........)))).....)))))))..)))).))))))).)))))))))))))	-0.595946	-	AACGGAACTCGAGATGGGGAAGA	0	23
J3-m0086	Minc_Contig9064:365:460:-	-21.8	J3-m0086-5p	-	8	8	-	CCTTTGACTTTGGAACAGAGAAGGACGAGAGGACCTTTGCCTGATTGGGATGAGGTTTGGAACATTTTTTTGAATTTTTTGTTCGGACCTTTAATT	.........((.((((((((((...((((((((((...((((.((....)).))))..))....))))))))..)))))))))).)).........	-0.666667	TGGAACAGAGAAGGACGAGAGGAC	-	24	0
J3-m0087	Minc_Contig9108:766:865:+	-20.5	-	J3-m0087-3p	8	-	8	CTATCGGTGGCTAAGTAAATTTCGGCCAATTTTTCATGCGAGTCGGGACGGAAAGGTATGTCCTCTAAAAGTCGGTCAGTAGGTAGGTTTAGCTCGATCT	..((((..((((((((..(((((((((.((((((......((..((((((........)))))))))))))).)))).).))))..))))))))))))..	-0.804687	-	AAAGTCGGTCAGTAGGTAGGTTT	0	23
J3-m0088	Minc_Contig9218:649:733:+	-29.5	J3-m0088-5p	J3-m0088-3p	557	10	547	CTCGTCTAGCCGACTCTGTTGGTTGTAGGTGTTTTTTGAAAAAATTAATCATCACAACCCCCTAGAGTTCGCTAGGTGGAAAATG	.((..(((((.(((((((..((((((.((((....((((.....)))).))))))))))...))))))).)))))..))......	-0.762069	CGACTCTGTTGGTTGTAGGTGTTT	TCACAACCCCCTAGAGTTCGCTAG	24	24
Mi-J4-m0001	Minc_Contig1029:12756:12849:-	-39.2	Mi-J4-m0001-5p	-	148	148	-	ATTGATCCGCACTTGTAGTGGTGTAAGCTTGTTTTGTAAAAGCAATTTTGTTGCGCCCAGGCAAATAAGCTCGCTTCTACAGGCGTGGGTCTTC	...(((((((.(((((((.((((..(((((((((.((....(((((...)))))......))))))))))))))).))))))).)))))))...	-0.921875	ACTTGTAGTGGTGTAAGCTTGTT	-	23	0
Mi-J4-m0002	Minc_Contig1171:7514:7604:+	-21.19	Mi-J4-m0002-5p	Mi-J4-m0002-3p	8	1	7	CGAAATTTAGAGAGCTCTTCGGCGCACTCGGCCTGCTCCCATCTGATAAGGTAAATTTCTGCTAGATTGTAGTCGGACGCTCTGAAATATC	.((.((((..(((((..(((((((((.(((((........((((....))))........))).)).))).)))))).))))).)))).))	-0.921875	AGAGCTCTTCGGCGCACTCGGCCT	TGCTAGATTGTAGTCGGACGCT	24	22
Mi-J4-m0003	Minc_Contig1184:15497:15589:-	-22.1	Mi-J4-m0003-5p	-	14	14	-	TTTTCCTTTTGTTGGTCGGTGGTTGAGTGGTTAGGTTGACTGACTTCACTCACTTGAATATTTTGGTAGTGATGGGTTCTAATCCAGGGCTAG	....((...((((.(..((((..(((..((((((.....)))))))))..))))).))))....))((((..(((((....)))))..)))).	-0.919512	GTTGGTCGGTGGTTGAGTGGTTA	-	23	0
Mi-J4-m0004	Minc_Contig1336:137:220:-	-24.9	-	Mi-J4-m0004-3p	6	-	6	AATCTCTCGGTCTCGACTCTCGGTCTCGACTCTCGAGTTGGTCTCGGTCTCGGGGTTGATTCTCGGTCTCGGTCTCGACTCTCG	......((((..((((..((.((..(((((((.(((((((....))).)))))))))))..)).))..))))..))))......	-0.871053	-	GGGTTGATTCTCGGTCTCGGTC	0	22
Mi-J4-m0005	Minc_Contig13:32596:32674:-	-20.04	-	Mi-J4-m0005-3p	10	-	10	AAAAAATTTGGGCATGACCCGTCCGCACAGTTATTGTACTGTCCCATTGTGCAGAAGGAAGGGGGAGCCTTCCCATACC	.........((((.(..(((.((((((((((..............)))))))....))).)))..))))).........	-0.88	-	TGTGCAGAAGGAAGGGGGAGCC	0	22
Mi-J4-m0006	Minc_Contig140:22439:22522:-	-30.8	Mi-J4-m0006-5p	Mi-J4-m0006-3p	704	23	681	ATTCTCGTCTAGCCGACTCTGTTGGTTGTAGGTGTTTTTAAAAATAATCATCACAACCCCCTAGAGTTCGCTAGGTGGAAAATG	.(((.(..(((((.(((((((..((((((.((((.((........)).))))))))))...))))))).)))))..))))....	-0.861111	AGCCGACTCTGTTGGTTGTAGGTG	TCACAACCCCCTAGAGTTCGCTAG	24	24
Mi-J4-m0007	Minc_Contig1489:7970:8055:-	-41.2	Mi-J4-m0007-5p	Mi-J4-m0007-3p	11	7	4	CCAAAATTTCAGTCTAAATTCACTGTCTTGGTTTCAAACGTTGTTTGGCCGTACCAAGACATTGAATTTGGACTGAAATTGGTTTT	(((..(((((((((((((((((.(((((((((.((((((...))))))....))))))))).))))))))))))))))))))....	-1.39808	AGTCTAAATTCACTGTCTTGGT	CAAGACATTGAATTTGGACTGA	22	22
Mi-J4-m0008	Minc_Contig149:35901:35974:-	-42.6	-	Mi-J4-m0008-3p	5	-	5	TCCGCAAGTTTCGTCCGCAAGTTGTACTATTTTCTGGAAAAAGAAACAGTATGATTTGCGGACAAAACTTGCGG	.((((((((((.((((((((((..((((..(((((......))))).))))..)))))))))).))))))))))	-1.35192	-	AAACAGTATGATTTGCGGACA	0	20
Mi-J4-m0009	Minc_Contig1542:9504:9583:+	-20	Mi-J4-m0009-5p	-	13	13	-	AGGTTATTTTCTTGAAGAATAGTCAACTGCTAACCTCTTTTAAAGGTTTTTTCAGTGTTACATTCTTCATAAAGTAAACA	.(.(((((((..((((((((.((..((((..(((((.......)))))....))))...)))))))))).))))))).).	-0.831818	CTTGAAGAATAGTCAACTGCTA	-	22	0
Mi-J4-m0010	Minc_Contig1549:7447:7529:+	-21.5	Mi-J4-m0010-5p	-	81	81	-	ATATTAATTTTAGCACATTCACGGAGAGTTTTCCTTGTTTATTTTGCCTGGGAAATCTCATAATGTTTGTGCAAAATCGAAGG	...(..(((((.(((((..((..((((.((((((..((.......))..))))))))))....))..))))))))))..)...	-0.8375	TAGCACATTCACGGAGAGTTTTCC	-	24	0
Mi-J4-m0011	Minc_Contig1561:11686:11779:-	-44.8	Mi-J4-m0011-5p	-	6	6	-	ATCCTGAATCGGCGGAATTCAATTGGGTACGGTAGGGGACAACTCAGTCCCGCCGATTCAGTCCCGTGCCAATTCAGTCCCGCCGATTCAGTCC	...((((((((((((.(((.((((((.(((((...(((((......)))))..(......)..))))))))))).))).))))))))))))...	-0.967632	GGCGGAATTCAATTGGGTACGGT	-	23	0
Mi-J4-m0012	Minc_Contig1576:12149:12242:-	-25.6	Mi-J4-m0012-5p	-	11	10	-	AATGTAATTTAGCTTCTTGGTAGCTTAGTCGGTAGAGCATCCGCCAATAACATGAAGGTCGCCAGTTCGATCACTGCCGAGTGGCTTTTATTTT	...((((...((((.((((((((....(((((....((..((..((......))..))..))....)))))..)))))))).)))).))))...	-0.922895	AGCTTCTTGGTAGCTTAGTCGGTA	-	24	0
Mi-J4-m0013	Minc_Contig1625:3689:3772:+	-24.12	Mi-J4-m0013-5p	-	8	8	-	AATGGGGGGATGTCCTGATGAATCAAACGCTGCAAAATTTTTTCAAAATTGCGGTTTGCTTCATACTGAACGTTTCTGCCATTG	(((((((..((((.(..(((((.(((..(((((((.............)))))))))).)))))...).))))..)).))))).	-0.986667	TGTCCTGATGAATCAAACGCTGCA	-	24	0
Mi-J4-m0014	Minc_Contig169:23708:23786:+	-29.6	Mi-J4-m0014-5p	Mi-J4-m0014-3p	11	1	10	GGAAAAAACCGGCATGACCCGTCCGCACAGTGGTTGTACTGTCCCACTGTGCAGAAGGAAGGGGGAGCCTTCCCATACC	((((......(((.(..(((.((((((((((((..........)))))))))....))).)))..))))))))......	-0.986667	GGCATGACCCGTCCGCACAGTGG	TGTGCAGAAGGAAGGGGGAGCC	23	22
Mi-J4-m0015	Minc_Contig169:35687:35765:+	-29	Mi-J4-m0015-5p	Mi-J4-m0015-3p	11	1	10	AAAAAATTTGGGCATGACCCGTCCGCACAGTGGTTGTACTGTCCCACTGTGCAGAAGGAAGGGGGAGCCTTCCCATACC	.........((((.(..(((.((((((((((((..........)))))))))....))).)))..))))).........	-0.819459	GGCATGACCCGTCCGCACAGTGG	TGTGCAGAAGGAAGGGGGAGCC	23	22
Mi-J4-m0016	Minc_Contig1783:7242:7335:-	-39.2	Mi-J4-m0016-5p	-	148	148	-	ATTGATCCGCACTTGTAGTGGTGTAAGCTTGTTTTGTAAAAGCAATTTTGTTGCGCCCAGGCAAATAAGCTCGCTTCTACAGGCGTGGGTCTTC	...(((((((.(((((((.((((..(((((((((.((....(((((...)))))......))))))))))))))).))))))).)))))))...	-0.911628	ACTTGTAGTGGTGTAAGCTTGTT	-	23	0
Mi-J4-m0017	Minc_Contig1805:11139:11219:+	-48.1	Mi-J4-m0017-5p	Mi-J4-m0017-3p	19	7	12	ATCCGAAAGGAATGCCGGCATCCAATTTTTCCTCTCCTCCTCGAATAGAAAGGAAATTGGATGCCGGCATTCCTTTGGATA	((((.(((((((((((((((((((((((((..(((..((...))..)))..))))))))))))))))))))))))))))).	-0.911628	AATGCCGGCATCCAATTTTTCCTC	AAGGAAATTGGATGCCGGCATT	24	22
Mi-J4-m0018	Minc_Contig1871:3778:3873:-	-30	-	Mi-J4-m0018-3p	37	-	36	CTTCGAGGCGGAATCCGGCTATCAATTCGCGCGGTTCCCCGTCCACAAGATTGCGAAGCAAAGTGAGTTTCTCGATGTCGGACCCTGAACTCGAGT	.((((((.(((..((((((.((((((((((..(.(((.(.(((.....))).).))).)...)))))))....)))))))))..)))..)))))).	-0.56875	-	GAGTTTCTCGATGTCGGACCCT	0	22
Mi-J4-m0019	Minc_Contig1931:9379:9457:-	-29.6	Mi-J4-m0019-5p	Mi-J4-m0019-3p	11	1	10	GGAAAAAACCGGCATGACCCGTCCGCACAGTGGTTGTACTGTCCCACTGTGCAGAAGGAAGGGGGAGCCTTCCCATACC	((((......(((.(..(((.((((((((((((..........)))))))))....))).)))..))))))))......	-0.923333	GGCATGACCCGTCCGCACAGTGG	TGTGCAGAAGGAAGGGGGAGCC	23	22
Mi-J4-m0020	Minc_Contig1973:1641:1718:-	-25.4	Mi-J4-m0020-5p	-	7	7	-	GTCTTACTATATAAAGTTCGAGTGCAGCAGAAAAAATTAAATTTGGTTTCAGTTCTCTCGAACTTTAAATAGTAGATT	((((.(((((.(((((((((((.(.(((.((((.((......))..)))).)))).))))))))))).))))))))).	-0.715789	ATAAAGTTCGAGTGCAGCAGAAA	-	23	0
Mi-J4-m0021	Minc_Contig1979:4787:4869:-	-25.9	Mi-J4-m0021-5p	-	10	8	-	GGACTTGCACTGTGTAGGTGACTGGAGCGGGCACAGGAACTGGAGCTGGAGCCGGTACAGGTGGCAAAGCTGGTGCTGGAACA	(..((.(((((((....((.(((.(.((.(((.(((.........)))..))).)).).))).))...)).))))).))..).	-0.731579	TGTGTAGGTGACTGGAGCGGGCA	-	23	0
Mi-J4-m0022	Minc_Contig1980:3409:3494:+	-28.97	Mi-J4-m0022-5p	-	38	38	-	CCATAAAATCAGTCCTTCTTTGTGCTGCTTGGCTTTTTTTAAAAATTATATGTCCAAGCTGCCCAATTGAATGACTGATTTTTTGA	.((.((((((((((.(((.(((.((.(((((((..................).)))))).)).)))..))).)))))))))).)).	-0.893023	AGTCCTTCTTTGTGCTGCTTGG	-	22	0
Mi-J4-m0023	Minc_Contig1980:2720:2813:-	-30.87	-	Mi-J4-m0023-3p	44	-	44	CCACCATAAAATCAGCCCTTCAATGTGCTGCTTTTGGCTATTTTAAAAATTATATTGCGTCAAGCTGCTCAGTTGAAAGGCTGACTTTTGGGTG	.((((.(((((((((((.((((((..((.((((...((..................))...)))).))...)))))).)))))).)))))))))	-0.540909	-	CAAGCTGCTCAGTTGAAAGGCTGA	0	24
Mi-J4-m0024	Minc_Contig2080:10259:10330:+	-21.1	Mi-J4-m0024-5p	Mi-J4-m0024-3p	11	9	2	GGAGGCATCTTCAGTAGACCGGACTGATGTGTTTGTTATCCAGTACACCACGCCGCCTACTGCACAGCCTTA	.(((((.....((((((..(((..((..(((((((.....))).))))))..))).))))))....))))).	-1.29091	TCAGTAGACCGGACTGATGTGTTT	TACACCACGCCGCCTACTGCAC	24	22
Mi-J4-m0025	Minc_Contig2157:1631:1715:+	-42.4	Mi-J4-m0025-5p	Mi-J4-m0025-3p	62	60	2	ACCTTTGGCGAGCGCCAAGGCTGCACGCAATTGCGGCTCTGAGAAAATTTTTTCATTTGCGTGCAGCCCTGGTGCGCGCAATTGC	.......(((.((((((.((((((((((((.........((((((....)))))).)))))))))))).)))))).)))......	-1.01111	AGCGCCAAGGCTGCACGCAATTG	TTTGCGTGCAGCCCTGGTGC	23	20
Mi-J4-m0026	Minc_Contig2309:8487:8565:-	-21.4	Mi-J4-m0026-5p	-	14	14	-	ATTTCCTTTTGTTGGTCGGTGGTTGAGTGGTTAGGTTAACTGACTTCACCAGCTATTCTAGCTATTTTGATAGGGATGT	...(((((..(((((...(((((((.((((((((.....)))))..)))))))))).))))).........)))))...	-0.767857	GTTGGTCGGTGGTTGAGTGGTTA	-	23	0
Mi-J4-m0027	Minc_Contig2353:8861:8944:+	-27.2	Mi-J4-m0027-5p	-	121	121	-	TTGACAAAAAAACTTACGGACATATTTTTGCGGGAGGATGGAGAGGTATAGAGTCCGCAAAATCTGTCCGCAAGTCGCTGTCTG	..((((.....((((.((((((...(((((((((...(((......)))....)))))))))..)))))).))))...))))..	-1.15667	AACTTACGGACATATTTTTGCG	-	22	0
Mi-J4-m0028	Minc_Contig2532:114:209:+	-34.1	-	Mi-J4-m0028-3p	9	-	9	GCTATTTCTCGCTTTTGTACTAGCCAAAATGTCTGCAATCCATTAAATGGAAAGTTAAAGATGCAGATTTTGGTCAAGTACAAAGGCATGATATAG	.((((.((..(((((((((((.((((((..(((((((.(((((...)))))..........)))))))))))))..)))))))))))..)).))))	-0.902128	-	AGATTTTGGTCAAGTACAAAGG	0	22
Mi-J4-m0029	Minc_Contig260:24451:24529:+	-24.8	-	Mi-J4-m0029-3p	5	-	5	ACATTTATTTTGCTTCTTTTCTCTTCTCTTTTCTCTTGTGCAACAGAAAAGAGAAGTAGAAAACGGACAAAACAAAAAT	...(((.(((((.(((((((((((((((((((((.((....)).)))))))))))).)))))).)))))))).)))...	-1.49118	-	AAAAGAGAAGTAGAAAACGGACA	0	23
Mi-J4-m0030	Minc_Contig2655:8048:8136:+	-32.9	Mi-J4-m0030-5p	-	19	18	-	CCAAACCTTTCATTCCAGATGTGCCATTTACATGACTATTTCGTTTAAAGAATTCTTGTAAATGCACCTATCTGGTATGAAAGGAAGGA	((...((((((((.((((((((((.(((((((.((....(((.......))).)).)))))))))))..)))))).))))))))..)).	-1.30688	CATTCCAGATGTGCCATTTACA	-	22	0
Mi-J4-m0031	Minc_Contig2768:5461:5559:+	-28	Mi-J4-m0031-5p	-	11	10	-	ATTTTCTTTTGTTGGTCGGTGGTTGAGTGGTTAAGTTGACTGACTTAACCCATTTAGCTATTTTGATAGGGATGTGGTTCGAATCCATTGATGGAAATG	((((((...(((..(..((((((((((((((((((((....))))))).))))))))))))))..))).((((.........))))......)))))).	-0.913636	GTTGGTCGGTGGTTGAGTGGTTA	-	23	0
Mi-J4-m0032	Minc_Contig27:68697:68779:+	-25.9	Mi-J4-m0032-5p	-	10	8	-	GGACTTGCACTGTGTAGGTGACTGGAGCGGGCACAGGAACTGGAGCTGGAGCCGGTACAGGTGGCAAAGCTGGTGCTGGAACA	(..((.(((((((....((.(((.(.((.(((.(((.........)))..))).)).).))).))...)).))))).))..).	-0.812368	TGTGTAGGTGACTGGAGCGGGCA	-	23	0
Mi-J4-m0033	Minc_Contig27:75025:75107:-	-25.9	Mi-J4-m0033-5p	-	10	8	-	GGACTTGCACTGTGTAGGTGACTGGAGCGGGCACAGGAACTGGAGCTGGAGCCGGTACAGGTGGCAAAGCTGGTGCTGGAACA	(..((.(((((((....((.(((.(.((.(((.(((.........)))..))).)).).))).))...)).))))).))..).	-0.873611	TGTGTAGGTGACTGGAGCGGGCA	-	23	0
Mi-J4-m0034	Minc_Contig280:33067:33148:-	-29.5	Mi-J4-m0034-5p	Mi-J4-m0034-3p	12175	12106	69	CAAACAAAGGACGAATCGTTTGCACATCGGTGTTTTTATGTTATCGCAAAACATCGATATGCAGGTTCGCCCTTTTTTGATT	((((.(((((.((((((...((((.((((((((((...(((....))))))))))))).)))))))))).)))))))))...	-0.911081	ACGAATCGTTTGCACATCGGTGTT	CATCGATATGCAGGTTCGCCC	24	20
Mi-J4-m0035	Minc_Contig2867:337:424:-	-23.5	Mi-J4-m0035-5p	-	28	28	-	CCTTCCTTATGATGGTCGATGGTTGAGTGGTTAGTGGACTGACTTCACTCACTTGAATATTTTGGAAGTGATGGGGTCAAATCCAGGG	.(((((....((((.(((..(((.((((((((((....)))))..))))))))))).))))..)))))...((((......))))...	-0.998966	GATGGTCGATGGTTGAGTGGTTA	-	23	0
Mi-J4-m0036	Minc_Contig3052:6002:6088:-	-20.1	-	Mi-J4-m0036-3p	49	-	48	TAATTTTAACGTTCTTTGTGGTTAAGTTGGTAGTGAATTTGATTATTTTATTTTGTTGCTCGCTTAATCTACTGAACTAATTAAATA	..........((((...((((((((((.(((((..((..(((.....))).))..))))).)))))).)))).))))..........	-0.804687	-	TGCTCGCTTAATCTACTGAAC	0	20
Mi-J4-m0037	Minc_Contig3127:5493:5571:-	-20.04	-	Mi-J4-m0037-3p	10	-	10	AAAAAATTTGGGCATGACCCGTCCGCACAGTTATTGTACTGTCCCATTGTGCAGAAGGAAGGGGGAGCCTTCCCATACC	.........((((.(..(((.((((((((((..............)))))))....))).)))..))))).........	-0.566038	-	TGTGCAGAAGGAAGGGGGAGCC	0	22
Mi-J4-m0038	Minc_Contig312:28911:28994:+	-24.9	-	Mi-J4-m0038-3p	6	-	6	AATCTCTCGGTCTCGACTCTCGGTCTCGACTCTCGAGTTGGTCTCGGTCTCGGGGTTGATTCTCGGTCTCGGTCTCGACTCTCG	......((((..((((..((.((..(((((((.(((((((....))).)))))))))))..)).))..))))..))))......	-1.71389	-	GGGTTGATTCTCGGTCTCGGTC	0	22
Mi-J4-m0039	Minc_Contig3195:6844:6932:+	-36.77	Mi-J4-m0039-5p	-	380	380	-	CCAAATGTTCAGGCTGAAGCGTTTTGGAATATTCTGCGCCAATTTAAAAAACAGAGCAATATTGCACTCGTTTCGGCCTGAGCTTTGGT	(((((.(((((((((((((((...((.(((((..(((..................)))))))).))..)))))))))))))))))))).	-0.824138	AGGCTGAAGCGTTTTGGAATATT	-	23	0
Mi-J4-m0040	Minc_Contig3222:227:320:+	-25.6	Mi-J4-m0040-5p	-	11	10	-	AATGTAATTTAGCTTCTTGGTAGCTTAGTCGGTAGAGCATCCGCCAATAACATGAAGGTCGCCAGTTCGATCACTGCCGAGTGGCTTTTATTTT	...((((...((((.((((((((....(((((....((..((..((......))..))..))....)))))..)))))))).)))).))))...	-0.5875	AGCTTCTTGGTAGCTTAGTCGGTA	-	24	0
Mi-J4-m0041	Minc_Contig325:27481:27557:+	-20.12	Mi-J4-m0041-5p	-	8	8	-	AAAAACAAACAAGTGGCCTCGTGGTGTAGTTGGTTATCACGTCAGTCTAACACACTGAAGGTCGCCAGTTCGAGTCT	.....(.(((..(((((((..((((((.(((((.............))))))))))).)))))))..))).).....	-0.8575	AAGTGGCCTCGTGGTGTAGTTGG	-	23	0
Mi-J4-m0042	Minc_Contig3305:1863:1958:-	-34.3	-	Mi-J4-m0042-3p	24	-	24	TAGCGTCAGCGAGTTCTGGGATTTTTTATGTTGGTAGAGTCACATGTACTTTTAACTATAACCTCCCAACATTTTAATCTCAGCGCTTGCGCGCAA	..((((..((((((.((((((((....(((((((.((.((.....((.......))....)))).)))))))...)))))))).))))))))))..	-0.6	-	CCAACATTTTAATCTCAGCGC	0	20
Mi-J4-m0043	Minc_Contig3357:4161:4243:+	-45.5	Mi-J4-m0043-5p	Mi-J4-m0043-3p	86	85	1	GATTGCGACCAGGCGTCGTCTCCGGCGGTTTCGAGTTAACAGTAAAAGCTGAAGCCGTAGGAGACGTCGTTAGGTTGCCTTCT	((..((((((..(((.(((((((.((((((((.((((.........)))))))))))).))))))).)))..))))))..)).	-1.3	AGGCGTCGTCTCCGGCGGTTTC	AGCCGTAGGAGACGTCGTTAGG	22	22
Mi-J4-m0044	Minc_Contig3566:6336:6430:+	-31.9	Mi-J4-m0044-5p	-	6	6	-	TGGTGACCTGTTAATTTTTGCCTGTAGCTGTTCAATTTGCTCTTAAAATTCTCCATTTAGGCAGCAGCCACAAGCGAAAATTAACCGATCATCAA	((((((.(.((((((((((((.(((.(((((......((((..((((........))))))))))))).))).)))))))))))).).)))))).	-1.02812	TTAATTTTTGCCTGTAGCTGTT	-	22	0
Mi-J4-m0045	Minc_Contig3732:1834:1917:+	-24.12	Mi-J4-m0045-5p	-	8	8	-	AATGGGGGGATGTCCTGATGAATCAAACGCTGCAAAATTTTTTCAAAATTGCGGTTTGCTTCATACTGAACGTTTCTGCCATTG	(((((((..((((.(..(((((.(((..(((((((.............)))))))))).)))))...).))))..)).))))).	-0.727273	TGTCCTGATGAATCAAACGCTGCA	-	24	0
Mi-J4-m0046	Minc_Contig3740:367:450:-	-24.12	Mi-J4-m0046-5p	-	8	8	-	AATGGGGGGATGTCCTGATGAATCAAACGCTGCAAAATTTTTTCAAAATTGCGGTTTGCTTCATACTGAACGTTTCTGCCATTG	(((((((..((((.(..(((((.(((..(((((((.............)))))))))).)))))...).))))..)).))))).	-1.02581	TGTCCTGATGAATCAAACGCTGCA	-	24	0
Mi-J4-m0047	Minc_Contig3774:2722:2821:+	-23.7	Mi-J4-m0047-5p	-	10	10	-	AGTTGACGGTTGGATTGAAGAGCAACAGTTGGCAATTGAAGTAAATGGGTGTGCATGGCACGGCTGCTCCCGCTGCTACCCTCAAGACAACATTGTCCTT	....(((.((((..((((..((((...(..(((.(((......))).(.(((((...))))).).)))..)..))))....))))..))))...)))...	-0.75122	TGGATTGAAGAGCAACAGTTGGC	-	23	0
Mi-J4-m0048	Minc_Contig37:33326:33425:-	-36.6	-	Mi-J4-m0048-3p	475	-	475	TTAGTCGTTTACCCTGTAGTCCCGAGCCGTTTGAGAGAGACGTTACTTAAAACGTTGTTTGAAACCAAACGGAACTCGAGATGGGGAAGACGATTAGAAA	((((((((((.((((...(((.(((((((((((.(((.((((((......)))))).))).....)))))))..)))).))))))).))))))))))...	-0.63	-	AACGGAACTCGAGATGGGGAAGA	0	23
Mi-J4-m0049	Minc_Contig3822:2299:2382:-	-56.8	-	Mi-J4-m0049-3p	89	-	89	TCCATGTTTTGACTGACCGTGTCTGTCCGTGTTTTGATGGCTCTTCAGGCAAAACGCGGACAGACACGGCCAGTCAAAACACGG	.((.(((((((((((.((((((((((((((((((((.(((....)))..)))))))))))))))))))).))))))))))).))	-0.5525	-	AACGCGGACAGACACGGCCAGT	0	22
Mi-J4-m0050	Minc_Contig387:18717:18800:-	-24	Mi-J4-m0050-5p	-	18	18	-	TTGTTAAGTTAAGTGGTGGATGGTTGAGTGGTTAAGTTTCTAGACTTTAACTAGCGACCATTTTAGCATTGCTAGGTTCGACTC	..((..(..(.((..(((((((((((..((((((((((....))).))))))).))))))))....)))..)).)..)..))..	-0.66875	AAGTGGTGGATGGTTGAGTGGTT	-	23	0
Mi-J4-m0051	Minc_Contig394:13257:13330:-	-18.2	-	Mi-J4-m0051-3p	6	-	6	TCTCGGTCTCGACTCTCGACTCTCGTTTTGGTCTCGGTCTCGGGGTTGATTCTCGGTCTCGGTCTCGACTCTCG	....((((..((((...((((...(..((..(((((....)))))..))..)..))))..))))..))))....	-0.643333	-	GGGTTGATTCTCGGTCTCGGTC	0	22
Mi-J4-m0052	Minc_Contig4135:3051:3149:+	-70.3	Mi-J4-m0052-5p	Mi-J4-m0052-3p	560	7	552	CGCATCCGCTTCTTTGCTGGGAGTTCTTGCTGCCTTACAAGGTAATCGTACCTGCAACGGCAAGTCAGCAAGAACTCCCAGCAAAGAAGCGGATGCAGA	.(((((((((((((((((((((((((((((((.(((.(.(((((....)))))......).))).)))))))))))))))))))))))))))))))...	-0.869565	TCTTTGCTGGGAGTTCTTGCTG	AGCAAGAACTCCCAGCAAAGAAG	22	23
Mi-J4-m0053	Minc_Contig4135:3050:3147:-	-72.7	Mi-J4-m0053-5p	Mi-J4-m0053-3p	572	7	559	TGCATCCGCTTCTTTGCTGGGAGTTCTTGCTGACTTGCCGTTGCAGGTACGATTACCTTGTAAGGCAGCAAGAACTCCCAGCAAAGAAGCGGATGCGG	.((((((((((((((((((((((((((((((.....(((.(((((((((....)))).))))))))))))))))))))))))))))))))))))))..	-0.478049	TCTTTGCTGGGAGTTCTTGCTG	GCAAGAACTCCCAGCAAAGAAG	22	22
Mi-J4-m0054	Minc_Contig422:9893:9970:-	-23.9	Mi-J4-m0054-5p	-	32	32	-	TAGGATCACAAGCCTTATCAACTGCGATTACATTGTAATTAAAGATTGTATCACAGTTCGATATGGCCTCTGATCTAG	..((((((...(((.(((((((((.(((.(((.(.(......).).)))))).))))).)))).)))...))))))..	-1.32903	AGCCTTATCAACTGCGATTACA	-	22	0
Mi-J4-m0055	Minc_Contig422:10030:10120:-	-38.4	Mi-J4-m0055-5p	-	108	108	-	TAGTTCTTGGATGGGTGTGCCTCTCCAGTCGTGTTTTTGGCCTAGTGCCACTATTTGGCTCATGACTAGATCCACACTCATCTAAGCACTT	.(((.((((((((((((((..(((..(((((((.....((((.((((....)))).))))))))))))))..)))))))))))))).))).	-0.62439	ATGGGTGTGCCTCTCCAGTCGTG	-	23	0
Mi-J4-m0056	Minc_Contig4300:97:180:+	-24.12	Mi-J4-m0056-5p	-	8	8	-	AATGGGGGGATGTCCTGATGAATCAAACGCTGCAAAATTTTTTCAAAATTGCGGTTTGCTTCATACTGAACGTTTCTGCCATTG	(((((((..((((.(..(((((.(((..(((((((.............)))))))))).)))))...).))))..)).))))).	-0.643478	TGTCCTGATGAATCAAACGCTGCA	-	24	0
Mi-J4-m0057	Minc_Contig4312:5325:5409:+	-29.6	-	Mi-J4-m0057-3p	270	-	270	GATAGTTGCCAGTTAAGTGAATATCTTGCCACAAGCTATTAAAAATAGAATATCTTGTGCAGGATTCGCTTAGACTGGATCTTAT	...((...((((((((((((..(((((((.(((((.((((........)))).)))))))))))))))))).))))))..))...	-0.674419	-	CTTGTGCAGGATTCGCTTAGAC	0	22
Mi-J4-m0058	Minc_Contig4530:3110:3186:-	-20.12	Mi-J4-m0058-5p	-	8	8	-	AAAAACAAACAAGTGGCCTCGTGGTGTAGTTGGTTATCACGTCAGTCTAACACACTGAAGGTCGCCAGTTCGAGTCT	.....(.(((..(((((((..((((((.(((((.............))))))))))).)))))))..))).).....	-0.643478	AAGTGGCCTCGTGGTGTAGTTGG	-	23	0
Mi-J4-m0059	Minc_Contig4670:3252:3327:-	-19.3	Mi-J4-m0059-5p	-	14	14	-	TTGCTAAGCGCGAAGTTGTATGTAGAAAAGGTGTTAGAAACGAACACCTTCTAAACGACAATGATTGTATCGCAAC	((((.....((((.(((((...((((..(((((((.......)))))))))))....)))))..))))...)))).	-0.555263	CGAAGTTGTATGTAGAAAAGGTGT	-	24	0
Mi-J4-m0060	Minc_Contig4689:1490:1572:-	-24.2	Mi-J4-m0060-5p	-	8	8	-	AATGGGGGGATGTCCTGATGAATCAAACGCTGCAAAATTTTTTCAAATTGCGGTTTGCTTCATACTGAACGTTTCTGCCATTG	(((((((..((((.(..(((((.(((..(((((((............)))))))))).)))))...).))))..)).))))).	-0.736842	TGTCCTGATGAATCAAACGCTGCA	-	24	0
Mi-J4-m0061	Minc_Contig4703:2628:2718:+	-33.1	-	Mi-J4-m0061-3p	768	-	127	TTATGTGTATGTTGAGGTAGTAGGTTGTATAGTTAAAGAACAGTATCAGTCGGAGTAACTAACGCAGCCTGCTCACTCGGCAATCACATTC	..(((((..(((((((..((((((((((.((((((..((.(.......)))....))))))..))))))))))..)))))))..)))))..	-0.62439	-	CTAACGCAGCCTGCTCACTCGGC	0	23
Mi-J4-m0062	Minc_Contig474:23410:23493:+	-24.12	Mi-J4-m0062-5p	-	8	8	-	AATGGGGGGATGTCCTGATGAATCAAACGCTGCAAAATTTTTTCAAAATTGCGGTTTGCTTCATACTGAACGTTTCTGCCATTG	(((((((..((((.(..(((((.(((..(((((((.............)))))))))).)))))...).))))..)).))))).	-0.674419	TGTCCTGATGAATCAAACGCTGCA	-	24	0
Mi-J4-m0063	Minc_Contig493:13725:13798:+	-18.2	Mi-J4-m0063-5p	-	138	138	-	ATTTGGGTAGACTGGATCGGCGTTTCGGGTTGATTGGTTAGATGAAAAGGCCTGACTGAGATTCTACTCTAAAA	.((((((((((((.(.(((((.(((((..((((....)))).)))))..))).)).).))..))))).))))).	-0.643478	ACTGGATCGGCGTTTCGGGTTGA	-	23	0
Mi-J4-m0064	Minc_Contig494:23983:24066:-	-22.92	Mi-J4-m0064-5p	-	8	8	-	AATGGGAGGATGTCCTGATGAATCAAACGCTGCAAAATTTTTTCAAAATTGCGGTTTGCTTCATACTGAACGTTTCTGCCATTG	(((((.(((((((.(..(((((.(((..(((((((.............)))))))))).)))))...).))).)))).))))).	-0.643478	TGTCCTGATGAATCAAACGCTGCA	-	24	0
Mi-J4-m0065	Minc_Contig512:18068:18140:-	-18.3	-	Mi-J4-m0065-3p	8	-	8	GATTTTTCTGGGCTTTGCTTGGCATTTATAAAGCCAAACTTTGATTGAAGATTGGGCGGTGCAATGGAAAAGT	.((((((((..((.(((((..(..(((((((((.....)))))..))))..)..))))).))...))))))))	-0.501	-	TGATTGAAGATTGGGCGGTGCA	0	22
Mi-J4-m0066	Minc_Contig51:37704:37785:+	-19.32	Mi-J4-m0066-5p	-	8	8	-	AAAAAGGGGATGTCCTGATGAATCAAACGCTGCAAAATTTTTTCAAAATTGCGGTTTGCTTCATACTGAACGTTTCTGCCAT	.....((..((((.(..(((((.(((..(((((((.............)))))))))).)))))...).))))..)).....	-0.518	TGTCCTGATGAATCAAACGCTGCA	-	24	0
Mi-J4-m0067	Minc_Contig52:27829:27915:+	-50.7	Mi-J4-m0067-5p	Mi-J4-m0067-3p	59	2	56	TGTCACCGTCCAAATTACATTCCTGTCCAAATCAATTTTGCCGGCCGAATTATATTTGGACAAGAATGTAATTTGGACGGTGACATT	((((((((((((((((((((((.(((((((((.(((((.(....).)))))..))))))))).))))))))))))))))))))))..	-0.518	CAAATTACATTCCTGTCCAAATC	TTTGGACAAGAATGTAATTTGGA	23	23
Mi-J4-m0068	Minc_Contig5364:1690:1772:+	-25.9	Mi-J4-m0068-5p	-	10	8	-	GGACTTGCACTGTGTAGGTGACTGGAGCGGGCACAGGAACTGGAGCTGGAGCCGGTACAGGTGGCAAAGCTGGTGCTGGAACA	(..((.(((((((....((.(((.(.((.(((.(((.........)))..))).)).).))).))...)).))))).))..).	-0.518	TGTGTAGGTGACTGGAGCGGGCA	-	23	0
Mi-J4-m0069	Minc_Contig53:24341:24419:+	-20.04	-	Mi-J4-m0069-3p	10	-	10	AAAAAATTTGGGCATGACCCGTCCGCACAGTTATTGTACTGTCCCATTGTGCAGAAGGAAGGGGGAGCCTTCCCATACC	.........((((.(..(((.((((((((((..............)))))))....))).)))..))))).........	-0.501	-	TGTGCAGAAGGAAGGGGGAGCC	0	22
Mi-J4-m0070	Minc_Contig53:54477:54555:-	-29	Mi-J4-m0070-5p	Mi-J4-m0070-3p	11	1	10	AAAAAATTTGGGCATGACCCGTCCGCACAGTGGTTGTACTGTCCCACTGTGCAGAAGGAAGGGGGAGCCTTCCCATACC	.........((((.(..(((.((((((((((((..........)))))))))....))).)))..))))).........	-0.474	GGCATGACCCGTCCGCACAGTGG	TGTGCAGAAGGAAGGGGGAGCC	23	22
Mi-J4-m0071	Minc_Contig5477:247:332:-	-19.7	Mi-J4-m0071-5p	-	9	9	-	ACCAGCATCTTCAGTAGACCGGACTGATGTGTTTATTTAATTACACCATGCCGTCTACTGCATAGCCTTAGGAATTAAATGCTATA	...(((((...((((((((.((..((.((((..........)))).))..)))))))))).....((...))......)))))...	-0.518	TCAGTAGACCGGACTGATGTGTTT	-	24	0
Mi-J4-m0072	Minc_Contig5490:261:339:+	-29.6	Mi-J4-m0072-5p	Mi-J4-m0072-3p	11	1	10	GGAAAAAACCGGCATGACCCGTCCGCACAGTGGTTGTACTGTCCCACTGTGCAGAAGGAAGGGGGAGCCTTCCCATACC	((((......(((.(..(((.((((((((((((..........)))))))))....))).)))..))))))))......	-0.501	GGCATGACCCGTCCGCACAGTGG	TGTGCAGAAGGAAGGGGGAGCC	23	22
Mi-J4-m0073	Minc_Contig5591:153:247:-	-31.8	Mi-J4-m0073-5p	Mi-J4-m0073-3p	15	14	1	TTTTTAATTTCCCCCCTTTTCCCCTCTTTGGCCACAGATTTTCTGATGTTGATCAGAAAAACAAAGAGAGAAAAAAGGGGAAAATTAAAATAAAA	.(((((((((..((((((((..((((((((........(((((((((....))))))))).))))))).)..)))))))).))))))))).....	-0.478571	CCCCCCTTTTCCCCTCTTTGGC	AAGAGAGAAAAAAGGGGAAAAT	22	22
Mi-J4-m0074	Minc_Contig569:19621:19714:-	-19.6	-	Mi-J4-m0074-3p	12	-	12	ACTTCTGGGGATGGCCTCTATGAAGGACTTGACTGGCTTAGCAATCAACTTAAGAACCGAGGCTAAGTGGAGAGGAAAGCTGTTAAAAAGAAAA	.((((.((((....))))...))))...(((((.(((((..(..((.(((((.(........)))))).))..)..))))))))))........	-0.665	-	AAGTGGAGAGGAAAGCTGTT	0	20
Mi-J4-m0075	Minc_Contig5838:3227:3313:+	-37.4	Mi-J4-m0075-5p	-	6	6	-	CTCGGTCTCGGGGTTGATTCTCGGTCTCGGTCTCGACTCTCGGTCTCGACTCTCGGTCTCGAGTCGAGTCTCGGTCTCGGGGTTGAT	.(((..((((((..(((..(((((.(((((..((((...(((....)))...))))..))))))))))..)))..))))))..))).	-1.00294	GGGTTGATTCTCGGTCTCGGTC	-	22	0
Mi-J4-m0076	Minc_Contig590:8154:8253:+	-20.5	-	Mi-J4-m0076-3p	9	-	8	CTATCGGTGGCTAAGTAAATTTCGGCCAATTTTTCATGCGAGTCGGGACGGAAAGGTATGTCCTCTAAAAGTCGGTCAGTAGGTAGGTTTAGCTCGATCT	..((((..((((((((..(((((((((.((((((......((..((((((........)))))))))))))).)))).).))))..))))))))))))..	-0.579412	-	AAAGTCGGTCAGTAGGTAGGTTT	0	23
Mi-J4-m0077	Minc_Contig59:15115:15196:+	-29.5	Mi-J4-m0077-5p	Mi-J4-m0077-3p	12175	12106	69	CAAACAAAGGACGAATCGTTTGCACATCGGTGTTTTTATGTTATCGCAAAACATCGATATGCAGGTTCGCCCTTTTTTGATT	((((.(((((.((((((...((((.((((((((((...(((....))))))))))))).)))))))))).)))))))))...	-0.445652	ACGAATCGTTTGCACATCGGTGTT	CATCGATATGCAGGTTCGCCC	24	20
Mi-J4-m0078	Minc_Contig62:6960:7050:-	-18.09	Mi-J4-m0078-5p	Mi-J4-m0078-3p	8	1	7	CGGAATTTAGAGAGCTCTTCGGCGCACTCGGCCTGCTCCCATCTGATAAGGTAAATTTCTGCTAGATTGTAGTCGGACGCTTTGAAATGTC	....((((..(((((..(((((((((.(((((........((((....))))........))).)).))).)))))).))))).))))...	-0.445652	AGAGCTCTTCGGCGCACTCGGCCT	TGCTAGATTGTAGTCGGACGCT	24	22
Mi-J4-m0079	Minc_Contig6341:3975:4059:+	-30.32	Mi-J4-m0079-5p	Mi-J4-m0079-3p	158	36	121	GCAGGAGGACGGGGTCTGGCTTGGTTCTCATCTAGTATATACTTAGAAAACTGATGAGATCATACCAGATCACATTCGCTTGTTA	(((((.(((.(.(((((((..((((.((((((.(((.............)))))))))))))..))))))).).))).)))))..	-0.492791	GGGGTCTGGCTTGGTTCTCATC	TGAGATCATACCAGATCACAT	22	20
Mi-J4-m0080	Minc_Contig640:8455:8538:+	-24.12	Mi-J4-m0080-5p	-	8	8	-	AATGGGGGGATGTCCTGATGAATCAAACGCTGCAAAATTTTTTCAAAATTGCGGTTTGCTTCATACTGAACGTTTCTGCCATTG	(((((((..((((.(..(((((.(((..(((((((.............)))))))))).)))))...).))))..)).))))).	-0.709412	TGTCCTGATGAATCAAACGCTGCA	-	24	0
Mi-J4-m0081	Minc_Contig6473:2344:2442:-	-30.8	Mi-J4-m0081-5p	-	15	14	-	ATTTCCTTTTGTTGGTCGGTGGTTGAGTGGTTAGGTTGCCTGACTTAACTCATTTAGCTATTTTGATAGGGATGTGGTTCGAATCCATGGATGGAAATG	((((((.(((((..(..((((((((((((((((((((....)))))))).)))))))))))))..)))))...((((.......))))....)))))).	-0.558889	GTTGGTCGGTGGTTGAGTGGTTA	-	23	0
Mi-J4-m0082	Minc_Contig65:54569:54657:-	-41.82	Mi-J4-m0082-5p	Mi-J4-m0082-3p	51	47	4	AAAATTGCTGCGGACAATTTTTGCGGACTTTTGTTAATAACTAGACTTTTTTGTCAAAAGTCCGCAAGAATTGTCCGCAATTTTTTGCG	........(((((((((((((((((((((((((.(((.............))).)))))))))))))))))))))))))..........	-0.709412	CGGACAATTTTTGCGGACTTTTG	AAAGTCCGCAAGAATTGTCCGCA	23	23
Mi-J4-m0083	Minc_Contig6706:1926:2023:+	-33.71	Mi-J4-m0083-5p	-	41	41	-	CATTTCGAGTTGAGATTTCTAATGAGCATTGTACGCCGCTAGTGAGACAGAAATTGTTTTATGTAAAATGCCCCTCTGAAATCTCAACTCGATTTTGT	((..(((((((((((((((....(.(((((.(((.......(((((((((...)))))))))))).))))).)....)))))))))))))))...)).	-0.709412	TGAGATTTCTAATGAGCATTGTA	-	23	0
Mi-J4-m0084	Minc_Contig6709:1473:1560:-	-34.7	Mi-J4-m0084-5p	-	75	75	-	AAAGGGTTGTTCGGGTTTTAAAGCAGCGAATATTTAAATATTTAAATTATGGCTATTCGTTGTTTCTGAAACCTGAACTGCGCCTTTT	(((((((.((((((((((((((((((((((((.((((((......))).))).)))))))))))).)))))))))))).)).))))).	-0.709412	TCGGGTTTTAAAGCAGCGAATA	-	22	0
Mi-J4-m0085	Minc_Contig6750:32:105:+	-18.9	Mi-J4-m0085-5p	Mi-J4-m0085-3p	15	14	1	ATTTCATTTTGTTGGTCGGTGGTTGAGTGGTTAGGTTAACTGACTTCACCCATCTAGCTATTTTGATAGGGATG	((..((((....((((.(((((.(((..((((((.....))))))))).)))))..))))....))).)..)).	-0.558889	GTTGGTCGGTGGTTGAGTGGTTA	GACTTCACCCATCTAGCTATTTT	23	23
Mi-J4-m0086	Minc_Contig6889:97:193:-	-20.1	-	Mi-J4-m0086-3p	10	-	10	ACGCAAATAACGCAATACGTTCGCCCCCTGTTCTCCGCTAATTTCGAAATAAGATTTAGGCTTGTTTGGGGCGTTTAGATGATTGGGGAAGAAAAAG	..((.......))......(((..((((...((....((((.(((.(((((((.......))))))).)))...))))..))..))))..)))....	-0.711765	-	GTTTGGGGCGTTTAGATGATTGGG	0	24
Mi-J4-m0087	Minc_Contig7089:458:542:-	-27.8	Mi-J4-m0087-5p	-	121	121	-	ATTGACAAAAAACTTACGGACATATTTTTGCGGGAGGATGGAGAGGTATAGAGTCCGCAAAATCTGTCCGCAAGTCGCTGTCTGT	...((((....((((.((((((...(((((((((...(((......)))....)))))))))..)))))).))))...))))...	-0.709412	AACTTACGGACATATTTTTGCG	-	22	0
Mi-J4-m0088	Minc_Contig71:32177:32261:+	-24.3	-	Mi-J4-m0088-3p	6	-	6	TCGGTCTCGACTCTCGGTCTCGACTCTCGACTCTCGGTTTGGTCTCGGTCTCGGGGTTGATTCTCGGTCTCGGTCTCGACTCTCG	((((..((((..((.((..(((((((.(((..((.((......)).))..))))))))))..)).))..))))..))))......	-0.694545	-	GGGTTGATTCTCGGTCTCGGTC	0	22
Mi-J4-m0089	Minc_Contig7211:1923:2017:-	-27.7	-	Mi-J4-m0089-3p	127	-	127	CCAAAATTATGCCCGTGAATAATTCTTCGGTTACCGTGAATTTTTTTTTCAAAATATGTCGGTCACCGGGAATTTATTCATGAGTATATATTATT	.......(((((.(((((((((((((.((((.((((...(((((......)))))....)))).)))))))).))))))))).))))).......	-0.631034	-	TCACCGGGAATTTATTCATGAGT	0	23
Mi-J4-m0090	Minc_Contig75:10355:10446:-	-23.8	Mi-J4-m0090-5p	-	6	6	-	TGGTGACCCCTTAATTTTTGCCTGTAGCTGTTCAACTTGCTCTTAAAATTCTCCATCTGGGCAGCCAAAGACGAAAATTAACCGATCATCAA	((((((.(..((((((((((.((...((((((((.......................))))))))...)).))))))))))..).)))))).	-0.623226	TTAATTTTTGCCTGTAGCTGTT	-	22	0
Mi-J4-m0091	Minc_Contig7612:832:915:+	-24.12	Mi-J4-m0091-5p	-	8	8	-	AATGGGGGGATGTCCTGATGAATCAAACGCTGCAAAATTTTTTCAAAATTGCGGTTTGCTTCATACTGAACGTTTCTGCCATTG	(((((((..((((.(..(((((.(((..(((((((.............)))))))))).)))))...).))))..)).))))).	-0.411136	TGTCCTGATGAATCAAACGCTGCA	-	24	0
Mi-J4-m0092	Minc_Contig793:15128:15218:+	-25.75	Mi-J4-m0092-5p	-	38	38	-	CCATAAAATCAGTCCTTCTTTGTGCTGCTTGGCTTTTTTTAAAAATTATATATGTCCAAGCTGCCCAATTGAATGACTGACTTTTTGAGGT	((.(((((((((((.(((.(((.((.(((((((....................).)))))).)).)))..))).))))))..))))).)).	-0.709412	AGTCCTTCTTTGTGCTGCTTGG	-	22	0
Mi-J4-m0093	Minc_Contig793:14444:14537:-	-31.45	-	Mi-J4-m0093-3p	44	-	44	CCACCATAAAATCAGCCCTTCAATGTGCTGCTTTTGGCTATTTAAAAAATTATATTATGTCAAGCTGCTCAGTTGAAAGGCTGACTTTTGGGTG	.((((.(((((((((((.((((((..((.(((..((((....................))))))).))...)))))).)))))).)))))))))	-0.709412	-	CAAGCTGCTCAGTTGAAAGGCTGA	0	24
Mi-J4-m0094	Minc_Contig8179:1044:1117:+	-61.7	-	Mi-J4-m0094-3p	34	-	34	CAAATGTCCAGCTCGTCCTCCACATGTCTGCAGAAAGTCATTTGCGGACATGTGGAGGACGAGCTGGATATTTA	.(((((((((((((((((((((((((((((((((......))))))))))))))))))))))))))))))))).	-0.709412	-	TGCGGACATGTGGAGGACGAGC	0	22
Mi-J4-m0095	Minc_Contig820:8553:8637:+	-29.6	-	Mi-J4-m0095-3p	270	-	270	GATAGTTGCCAGTTAAGTGAATATCTTGCCACAAGCTATTAAAAATAGAATATCTTGTGCAGGATTCGCTTAGACTGGATCTTAT	...((...((((((((((((..(((((((.(((((.((((........)))).)))))))))))))))))).))))))..))...	-1.10435	-	CTTGTGCAGGATTCGCTTAGAC	0	22
Mi-J4-m0096	Minc_Contig845:12471:12559:-	-35.07	Mi-J4-m0096-5p	-	380	380	-	CCATATGTTCAGGCTGAAGCGTTTTGGAATATTCTGCGCCAATTTAAAAAACAGAGCAATATTGCACTCGTTTCGGCCTGAGCTTTGGT	(((...(((((((((((((((...((.(((((..(((..................)))))))).))..)))))))))))))))..))).	-0.508163	AGGCTGAAGCGTTTTGGAATATT	-	23	0
Mi-J4-m0097	Minc_Contig847:198:281:+	-24.12	Mi-J4-m0097-5p	-	8	8	-	AATGGGGGGATGTCCTGATGAATCAAACGCTGCAAAATTTTTTCAAAATTGCGGTTTGCTTCATACTGAACGTTTCTGCCATTG	(((((((..((((.(..(((((.(((..(((((((.............)))))))))).)))))...).))))..)).))))).	-0.845283	TGTCCTGATGAATCAAACGCTGCA	-	24	0
Mi-J4-m0098	Minc_Contig883:3793:3884:+	-26.6	-	Mi-J4-m0098-3p	10	-	10	TATCCTTCCTCCAATGCTGCATTCAGTTCAAGTGATGTACAGGTACTAACCCATCCACGTTGTTGATCTGAATGTGGACAGGAGTAGTTTTC	........((((..(((..(((((((.((((.((((((...(((....))).....)))))))))).)))))))..).))))))........	-0.508163	-	TTGTTGATCTGAATGTGGACAGG	0	23
Mi-J4-m0099	Minc_Contig884:4175:4267:+	-35	-	Mi-J4-m0099-3p	5	-	5	GTTCTGCTGCTCACTGGGTGTTTAGTCCAGTCCACCTTTAAATGCAATTTCACTTTGTTGGTGACTAGACAAACAACTAGTGAGTTGCGTTCT	.....((.(((((((((.(((((.(((.((((.(((..((((((......)).))))..))))))).)))))))).))))))))).)).....	-0.862162	-	TGACTAGACAAACAACTAGTGA	0	22
Mi-J4-m0100	Minc_Contig884:4338:4434:+	-37.7	Mi-J4-m0100-5p	-	1385	1385	-	CCTTATTCCGTGGGGACTTTACATTGTGCAGCGTTAATATTTTTGGTGTACTTTTTGACATCATCGTTGCACATGTTTAGGCCCATCGGAAGATGGT	((...(((((((((..((..((((.((((((((..........((((((........)))))).))))))))))))..)).)))).)))))...)).	-0.423256	TGGGGACTTTACATTGTGCAGCG	-	23	0
Mi-J4-m0101	Minc_Contig898:8995:9073:-	-29.6	Mi-J4-m0101-5p	Mi-J4-m0101-3p	11	1	10	GGAAAAAACCGGCATGACCCGTCCGCACAGTGGTTGTACTGTCCCACTGTGCAGAAGGAAGGGGGAGCCTTCCCATACC	((((......(((.(..(((.((((((((((((..........)))))))))....))).)))..))))))))......	-0.70566	GGCATGACCCGTCCGCACAGTGG	TGTGCAGAAGGAAGGGGGAGCC	23	22
Mi-J4-m0102	Minc_Contig901:19106:19201:+	-33.5	-	Mi-J4-m0102-3p	475	-	475	ATTTTTAGTCGTTTACCCTGTAGTCCCGAGCCGTTTGAGACTATAAAACGTTGTTTGAAACCAAACGGAACTCGAGATGGGGAAGACGATTGAAAA	.(((((((((((((.((((...(((.(((((((((((((((...........)))).....)))))))..)))).))))))).)))))))))))))	-0.476471	-	AACGGAACTCGAGATGGGGAAGA	0	23
Mi-J4-m0103	Minc_Contig907:10880:10956:+	-23.8	-	Mi-J4-m0103-3p	99	-	99	AACGCGCCGCCTGCTCCGGCATTTCTCTCGCTAGGGCCCTTGCGATAGATAGTTGGCTGTTTCGGTTATGGCAGTCT	.....((((((.((.(((((...(((.((((.((....)).)))).)))..)))))..))...)))...))).....	-0.626316	-	GATAGATAGTTGGCTGTTTCGGTT	0	24
Mi-J4-m0104	Minc_Contig9108:766:865:+	-20.5	-	Mi-J4-m0104-3p	9	-	8	CTATCGGTGGCTAAGTAAATTTCGGCCAATTTTTCATGCGAGTCGGGACGGAAAGGTATGTCCTCTAAAAGTCGGTCAGTAGGTAGGTTTAGCTCGATCT	..((((..((((((((..(((((((((.((((((......((..((((((........)))))))))))))).)))).).))))..))))))))))))..	-0.4875	-	AAAGTCGGTCAGTAGGTAGGTTT	0	23
Mi-J4-m0105	Minc_Contig9218:646:733:+	-31	Mi-J4-m0105-5p	Mi-J4-m0105-3p	704	23	681	ATTCTCGTCTAGCCGACTCTGTTGGTTGTAGGTGTTTTTTGAAAAAATTAATCATCACAACCCCCTAGAGTTCGCTAGGTGGAAAATG	.(((.(..(((((.(((((((..((((((.((((....((((.....)))).))))))))))...))))))).)))))..))))....	-0.612903	AGCCGACTCTGTTGGTTGTAGGTG	TCACAACCCCCTAGAGTTCGCTAG	24	24
Mi-J4-m0106	Minc_Contig943:13552:13629:+	-19.5	Mi-J4-m0106-5p	-	6	6	-	CTCGGTCTAGGGGTTGATTCTCGGTCTCGGTCTCGACTCTCGGGATTTTTTGACTCTCGAACATCACTAGTCTCCACA	...((.((((.(((.(.(((..((((..(((((((.....)))))))....))))...))))))).))))...))...	-1.37419	GGGTTGATTCTCGGTCTCGGTC	-	22	0
Mi-J4-m0107	Minc_Contig966:12330:12397:+	-18.6	Mi-J4-m0107-5p	-	23	23	-	TTTCCCTTTTGTTGATCGGTGGTTGAGTGGTTTACAAGTCGGCTCCACTCACTTTGATATTTGGGGCT	..((((...(((..(..((((((.((((.(.........).)))).)).)))))..)))...))))..	-1.03333	GTTGATCGGTGGTTGAGTGGTTT	-	23	0
Mi-J4-m0108	Minc_Contig999:104:177:+	-19	-	Mi-J4-m0108-3p	6	-	6	GCTTCGACAAATCAATGCAATTGATCAATACCAAGCTATACTGGACGATCAACTTGCTAAGGGGGTGATTGAAG	.((((((((..((...((((((((((....(((........)))..)))))).))))....))..)).))))))	-0.875	-	TGGACGATCAACTTGCTAAGGGG	0	23
MI-Female-m0001	Minc_Contig1016:14331:14424:-	-25.6	MI-Female-m0001-5p	MI-Female-m0001-3p	13	12	1	CGGATCGACTTTTGCGGACCCGACATTTGCGGATTAACATATGCGAACCGACTTTTGCGGACCGACAGATGCGGATTAACATTTGCGGATCTGA	((((((..(...((..((.(((.(((((((((.........((((((......))))))..))).))))))))).))..))...)..)))))).	-1.3463	TTTGCGGACCCGACATTTGCGG	GACAGATGCGGATTAACATTTG	22	22
MI-Female-m0002	Minc_Contig1029:12756:12849:-	-39.2	MI-Female-m0002-5p	-	203	203	-	ATTGATCCGCACTTGTAGTGGTGTAAGCTTGTTTTGTAAAAGCAATTTTGTTGCGCCCAGGCAAATAAGCTCGCTTCTACAGGCGTGGGTCTTC	...(((((((.(((((((.((((..(((((((((.((....(((((...)))))......))))))))))))))).))))))).)))))))...	-1.35192	ACTTGTAGTGGTGTAAGCTTGTT	-	23	0
MI-Female-m0003	Minc_Contig105:30147:30228:-	-18.3	MI-Female-m0003-5p	-	8	8	-	CGTTCATCGGTCTTTTCGAAGCGGTCCTTGTACTTGATCCACTCGTACCAATAGCCGAGCGAGTTATGGTCTCCGTTGTACT	.((.((.(((.((.((((...((((..((((((..(.....)..))).)))..))))..))))....))...))).)).)).	-0.558	TCTTTTCGAAGCGGTCCTTGTAC	-	23	0
MI-Female-m0004	Minc_Contig105:42982:43063:-	-18.3	MI-Female-m0004-5p	-	8	8	-	CGTTCATCGGTCTTTTCGAAGCGGTCCTTGTACTTGATCCACTCGTACCAATAGCCGAGCGAGTTATGGTCTCCGTTGTACT	.((.((.(((.((.((((...((((..((((((..(.....)..))).)))..))))..))))....))...))).)).)).	-0.919512	TCTTTTCGAAGCGGTCCTTGTAC	-	23	0
MI-Female-m0005	Minc_Contig1076:1158:1229:-	-34.3	MI-Female-m0005-5p	MI-Female-m0005-3p	15	7	8	GTCGGTGGTTCTCATTGTTAGCTTGTCGGTGGTCCTCCATCGACAAGGTGGCTGTGATTTCACACTGAGTCA	.(((((((...((((.((((.(((((((((((....))))))))))).)))).))))...).))))))....	-0.911081	CTCATTGTTAGCTTGTCGGTG	ATCGACAAGGTGGCTGTGATTTCA	20	24
MI-Female-m0006	Minc_Contig109:1829:1923:+	-63.67	MI-Female-m0006-5p	-	8	8	-	GGCACGTTTTTCTGGGTGTGTTGGAGGATGACTGACAGGATAACACTCACAATTTATTGTCAGTCATACTCCAACGCACCCAGAAAAACGTGTCC	((((((((((((((((((((((((((.(((((((((((..................))))))))))).)))))))))))))))))))))))))).	-0.871053	TCTGGGTGTGTTGGAGGATGACT	-	23	0
MI-Female-m0007	Minc_Contig1108:13125:13215:+	-22.1	MI-Female-m0007-5p	-	20	19	-	TATATCTTTAGTAGATTGAGGATAAGATGGAAGAGAAATATCGTCGGTTGTAAATATTTCGTCATCATCTTCAACTATATTAGACGATGGA	..(((((((((((..((((((((..(((((....(((((((............))))))).)))))))))))))...))))))).))))..	-0.715789	GTAGATTGAGGATAAGATGGAAG	-	23	0
MI-Female-m0008	Minc_Contig110:38846:38920:+	-41.3	MI-Female-m0008-5p	-	14	14	-	CGGTTCGATAGGTCGAACCGGGCATCGAATTTTGGCAAAAAAGACTCGGTGCCCGGTTCGATAAAAATCAGGCCC	.(((..(((..(((((((((((((((((.((((.......)))).)))))))))))))))))....)))..))).	-0.731579	GGTCGAACCGGGCATCGAATTT	-	22	0
MI-Female-m0009	Minc_Contig1125:5311:5400:+	-19.9	-	MI-Female-m0009-3p	12	-	12	AGAATCTGTCCCGTTACTATTTCCTAATCCTTCTAAAGGTTTAAAAGGAGAAAAAGAATTGGGTGCTGGTGGAGGAGGGGGATATTGTTG	...((((.((((.((((((...((((((((((.(((....))).))))).........)))))...)))))).)).)).)))).......	-1.49118	-	TTGGGTGCTGGTGGAGGAGGGG	0	22
MI-Female-m0010	Minc_Contig1134:11150:11237:+	-20.3	MI-Female-m0010-5p	-	8	8	-	GAGCTATAACTTCGTTCAGAATCGTCGAATCCGGGACAATTTGATATGGTTTGATGCGCCTCGACGAGCTGAATCGAATCATACCAGA	..........(((((((((..(((((((...((.(.(((...........))).).))..))))))).))))).))))..........	-0.646154	TTCGTTCAGAATCGTCGAATCCG	-	23	0
MI-Female-m0011	Minc_Contig1137:4066:4137:-	-28.8	MI-Female-m0011-5p	-	13	12	-	TTTTGCCAGTGTCACCTCGATCGTTAGAAACAGAGCGTCGATGTTTGGACCGTTTAGGTGAGACTGGTGAGC	.((..(((((.((((((.(((.(((..(((((.........))))).))).))).)))))).)))))..)).	-0.566038	GTCACCTCGATCGTTAGAAA	-	20	0
MI-Female-m0012	Minc_Contig1144:8423:8515:-	-28	-	MI-Female-m0012-3p	5	-	5	TCATCCTTTCCCTTCCTTCATGTTGTGTTGTTGTCGCCGCTTTACTACTGAGCAATCAAGGGCACATCAAGAACGAAGGCAGGTGAAGTTCCC	(((.(((...(((((.(((.((.((((((.(((.....((((.......))))...))).)))))).)).))).))))).)))))).......	-0.831818	-	GGGCACATCAAGAACGAAGGCAGG	0	24
MI-Female-m0013	Minc_Contig1202:10809:10881:+	-23.2	MI-Female-m0013-5p	MI-Female-m0013-3p	7	6	1	CCATCTGCGAAGTAGTCAGAGGGGATGGGAAACACCTCTTTTCCATAATTCTTAGGCTGATTGATGAGGTGGG	((((((.(((..(((((.((((..((((((((......))))))))...)))).))))).)))...)))))).	-0.8375	AGTAGTCAGAGGGGATGGGAA	TCCATAATTCTTAGGCTGATTG	20	22
MI-Female-m0014	Minc_Contig1220:6157:6245:+	-47.7	MI-Female-m0014-5p	-	7	7	-	CAGACCCTGGAGGCCAACTCCAAATATTTGTAGATTTTTAACTCCAAGTACTATTTGCCCAAGTATTTGGAGTTGACCTCCAGGGTCAT	..(((((((((((.(((((((((((((((((((((.....((.....))...))))))..))))))))))))))).)))))))))))..	-0.926471	AGGCCAACTCCAAATATTTGTA	-	22	0
MI-Female-m0015	Minc_Contig1224:12683:12766:-	-23.4	MI-Female-m0015-5p	-	43	43	-	TTTGAGGAAAGTTTAAATGATCGTTCGTGTTCTTTTCAGGATCGAACTTCAGAAGAGAATCGGGGACCACAGGCTTTCCAGAAC	.....(((((((((...((.((.((((.(((((((((.(((......))).))))))))))))))).)).))))))))).....	-0.926471	GTTTAAATGATCGTTCGTGTTCT	-	23	0
MI-Female-m0016	Minc_Contig122:30748:30829:+	-18.6	-	MI-Female-m0016-3p	29	-	29	TGGTGTCATTCGACTCAGCTCGACGAGCTCTCTCAAATGAGCTATCATTTGTAGCAACTCTCAAGCCTATGGTTTTTCGCCC	.((((......((((..(((.((.(((....(((((((((....))))))).))...))))).)))....))))...)))).	-0.56875	-	TGTAGCAACTCTCAAGCCTATGG	0	23
MI-Female-m0017	Minc_Contig122:35956:36044:+	-19.74	MI-Female-m0017-5p	-	6	6	-	CGGCATCACTGTAAGCGATTGTCTGGCTAGCCCAATATCTGTCCTTAGGGATTTTAATGGTTTCCTAGTTTCGTTTTAAAATGGTCTCA	.((.((((.(..((((((....((((..((((........((((....))))......))))..))))..))))))...).)))).)).	-1.30476	GTAAGCGATTGTCTGGCTAGCCC	-	23	0
MI-Female-m0018	Minc_Contig122:13068:13141:-	-18	-	MI-Female-m0018-3p	6	-	6	AGGATTTATCTCAATTTATCTTCTAAAAGTTGAAACTCACAAATTATTAGAAGATTGTTGAGCTTTATAGTCTC	.(((((...((((((..(((((((((.((((..........)))).))))))))).))))))......))))).	-0.913636	-	TTATTAGAAGATTGTTGAGCT	0	20
MI-Female-m0019	Minc_Contig1281:4251:4344:+	-19	-	MI-Female-m0019-3p	6	-	6	AATTGAGTTAGTATTCTCGTGTATTTTTGTCGTTAAATATTGATGTACCATCGATTCTGCGATTGGTCGTTGTTGTTGCATGGCCTGAATCAAT	....(((........))).((.((((..(((((..((((..((((.(((((((......))).))))))))..))))..)))))..))))))..	-1.2	-	GATTGGTCGTTGTTGTTGCATGGC	0	24
MI-Female-m0020	Minc_Contig1323:1335:1417:+	-21.9	-	MI-Female-m0020-3p	5	-	5	CGATAAGCCTTTGGGGGTTTGATGACAAGGGGTTTGATGTAACACCCACGCTTGGGATCGTGGTAGCTACCGCAGGTGGTACA	......((((.(((..(((((((..((((((((.(......).))))...))))..))))....)))..))).))))......	-1.3	-	CTTGGGATCGTGGTAGCTACCGC	0	23
MI-Female-m0021	Minc_Contig1332:10815:10915:+	-19.3	-	MI-Female-m0021-3p	10	-	10	TGTGGTCTAATCTGTTGCACTGTTGCTTGTGAACTAATTTTCGGAGCTGCTATTTGCAATCCAATTTGAGGAATCGTATGGTGTACTAATGTAGGAACCAT	.((((((((...((.((((((((....((....((....((.(((..(((.....))).)))))....))....)).)))))))).))...)))..)))))	-0.837143	-	GAGGAATCGTATGGTGTACTAATG	0	24
MI-Female-m0022	Minc_Contig1345:10929:11004:+	-18.1	-	MI-Female-m0022-3p	8	-	8	CGATATTGCATCCTGATTGAGATTGGGCCAGATTCTTCTGAATCTGGAACCGAGACTAAATTATTTTTTTAGAATC	.............(((((.((.((((.((((((((....))))))))..))))..)).))))).............	-0.819444	-	TCTGGAACCGAGACTAAATTATTT	0	24
MI-Female-m0023	Minc_Contig134:16154:16228:+	-45.6	-	MI-Female-m0023-3p	7	-	7	TTTGTTTTTGACCGTTTTATAACTTTTCCAGTTGAAACCATCAACGGGAAAAGTTATAAAACGGTCAAAAACAAT	.((((((((((((((((((((((((((((.(((((.....))))).)))))))))))))))))))))))))))).	-0.911628	-	AACGGGAAAAGTTATAAAACGGT	0	23
MI-Female-m0024	Minc_Contig1374:10:108:-	-19.4	-	MI-Female-m0024-3p	9	-	9	GAGTATTCCTACTCAGTTGGGCATATTGAGATGGGACGAATTTTTAAATAGGGTGGATTTTTGTACATTGGGACGGATCGTGGGTGGGACGAATTTAGG	......(((((((((..((..(...((..((((..(((((..((((.......))))..))))).))))..))..)..)))))))))))..........	-0.911628	-	TTGGGACGGATCGTGGGTGGGA	0	22
MI-Female-m0025	Minc_Contig137:3234:3330:+	-20.6	MI-Female-m0025-5p	-	5	5	-	TTAAGTGTTTTGGTTAAAGATTGGGAGAAGTGAAATTTAATTTAAATTTATTTTTAATTAAACTACAAGTTGGGCTAGGACCATAGTAGCAACTTGG	........(((((((((((((..(...((((........))))...)..)))))))))))))...(((((((.((((......))))..))))))).	-0.660526	TGGTTAAAGATTGGGAGAAG	-	20	0
MI-Female-m0026	Minc_Contig137:10404:10500:-	-20.6	MI-Female-m0026-5p	-	5	5	-	TTAAGTGTTTTGGTTAAAGATTGGGAGAAGTGAAATTTAATTTAAATTTATTTTTAATTAAACTACAAGTTGGGCTAGGACCATAGTAGCAACTTGG	........(((((((((((((..(...((((........))))...)..)))))))))))))...(((((((.((((......))))..))))))).	-0.986667	TGGTTAAAGATTGGGAGAAG	-	20	0
MI-Female-m0027	Minc_Contig1389:239:324:-	-24.3	MI-Female-m0027-5p	-	8	8	-	GGAACGAACCAGCATCTTCAGTAGACCGGACTGTTTTGTTTTCCGTTACACCACGCCGCCTACTGGGGTGCCGGAAAATTGGGCTC	((..(((.((.((((((.((((((..(((...((..(((........)))..)).))).)))))))))))).))....)))..)).	-0.986667	AGCATCTTCAGTAGACCGGACTGT	-	24	0
MI-Female-m0028	Minc_Contig13:48168:48255:+	-28.9	-	MI-Female-m0028-3p	16	-	15	CTACTTTCAAGACATGTTCTACGATGCTACAACAATTATGTCTCGCACCAGACAAAAGGGTTGTGCATCGTTCATGTTGACCTTCACT	..........((((((....(((((((.(((((..((.(((((......))))).))..)))))))))))).))))))..........	-1.30688	-	AAGGGTTGTGCATCGTTCATGTT	0	23
MI-Female-m0029	Minc_Contig13:43934:44034:-	-24	-	MI-Female-m0029-3p	5	-	5	CGCATTCCCGACCCTAATTGGAAGGAGCCACTTGAGGTAGCTAAGAAATGATGCATAAAATGCATACATTAGTAAACGTGCAATGCTCCGAGGCTTAGTGC	.(((((.((...((.....))..(((((...((((.((.(((((......((((((...))))))...)))))..)).).))).)))))..))...)))))	-0.812368	-	ATTAGTAAACGTGCAATGCTCCGA	0	24
MI-Female-m0030	Minc_Contig13:55509:55609:-	-24	-	MI-Female-m0030-3p	5	-	5	CGCATTCCCGACCCTAATTGGAAGGAGCCACTTGAGGTAGCTAAGAAATGATGCATAAAATGCATACATTAGTAAACGTGCAATGCTCCGAGGCTTAGTGC	.(((((.((...((.....))..(((((...((((.((.(((((......((((((...))))))...)))))..)).).))).)))))..))...)))))	-0.873611	-	ATTAGTAAACGTGCAATGCTCCGA	0	24
MI-Female-m0031	Minc_Contig13:59289:59389:-	-24	-	MI-Female-m0031-3p	5	-	5	CGCATTCCCGACCCTAATTGGAAGGAGCCACTTGAGGTAGCTAAGAAATGATGCATAAAATGCATACATTAGTAAACGTGCAATGCTCCGAGGCTTAGTGC	.(((((.((...((.....))..(((((...((((.((.(((((......((((((...))))))...)))))..)).).))).)))))..))...)))))	-0.98913	-	ATTAGTAAACGTGCAATGCTCCGA	0	24
MI-Female-m0032	Minc_Contig13:61460:61560:-	-23.8	-	MI-Female-m0032-3p	5	-	5	CGCATTCCCGACCCTAATTGGAAGGAGCCACTTGAGGTAGCTAAGAAATGATGCAATAAATGCATACATTAGTAAACGTGCAATGCTCCGAGGCTAAGTGC	.(((((.((...((.....))..(((((...((((.((.(((((......(((((.....)))))...)))))..)).).))).)))))..))...)))))	-0.652778	-	ATTAGTAAACGTGCAATGCTCCGA	0	24
MI-Female-m0033	Minc_Contig13:64807:64907:-	-23.8	-	MI-Female-m0033-3p	5	-	5	CGCATTCCCGACCCTAATTGGAAGGAGCCACTTGAGGTAGCTAAGAAATGATGCAATAAATGCATACATTAGTAAACGTGCAATGCTCCGAGGCTAAGTGC	.(((((.((...((.....))..(((((...((((.((.(((((......(((((.....)))))...)))))..)).).))).)))))..))...)))))	-0.819459	-	ATTAGTAAACGTGCAATGCTCCGA	0	24
MI-Female-m0034	Minc_Contig13:69427:69514:-	-25.9	MI-Female-m0034-5p	-	7	7	-	ACCACAGTCGTGGACTTGGAATTTAGGAAGGAGGTCACGAACTTTCCGAAGAAAGTTCGCCCAATCAGAAGTATCTGAATCGGGTGGG	.((((....((((((((....(((.((((((.(....)...)))))))))..))))))))....(((((....))))).....)))).	-0.523077	TGGACTTGGAATTTAGGAAGGAG	-	23	0
MI-Female-m0035	Minc_Contig140:22439:22519:-	-29.3	MI-Female-m0035-5p	MI-Female-m0035-3p	206	38	168	CTCGTCTAGCCGACTCTGTTGGTTGTAGGTGTTTTTAAAAATAATCATCACAACCCCCTAGAGTTCGCTAGGTGGAAAATG	.((..(((((.(((((((..((((((.((((.((........)).))))))))))...))))))).)))))..))......	-0.923333	CGACTCTGTTGGTTGTAGGTGTTT	TCACAACCCCCTAGAGTTCGCTAG	24	24
MI-Female-m0036	Minc_Contig1435:1981:2055:+	-18.9	-	MI-Female-m0036-3p	6	-	6	CGGACTTGATTTATGGTTTTGCTTATGGTTGTTATTAAAATGCGGTCGTGTAGCTAGAGGCATAAATTACACTTT	......(((((((((.(((((((((((..(((.........)))..)))).))).)))).)))))))))......	-0.893023	-	GCGGTCGTGTAGCTAGAGGCATAA	0	24
MI-Female-m0037	Minc_Contig1445:10118:10202:+	-26.6	MI-Female-m0037-5p	-	5	5	-	CGACACGTGTCTCGCGGGTGTAAACGGTTGCTTGGGTTAGAGTAGCAAAACAAGCCTATTGTTAGCCTGCGAAAAAATGGGGTGA	..((.(((...((((((((...((((((.(((((.((((...))))....)))))..)))))).))))))))....)))..))..	-1.34108	CTCGCGGGTGTAAACGGTTGCTTG	-	24	0
MI-Female-m0038	Minc_Contig144:31836:31915:+	-52	MI-Female-m0038-5p	-	6	6	-	CCCTTCGCACTACAAGTAGAGTGAAGGGAACATTGTAGGTAAAGCTATGTTCCCTTCATACTACTTGTAGAGTGAAGGGA	((((((((.((((((((((.(((((((((((((.((.......)).))))))))))))).)))))))))).)))))))).	-1.38571	TACAAGTAGAGTGAAGGGAACA	-	22	0
MI-Female-m0039	Minc_Contig144:1562:1649:-	-44.3	MI-Female-m0039-5p	-	20	20	-	TTTTGCGGACAATTTTAATTTTGCGGACACTTTGATAACTGAAGATATCCGCAAAAAGTGTCCGCAAAGTTAGAAATGTTCGCAGAAT	(((((((((((.(((((((((((((((((((((((((.(....).)))).....))))))))))))))))))))).))))))))))).	-0.967632	AATTTTAATTTTGCGGACACTT	-	22	0
MI-Female-m0040	Minc_Contig1477:7517:7592:-	-28.7	-	MI-Female-m0040-3p	11	-	11	TGGGCTCTATAGCCACAACTGGGAATGGTTGAATGCTCCGAGCTACTAATCTCGGTAGGAGGCTTCGCTGAGCCAG	..(((((...((((.(.(((((((.((((.....((.....)).)))).))))))).)..)))).....)))))..	-0.922895	-	TACTAATCTCGGTAGGAGGCTTC	0	23
MI-Female-m0041	Minc_Contig1489:7970:8055:-	-41.2	MI-Female-m0041-5p	MI-Female-m0041-3p	35	24	11	CCAAAATTTCAGTCTAAATTCACTGTCTTGGTTTCAAACGTTGTTTGGCCGTACCAAGACATTGAATTTGGACTGAAATTGGTTTT	(((..(((((((((((((((((.(((((((((.((((((...))))))....))))))))).))))))))))))))))))))....	-0.558889	AGTCTAAATTCACTGTCTTGGT	CAAGACATTGAATTTGGACTGA	22	22
MI-Female-m0042	Minc_Contig149:35901:35974:-	-42.6	-	MI-Female-m0042-3p	13	-	13	TCCGCAAGTTTCGTCCGCAAGTTGTACTATTTTCTGGAAAAAGAAACAGTATGATTTGCGGACAAAACTTGCGG	.((((((((((.((((((((((..((((..(((((......))))).))))..)))))))))).))))))))))	-0.558889	-	AAACAGTATGATTTGCGGACA	0	20
MI-Female-m0043	Minc_Contig1524:7328:7424:+	-22.7	-	MI-Female-m0043-3p	11	-	11	AACAACTATTTTTTGTTCATTATCAGTCAAAATACCTTAATATTTAGTGCAACACAATTGTTAGATTTTGATTGTAATCGGACAGAGAATTCAACCT	.......(((((((((((((((.((((((((((...((((((.((.(((...))))).)))))))))))))))))))).))))))))))).......	-0.796296	-	GATTTTGATTGTAATCGGACAGAG	0	24
MI-Female-m0044	Minc_Contig152:25359:25436:-	-19.1	-	MI-Female-m0044-3p	32	-	32	TCTACAGGTATAATAGAATTGAGTTGTTCGGCCCTATGCGAAAGTAATGCCGGCATCCAATTTTTCCTTACATCCTCG	.......(((....(((((((.(.(((.((((....(((....)))..))))))).))))))))....))).......	-0.709412	-	AATGCCGGCATCCAATTTTTCCT	0	23
MI-Female-m0045	Minc_Contig1542:9505:9583:+	-19.8	MI-Female-m0045-5p	-	47	46	-	GGTTATTTTCTTGAAGAATAGTCAACTGCTAACCTCTTTTAAAGGTTTTTTCAGTGTTACATTCTTCATAAAGTAAACA	(.(((((((..((((((((.((..((((..(((((.......)))))....))))...)))))))))).))))))).).	-0.709412	TTGAAGAATAGTCAACTGCTAAC	-	23	0
MI-Female-m0046	Minc_Contig1549:7448:7528:+	-21.5	MI-Female-m0046-5p	-	69	68	-	TATTAATTTTAGCACATTCACGGAGAGTTTTCCTTGTTTATTTTGCCTGGGAAATCTCATAATGTTTGTGCAAAATCGAAG	..(..(((((.(((((..((..((((.((((((..((.......))..))))))))))....))..))))))))))..)..	-0.709412	AGCACATTCACGGAGAGTTTTCC	-	23	0
MI-Female-m0047	Minc_Contig1551:11975:12057:-	-20.9	-	MI-Female-m0047-3p	11	-	11	GGATCGACATTTGCGGATCGACAGTTGCGGACCGACATATGCGGATCGACATTTGCGGACCCGACATTTGCGGATTAACATTT	.((((..((..(((((.(((.(((.(((((.(((.(....)))).))).)).))))))..))).))..))..)))).......	-0.709412	-	TTTGCGGACCCGACATTTGCGG	0	22
MI-Female-m0048	Minc_Contig1557:10240:10336:+	-20.6	MI-Female-m0048-5p	-	5	5	-	TTAAGTGTTTTGGTTAAAGATTGGGAGAAGTGAAATTTAATTTAAATTTATTTTTAATTAAACTACAAGTTGGGCTAGGACCATAGTAGCAACTTGG	........(((((((((((((..(...((((........))))...)..)))))))))))))...(((((((.((((......))))..))))))).	-0.711765	TGGTTAAAGATTGGGAGAAG	-	20	0
MI-Female-m0049	Minc_Contig1561:12357:12435:+	-20	MI-Female-m0049-5p	-	6	6	-	TCAAAATTAGAGCGTATTTAAGAGCTTGGTAAATGTTTTTAATAAGTTACTGAGTGTCATAAATACGCAAAATTGATGC	...........(((((((((.(((((..((((.(((.....)))..))))..))).)).)))))))))...........	-0.709412	AGCGTATTTAAGAGCTTGGTAAA	-	23	0
MI-Female-m0050	Minc_Contig1584:4794:4882:-	-21.7	-	MI-Female-m0050-3p	23	-	23	TTGAACGTTTTTGGCCGTTTAGATGAGTTAACGATTGGATGAGTTAACGATTGGATGAGTTGATCGTTTTTGGCCGTGTGGATGAGTTA	.....(((((.((((((...((((((.(((((.(((.(((..(....).))).)))..))))))))))).))))))...))))).....	-0.694545	-	GTTGATCGTTTTTGGCCGTGT	0	20
MI-Female-m0051	Minc_Contig1598:2908:2990:+	-18.92	MI-Female-m0051-5p	-	5	5	-	TGTCGATCGGTGGTTGATGGGTAAGAGGATTGGCTCGATATTTTCATAGGGGTGGGTTCTAGTCCAGGGCTAGAAATGAGACT	.(((......(((((..((((....((((((.((((..(((....))).)))).))))))..)))).))))).......))).	-0.623226	TGGTTGATGGGTAAGAGGATTG	-	22	0
MI-Female-m0052	Minc_Contig159:38721:38803:+	-21.9	-	MI-Female-m0052-3p	5	-	5	CGATAAGCCTTTGGGGGTTTGATGACAAGGGGTTTGATGTAACACCCACGCTTGGGATCGTGGTAGCTACCGCAGGTGGTACA	......((((.(((..(((((((..((((((((.(......).))))...))))..))))....)))..))).))))......	-0.709412	-	CTTGGGATCGTGGTAGCTACCGC	0	23
MI-Female-m0053	Minc_Contig15:46832:46921:-	-40.1	MI-Female-m0053-5p	-	25	25	-	TTTCCGTACTTGGCTCAAAGTTGGACAATTTATATGTTAATCGAAAGAGCTCGTTGATAAATTGTCCATTTTTGAACCAATTACGGAAAG	((((((((.((((.((((((.(((((((((((((((....((....))...)))..)))))))))))).)))))).)))).)))))))).	-0.709412	TGGCTCAAAGTTGGACAATTTA	-	22	0
MI-Female-m0054	Minc_Contig1604:6077:6175:-	-29.4	-	MI-Female-m0054-3p	7	-	7	GCTGTTTATGAGTCCAAACTCAGTTTTGAGTTCAATCAGTTTTTTGTGTGCTACTAGGGTAGGTCGGAAGATCAAGACTGAGATGGAAAAAGGGATAGG	.((((((.....((((..(((((((((((.(((...(((....)))....((((....))))...)))...))))))))))).)))).....)))))).	-1.71389	-	GGAAGATCAAGACTGAGATGGAAA	0	24
MI-Female-m0055	Minc_Contig1625:3689:3772:+	-24.12	MI-Female-m0055-5p	-	62	62	-	AATGGGGGGATGTCCTGATGAATCAAACGCTGCAAAATTTTTTCAAAATTGCGGTTTGCTTCATACTGAACGTTTCTGCCATTG	(((((((..((((.(..(((((.(((..(((((((.............)))))))))).)))))...).))))..)).))))).	-0.709412	TGTCCTGATGAATCAAACGCTGCA	-	24	0
MI-Female-m0056	Minc_Contig1628:8365:8444:+	-19.76	MI-Female-m0056-5p	-	5	5	-	GTTGATTGTTGTAGAATTGTTTGACTTGTTGGAGTAGAAGAACCAGGAAAATTTTGACCCAACAATTTTGCAACAGCATT	..((.((((((((((((((((.(....((..((((...............))))..))).))))))))))))))))))..	-2.144	GTAGAATTGTTTGACTTGTTGGAG	-	24	0
MI-Female-m0057	Minc_Contig1641:12247:12316:-	-21.2	-	MI-Female-m0057-3p	10	-	9	CGGACCGACTTTTGCGGACCGACAGATGCGGATTAACATTTGCGGACCCGACATTTGCGGACCTGGTAAT	.((.(((.(...(((((.(((.((((((........)))))))))..))).))...)))).)).......	-0.86087	-	TTTGCGGACCCGACATTTGCGG	0	22
MI-Female-m0058	Minc_Contig165:25575:25650:-	-28.7	-	MI-Female-m0058-3p	11	-	11	TGGGCTCTATAGCCACAACTGGGAATGGTTGAATGCTCCGAGCTACTAATCTCGGTAGGAGGCTTCGCTGAGCCAG	..(((((...((((.(.(((((((.((((.....((.....)).)))).))))))).)..)))).....)))))..	-1.652	-	TACTAATCTCGGTAGGAGGCTTC	0	23
MI-Female-m0059	Minc_Contig167:38446:38537:+	-29.82	-	MI-Female-m0059-3p	28	-	28	TGTCTGTGGTTCTTCTGTCCTTGGGTCTTCTGTCTGTGGGTCTTCTGTCACTACGCCCTGACCGATTGTCCACTGACGCATTTTCCACAGAC	.((((((((......((((..(((((..((.(((...((((.............)))).))).))..)))))..))))......))))))))	-0.65	-	GACCGATTGTCCACTGACGCATT	0	23
MI-Female-m0060	Minc_Contig1697:11974:12067:+	-20.39	-	MI-Female-m0060-3p	17	-	17	AACTTTTTAATCAATCATTCAAAAATTCTCATTTTTTGGTATGTTGTAGAGATTTTGATTCTCTGTCCAAAGGTACCAAGAACATGAAAAAGTG	.((((((.....................((((((((((((((.((.((((((.......))))))....)).)))))))))).)))))))))).	-0.791667	-	TCTGTCCAAAGGTACCAAGAACA	0	23
MI-Female-m0061	Minc_Contig16:1434:1513:+	-31.4	-	MI-Female-m0061-3p	8	-	8	TAATTGGACCAATCTGATCTGATCATCTCAAAAAGAGTTACAGATTTTTTGTAGAGTGACCAGATCAGATAAGTCTAATT	.((((((((..((((((((((.(((.(((..((((((((...))))))))...)))))).))))))))))..))))))))	-0.730952	-	TTTGTAGAGTGACCAGATCAGAT	0	23
MI-Female-m0062	Minc_Contig16:1428:1519:-	-38.8	MI-Female-m0062-5p	-	17	17	-	TTTTATAATTAGACTTATCTGATCTGGTCACTCTACAAAAAATCTGTAACTCTTTTTGAGATGATCAGATCAGATTGGTCCAATTATGAAAA	((((((((((.((((.((((((((((((((.(((.((((((...........))))))))))))))))))))))).)))).)))))))))).	-0.670968	AGACTTATCTGATCTGGTCACTC	-	23	0
MI-Female-m0063	Minc_Contig1783:7242:7335:-	-39.2	MI-Female-m0063-5p	-	203	203	-	ATTGATCCGCACTTGTAGTGGTGTAAGCTTGTTTTGTAAAAGCAATTTTGTTGCGCCCAGGCAAATAAGCTCGCTTCTACAGGCGTGGGTCTTC	...(((((((.(((((((.((((..(((((((((.((....(((((...)))))......))))))))))))))).))))))).)))))))...	-0.854167	ACTTGTAGTGGTGTAAGCTTGTT	-	23	0
MI-Female-m0064	Minc_Contig1799:2871:2946:-	-21.3	MI-Female-m0064-5p	MI-Female-m0064-3p	11	2	9	GTTGTAGTGTAGGCCTATGACATAATCAGTCTGAATATTTAAAAGACGATTTAATCATATGCCCACACCTAGCCAT	((((..((((.(((.(((((...((((.((((...........))))))))...))))).))).)))).))))...	-0.813043	AGGCCTATGACATAATCAGTCT	ACGATTTAATCATATGCCCAC	22	20
MI-Female-m0065	Minc_Contig1800:7257:7342:+	-24.3	MI-Female-m0065-5p	-	8	8	-	GGAACGAACCAGCATCTTCAGTAGACCGGACTGTTTTGTTTTCCGTTACACCACGCCGCCTACTGGGGTGCCGGAAAATTGGGCTC	((..(((.((.((((((.((((((..(((...((..(((........)))..)).))).)))))))))))).))....)))..)).	-0.875	AGCATCTTCAGTAGACCGGACTGT	-	24	0
MI-Female-m0066	Minc_Contig1805:11139:11219:+	-48.1	MI-Female-m0066-5p	MI-Female-m0066-3p	207	140	67	ATCCGAAAGGAATGCCGGCATCCAATTTTTCCTCTCCTCCTCGAATAGAAAGGAAATTGGATGCCGGCATTCCTTTGGATA	((((.(((((((((((((((((((((((((..(((..((...))..)))..))))))))))))))))))))))))))))).	-1.37879	AATGCCGGCATCCAATTTTTCCTC	AAGGAAATTGGATGCCGGCATT	24	22
MI-Female-m0067	Minc_Contig1814:3069:3153:+	-32.1	MI-Female-m0067-5p	MI-Female-m0067-3p	20	4	16	GACTCGGACAACAGATTTTCGGATGCTCATGGCGACAAATAAAGTTGAACTGCATGAGTATTCCAAAATCTGTCACCCGTTTCTG	((..(((...(((((((((.(((((((((((.((((.......)))).....))))))))))).)))))))))...)))..))..	-0.669697	ACAGATTTTCGGATGCTCATG	TGAGTATTCCAAAATCTGTCA	20	20
MI-Female-m0068	Minc_Contig1823:9608:9677:-	-25.2	MI-Female-m0068-5p	-	9	9	-	ACATTAAAATGTCAAGATCAAGGCTGAGCGTCATGGCAACTGGCGTCCATTTTTGGTCGATTTTTGGTGG	.((((((((.(((..((((((((.((..(((((.(....))))))..)).))))))))))))))))))).	-0.669697	GTCAAGATCAAGGCTGAGCGTCAT	-	24	0
MI-Female-m0069	Minc_Contig186:27296:27365:+	-18.7	-	MI-Female-m0069-3p	5	-	5	AAGAGGAGGACAAACGCCTTTTTAATTCTTCTACAGCATAAGGGTAGGGAGGTGCTGGGAAATCTTCTCT	.((((((((.(...((((((((((.(((((.........)))))))))))))))...)....))))))))	-1.10435	-	AAGGGTAGGGAGGTGCTGGGA	0	20
MI-Female-m0070	Minc_Contig1871:3778:3873:-	-30	-	MI-Female-m0070-3p	416	-	413	CTTCGAGGCGGAATCCGGCTATCAATTCGCGCGGTTCCCCGTCCACAAGATTGCGAAGCAAAGTGAGTTTCTCGATGTCGGACCCTGAACTCGAGT	.((((((.(((..((((((.((((((((((..(.(((.(.(((.....))).).))).)...)))))))....)))))))))..)))..)))))).	-0.678571	-	GAGTTTCTCGATGTCGGACCCT	0	22
MI-Female-m0071	Minc_Contig187:10722:10796:+	-22	-	MI-Female-m0071-3p	12	-	12	TTTGCTGGTCTAATTCACGTTGTTTGCCTGCTGTTTTACCATTGGGTAAAACAATGCTGTCGTCGGGGTAGCATT	..(((((.((..((.((((((((((((((..((......))..)))).)))))))).))..))..)).)))))..	-1.32903	-	GGGTAAAACAATGCTGTCGTCG	0	22
MI-Female-m0072	Minc_Contig188:34976:35059:+	-24	-	MI-Female-m0072-3p	9	-	9	TGCCGCTTTCATGATCCCACGGTCATACTTATTTCCGTGTCTGGTGATTCCGGCAGAAGTGACGTAGGCAGTGGTTAAATGGGC	.(((.....(((....((((.(((.((((((((((..((.((((.....))))))))))))).)))))).))))....))))))	-1.11	-	GCAGAAGTGACGTAGGCAGTGG	0	22
MI-Female-m0073	Minc_Contig18:81352:81441:-	-59	MI-Female-m0073-5p	MI-Female-m0073-3p	7	5	2	TATTGTCGAATCCGGGACGTCATGGTATAGTTCGACTCAGCTCGTTGAGGTGCATCGAACCATGCCATGGCGTCCCGGATTTGATAACTT	..((((((((((((((((((((((((((.((((((..((.(((...))).))..)))))).))))))))))))))))))))))))))...	-1.11	TCCGGGACGTCATGGTATAGTT	AACCATGCCATGGCGTCCCGGAT	22	23
MI-Female-m0074	Minc_Contig190:4132:4207:-	-28.7	-	MI-Female-m0074-3p	11	-	11	TGGGCTCTATAGCCACAACTGGGAATGGTTGAATGCTCCGAGCTACTAATCTCGGTAGGAGGCTTCGCTGAGCCAG	..(((((...((((.(.(((((((.((((.....((.....)).)))).))))))).)..)))).....)))))..	-0.8575	-	TACTAATCTCGGTAGGAGGCTTC	0	23
MI-Female-m0075	Minc_Contig193:35147:35218:-	-36.4	MI-Female-m0075-5p	MI-Female-m0075-3p	15	7	8	GTCGGTGGGTCTCATTGTTAGCTTGTCGGTGGTCCTCCATCGACAAGGTGGCTGTGATTTCACACTGAGTCA	.((((((((..((((.((((.(((((((((((....))))))))))).)))).))))..)).))))))....	-1.04889	CTCATTGTTAGCTTGTCGGTG	ATCGACAAGGTGGCTGTGATTTCA	20	24
MI-Female-m0076	Minc_Contig1940:10859:10953:-	-33.1	-	MI-Female-m0076-3p	13	-	13	TGCAAAAAATGTTGCGGGCAATTTTTGCTAATCTGAATAGCAAAATCTGAGCCTTTGTAACAAAAGTCCGCAAGAATTGTCCGCAAAATTTTTGC	.(((((((...(((((((((((((((((....((.....(((((.........)))))......))...)))))))))))))))))..)))))))	-0.578788	-	AAAGTCCGCAAGAATTGTCCGCA	0	23
MI-Female-m0077	Minc_Contig1973:1641:1718:-	-25.4	MI-Female-m0077-5p	-	36	36	-	GTCTTACTATATAAAGTTCGAGTGCAGCAGAAAAAATTAAATTTGGTTTCAGTTCTCTCGAACTTTAAATAGTAGATT	((((.(((((.(((((((((((.(.(((.((((.((......))..)))).)))).))))))))))).))))))))).	-1.77778	ATAAAGTTCGAGTGCAGCAGAAA	-	23	0
MI-Female-m0078	Minc_Contig1980:3409:3494:+	-28.97	MI-Female-m0078-5p	-	7	7	-	CCATAAAATCAGTCCTTCTTTGTGCTGCTTGGCTTTTTTTAAAAATTATATGTCCAAGCTGCCCAATTGAATGACTGATTTTTTGA	.((.((((((((((.(((.(((.((.(((((((..................).)))))).)).)))..))).)))))))))).)).	-0.500233	AGTCCTTCTTTGTGCTGCTTGG	-	22	0
MI-Female-m0079	Minc_Contig1980:2720:2813:-	-30.87	-	MI-Female-m0079-3p	119	-	119	CCACCATAAAATCAGCCCTTCAATGTGCTGCTTTTGGCTATTTTAAAAATTATATTGCGTCAAGCTGCTCAGTTGAAAGGCTGACTTTTGGGTG	.((((.(((((((((((.((((((..((.((((...((..................))...)))).))...)))))).)))))).)))))))))	-1.06	-	CAAGCTGCTCAGTTGAAAGGCTGA	0	24
MI-Female-m0080	Minc_Contig1998:3250:3344:-	-29.2	-	MI-Female-m0080-3p	28	-	28	TAGGGGGTTTTTTTGGCTGGACCGATTTGGACAAATGAGGTGTCATTCGAAAGAGCTTGCCGAGCTGAGTCGATCGCGGGCAGAGAGGTCGATCC	.....(..(((((((.(((((.(((((..(........((((...(((....)))..))))...)..))))).)).))).)))))))..).....	-0.476923	-	GCTGAGTCGATCGCGGGCAGAG	0	22
MI-Female-m0081	Minc_Contig199:889:981:+	-27.6	-	MI-Female-m0081-3p	5	-	5	TCCCGTGGTTCCTATTTTTCTGGTTGGTTTAGGGATAGAAACCGTTCCTAGTTACCTGAGAACACTGACCAGGAAACATCGGATACTGTGTTC	...((..(((((.(((((((((((..(((((((..(((.........)))....)))))....))..))))))))).)).))).))..))...	-0.476923	-	ACTGACCAGGAAACATCGGA	0	20
MI-Female-m0082	Minc_Contig1:5136:5218:-	-24.6	-	MI-Female-m0082-3p	15	-	15	AGGCGAAGGGAATGGGACAGACGAAGGAGATCAGTGACTAGCCCCGCTAGTATGATCCCAATAGACTGACGCTTTCACTGGCT	.(((..((.(((.(.(.(((.(...((.(((((...((((((...)))))).)))))))....).))).).).))).)).)))	-0.6025	-	TATGATCCCAATAGACTGACGCT	0	23
MI-Female-m0083	Minc_Contig2012:4301:4400:+	-18.9	-	MI-Female-m0083-3p	5	-	5	ATCCCGGGAAGACTTTGGAATATTGGCATAAATTGGAAACTGATGGATGAAAAATAGTTTTTATTTTTATTGTTAATTTTTAGTGCCTTTAATGGAACTT	.(((...((((.(.((((((.(((((((.(((.(((((((((.(........).))))))))).)))...))))))))))))).).))))...)))....	-2.156	-	TATTGTTAATTTTTAGTGCCTTT	0	23
MI-Female-m0084	Minc_Contig2080:10259:10330:+	-21.1	MI-Female-m0084-5p	-	21	21	-	GGAGGCATCTTCAGTAGACCGGACTGATGTGTTTGTTATCCAGTACACCACGCCGCCTACTGCACAGCCTTA	.(((((.....((((((..(((..((..(((((((.....))).))))))..))).))))))....))))).	-0.62125	TCAGTAGACCGGACTGATGTGTTT	-	24	0
MI-Female-m0085	Minc_Contig208:12990:13064:+	-21.3	MI-Female-m0085-5p	-	5	5	-	TCGGTTCGGGGTTTACAGATTAGTCGGTTCGGGGTTTACACTTTGAAATTAATCTATCGATTCAAAAGAATCGAC	(((((((.(((((.(.((((((((...((((((((....)))))))))))))))).).)))))....))))))).	-0.572549	GTTTACAGATTAGTCGGTTCGGGG	-	24	0
MI-Female-m0086	Minc_Contig211:30876:30958:+	-33.4	-	MI-Female-m0086-3p	23	-	23	GGACTCAACCGGCTAGGGACTCAACTTTCCCGATATTTTATGAATTGGATGAGTTGATCGTTTTTGGCCGTGTGGATGAGTTA	.((((((((((((((((((((((((((..(((((.........)))))..)))))))..))))))))))).))...)))))).	-0.63	-	GTTGATCGTTTTTGGCCGTGT	0	20
MI-Female-m0087	Minc_Contig2140:9965:10046:-	-18.6	-	MI-Female-m0087-3p	29	-	29	TGGTGTCATTCGACTCAGCTCGACGAGCTCTCTCAAATGAGCTATCATTTGTAGCAACTCTCAAGCCTATGGTTTTTCGCCC	.((((......((((..(((.((.(((....(((((((((....))))))).))...))))).)))....))))...)))).	-0.593878	-	TGTAGCAACTCTCAAGCCTATGG	0	23
MI-Female-m0088	Minc_Contig2141:5389:5483:+	-27.2	-	MI-Female-m0088-3p	22	-	22	ATAGAGGGTTTTTTGGCTGGACCGATTTGGACAAATGAGGTGTCATTCGAAAGAGCTCGCCAAGCTGAGTCGATCGCGGGCAGAGAGAAGAGAGA	........(((((((.(((((.(((((..(........((((...(((....)))..))))...)..))))).)).))).)))))))........	-0.824138	-	GCTGAGTCGATCGCGGGCAGAG	0	22
MI-Female-m0089	Minc_Contig2154:5945:6020:+	-27.7	-	MI-Female-m0089-3p	21	-	21	ATGGGCCCTCTGGTCGCGCAGTCGCTGGAATATTGTAGACATTTGCACTTCTCGGTCGTTGGCGATCAGGTCCCTA	..(((...(((((((((.(((..(((((((...(((((....))))).))).))))..)))))))))))).)))..	-0.635484	-	GCACTTCTCGGTCGTTGGCGAT	0	22
MI-Female-m0090	Minc_Contig2154:6652:6740:+	-24.1	-	MI-Female-m0090-3p	18	-	18	AGAACAACGCGCGTTTGGTCGATCAGAGCCACATCTGGATACCGGTTGAGGTCGGCGTTTCTATCGTCGTCAAAGGCCTTGGTTGTTAC	..((((((..((.(((((.((((.((((((..((((.(((....))).)))).)))...)))...))))))))).))....))))))..	-0.595918	-	GTTTCTATCGTCGTCAAAGGCCT	0	23
MI-Female-m0091	Minc_Contig2155:6029:6120:+	-47.2	MI-Female-m0091-5p	-	33	33	-	GCACGTTTTTCGGGGAGCGTTGGAGGATGACTGACAGAATAACACTCACAATTTATTGCCAGTCTACTCCAACGCACCCAGAAAAACGTGCC	(((((((((((.(((.(((((((((...(((((.((((((..........))))..)).)))))..))))))))).))).))))))))))).	-1.29355	CGGGGAGCGTTGGAGGATGACT	-	22	0
MI-Female-m0092	Minc_Contig2170:5585:5678:+	-36.2	MI-Female-m0092-5p	MI-Female-m0092-3p	12	9	1	CGGAACGACATTTGCGGACCCGACATTTGCGGACCGACAGAAGCGGATCGACTTTTGCGGACCGACAGATGCGGATTAACATTTGCGGACCCGA	(((..((.((..((..((.(((.(((((((((.(((.((((((((...)).))))))))).))).))))))))).))..))..))))...))).	-0.624242	TTTGCGGACCCGACATTTGCGG	GACAGATGCGGATTAACATTTG	22	22
MI-Female-m0093	Minc_Contig2178:1968:2059:+	-35.7	MI-Female-m0093-5p	-	18	18	-	AAAAACAGGCATGCACATGGATACGGATTTTGCTATCCGTATCCGGATATATCCGTAGGGTCAATATCCGTATCCGTTTGTATCCGTCCGAC	.......((.(((((.((((((((((((.(((..((((.....((((....))))..))))))).)))))))))))).))))))).......	-1.1	ATGCACATGGATACGGATTTTGC	-	23	0
MI-Female-m0094	Minc_Contig21:42258:42324:-	-25.5	MI-Female-m0094-5p	-	9	9	-	GGTTTGCGCAGGGGGAGGTGAGCGGGTGGAGATCCGGTGCTACCAGTAACTCTGCCCCAGTGAATCA	((((..(...((((.((((..((.(((((..........))))).)).)).)).)))).)..)))).	-0.474	GGGGGAGGTGAGCGGGTGGA	-	20	0
MI-Female-m0095	Minc_Contig2251:8827:8906:+	-32	MI-Female-m0095-5p	-	31	31	-	TATTTTTAGGAGAGTGTTTTCGGAAAAATTTTTAAAATTTTCAATTCAAAAATTTTTCCAAAAACACTCTCCTATTCAAA	......((((((((((((((.((((((((((((.((........)).)))))))))))).))))))))))))))......	-1.13444	AGAGTGTTTTCGGAAAAATTTT	-	22	0
MI-Female-m0096	Minc_Contig2258:7181:7272:-	-39.4	MI-Female-m0096-5p	-	8	8	-	GTCCTTTAAATGATTATCCAGGCTGTACCCACTGAGTCCTGTATATTTGGAAATGATTACCCAGTGGCAGCCTGGATAATCGTTTATAGCAA	...((.(((((((((((((((((((...((((((..(((.........)))..........))))))))))))))))))))))))).))...	-1.68824	TGATTATCCAGGCTGTACCCACT	-	23	0
MI-Female-m0097	Minc_Contig2258:7411:7486:-	-19.04	MI-Female-m0097-5p	-	8	8	-	TATGAGGATAAGAAGACTTTAGGACTGTGTTACCAAGTATGAGAGATGTAACTCGGTCCACGGTATTATTCAGCGG	.....((((((....(((...((((((.(((((..............))))).))))))..))).)))))).....	-0.602778	AGAAGACTTTAGGACTGTGTTAC	-	23	0
MI-Female-m0098	Minc_Contig226:10896:10974:+	-23	-	MI-Female-m0098-3p	6	-	6	GCGGAGGATTCCAAACAGCCACTGCTCCCTGGCTTGTCCATAACCTCGACTAGTTCGGGTATGTGTGTTTTGGCTCCTA	..((((....(((((..(((((....(((..(((.(((.........))).)))..)))...))).)))))))))))..	-0.902703	-	GACTAGTTCGGGTATGTGTGTT	0	22
MI-Female-m0099	Minc_Contig226:37502:37600:+	-26.8	MI-Female-m0099-5p	-	6	6	-	TTTAGATATGTAGGGAATACTAGCATTTGAAGAGAGAGACTAAAATCGGTGAAATGCGTCGATATCTCCACAAATCCTTTTAATCCCTCCATATCCTTT	....((((((.(((((.((..((.(((((..((((.........((((..(.....)..)))).))))..))))).))..)).))))).))))))....	-0.776923	TAGGGAATACTAGCATTTGAAGA	-	23	0
MI-Female-m0100	Minc_Contig226:32918:33016:-	-26.8	MI-Female-m0100-5p	-	6	6	-	TTTAGATATGTAGGGAATACTAGCATTTGAAGAGAGAGACTAAAATCGGTGAAATGCGTCGATATCTCCACAAATCCTTTTAATCCCTCCATATCCTTT	....((((((.(((((.((..((.(((((..((((.........((((..(.....)..)))).))))..))))).))..)).))))).))))))....	-0.454717	TAGGGAATACTAGCATTTGAAGA	-	23	0
MI-Female-m0101	Minc_Contig227:25999:26097:-	-21.6	-	MI-Female-m0101-3p	7	-	7	AGTTTCCTCCCTTCCTCAACATACTAGTGTCAGCGAAAATTCTAAATTAATTTTTTAAATTTTCTGCGTGAAGTTGGCGGTTGTTGGTTCGAGTCGATA	.(((..(((....((.((((...((((..((((((((((((..(((......)))..))))))).)).)))..))))..))))..))...)))..))).	-0.462	-	GCGTGAAGTTGGCGGTTGTTGGTT	0	24
MI-Female-m0102	Minc_Contig2350:5558:5628:-	-35.7	-	MI-Female-m0102-3p	13	-	13	TGGGTCGAAGCTCGGGCCTTCGGCCCTCGCGACCCATTTTGTGATGGATCTTAAGCTCGGGCCTTCGGCCC	.((((((((((((((((.(..(..((((((((......)))))).))..)..).))))))).)))))))))	-0.528205	-	TGTGATGGATCTTAAGCTCGGG	0	22
MI-Female-m0103	Minc_Contig2353:8861:8944:+	-27.2	MI-Female-m0103-5p	-	812	811	-	TTGACAAAAAAACTTACGGACATATTTTTGCGGGAGGATGGAGAGGTATAGAGTCCGCAAAATCTGTCCGCAAGTCGCTGTCTG	..((((.....((((.((((((...(((((((((...(((......)))....)))))))))..)))))).))))...))))..	-0.602778	AACTTACGGACATATTTTTGCG	-	22	0
MI-Female-m0104	Minc_Contig235:13376:13455:+	-59.9	-	MI-Female-m0104-3p	8	-	8	TGGGTAAATGTCCAGCCGTCCTCCACATGTTCGCAAATGACTTTCTGCAGACATGTGGAGGACGAGCTGGACATTTACCC	.(((((((((((((((((((((((((((((..(((..........)))..)))))))))))))).)))))))))))))))	-0.690385	-	CAGACATGTGGAGGACGAGCTGG	0	23
MI-Female-m0105	Minc_Contig2365:5491:5564:+	-24.1	MI-Female-m0105-5p	MI-Female-m0105-3p	29	1	28	ATACACGACTGCTTCGCTGCGATCGTGTTCATTTTGCTTGCGGTGATCGTATCGAAGCGGCTGCTGTCGTTCCG	....(((((.((.(((((.((((((...(((((........))))).)).)))).)))))..)).)))))....	-0.849206	GCTTCGCTGCGATCGTGTTCATTT	GGTGATCGTATCGAAGCGGCTGC	24	23
MI-Female-m0106	Minc_Contig237:10135:10228:+	-52.5	MI-Female-m0106-5p	MI-Female-m0106-3p	7	5	2	GTTCACGGCCGGTTAGTCTTTGCCTGTGGCGCTAAAAAGAGAAGAATAAGATCATTAGAGCCACCGCAGGCAAAGACTAACTGGTCATGAACAA	(((((.(((((((((((((((((((((((.(((..((.((...........)).))..)))..))))))))))))))))))))))).)))))..	-0.451852	GGTTAGTCTTTGCCTGTGGCGC	ACCGCAGGCAAAGACTAACTGG	22	22
MI-Female-m0107	Minc_Contig2458:8304:8377:-	-21.7	-	MI-Female-m0107-3p	7	-	7	AGCCTATATTCGAGACATTGAAGATGCCACCGGCATGAAATTTGCAGGAACGTCTTCGAACTCGAACAATTCAA	........((((((...(((((((((...((.(((.......))).))..))))))))).))))))........	-0.839286	-	TGCAGGAACGTCTTCGAACTCG	0	22
MI-Female-m0108	Minc_Contig2508:550:636:+	-20.1	MI-Female-m0108-5p	-	6	6	-	ATTATTCAGTACAGCACGTGACCTCTATGATTACCGTCGATACAACATTACGCCTAAGAATGGAGAAATGTTGCTTTTTTGAATAAA	.((((((((...(((((((...((((((..(((.(((.(((.....))))))..)))..))))))..))).))))...)))))))).	-0.566667	ACAGCACGTGACCTCTATGATT	-	22	0
MI-Female-m0109	Minc_Contig252:3027:3112:+	-30.3	-	MI-Female-m0109-3p	23	-	23	TTGAGTCTCAACCGGCTAGGGACTCAACTGGCCCGATATTTTAAGAATTGGATGAGTTGATCGTTTTTGGCCGTGTGGATGAGTTA	.(((.((((.(((((((((((((((((((.(.(((((.........))))).).))))))..))))))))))).)).)).)).)))	-0.513158	-	GTTGATCGTTTTTGGCCGTGT	0	20
MI-Female-m0110	Minc_Contig2543:7129:7216:+	-24.1	-	MI-Female-m0110-3p	23	-	23	CTCGGTCTCGACTCTCGGTCTCGACTCTCGACACTCGTTTTGCTCTCGGTCTCGGGGTTGATTCTCGGTCTCGGTCTCGACTCTCGGC	.((((..((((..((.((..(((((((.(((.((.((.........)))).))))))))))..)).))..))))..))))........	-0.555263	-	GTTGATTCTCGGTCTCGGTCTC	0	22
MI-Female-m0111	Minc_Contig2587:396:492:-	-20.6	MI-Female-m0111-5p	-	5	5	-	TTAAGTGTTTTGGTTAAAGATTGGGAGAAGTGAAATTTAATTTAAATTTATTTTTAATTAAACTACAAGTTGGGCTAGGACCATAGTAGCAACTTGG	........(((((((((((((..(...((((........))))...)..)))))))))))))...(((((((.((((......))))..))))))).	-0.659524	TGGTTAAAGATTGGGAGAAG	-	20	0
MI-Female-m0112	Minc_Contig2604:61:141:-	-35.2	-	MI-Female-m0112-3p	8	-	8	GGTGACAAAAAATCTCACGACCATAGAAAATTTTTTCAAAAAATAAAAAAAATTTTCAAAGGTCGTGGGATCTTTTGTCAT	.(((((((((.(((((((((((...(((((((((((..........)))))))))))...))))))))))).)))))))))	-0.975676	-	AAATTTTCAAAGGTCGTGGGAT	0	22
MI-Female-m0113	Minc_Contig260:24451:24529:+	-24.8	-	MI-Female-m0113-3p	5	-	5	ACATTTATTTTGCTTCTTTTCTCTTCTCTTTTCTCTTGTGCAACAGAAAAGAGAAGTAGAAAACGGACAAAACAAAAAT	...(((.(((((.(((((((((((((((((((((.((....)).)))))))))))).)))))).)))))))).)))...	-0.553659	-	AAAAGAGAAGTAGAAAACGGACA	0	23
MI-Female-m0114	Minc_Contig260:28138:28207:-	-18.7	-	MI-Female-m0114-3p	5	-	5	AAGAGGAGGACAAACGCCTTTTTAATTCTTCTACAGCATAAGGGTAGGGAGGTGCTGGGAAATCTTCTCT	.((((((((.(...((((((((((.(((((.........)))))))))))))))...)....))))))))	-0.553659	-	AAGGGTAGGGAGGTGCTGGGA	0	20
MI-Female-m0115	Minc_Contig2691:7578:7657:-	-22.2	MI-Female-m0115-5p	-	35	35	-	TGTAACTGAATAATATCAACCATAAATTTGTATGAGTAAAATTCGCCATAGAAATTTTTGTTGATATTAACCAATTGCAT	(((((.((..((((((((((...((((((.((((.((.......)))))).))))))..))))))))))..)).))))).	-0.595946	TAATATCAACCATAAATTTGTAT	-	23	0
MI-Female-m0116	Minc_Contig2707:2932:3024:-	-18.1	-	MI-Female-m0116-3p	11	-	11	ATCCATTTGGGAAGGTGGACGTTGTGGTAAATCATCAGGATTAAAATCGGCCTCAATTATTGTATCGTCATAAGCATTTCGCATATTTTGGGC	.((((..((.((((((.((((.((..((((......(((...........)))...))))..)).))))....)).)))).)).....)))).	-0.762069	-	TTGTATCGTCATAAGCATTTCGCA	0	24
MI-Female-m0117	Minc_Contig2713:1999:2088:+	-18.55	MI-Female-m0117-5p	-	7	7	-	AGAACCTTCAGCTGGATCGTCAATTTGAACGGATTCATAAACGCCACCACCCCTGTTACTCAAGTTGTCTGATTTTGTTGTTCTGGAAGT	....((..((((..(((((.((((((((((((....................))))...)))))))).).))))..))))....))....	-1.38437	GCTGGATCGTCAATTTGAACGGA	-	23	0
MI-Female-m0118	Minc_Contig272:15864:15946:+	-20.4	-	MI-Female-m0118-3p	11	-	10	AAGGACACGCTTTATCACACGCACGATGCCCATGAGGCTGTGGCACCCCCTTGCTGACGCATGATGAACACCGTGTTGTTTTA	((.((((((.(((((((..(((((((((((((......)).)))).....))).)).))..)))))))...)))))).))...	-0.867568	-	TGCTGACGCATGATGAACACCG	0	22
MI-Female-m0119	Minc_Contig275:28493:28580:-	-26.5	-	MI-Female-m0119-3p	6	-	6	TTTCTTATTGTTCGGCCCTGGTCTCAGTTTTTGTTTGGAATTAATTTTTGGAAGCCTGAACGTTGGGACTGGGCCGTTTTGGCGCGGG	............((((((.(((((((((((...((..(((.....)))..)).....))))..)))))))))))))............	-0.579412	-	TGAACGTTGGGACTGGGCCGTT	0	22
MI-Female-m0120	Minc_Contig280:33067:33152:-	-32.6	-	MI-Female-m0120-3p	7	-	7	CAGTCAAACAAAGGACGAATCGTTTGCACATCGGTGTTTTTATGTTATCGCAAAACATCGATATGCAGGTTCGCCCTTTTTTGATT	.(((((((.(((((.((((((...((((.((((((((((...(((....))))))))))))).)))))))))).))))))))))))	-1.688	-	CATCGATATGCAGGTTCGCCC	0	20
MI-Female-m0121	Minc_Contig2810:8243:8317:-	-19	MI-Female-m0121-5p	-	43	43	-	CTTTTTTAATGTTTTGGTTGTCTTGCTTGTAGCAAGTTTTGCTTGTAGCAACAAACTGTCAAAGGATTAATTCTT	.....(((((.((((((..((.(((.((((.(((((.....))))).)))))))))..)))))).))))).....	-0.512766	GTTTTGGTTGTCTTGCTTGTAGC	-	23	0
MI-Female-m0122	Minc_Contig2824:1746:1840:-	-23.1	MI-Female-m0122-5p	-	10	9	-	GCGTCTGGCTGTTGATTTTGAACTGGAGGACGTCTTTCCTGTTGTTTAGGTCGTACTTTGACTAACTCCTGATTGAAGAAGCGGGGGCCATTACT	.....(((((.(((.(((..(.(.((((...(((...((((.....)))).........)))...)))).).)..)))...))).))))).....	-0.85	GTTGATTTTGAACTGGAGGACGTC	-	24	0
MI-Female-m0123	Minc_Contig2825:1295:1365:-	-21.9	MI-Female-m0123-5p	-	6	6	-	ATCAGCAAATTGGACTTTTCTGATGGATTCGGATACGCCGAGTCCACAAAATTGTCAGAATTTTTGTAATT	....(((((...(((..((.((.(((((((((.....))))))))))).))..)))......)))))....	-0.827907	TGGACTTTTCTGATGGATTCGG	-	22	0
MI-Female-m0124	Minc_Contig284:7383:7466:-	-46.7	-	MI-Female-m0124-3p	5	-	5	CCTGTAACCAGTGATGCGGGGGTTCCGGTTCCGGAACCGGTGCGGTTCCGGTTCCGGAAGTGGAACCGTCGAACAGGTAAAAGT	.((...(((.((....(((.(((((((.((((((((((((.......)))))))))))).))))))).))).)).)))...)).	-0.806977	-	TTCCGGAAGTGGAACCGTCGAAC	0	23
MI-Female-m0125	Minc_Contig2906:1113:1193:+	-35.2	MI-Female-m0125-5p	-	16	16	-	TTTTGCCAATTAGGCTAGAAACTCTCATTTTGCCACTAAGACTGTTGGCAAAATGTAGGTTTTTACCCTTACTGGCAAAAT	((((((((...(((.((((((((..(((((((((((.......).))))))))))..)))))))).)))...)))))))).	-0.558	TAGGCTAGAAACTCTCATTTTGCC	-	24	0
MI-Female-m0126	Minc_Contig292:8759:8850:-	-35.6	MI-Female-m0126-5p	-	18	18	-	TTAAACAGGCATGCACATGGATACGGATTTTGCTATCCGTATCCGGATATATCCGTGGGGTCAATATCCGTATCCGTTTGTATCCGTCCGAC	.......((.(((((.((((((((((((.(((...((((....((((....))))))))..))).)))))))))))).))))))).......	-0.613889	ATGCACATGGATACGGATTTTGC	-	23	0
MI-Female-m0127	Minc_Contig2939:7469:7553:-	-19.7	MI-Female-m0127-5p	-	26	26	-	GATTGCTGTTGTTTAGATGGTTGTGTAGTAGGCTCAATTAATTCAGCTTCTAATGCATTAATCTGAGCTGCTTTTGTAGAAGTCA	((((((.((.((((((((...(((((((.(((((.((....)).))))))).)))))...)))))))).))....)))...))).	-0.77027	GTTTAGATGGTTGTGTAGTAGGCT	-	24	0
MI-Female-m0128	Minc_Contig2945:8086:8184:-	-55.2	MI-Female-m0128-5p	MI-Female-m0128-3p	248	244	4	CAATTAAATTAAGCTTCCCAGTGGCGGAGTCGTTAGTGTGTCCGCCTTTAGGCTAGGAGTCACAGGATCGACTCCGCCACTGGGAACTTAATTATTTTT	......(((((((.((((((((((((((((((.(..((((((((((....)))..)))..))))..).)))))))))))))))))))))))))......	-0.84186	AAGCTTCCCAGTGGCGGAGTCG	ATCGACTCCGCCACTGGGAACTT	22	23
MI-Female-m0129	Minc_Contig2988:1204:1290:-	-27.7	MI-Female-m0129-5p	-	7	7	-	TCCAGATCCAGGCATTTTTGATCGTTCTGGATTTTCCTGGATCCATCCAAAATCCAGGATTTTTGAAAATACTGATCTCAAGAGGGT	((((((((.((..(((((..(..(((((((((((...((((....)))))))))))))))..)..))))).))))))).....))).	-0.827907	GGCATTTTTGATCGTTCTGGAT	-	22	0
MI-Female-m0130	Minc_Contig2988:1260:1353:-	-43.2	MI-Female-m0130-5p	-	5	5	-	GTAAGAGGGTATTAGAGATCGGTCTGGATCTGGATCCAGTCTGGATTTTTTCTGAATCCAGCGTCCAGATCCAGGCATTTTTGATCGTTCTGGA	...((((.(.(((((((((..((((((((((((((...(.((((((((.....))))))))))))))))))))))))))))))))).))))...	-0.755185	ATTAGAGATCGGTCTGGATCTGG	-	23	0
MI-Female-m0131	Minc_Contig2989:1994:2073:+	-22.2	MI-Female-m0131-5p	-	35	35	-	TGTAACTGAATAATATCAACCATAAATTTGTATGAGTAAAATTCGCCATAGAAATTTTTGTTGATATTAACCAATTGCAT	(((((.((..((((((((((...((((((.((((.((.......)))))).))))))..))))))))))..)).))))).	-1.43704	TAATATCAACCATAAATTTGTAT	-	23	0
MI-Female-m0132	Minc_Contig2992:5430:5515:-	-34.3	-	MI-Female-m0132-3p	5	-	5	TTTCGGGCCTCATTTTTATCGGGCCGGCCCGATCGAGTCTTTTTCGGGCCCCCGACTCGATCTTTCGGACCGGACCGGGCCGACAC	.....((((..........(((.((((((.(((((((((......((....)))))))))))....)).)))).))))))).....	-1.33778	-	GACTCGATCTTTCGGACCGGACC	0	23
MI-Female-m0133	Minc_Contig29:25458:25551:+	-18.8	MI-Female-m0133-5p	-	5	5	-	TTAAAATATTGGGGGCATGTATTTCAAAAGTGATATTTTCCTGTTATTTTCTAAAATTTGTAACTTTTGAAGTATTAGTCGCACAAAGTTGGTT	....(((.((((.(((..(((((((((((((.(((..((...(.......)...))..))).)))))))))))))..))).).))).)))....	-0.781081	GGGGGCATGTATTTCAAAAGTG	-	22	0
MI-Female-m0134	Minc_Contig29:29168:29261:+	-18.8	MI-Female-m0134-5p	-	5	5	-	TTAAAATATTGGGGGCATGTATTTCAAAAGTGATATTTTCCTGTTATTTTCTAAAATTTGTAACTTTTGAAGTATTAGTCGCACAAAGTTGGTT	....(((.((((.(((..(((((((((((((.(((..((...(.......)...))..))).)))))))))))))..))).).))).)))....	-1.17333	GGGGGCATGTATTTCAAAAGTG	-	22	0
MI-Female-m0135	Minc_Contig29:69167:69260:+	-18.8	MI-Female-m0135-5p	-	5	5	-	TTAAAATATTGGGGGCATGTATTTCAAAAGTGATATTTTCCTGTTATTTTCTAAAATTTGTAACTTTTGAAGTATTAGTCGCACAAAGTTGGTT	....(((.((((.(((..(((((((((((((.(((..((...(.......)...))..))).)))))))))))))..))).).))).)))....	-1.04146	GGGGGCATGTATTTCAAAAGTG	-	22	0
MI-Female-m0136	Minc_Contig29:71897:71990:+	-18.8	MI-Female-m0136-5p	-	5	5	-	TTAAAATATTGGGGGCATGTATTTCAAAAGTGATATTTTCCTGTTATTTTCTAAAATTTGTAACTTTTGAAGTATTAGTCGCACAAAGTTGGTT	....(((.((((.(((..(((((((((((((.(((..((...(.......)...))..))).)))))))))))))..))).).))).)))....	-0.927027	GGGGGCATGTATTTCAAAAGTG	-	22	0
MI-Female-m0137	Minc_Contig3029:3392:3458:-	-21.9	MI-Female-m0137-5p	MI-Female-m0137-3p	15	1	13	ATTAAGCTCGGGCCTTCGACCCTCGCGACCCATTTTGTGATGGATCTTAAGCTCGGGCCTTCGGCCC	.....((((((((.(..((((.((((((......)))))).)).))..).)))))))).........	-0.957895	GGCCTTCGACCCTCGCGACC	TGTGATGGATCTTAAGCTCGGG	20	22
MI-Female-m0138	Minc_Contig3052:6002:6088:-	-20.1	-	MI-Female-m0138-3p	255	-	255	TAATTTTAACGTTCTTTGTGGTTAAGTTGGTAGTGAATTTGATTATTTTATTTTGTTGCTCGCTTAATCTACTGAACTAATTAAATA	..........((((...((((((((((.(((((..((..(((.....))).))..))))).)))))).)))).))))..........	-0.559091	-	TTGCTCGCTTAATCTACTGAAC	0	22
MI-Female-m0139	Minc_Contig305:20017:20114:+	-40.6	MI-Female-m0139-5p	-	12	11	-	ATCGTCCTTTGGGATTTCAGAGGGCATGGTCGTTTTGGTGCCACACTTCAGTGTGGCATTGAAATGGTCGTTTTTTCCAAAATACCCCAAAATTAATT	.......((((((((((..(((((.(((..(((((..(((((((((....)))))))))..)))))..))).)))))..))))..)))))).......	-0.561538	GGGATTTCAGAGGGCATGGTCGT	-	23	0
MI-Female-m0140	Minc_Contig305:26576:26654:+	-31.5	MI-Female-m0140-5p	-	300	299	-	GACAATCTTTGATTGATCGTCCTGACATTGTCATGCGGTTTTACGCTGACAAAGTTAGGGAGGTACACAAGGACTTGAA	..(((((((((....(((..((((((.((((((.(((......))))))))).))))))..)))...)))))).)))..	-0.559091	GATTGATCGTCCTGACATTGTCA	-	23	0
MI-Female-m0141	Minc_Contig309:10913:11010:-	-20.6	MI-Female-m0141-5p	MI-Female-m0141-3p	25	9	16	AGCTAGTAAACCTTCAGGATCAGCAGGCAAGTCTTTAATTTGAAATTTTATACGTTTCTTGAAGAGTTGGAACTTTGGATTGTGGAGAGAAATATTTT	...........(((((.((((...((.(((.(((((((...(((((.......)))))))))))).)))...))...)))).)))))...........	-0.927027	TTCAGGATCAGCAGGCAAGTC	GTTGGAACTTTGGATTGTGGAGA	20	23
MI-Female-m0142	Minc_Contig3111:1295:1372:-	-25.2	MI-Female-m0142-5p	-	457	454	-	ATTGAAATGAGCGGTCGTGTCCGAGTGGTTAAGGAGATTGACTCGAAATCAATTGGGCTCTGCCCGCACAGGTTCGAA	.(((((.((.((((.((.((((((.(((((...(((.....)))..))))).))))))..)).)))).))..))))).	-0.655102	GCGGTCGTGTCCGAGTGGTTA	-	20	0
MI-Female-m0143	Minc_Contig3126:2973:3070:+	-40.6	MI-Female-m0143-5p	-	12	11	-	ATCGTCCTTTGGGATTTCAGAGGGCATGGTCGTTTTGGTGCCACACTTCAGTGTGGCATTGAAATGGTCGTTTTTTCCAAAATACCCCAAAATTAATT	.......((((((((((..(((((.(((..(((((..(((((((((....)))))))))..)))))..))).)))))..))))..)))))).......	-0.669565	GGGATTTCAGAGGGCATGGTCGT	-	23	0
MI-Female-m0144	Minc_Contig312:23500:23590:+	-18.16	-	MI-Female-m0144-3p	7	-	7	TTTTTCTTTTTTCAATCCGCTCATTTTTTATTTTATTTTCAAATTTTATTTTAATGAATGAGGAAATGAATGCGAGTTGGGAAATCTGTTG	.......(((..(((..((((((((((((..((((((...............))))))..)))))))))..)))..)))..))).......	-0.561538	-	GAGGAAATGAATGCGAGTTGGG	0	22
MI-Female-m0145	Minc_Contig313:22555:22649:+	-30.9	-	MI-Female-m0145-3p	6	-	6	AAAACCCTTCAAAAGGTTTTGGCTGGTTGCACGTGCAAGCCACGTGGACGAAGGAAAGGCTTTGAACAAAAGCCTATGCCTTTTTGAAGAAGAAG	......(((((((((((...((((..(((((((((.....))))))..(((((......)))))..))).))))...))).))))))))......	-0.559091	-	ACAAAAGCCTATGCCTTTTT	0	20
MI-Female-m0146	Minc_Contig313:7082:7176:-	-30.9	-	MI-Female-m0146-3p	6	-	6	AAAACCCTTCAAAAGGTTTTGGCTGGTTGCACGTGCAAGCCACGTGGACGAAGGAAAGGCTTTGAACAAAAGCCTATGCCTTTTTGAAGAAGAAG	......(((((((((((...((((..(((((((((.....))))))..(((((......)))))..))).))))...))).))))))))......	-0.559091	-	ACAAAAGCCTATGCCTTTTT	0	20
MI-Female-m0147	Minc_Contig315:11782:11865:-	-29.2	-	MI-Female-m0147-3p	7	-	7	ATGTGATGCGAGGTCTCTGGCGGTTCATACTCCCTATTATTCAAAGAGTAGGGAGTACTGTATCTGCGGAAGCTCTTAATACAG	.((((.((.(((.(.((((.(((..(((((((((((((........))))))))))).))...)))))))).))).)).)))).	-1.05897	-	GAGTACTGTATCTGCGGAAGCT	0	22
MI-Female-m0148	Minc_Contig3195:6844:6932:+	-36.77	MI-Female-m0148-5p	-	82	82	-	CCAAATGTTCAGGCTGAAGCGTTTTGGAATATTCTGCGCCAATTTAAAAAACAGAGCAATATTGCACTCGTTTCGGCCTGAGCTTTGGT	(((((.(((((((((((((((...((.(((((..(((..................)))))))).))..)))))))))))))))))))).	-0.647368	AGGCTGAAGCGTTTTGGAATATT	-	23	0
MI-Female-m0149	Minc_Contig323:18404:18489:-	-30.8	MI-Female-m0149-5p	MI-Female-m0149-3p	25	18	7	TTAAGCGATCTGAAGTGTTCTCTCATATTGGTTGATATTAAAAATTTTGAACAATCAATATGTCAGACATTTCAGATCAGGCGAGT	....((((((((((((((.((..(((((((((((...((((.....)))).)))))))))))..))))))))))))))..))....	-0.544681	TGAAGTGTTCTCTCATATTGGTT	TCAATATGTCAGACATTTCAGA	23	22
MI-Female-m0150	Minc_Contig3240:3645:3743:-	-18.7	-	MI-Female-m0150-3p	9	-	9	TACTATTCTCACTCAGTTGGGCATTTTGAGATGGGACGAATTTTTAAATGGGGTGGATTTTTGTACATTGGGACGGATCGTGGGTGGGACGAATTTAGG	......(((((((((..((..(...((..((((..(((((..((((.......))))..))))).))))..))..)..)))))))))))..........	-0.8	-	TTGGGACGGATCGTGGGTGGGA	0	22
MI-Female-m0151	Minc_Contig3258:2012:2087:-	-28.7	-	MI-Female-m0151-3p	11	-	11	TGGGCTCTATAGCCACAACTGGGAATGGTTGAATGCTCCGAGCTACTAATCTCGGTAGGAGGCTTCGCTGAGCCAG	..(((((...((((.(.(((((((.((((.....((.....)).)))).))))))).)..)))).....)))))..	-1.37419	-	TACTAATCTCGGTAGGAGGCTTC	0	23
MI-Female-m0152	Minc_Contig325:27481:27557:+	-20.12	MI-Female-m0152-5p	-	77	77	-	AAAAACAAACAAGTGGCCTCGTGGTGTAGTTGGTTATCACGTCAGTCTAACACACTGAAGGTCGCCAGTTCGAGTCT	.....(.(((..(((((((..((((((.(((((.............))))))))))).)))))))..))).).....	-0.945714	AAGTGGCCTCGTGGTGTAGTTG	-	22	0
MI-Female-m0153	Minc_Contig3260:1623:1708:+	-36.1	MI-Female-m0153-5p	MI-Female-m0153-3p	21	4	16	GACTCGGACAACAGATTTTCGGATGCTCATGGCGACGAATTATAGTTGAACTGCATGAGTATTCCAAAATCTGTCATCCGTTTCTG	((..((((..(((((((((.(((((((((((.((((........)))).....))))))))))).)))))))))..))))..))..	-0.793333	ACAGATTTTCGGATGCTCATG	TGAGTATTCCAAAATCTGTCA	20	20
MI-Female-m0154	Minc_Contig327:3951:4025:+	-47.7	-	MI-Female-m0154-3p	5	-	5	GTAGTTACCCCCCCCCCCCCCCCAAATGTCCGACCTATTTGGCGGACATTTAGAGGGGGGGAGGGGTCTGGCGGC	...((((..(((((((((((.(.(((((((((.((.....))))))))))).).))))))).))))..))))...	-0.824667	-	GCGGACATTTAGAGGGGGGGAGGG	0	24
MI-Female-m0155	Minc_Contig327:16720:16797:+	-45.7	-	MI-Female-m0155-3p	5	-	5	TACTTCAGTAGTTACCCCCCCCCCCCAAATGTCCGACCTATTTGGCGGACATTTAGAGGGGGGGAGGGGTCTGGCGGC	..(.((((.....((((((((((((((((((((((.((.....))))))))))).).))))))).))))))))).)..	-0.478049	-	GCGGACATTTAGAGGGGGGGAGGG	0	24
MI-Female-m0156	Minc_Contig327:29523:29620:-	-42.5	-	MI-Female-m0156-3p	5	-	5	TGTTGCGTAAGCAATATCCAAGGGAAGTAAGTAGTTACCCCCCCCCAAATGTCCGACCTATTTGGCGGACATTTAGAGGGGGGGAGGGGTCTGGCGGC	((((((....))))))..............((((...((((((((((((((((((.((.....)))))))))))...))))))).))...)).))...	-0.8	-	GCGGACATTTAGAGGGGGGGAGGG	0	24
MI-Female-m0157	Minc_Contig328:4113:4195:+	-31.5	-	MI-Female-m0157-3p	5	-	5	ACTGCGAGTAAGGTTGGCGGTTGCGGGTATTCGGAACCGAAAATCTGGGGATCTTCGGTTCGGATATCCGGAGAATTCCCAGG	(((((.((.....)).)))))..((((((((((.(((((((.(((....))).))))))))))))))))).............	-0.793333	-	TCTTCGGTTCGGATATCCGGAG	0	22
MI-Female-m0158	Minc_Contig32:63870:63964:-	-31.5	-	MI-Female-m0158-3p	28	-	28	TAGGGGGTTTTTTTGGCTGGACCGATTTGGACAAATGAGGTGTCATTCGAAAGAGCTCGCCGAGCTGAGTCGATCGCGGGCAGAGAGAAGTCGAT	...((..((((((((.(((((.(((((..(........((((...(((....)))..))))...)..))))).)).))).))))))))..))...	-0.793333	-	GCTGAGTCGATCGCGGGCAGAG	0	22
MI-Female-m0159	Minc_Contig3300:7014:7108:+	-30.7	-	MI-Female-m0159-3p	43	-	6	AAAACCCTTCAAAAGGTTTTGGCTGGTTGCACGTGCAAGTCACGTGGACGAAGGAAAGGCTTTGAACAAAAGCCTATGCCTTTTTGAAGAAGAAG	......(((((((((((...((((..(((((((((.....))))))..(((((......)))))..))).))))...))).))))))))......	-0.793333	-	ACAAAAGCCTATGCCTTTTT	0	20
MI-Female-m0160	Minc_Contig3305:1863:1958:-	-34.3	-	MI-Female-m0160-3p	35	-	35	TAGCGTCAGCGAGTTCTGGGATTTTTTATGTTGGTAGAGTCACATGTACTTTTAACTATAACCTCCCAACATTTTAATCTCAGCGCTTGCGCGCAA	..((((..((((((.((((((((....(((((((.((.((.....((.......))....)))).)))))))...)))))))).))))))))))..	-0.775	-	CCAACATTTTAATCTCAGCGC	0	20
MI-Female-m0161	Minc_Contig3325:931:1013:+	-30.1	-	MI-Female-m0161-3p	7	-	7	CGTCCAACTTTTGAGGCTGGCGAAATTCCTTTCTCTAACCTAGAGCCTATGGGATGGATCGTCATGCGTTCAGCGGCTGGGCT	.(((((.((.(((((((((((((.(((((...(((((...))))).....)))))...)))))).)).))))).)).))))).	-0.633333	-	GGATGGATCGTCATGCGTTCAG	0	22
MI-Female-m0162	Minc_Contig3342:1516:1615:+	-23.8	MI-Female-m0162-5p	-	8	8	-	GTGATTAATTGGGATATGTAGGAATAGCGTGGGATTTAGACGATATAGGGGTAAAACCTCAAATCCACCGATGCTTTTTCTTATCCGTAAATTGTTTATA	((((.(((((.(((((...(((((.(((((.((...((.....))..((((.....)))).......)).))))).))))))))))...))))).)))).	-0.775	GGGATATGTAGGAATAGCGTGGGA	-	24	0
MI-Female-m0163	Minc_Contig3357:4161:4244:+	-45.5	MI-Female-m0163-5p	MI-Female-m0163-3p	117	116	1	GATTGCGACCAGGCGTCGTCTCCGGCGGTTTCGAGTTAACAGTAAAAGCTGAAGCCGTAGGAGACGTCGTTAGGTTGCCTTCTC	((..((((((..(((.(((((((.((((((((.((((.........)))))))))))).))))))).)))..))))))..))..	-0.537838	AGGCGTCGTCTCCGGCGGTTTC	AGCCGTAGGAGACGTCGTTAGG	22	22
MI-Female-m0164	Minc_Contig3386:3457:3547:+	-19.5	-	MI-Female-m0164-3p	5	-	5	ACGAATTGAACCCTTTCTATTATCTTACCTGTGCAGGAGGAGTTTGAACAGCCGGTTTCGGAGTTGTGGGTGTTGGAGGGGCAGGCCTTTG	..........(((((((...(((((.(((((.((.((..(........)..)).))..))).))...)))))..)))))))..........	-0.666667	-	TCGGAGTTGTGGGTGTTGGAGGGG	0	24
MI-Female-m0165	Minc_Contig339:30282:30353:+	-21	MI-Female-m0165-5p	MI-Female-m0165-3p	10	9	1	TTCATTGCACATTTGGTCGTTGCTGTCGTGGCTGTTCGAAAGAGAATAGGAACGATGGAATTGGGCGAGGTT	...........((((.(((...(((((((..((((((......))))))..)))))))...))).))))...	-0.683019	ATTTGGTCGTTGCTGTCGTGGCT	AGAGAATAGGAACGATGGAATT	23	22
MI-Female-m0166	Minc_Contig339:15023:15094:-	-20.8	MI-Female-m0166-5p	-	5	5	-	GAAGATTTTTTGTACCCGCGGCAACCCTGGTAGAGATCTTTATCAAGGGTCGTTGGATATATGTACACTTCG	((((......((((((.(((((..((.(((((((....))))))).))))))).)).))))......)))).	-0.990244	TGTACCCGCGGCAACCCTGGTA	-	22	0
MI-Female-m0167	Minc_Contig347:18415:18505:+	-18.3	MI-Female-m0167-5p	-	6	6	-	TGGAATTTGTTTTGAGATTTGTGAAGCATGTGCAAAATTGAACATGCATCTGAAGGATTTTGTTGCTGACTGGGATGAAAAGAATATCCAG	........((..((((((((..((.((((((.((....)).)))))).))....))))))))..))...(((((((.......)).)))))	-0.990244	TTTGAGATTTGTGAAGCATGT	-	20	0
MI-Female-m0168	Minc_Contig3489:2151:2221:-	-23.6	MI-Female-m0168-5p	-	9	9	-	GAAAAAATACGATTTTTTTCGATTTCGGCCCGGAAGGGGTCGAAAATCGAGTTCGAAAATCACCACATTTT	..........(((((((((((((((((((((.....)))))).))))))))...)))))))..........	-0.537838	GATTTTTTTCGATTTCGGCCC	-	20	0
MI-Female-m0169	Minc_Contig3516:1961:2054:-	-34.7	MI-Female-m0169-5p	-	18	18	-	AATTGCAGGCATGCACATGGATACGGATTTTGCTATCCGTATCCGGATATATCCGTGGGGTCAATATCCGTATCCATCCGTATCCGTCCAATTT	(((((..((.((((..((((((((((((.(((...((((....((((....))))))))..))).))))))))))))..))))))...))))).	-0.683019	ATGCACATGGATACGGATTTTGC	-	23	0
MI-Female-m0170	Minc_Contig3516:2893:2991:-	-23.1	-	MI-Female-m0170-3p	23	-	23	AGCGCCCTTCACATGAGATGCGTGCACGTAGTCGCTTCCATCAGGACCATTTTTTAGGACAACTCGAGTATGATCGTGGAGAGTGACGTCAGGATAACG	.((((..(((....)))..)))).......(((((((((((...((.(((.(((.((.....)).))).))).))))))).))))))............	-0.683019	-	GTATGATCGTGGAGAGTGACGT	0	22
MI-Female-m0171	Minc_Contig351:2351:2433:+	-21.9	-	MI-Female-m0171-3p	5	-	5	CGATAAGCCTTTGGGGGTTTGATGACAAGGGGTTTGATGTAACACCCACGCTTGGGATCGTGGTAGCTACCGCAGGTGGTACA	......((((.(((..(((((((..((((((((.(......).))))...))))..))))....)))..))).))))......	-0.969048	-	CTTGGGATCGTGGTAGCTACCGC	0	23
MI-Female-m0172	Minc_Contig360:2381:2454:-	-18	-	MI-Female-m0172-3p	6	-	6	AGGATTTATCTCAATTTATCTTCTAAAAGTTGAAACTCACAAATTATTAGAAGATTGTTGAGCTTTATAGTCTC	.(((((...((((((..(((((((((.((((..........)))).))))))))).))))))......))))).	-0.627273	-	TTATTAGAAGATTGTTGAGCT	0	20
MI-Female-m0173	Minc_Contig367:18086:18177:+	-19.14	-	MI-Female-m0173-3p	7	-	7	TTTTTCTTTTTTCAATCCGCTCATTTTTTATTTTATTTTCAAATTTTATTTTAAATGAATGAGGAAATGAATGCGAGTTGGGAAATCTGTTG	.......(((..(((..((((((((((((..(((((((..............)))))))..)))))))))..)))..)))..))).......	-0.7	-	GAGGAAATGAATGCGAGTTGGG	0	22
MI-Female-m0174	Minc_Contig3696:5624:5706:+	-20.6	-	MI-Female-m0174-3p	23	-	23	CCAACGTTAGAGCAATCGTGCTCTTCGATCCAGTCCTTCTTTTTGATGTAACGGAGAAGAAGAACACCAGGCTTCAGCTCATC	.....(((..(((....(((.(((((..(((.((...((.....))....)))))...))))).)))...)))..))).....	-0.840741	-	CGGAGAAGAAGAACACCAGGCT	0	22
MI-Female-m0175	Minc_Contig3708:385:477:-	-19.01	MI-Female-m0175-5p	-	9	9	-	CTCTGTGTTGAGTGAAACGAGTGAGCTGGCCCTTGAAAATCTCACTCTTGATTGCCTCTCTTCATTGCCTCTCATTAATCTTCTTTCAGGAGT	((((....((((.(((...((((((..(((...((((((((........)))).......))))..))).))))))....))).)))))))).	-0.497619	AGTGAAACGAGTGAGCTGGCCCT	-	23	0
MI-Female-m0176	Minc_Contig372:16758:16847:+	-19.9	-	MI-Female-m0176-3p	12	-	12	AGAATCTGTCCCGTTACTATTTCCTAATCCTTCTAAAGGTTTAAAAGGAGAAAAAGAATTGGGTGCTGGTGGAGGAGGGGGATATTGTTG	...((((.((((.((((((...((((((((((.(((....))).))))).........)))))...)))))).)).)).)))).......	-0.7	-	TTGGGTGCTGGTGGAGGAGGGG	0	22
MI-Female-m0177	Minc_Contig3732:1834:1917:+	-24.12	MI-Female-m0177-5p	-	62	62	-	AATGGGGGGATGTCCTGATGAATCAAACGCTGCAAAATTTTTTCAAAATTGCGGTTTGCTTCATACTGAACGTTTCTGCCATTG	(((((((..((((.(..(((((.(((..(((((((.............)))))))))).)))))...).))))..)).))))).	-0.760714	TGTCCTGATGAATCAAACGCTGCA	-	24	0
MI-Female-m0178	Minc_Contig3740:367:450:-	-24.12	MI-Female-m0178-5p	-	62	62	-	AATGGGGGGATGTCCTGATGAATCAAACGCTGCAAAATTTTTTCAAAATTGCGGTTTGCTTCATACTGAACGTTTCTGCCATTG	(((((((..((((.(..(((((.(((..(((((((.............)))))))))).)))))...).))))..)).))))).	-0.7	TGTCCTGATGAATCAAACGCTGCA	-	24	0
MI-Female-m0179	Minc_Contig3750:6028:6119:+	-19.14	-	MI-Female-m0179-3p	7	-	7	TTTTTCTTTTTTCAATCCGCTCATTTTTTATTTTATTTTCAAATTTTATTTTAAATGAATGAGGAAATGAATGCGAGTTGGGAAATCTGTTG	.......(((..(((..((((((((((((..(((((((..............)))))))..)))))))))..)))..)))..))).......	-0.489189	-	GAGGAAATGAATGCGAGTTGGG	0	22
MI-Female-m0180	Minc_Contig3774:2074:2141:+	-24.74	MI-Female-m0180-5p	-	13	13	-	GGTCCCTGCTTTTGGCTTAGATGTGGAAGATAAGCCTTATTTTCCTCATCTTGCCAATCAACCTGACA	.(((.......(((((..(((((.((((((((.....)))))))).))))).))))).......))).	-0.463636	TTTGGCTTAGATGTGGAAGATA	-	22	0
MI-Female-m0181	Minc_Contig3774:2722:2821:+	-23.7	MI-Female-m0181-5p	-	25	25	-	AGTTGACGGTTGGATTGAAGAGCAACAGTTGGCAATTGAAGTAAATGGGTGTGCATGGCACGGCTGCTCCCGCTGCTACCCTCAAGACAACATTGTCCTT	....(((.((((..((((..((((...(..(((.(((......))).(.(((((...))))).).)))..)..))))....))))..))))...)))...	-0.7	TGGATTGAAGAGCAACAGTTGGC	-	23	0
MI-Female-m0182	Minc_Contig3780:5164:5246:-	-24.6	-	MI-Female-m0182-3p	15	-	15	AGGCGAAGGGAATGGGACAGACGAAGGAGATCAGTGACTAGCCCCGCTAGTATGATCCCAATAGACTGACGCTTTCACTGGCT	.(((..((.(((.(.(.(((.(...((.(((((...((((((...)))))).)))))))....).))).).).))).)).)))	-0.7	-	TATGATCCCAATAGACTGACGCT	0	23
MI-Female-m0183	Minc_Contig37:33326:33425:-	-36.6	-	MI-Female-m0183-3p	304	-	304	TTAGTCGTTTACCCTGTAGTCCCGAGCCGTTTGAGAGAGACGTTACTTAAAACGTTGTTTGAAACCAAACGGAACTCGAGATGGGGAAGACGATTAGAAA	((((((((((.((((...(((.(((((((((((.(((.((((((......)))))).))).....)))))))..)))).))))))).))))))))))...	-0.502041	-	AACGGAACTCGAGATGGGGAAGA	0	23
MI-Female-m0184	Minc_Contig3822:2299:2379:-	-54.8	MI-Female-m0184-5p	MI-Female-m0184-3p	268	17	250	ATGTTTTGACTGACCGTGTCTGTCCGTGTTTTGATGGCTCTTCAGGCAAAACGCGGACAGACACGGCCAGTCAAAACACGG	.(((((((((((.((((((((((((((((((((.(((....)))..)))))))))))))))))))).)))))))))))...	-1.09231	TGACCGTGTCTGTCCGTGTTTTG	AACGCGGACAGACACGGCCAGT	23	22
MI-Female-m0185	Minc_Contig3847:1290:1366:-	-25.1	MI-Female-m0185-5p	-	8	8	-	TTTAAATGTGGAAAGCAGAGGTGGGTCGGAATTCCGATTTCCTACTTTTGAGCCATTTCTGATTTCCGACAGTTCCG	......((((((((.(((((((((.((((((....(....)....)))))).))))))))).))))).)))......	-1.01429	GAAAGCAGAGGTGGGTCGGAA	-	20	0
MI-Female-m0186	Minc_Contig3862:3436:3525:+	-25.8	MI-Female-m0186-5p	-	10	10	-	TTTCGATATTTAAATTTTTTCGGTCGGTATTTTTTCGATAAATATCGAAAAATATATATCGAAAAATATCGAAAAAAAATCGTATCGAGC	.((((((((....(((((((...(((((((((((.(((((.((((......)))).)))))))))))))))).))))))).)))))))).	-0.760714	TAAATTTTTTCGGTCGGTATTT	-	22	0
MI-Female-m0187	Minc_Contig3864:5479:5576:+	-18.2	-	MI-Female-m0187-3p	5	-	5	TTTTTATTTCCAAGAAAATTATGGGAAAAATCAATTTATTGAGGAGAATGCTGTCTCTTGCCGAGTGGATGAACCTGATGATGAATTGGACACTGATG	........(((((....(((((.((....(((.((((....((((((......))))))...)))).)))....)).)))))...)))))........	-0.589189	-	GTGGATGAACCTGATGATGAATTG	0	24
MI-Female-m0188	Minc_Contig3908:6165:6264:-	-23.8	MI-Female-m0188-5p	-	8	8	-	GTGATTAATTGGGATATGTAGGAATAGCGTGGGATTTAGACGATATAGGGGTAAAACCTCAAATCCACCGATGCTTTTTCTTATCCGTAAATTGTTTATA	((((.(((((.(((((...(((((.(((((.((...((.....))..((((.....)))).......)).))))).))))))))))...))))).)))).	-0.531429	GGGATATGTAGGAATAGCGTGGGA	-	24	0
MI-Female-m0189	Minc_Contig3997:3619:3696:+	-22.1	MI-Female-m0189-5p	-	6	6	-	AATTTAATTTAGCAAGGAATCTAGGATATACAGGATTTGAAAAACTTCCTGTATCGCTGGTTCTTGCAATTTTAAAAA	..(((((..(.(((((((..((((((..(((((((...........))))))))).))))))))))).)..)))))..	-1.07368	AGCAAGGAATCTAGGATATACAGG	-	24	0
MI-Female-m0190	Minc_Contig39:66472:66561:-	-23.61	MI-Female-m0190-5p	-	6	6	-	CACCCTTCTCTTTTGATTTCGGTTGGGTAGAGCTGTTTATGGGTTTGTTTCCCCATTCTATCCGATTCCGCAATTTTTTGTCTGGCGGTA	.(((((...(....((((.((((((((((((.......(((((........))))))))))))))..))).))))....)...)).))).	-0.860526	TTTTGATTTCGGTTGGGTAGA	-	20	0
MI-Female-m0191	Minc_Contig4043:130:229:-	-21.6	-	MI-Female-m0191-3p	5	-	5	ATCTCTATACGGTTTCCAAAATACCGATACAAAGGCCGGCATTCCAAAATGCCTACAGATATCAATTTTGTTTCGGGACCTTGATGACGGTCAACTCTAG	........((.(((..(((....((((.((((((...((((((....))))))....(....)..)))))).))))....)))..))).)).........	-0.4825	-	TTGTTTCGGGACCTTGATGACGG	0	23
MI-Female-m0192	Minc_Contig407:13995:14073:+	-31.5	MI-Female-m0192-5p	-	300	299	-	GACAATCTTTGATTGATCGTCCTGACATTGTCATGCGGTTTTACGCTGACAAAGTTAGGGAGGTACACAAGGACTTGAA	..(((((((((....(((..((((((.((((((.(((......))))))))).))))))..)))...)))))).)))..	-0.557895	GATTGATCGTCCTGACATTGTCA	-	23	0
MI-Female-m0193	Minc_Contig407:18952:19026:+	-19.34	MI-Female-m0193-5p	-	5	5	-	TGCTTCGGCCTGGGAACTTTCCATGATGGTTCTATTCCATCTCCCATCAAATGAATTTTTCCACAGCACGAACAT	((.((((((.((((((..(((..((((((..............))))))...)))..))))))..)).)))))).	-0.513333	TGGGAACTTTCCATGATGGTTCT	-	23	0
MI-Female-m0194	Minc_Contig4135:3051:3149:+	-70.3	MI-Female-m0194-5p	MI-Female-m0194-3p	10184	100	10084	CGCATCCGCTTCTTTGCTGGGAGTTCTTGCTGCCTTACAAGGTAATCGTACCTGCAACGGCAAGTCAGCAAGAACTCCCAGCAAAGAAGCGGATGCAGA	.(((((((((((((((((((((((((((((((.(((.(.(((((....)))))......).))).)))))))))))))))))))))))))))))))...	-0.617647	TCTTTGCTGGGAGTTCTTGCTG	AGCAAGAACTCCCAGCAAAGAAG	22	23
MI-Female-m0195	Minc_Contig4135:3047:3147:-	-72.7	MI-Female-m0195-5p	MI-Female-m0195-3p	10446	106	10296	TGCATCCGCTTCTTTGCTGGGAGTTCTTGCTGACTTGCCGTTGCAGGTACGATTACCTTGTAAGGCAGCAAGAACTCCCAGCAAAGAAGCGGATGCGGCAG	.((((((((((((((((((((((((((((((.....(((.(((((((((....)))).)))))))))))))))))))))))))))))))))))))).....	-1.17273	TCTTTGCTGGGAGTTCTTGCTGA	CAAGAACTCCCAGCAAAGAAGCG	23	23
MI-Female-m0196	Minc_Contig4212:4587:4658:+	-34.3	MI-Female-m0196-5p	MI-Female-m0196-3p	15	7	8	GTCGGTGGTTCTCATTGTTAGCTTGTCGGTGGTCCTCCATCGACAAGGTGGCTGTGATTTCACACTGAGTCA	.(((((((...((((.((((.(((((((((((....))))))))))).)))).))))...).))))))....	-0.434884	CTCATTGTTAGCTTGTCGGTG	ATCGACAAGGTGGCTGTGATTTCA	20	24
MI-Female-m0197	Minc_Contig4229:1466:1539:+	-22.5	-	MI-Female-m0197-3p	9	-	9	ATCAACTTTGACTTCGTCTTTGATGTGCTTTCGTGATGCGCTCTGTGGAAGCATGTAGAAGACAAGCAGATGAC	.(((..((((.(((.((((((.((((((((((..(........)..)))))))))).)))))))))))))))).	-0.617647	-	GTGGAAGCATGTAGAAGACA	0	20
MI-Female-m0198	Minc_Contig422:9893:9970:-	-23.9	MI-Female-m0198-5p	-	27	27	-	TAGGATCACAAGCCTTATCAACTGCGATTACATTGTAATTAAAGATTGTATCACAGTTCGATATGGCCTCTGATCTAG	..((((((...(((.(((((((((.(((.(((.(.(......).).)))))).))))).)))).)))...))))))..	-0.754762	AGCCTTATCAACTGCGATTACA	-	22	0
MI-Female-m0199	Minc_Contig422:10030:10120:-	-38.4	MI-Female-m0199-5p	-	89	89	-	TAGTTCTTGGATGGGTGTGCCTCTCCAGTCGTGTTTTTGGCCTAGTGCCACTATTTGGCTCATGACTAGATCCACACTCATCTAAGCACTT	.(((.((((((((((((((..(((..(((((((.....((((.((((....)))).))))))))))))))..)))))))))))))).))).	-0.67037	ATGGGTGTGCCTCTCCAGTCGTG	-	23	0
MI-Female-m0200	Minc_Contig4237:1461:1547:-	-30.3	-	MI-Female-m0200-3p	8	-	8	TCTTTCCAGGTATTCCTCTCCTTCCTGGAATGCCTTTCGGACCGGGATCTCCGCTTGGACCGGGAGAGGAGGGTGTGCATATAAAAC	.........((((.((.(((((((((((....((...((((........))))...)).)))))).))))))).)))).........	-0.451163	-	TTGGACCGGGAGAGGAGGGTGTG	0	23
MI-Female-m0201	Minc_Contig425:17093:17190:+	-20.8	MI-Female-m0201-5p	-	43	43	-	CATTGGTTTTGTCGAGTTAGGATAGGGTAGTTCGAGTCCCACTTAAGGGATTTATTTTTTCTTGGACTTTTATTTTAGTATTTTGATTTTTTTCGATT	.(((((....((((((((((((((((..((((((((((((......))))..........))))))))))))))))))...)))))).....))))).	-0.812903	GTCGAGTTAGGATAGGGTAGTTC	-	23	0
MI-Female-m0202	Minc_Contig4300:97:180:+	-24.12	MI-Female-m0202-5p	-	62	62	-	AATGGGGGGATGTCCTGATGAATCAAACGCTGCAAAATTTTTTCAAAATTGCGGTTTGCTTCATACTGAACGTTTCTGCCATTG	(((((((..((((.(..(((((.(((..(((((((.............)))))))))).)))))...).))))..)).))))).	-0.55814	TGTCCTGATGAATCAAACGCTGCA	-	24	0
MI-Female-m0203	Minc_Contig4311:3224:3299:-	-22.7	-	MI-Female-m0203-3p	21	-	21	ATGGGCCCTCTGGTCCCGCAATCGCTGGAATATTGTAGACATTTGCACTTCTCGGTCGTTGGCGATCAGGTCCCTA	..(((...(((((((.(.((((.(((((((...(((((....))))).))).)))).))))).))))))).)))..	-0.621951	-	GCACTTCTCGGTCGTTGGCGAT	0	22
MI-Female-m0204	Minc_Contig4312:5325:5409:+	-29.6	-	MI-Female-m0204-3p	173	-	173	GATAGTTGCCAGTTAAGTGAATATCTTGCCACAAGCTATTAAAAATAGAATATCTTGTGCAGGATTCGCTTAGACTGGATCTTAT	...((...((((((((((((..(((((((.(((((.((((........)))).)))))))))))))))))).))))))..))...	-0.434884	-	CTTGTGCAGGATTCGCTTAGAC	0	22
MI-Female-m0205	Minc_Contig437:3567:3644:+	-53.6	MI-Female-m0205-5p	MI-Female-m0205-3p	60	29	31	AGACTGTTTTCTTCTGACAGAATTCATTGGCTTATAATAATAAGCCAATGAATTCTGTCAGAAGACAACAGTCTTTAA	((((((((.((((((((((((((((((((((((((....)))))))))))))))))))))))))).))))))))....	-0.842857	CTTCTGACAGAATTCATTGGCT	CAATGAATTCTGTCAGAAGACAA	22	23
MI-Female-m0206	Minc_Contig437:3566:3640:-	-53.9	MI-Female-m0206-5p	-	29	29	-	AGACTGTTGTCTTCTGACAGAATTCATTGGCTTATTATTATAAGCCAATGAATTCTGTCAGAAGAAAACAGTCTT	((((((((.((((((((((((((((((((((((((....)))))))))))))))))))))))))).)))))))).	-0.463659	CTTCTGACAGAATTCATTGGCT	-	22	0
MI-Female-m0207	Minc_Contig4405:4977:5071:-	-30.9	-	MI-Female-m0207-3p	6	-	6	AAAACCCTTCAAAAGGTTTTGGCTGGTTGCACGTGCAAGCCACGTGGACGAAGGAAAGGCTTTGAACAAAAGCCTATGCCTTTTTGAAGAAGAAG	......(((((((((((...((((..(((((((((.....))))))..(((((......)))))..))).))))...))).))))))))......	-0.681818	-	ACAAAAGCCTATGCCTTTTT	0	20
MI-Female-m0208	Minc_Contig4415:3294:3383:-	-20.34	-	MI-Female-m0208-3p	7	-	6	TCTCCTTATATTTTTTTTCCAAGAGACGTGTGGTTGAGTGGTTTAGTTGTTAGATTTAGCTATATTATGCTATGGAGTCGCATAAGGATA	..(((((((.......(((((((....((((((((((((..............))))))))))))....)).)))))....)))))))..	-0.463659	-	AGCTATATTATGCTATGGAGTCG	0	23
MI-Female-m0209	Minc_Contig4424:643:721:-	-34.74	MI-Female-m0209-5p	-	5	5	-	CCTGTTAATTTTTCCCTGTGGCTGCTCAAATGGGGAAATTTAATGACATTTGGACCGCCACAGGTTAAGATTAACCGGC	((.(((((((((..((((((((.(..((((((..............))))))..).))))))))..))))))))).)).	-0.571795	TTTCCCTGTGGCTGCTCAAATG	-	22	0
MI-Female-m0210	Minc_Contig444:5083:5163:-	-33.1	MI-Female-m0210-5p	-	5	5	-	AACCAAGAGTATCTACACCCAAAGAATCGTCTCTTGTGTGCGATACTCTGGGAGATACTTTGGATGTCGATACTCTTGTTG	...((((((((((.(((.((((((.(((.((((..((((...))))...))))))).)))))).))).))))))))))...	-0.557895	ATCTACACCCAAAGAATCGTCT	-	22	0
MI-Female-m0211	Minc_Contig4450:4041:4116:-	-28.7	-	MI-Female-m0211-3p	11	-	11	TGGGCTCTATAGCCACAACTGGGAATGGTTGAATGCTCCGAGCTACTAATCTCGGTAGGAGGCTTCGCTGAGCCAG	..(((((...((((.(.(((((((.((((.....((.....)).)))).))))))).)..)))).....)))))..	-0.554242	-	TACTAATCTCGGTAGGAGGCTTC	0	23
MI-Female-m0212	Minc_Contig445:3921:4015:-	-27.9	-	MI-Female-m0212-3p	2151	-	2151	CCCCGTATCTTTGGCCCTCGCGAATCCTTTTTAGGTGGCTTAATTATTAACAGCCAATCATGTGCAGGGATGGCCGAGCGGTCTAAGGCGCCAGA	....((..(((.((((((((...((((((..((..(((((...........)))))....))...))))))...)))).)))).)))..))....	-1.09091	-	GCAGGGATGGCCGAGCGGTCTA	0	22
MI-Female-m0213	Minc_Contig4500:2745:2822:-	-27.6	MI-Female-m0213-5p	-	5	5	-	GCCCGGAACAGCGGGAGGAGTGTGGCGGAGGTCTCTACATTTCAATTGGCATTGCTGCTGCTGGCGTCTTTGTCGGGA	.(((((..((((((.((.(((((.(..(((((......)))))...).))))).)).)))))).........))))).	-0.446341	GCGGGAGGAGTGTGGCGGAGGT	-	22	0
MI-Female-m0214	Minc_Contig4530:3110:3186:-	-20.12	MI-Female-m0214-5p	-	77	77	-	AAAAACAAACAAGTGGCCTCGTGGTGTAGTTGGTTATCACGTCAGTCTAACACACTGAAGGTCGCCAGTTCGAGTCT	.....(.(((..(((((((..((((((.(((((.............))))))))))).)))))))..))).).....	-0.446341	AAGTGGCCTCGTGGTGTAGTTG	-	22	0
MI-Female-m0215	Minc_Contig456:14349:14423:+	-20.5	MI-Female-m0215-5p	-	43	43	-	CTTTTTTAATGTTTTGGTTGTCTTGCTTGTAGCAAGTTTTGCTTGCAGCAACAAACTGTCAAAGGATTAATTTTT	.....(((((.((((((..((.(((.((((.(((((.....))))).)))))))))..)))))).))))).....	-1.44705	GTTTTGGTTGTCTTGCTTGTAGC	-	23	0
MI-Female-m0216	Minc_Contig456:18657:18734:+	-32.1	-	MI-Female-m0216-3p	15	-	15	TTCCTCTATAGTAGTGACCCCCCCCCCCCCATTCCGTGCCACAGGATGGGACGGGGTGTGGCGGCATGATCAAGGGGA	.((((((......(((.(((((((((.(((((((.(.....).)))))))..)))).).)).))))).....))))))	-0.5075	-	ATGGGACGGGGTGTGGCGGCATG	0	23
MI-Female-m0217	Minc_Contig456:23027:23103:-	-30.8	-	MI-Female-m0217-3p	15	-	15	GTATAGAGAGTAGTGACCCCCCCCATTCCGTGCACAAGCACAGGATGGGACGGGGTGTGGCGGCATGATCAAGGGGA	.........((.((.(((((((((((((.((((....)))).)))))))..)))).)).)).)).............	-0.646429	-	ATGGGACGGGGTGTGGCGGCATG	0	23
MI-Female-m0218	Minc_Contig463:25975:26069:+	-29.2	-	MI-Female-m0218-3p	26	-	26	ATAGGGGGTTTTTTGGCTGGACCGATTTGGACAAATGAGGTGTCATTCGAAAGAGCTCGCCGAGCTGAGTCGATCGCGGGCAGAGAAAAGTCGAT	...((...(((((((.(((((.(((((..(........((((...(((....)))..))))...)..))))).)).))).)))))))...))...	-0.517021	-	GCTGAGTCGATCGCGGGCAGAG	0	22
MI-Female-m0219	Minc_Contig467:9052:9141:-	-22.8	-	MI-Female-m0219-3p	7	-	5	CGAATTTAAATCCCTTTATTATCCTACCTGAGCAGGAGGAGTTTGAACAGCCGGTTTCGGAGTTGTGGGTGTTGGAGGGGCAGGCCTTTG	..........((((((((.(((((.((((((((.((..(........)..)).).))))).))...))))).))))))))..........	-1.20769	-	TCGGAGTTGTGGGTGTTGGAGGGG	0	24
MI-Female-m0220	Minc_Contig4689:1490:1572:-	-24.2	MI-Female-m0220-5p	-	62	62	-	AATGGGGGGATGTCCTGATGAATCAAACGCTGCAAAATTTTTTCAAATTGCGGTTTGCTTCATACTGAACGTTTCTGCCATTG	(((((((..((((.(..(((((.(((..(((((((............)))))))))).)))))...).))))..)).))))).	-0.517021	TGTCCTGATGAATCAAACGCTGCA	-	24	0
MI-Female-m0221	Minc_Contig4703:2628:2718:+	-33.1	-	MI-Female-m0221-3p	1122	-	66	TTATGTGTATGTTGAGGTAGTAGGTTGTATAGTTAAAGAACAGTATCAGTCGGAGTAACTAACGCAGCCTGCTCACTCGGCAATCACATTC	..(((((..(((((((..((((((((((.((((((..((.(.......)))....))))))..))))))))))..)))))))..)))))..	-1.03684	-	CTAACGCAGCCTGCTCACTCGGC	0	23
MI-Female-m0222	Minc_Contig4708:374:472:-	-23.7	MI-Female-m0222-5p	-	5	5	-	ATGAGTTAAGGTTTGGATGAGTTAAGGATTGGATGAGTTGTAGGGTAGCCGTATAGTCTGGTACTCAACCGGTGTAATTGAGTATTTTTCTCTGCTCTA	...(((((....((((.(((((...((((((.(((.((((.....))))))).))))))...))))).))))..)))))(((((........)))))..	-0.595	GTTTGGATGAGTTAAGGATTGGAT	-	24	0
MI-Female-m0223	Minc_Contig4709:209:283:-	-27.2	MI-Female-m0223-5p	-	6	6	-	TGCCCCAAACGGTGATTGTCCAGATTGAGTAACTGAGGATGCTCTGCTTAGTCTGGGAATGATTGAAGGGTTGCT	.(((((...((((.(((.(((((((((((((...(((....))))))))))))))))))).))))..)))..)).	-1.46098	GGTGATTGTCCAGATTGAGTAAC	-	23	0
MI-Female-m0224	Minc_Contig4746:801:900:-	-20.5	-	MI-Female-m0224-3p	5	-	5	CTTCAACATTGGTAGATGTTTGTGCTTATGCTGGAACTGGAAATGTATTGAAAGTGCAAGAGATGTTGCATATTTGCTCTGAACATTACGAGAAGGAAGC	((((....(((...((((((((.((..(((.((.(((......(((((.....)))))......))).)))))..)).).))))))).)))....)))).	-1.53043	-	GCATATTTGCTCTGAACATTACG	0	23
MI-Female-m0225	Minc_Contig474:23410:23493:+	-24.12	MI-Female-m0225-5p	-	62	62	-	AATGGGGGGATGTCCTGATGAATCAAACGCTGCAAAATTTTTTCAAAATTGCGGTTTGCTTCATACTGAACGTTTCTGCCATTG	(((((((..((((.(..(((((.(((..(((((((.............)))))))))).)))))...).))))..)).))))).	-0.661111	TGTCCTGATGAATCAAACGCTGCA	-	24	0
MI-Female-m0226	Minc_Contig475:7625:7695:-	-18.7	MI-Female-m0226-5p	-	10	9	-	CTCAAACAGCTGGATGTAGCGCTGCGACTCGGCTGATGCCCTTCTCCCACGCAAGTATCCGCCTTCTGGGG	((((....((.(((((..(((.((.((...(((....)))....)).)))))...)))))))....)))).	-0.738235	TGGATGTAGCGCTGCGACTCGGC	-	23	0
MI-Female-m0227	Minc_Contig4800:4424:4517:-	-36.2	MI-Female-m0227-5p	MI-Female-m0227-3p	12	9	1	CGGAACGACATTTGCGGACCCGACATTTGCGGACCGACAGAAGCGGATCGACTTTTGCGGACCGACAGATGCGGATTAACATTTGCGGACCCGA	(((..((.((..((..((.(((.(((((((((.(((.((((((((...)).))))))))).))).))))))))).))..))..))))...))).	-0.661111	TTTGCGGACCCGACATTTGCGG	GACAGATGCGGATTAACATTTG	22	22
MI-Female-m0228	Minc_Contig482:3443:3521:+	-42.2	MI-Female-m0228-5p	MI-Female-m0228-3p	19	17	2	TTTGCCAATAAGGCTAAAATCACTCATTTTGTCAACAAACTTGTGGCAAAATGTGTATTTTTAGCCTTATTGGCAAAAT	(((((((((((((((((((..((.((((((((((.((....)))))))))))).))..)))))))))))))))))))..	-0.644681	AGGCTAAAATCACTCATTTTGTC	AAAATGTGTATTTTTAGCCTTA	23	22
MI-Female-m0229	Minc_Contig4859:3966:4058:-	-23.9	-	MI-Female-m0229-3p	5	-	5	GCTCAAATGTGCAACCCGGCCCTTCGGGTCGGCGAAGAAAGGTGAATGTAAAATAAACTATTCGATAGCGGACCCCTGGCTTCCCATTTAAAA	((.(....).)).....((((....(((((.((...(((.(((..((.....))..))).)))....)).)))))..))))............	-0.564	-	ATTCGATAGCGGACCCCTGGCTTC	0	24
MI-Female-m0230	Minc_Contig490:15871:15963:-	-19.01	MI-Female-m0230-5p	-	9	9	-	CTCTGTGTTGAGTGAAACGAGTGAGCTGGCCCTTGAAAATCTCACTCTTGATTGCCTCTCTTCATTGCCTCTCATTAATCTTCTTTCAGGAGT	((((....((((.(((...((((((..(((...((((((((........)))).......))))..))).))))))....))).)))))))).	-0.5575	AGTGAAACGAGTGAGCTGGCCCT	-	23	0
MI-Female-m0231	Minc_Contig493:13725:13798:+	-18.2	MI-Female-m0231-5p	-	292	290	-	ATTTGGGTAGACTGGATCGGCGTTTCGGGTTGATTGGTTAGATGAAAAGGCCTGACTGAGATTCTACTCTAAAA	.((((((((((((.(.(((((.(((((..((((....)))).)))))..))).)).).))..))))).))))).	-0.446341	ACTGGATCGGCGTTTCGGGTTGA	-	23	0
MI-Female-m0232	Minc_Contig494:23983:24066:-	-22.92	MI-Female-m0232-5p	-	62	62	-	AATGGGAGGATGTCCTGATGAATCAAACGCTGCAAAATTTTTTCAAAATTGCGGTTTGCTTCATACTGAACGTTTCTGCCATTG	(((((.(((((((.(..(((((.(((..(((((((.............)))))))))).)))))...).))).)))).))))).	-0.67	TGTCCTGATGAATCAAACGCTGCA	-	24	0
MI-Female-m0233	Minc_Contig4983:2761:2839:+	-22.3	MI-Female-m0233-5p	-	6	6	-	TCAAAATTAGAGCGTATTTAAGAGCTTGGTAAATGTTTTTAATCAGTTACTGAGTGTCATAAATACGCAAAATTGGTGC	...........(((((((((.(((((..((((.((........)).))))..))).)).)))))))))...........	-0.446341	AGCGTATTTAAGAGCTTGGTAAA	-	23	0
MI-Female-m0234	Minc_Contig4:29404:29495:-	-22	-	MI-Female-m0234-3p	6	-	6	AGCATAACCATAATTGGAGTTAACGTGAGGGCTTGAACGAGAGTCTCTTTGTGGGTCTATAGCCTGTCGTCGTTCTCGGTTGGAAGGAGTGC	.((((..(..(((((((((...(((...(((((......(((.((.......)).)))..)))))..)))..))).))))))...)..))))	-1.44048	-	AGCCTGTCGTCGTTCTCGGTTG	0	22
MI-Female-m0235	Minc_Contig5028:651:747:-	-24.6	-	MI-Female-m0235-3p	14	-	14	AATACAGGTGGAGCTGGAGGAATAGGTGGAACAAAAGGAGGAAAGCCAACTCTTTTCTTCCTTTTAATTATTTGATCGGTCGAGTTAAAGATGTAGT	..((((..(..((((.((.((.(((((((...(((((((((((((.......)))))))))))))..))))))).))..)).))))..)..))))..	-0.953333	-	AATTATTTGATCGGTCGAGTTA	0	22
MI-Female-m0236	Minc_Contig5083:5120:5208:+	-21.7	-	MI-Female-m0236-3p	23	-	23	TTGAACGTTTTTGGCCGTTTAGATGAGTTAACGATTGGATGAGTTAACGATTGGATGAGTTGATCGTTTTTGGCCGTGTGGATGAGTTA	.....(((((.((((((...((((((.(((((.(((.(((..(....).))).)))..))))))))))).))))))...))))).....	-0.579706	-	GTTGATCGTTTTTGGCCGTGT	0	20
MI-Female-m0237	Minc_Contig512:11742:11840:+	-28.2	-	MI-Female-m0237-3p	8	-	8	CGGCACCCGGCATTTCTGGAAATACTTTTTGGGCAAGACTGAAGTTGCCCCAGGTCTATTCGTCATACAAACAGTATTTGGTCCAGTCGTGGGAGGCGA	..((..((.((....(((((((((((.((((.....(((.(((...(((...)))...))))))...)))).))))))...)))))..)).))..))..	-0.662857	-	CAAACAGTATTTGGTCCAGTCG	0	22
MI-Female-m0238	Minc_Contig512:13699:13771:+	-22.3	MI-Female-m0238-5p	MI-Female-m0238-3p	9	3	6	CTCCCAGTCCAGGGGACCTCGCGCGAAAGTCATCAGCTATTGAACCGCTCGAGCTCTTGGTCTAAATCAAGAA	.....((.(((((((..((((.(((....(((........)))..))).))))))))))).))..........	-1.25526	AGGGGACCTCGCGCGAAAGTCAT	TGAACCGCTCGAGCTCTTGGTCT	23	23
MI-Female-m0239	Minc_Contig512:16455:16551:-	-22.3	MI-Female-m0239-5p	-	8	8	-	TCCACATCCTTCACTCCAAACTGCAGAAGATTCGGTGCATCCACTATTTCCTACATTGTTTGTTAATTCTGCTAGTTCTGGGATATGGGTTTTTGGT	.(((...(((..(..(((((((((((((.....((((....)))).......(((.....)))...)))))).)))).)))..)..)))....))).	-1.98261	TCACTCCAAACTGCAGAAGATT	-	22	0
MI-Female-m0240	Minc_Contig515:25972:26061:-	-25.1	-	MI-Female-m0240-3p	185	-	185	GTTTCTGGGTCGTTCATTTGCTCTAGAACGAGATCGACCGTTTGAGGTCCATCTCTTGTTCTGATCGTTAGTGAATTAATTATTGGGTCT	...((..(.(.(((((((.((..(((((((((((.((((......)))).)))))..))))))...)).))))))).)....)..))...	-0.602326	-	GTTCTGATCGTTAGTGAATTAAT	0	23
MI-Female-m0241	Minc_Contig51:37704:37785:+	-19.32	MI-Female-m0241-5p	-	62	62	-	AAAAAGGGGATGTCCTGATGAATCAAACGCTGCAAAATTTTTTCAAAATTGCGGTTTGCTTCATACTGAACGTTTCTGCCAT	.....((..((((.(..(((((.(((..(((((((.............)))))))))).)))))...).))))..)).....	-0.717073	TGTCCTGATGAATCAAACGCTGCA	-	24	0
MI-Female-m0242	Minc_Contig5219:4940:5034:+	-29.1	-	MI-Female-m0242-3p	28	-	28	TAGGGGGTTTTTTTGGCTGGACCGATTTGGACAAATGAGGTGTCATTCGAAAGAGCTTGCCGAGCTGAGTCGATCGCGGGCAGAGAGAAGTCGAT	...((..((((((((.(((((.(((((..(........((((...(((....)))..))))...)..))))).)).))).))))))))..))...	-1.31111	-	GCTGAGTCGATCGCGGGCAGAG	0	22
MI-Female-m0243	Minc_Contig5283:612:687:-	-22.7	-	MI-Female-m0243-3p	21	-	21	ATGGGCCCTCTGGTCCCGCAATCGCTGGAATATTGTAGACATTTGCACTTCTCGGTCGTTGGCGATCAGGTCCCTA	..(((...(((((((.(.((((.(((((((...(((((....))))).))).)))).))))).))))))).)))..	-0.998966	-	GCACTTCTCGGTCGTTGGCGAT	0	22
MI-Female-m0244	Minc_Contig529:21691:21771:+	-20.42	MI-Female-m0244-5p	-	24	24	-	TGCAACAAGTTTTGATTTTGCTAAGAACATGTTTTTACAAATTAAAACAAAATATGTTTTGCAAAATTTAAACATGTTTCT	.(.((((.((((.((((((((..((((((((((((.............)))))))))))))))))))).)))).)))).).	-0.583784	TTTGATTTTGCTAAGAACATGTTT	-	24	0
MI-Female-m0245	Minc_Contig52:27829:27915:+	-50.7	MI-Female-m0245-5p	MI-Female-m0245-3p	468	3	464	TGTCACCGTCCAAATTACATTCCTGTCCAAATCAATTTTGCCGGCCGAATTATATTTGGACAAGAATGTAATTTGGACGGTGACATT	((((((((((((((((((((((.(((((((((.(((((.(....).)))))..))))))))).))))))))))))))))))))))..	-1.19318	CAAATTACATTCCTGTCCAAATC	TTTGGACAAGAATGTAATTTGGA	23	23
MI-Female-m0246	Minc_Contig52:27827:27915:-	-57.4	-	MI-Female-m0246-3p	24	-	24	AATGTCACCGTCCAAATTACATTCTTGTCCAAATATAATTCGGCCGGCAAAATTGATTTGGACAGGAATGTAATTTGGACGGTGACATA	.(((((((((((((((((((((((((((((((((.(((((..(....)..)))))))))))))))))))))))))))))))))))))).	-0.678125	-	TTTGGACAGGAATGTAATTTGGA	0	23
MI-Female-m0247	Minc_Contig5362:2823:2889:-	-21.9	MI-Female-m0247-5p	MI-Female-m0247-3p	15	1	13	ATTAAGCTCGGGCCTTCGACCCTCGCGACCCATTTTGTGATGGATCTTAAGCTCGGGCCTTCGGCCC	.....((((((((.(..((((.((((((......)))))).)).))..).)))))))).........	-0.475641	GGCCTTCGACCCTCGCGACC	TGTGATGGATCTTAAGCTCGGG	20	22
MI-Female-m0248	Minc_Contig5379:1657:1739:-	-38.16	MI-Female-m0248-5p	MI-Female-m0248-3p	30	27	3	AAAAGACCGGTGCAAAAAAACTGGAACCGGTCTTTTAATCCCTTTTGCCCGTTCCGGTTTTTTTTGCCCCGGTCTTTTGTATA	((((((((((.((((((((((((((((.(((...............))).))))))).))))))))).)))))))))).....	-0.958824	TGCAAAAAAACTGGAACCGGTC	TTCCGGTTTTTTTTGCCCCGGT	22	22
MI-Female-m0249	Minc_Contig5398:4053:4138:-	-60.2	MI-Female-m0249-5p	-	17	17	-	TGGTCGGATACGGGACGCCTTGGTATAGTTCGATGCGTCTTGACGAGCTGAATCGAACTATATCAAGGCGTCCCGGATTCGACCAT	(((((((((.((((((((((((((((((((((((.(((....)))......)))))))))))))))))))))))).))))))))).	-0.791429	CGGGACGCCTTGGTATAGTTCG	-	22	0
MI-Female-m0250	Minc_Contig546:21792:21885:+	-26.8	MI-Female-m0250-5p	-	6	6	-	TGATTGTGAGTGAGAGGGACTGCTACTTCATTGAAGAGAGGATTTGATGAAGATATTTGTCTCTGTTGTTGATTGAGGCTCATTATAAGAGTCT	.....((.((..(.((((((...((((((((..((.......))..)))))).))...)))))).)..)).))..((((((.......))))))	-0.789565	TGAGAGGGACTGCTACTTCATT	-	22	0
MI-Female-m0251	Minc_Contig5477:247:332:-	-19.7	MI-Female-m0251-5p	-	20	20	-	ACCAGCATCTTCAGTAGACCGGACTGATGTGTTTATTTAATTACACCATGCCGTCTACTGCATAGCCTTAGGAATTAAATGCTATA	...(((((...((((((((.((..((.((((..........)))).))..)))))))))).....((...))......)))))...	-0.768421	TCAGTAGACCGGACTGATGTGTTT	-	24	0
MI-Female-m0252	Minc_Contig54:39392:39480:+	-24.01	MI-Female-m0252-5p	-	7	7	-	TGTGCTCTTCGGGAATCGGCAACTGAAGTAATGATAGGTGTTGCTGTAGGTGTTGCATTCGCACTGCCATGTCCATAGATTGTTGGACG	.((((.......(((((((((.(((.((((((.......)))))).))).))))).))))))))......(((((........))))).	-0.684091	GGGAATCGGCAACTGAAGTAATG	-	23	0
MI-Female-m0253	Minc_Contig556:10794:10869:+	-20.1	-	MI-Female-m0253-3p	5	-	5	CTCGACTCATGTCGGTTCCAGAGGAAGTATTTTAAAAAAAAAATTCGATCCCAAGGGAAGTAGGCATGAATGTTGA	.((((((((((((..((((...(((.(.(((((......))))).)..)))....))))...)))))))..)))))	-0.832174	-	ATTCGATCCCAAGGGAAGTAGGCA	0	24
MI-Female-m0254	Minc_Contig558:3256:3352:-	-31.95	MI-Female-m0254-5p	-	6	6	-	TGGAAATGACCGGTTAATTTTTGGCTGTGACGTCTCAAATAGAGAAGAATAAAAGCAATTGAACCGCTACAAGCAAAAATTAACCAGTCATGTCCAA	((((.(((((.((((((((((((..((((.((..((((....................))))..)).))))..)))))))))))).))))).)))).	-0.832174	CGGTTAATTTTTGGCTGTGACGT	-	23	0
MI-Female-m0255	Minc_Contig5591:154:253:+	-45.5	MI-Female-m0255-5p	MI-Female-m0255-3p	39	34	5	TTTATTTTAATTTTCCCCTTTTTTCTCTCTTTGTTTTTCTGATCAACATCAGAAAATCTGTGGCCAAAGAGGGGAAAAGGGGGGAAATTAAAAAGAAAAG	(((.(((((((((((((((((((((((((((((.(((((((((....)))))))))........))))))))))))))))))))))))))))).)))...	-0.656129	TTTTCCCCTTTTTTCTCTCTTTG	GAGGGGAAAAGGGGGGAAATTA	23	22
MI-Female-m0256	Minc_Contig5593:2722:2796:+	-21.2	-	MI-Female-m0256-3p	9	-	9	AGTTGCGGACCAACATATGCGGACCGACAGATGCGAATTAACATTTGCGGACCCGACATTTGCGGACCTGGTAAT	.(((((((.((..((.((((((.(((.((((((........)))))))))..))).))).)).)).))..)))))	-0.506667	-	TTTGCGGACCCGACATTTGCGG	0	22
MI-Female-m0257	Minc_Contig5669:1191:1261:+	-22.1	MI-Female-m0257-5p	MI-Female-m0257-3p	39	3	36	ATGCCACACAACGAACATTTACGCGCTCTATTTTTAAAGCGGTTAAATGTCGGTCGTTGGTGTGAGGGTGC	((.(((((((((((((((((((.((((.((....)).))))).)))))))...))))).))))).).))..	-0.558372	ACGAACATTTACGCGCTCTATT	GGTTAAATGTCGGTCGTTGGT	22	20
MI-Female-m0258	Minc_Contig569:19620:19715:-	-19.6	-	MI-Female-m0258-3p	13	-	13	AACTTCTGGGGATGGCCTCTATGAAGGACTTGACTGGCTTAGCAATCAACTTAAGAACCGAGGCTAAGTGGAGAGGAAAGCTGTTAAAAAGAAAAA	..((((.((((....))))...))))...(((((.(((((..(..((.(((((.(........)))))).))..)..)))))))))).........	-0.987879	-	AAGTGGAGAGGAAAGCTGTTA	0	20
MI-Female-m0259	Minc_Contig5834:1486:1585:+	-18.5	-	MI-Female-m0259-3p	6	-	6	GGCAACGCACGTCCTTGAATGACACTTGTTTGATTTGTTTACTGCTTGTCCATAAGCTCACTTAATGTTTCATTGCAGGCTCAGAGGATCATATTTTTGA	(....)....((((((...(((..(((((.(((..((((....(((((....)))))......))))..)))..))))).)))))))))...........	-0.662857	-	TTTCATTGCAGGCTCAGAGGATC	0	23
MI-Female-m0260	Minc_Contig5838:3229:3312:+	-35.9	MI-Female-m0260-5p	-	23	23	-	CGGTCTCGGGGTTGATTCTCGGTCTCGGTCTCGACTCTCGGTCTCGACTCTCGGTCTCGAGTCGAGTCTCGGTCTCGGGGTTGA	((..((((((..(((..(((((.(((((..((((...(((....)))...))))..))))))))))..)))..))))))..)).	-0.618182	GTTGATTCTCGGTCTCGGTCTC	-	22	0
MI-Female-m0261	Minc_Contig58:26594:26684:-	-53.5	MI-Female-m0261-5p	-	23	23	-	AGGCTGTCCTGGAGATCCTGGCTGTCCGACATGTCCTGGTTGTCCTGGATGACCGGGCTGGCCGGGTGGGCCAGGGGGTCCTGGGGGGCCA	.((((.(((.(((..(((((((..((((.((.(.((((((..((...))..)))))))))..))))..).))))))..))).))).)))).	-0.558372	GGAGATCCTGGCTGTCCGACATG	-	23	0
MI-Female-m0262	Minc_Contig5989:337:411:-	-41.3	MI-Female-m0262-5p	-	47	47	-	GATCAATTGGAGGGATTAGACTTTCTTCATTCAAAGCAATAAATGAATGGAAAGTCTAATTCCTCCAGTTGATTT	(((((((((((((((((((((((((..((((((..........))))))))))))))))))))))))))))))).	-1.18857	AGGGATTAGACTTTCTTCATTCA	-	23	0
MI-Female-m0263	Minc_Contig59:15111:15196:+	-32.6	-	MI-Female-m0263-3p	7	-	7	CAATCAAACAAAGGACGAATCGTTTGCACATCGGTGTTTTTATGTTATCGCAAAACATCGATATGCAGGTTCGCCCTTTTTTGATT	.(((((((.(((((.((((((...((((.((((((((((...(((....))))))))))))).)))))))))).))))))))))))	-0.554286	-	CATCGATATGCAGGTTCGCCC	0	20
MI-Female-m0264	Minc_Contig5:35258:35345:+	-19.8	MI-Female-m0264-5p	-	5	5	-	AAAAGCAAGGTGAATATACTGATAGAACACGCAACACAAATTGTATGGTTGAATCCTTTGTTTGTTTTGTTGTATCGCTGCTGCAATC	....(((.(((((...(((.(((((((((.((((.((.....))..((......)).)))).)))))))))))))))))..)))....	-0.832174	TGAATATACTGATAGAACACGCA	-	23	0
MI-Female-m0265	Minc_Contig5:59172:59243:-	-28.8	MI-Female-m0265-5p	-	13	12	-	TTTTGCCAGTGTCACCTCGATCGTTAGAAACAGAGCGTCGATGTTTGGACCGTTTAGGTGAGACTGGTGAGC	.((..(((((.((((((.(((.(((..(((((.........))))).))).))).)))))).)))))..)).	-0.5875	GTCACCTCGATCGTTAGAAA	-	20	0
MI-Female-m0266	Minc_Contig6032:3388:3469:-	-18.3	MI-Female-m0266-5p	-	8	8	-	CGTTCATCGGTCTTTTCGAAGCGGTCCTTGTACTTGATCCACTCGTACCAATAGCCGAGCGAGTTATGGTCTCCGTTGTACT	.((.((.(((.((.((((...((((..((((((..(.....)..))).)))..))))..))))....))...))).)).)).	-0.720345	TCTTTTCGAAGCGGTCCTTGTAC	-	23	0
MI-Female-m0267	Minc_Contig6136:150:242:-	-24.6	MI-Female-m0267-5p	MI-Female-m0267-3p	11	9	1	ACTTCCCGCGAAGAGATGGTAGAGCGCTTGTTGTAATGCGCAAGTCGTGAAGCCTCAGCAGCAATTCGCTCGAACACGTCGTTGACGAACCTT	......(((((...((((((.(((((.(((((((...((....))..(((....))))))))))..)))))..)).)))).))).))......	-0.804687	AAGAGATGGTAGAGCGCTTGT	AATTCGCTCGAACACGTCGTTG	20	22
MI-Female-m0268	Minc_Contig6174:2553:2622:+	-23.2	MI-Female-m0268-5p	-	7	7	-	AGTCTATAAAGTAAGATCGGGAAGGACAGGGGTTTCGGGTAACTCGTCCTCTCTGAGTGGGCGATGGAAA	..(((((...((....((((..(((((..(((((......))))))))))..))))....)).)))))..	-0.87	GTAAGATCGGGAAGGACAGGGGTT	-	24	0
MI-Female-m0269	Minc_Contig6204:872:952:+	-24.1	-	MI-Female-m0269-3p	6	-	6	CAAAACAACTTGGAGCCCCTAATAAATGATACAATAAATGTTGGGGATGTTGGAAATTGTTTGGGGGCTGTTGTTGTTGTT	...((((((..(.(((((((((..(((....(((((...........)))))...)))..))))))))).).))))))...	-0.533514	-	TTGGAAATTGTTTGGGGGCTGT	0	22
MI-Female-m0270	Minc_Contig622:17216:17309:-	-36.2	MI-Female-m0270-5p	MI-Female-m0270-3p	12	9	1	CGGAACGACATTTGCGGACCCGACATTTGCGGACCGACAGAAGCGGATCGACTTTTGCGGACCGACAGATGCGGATTAACATTTGCGGACCCGA	(((..((.((..((..((.(((.(((((((((.(((.((((((((...)).))))))))).))).))))))))).))..))..))))...))).	-0.9	TTTGCGGACCCGACATTTGCGG	GACAGATGCGGATTAACATTTG	22	22
MI-Female-m0271	Minc_Contig6246:1761:1854:-	-37.4	-	MI-Female-m0271-3p	5	-	5	TGGGTCTTAAGCTCGGGCCTTCGGCCCTCGCCCCCAAACTCCTCGGTCTTTGCTTTGCCTTCCGGGATGGGTCGCAGCTCGGGCCTTCGGCCCT	.(((((..(.((((((((...((((((...(((.((((..(....)..))))...........)))..))))))..)))))))).)..))))).	-0.558824	-	CGGGATGGGTCGCAGCTCGGGC	0	22
MI-Female-m0272	Minc_Contig6309:3011:3105:-	-30.9	-	MI-Female-m0272-3p	6	-	6	AAAACCCTTCAAAAGGTTTTGGCTGGTTGCACGTGCAAGCCACGTGGACGAAGGAAAGGCTTTGAACAAAAGCCTATGCCTTTTTGAAGAAGAAG	......(((((((((((...((((..(((((((((.....))))))..(((((......)))))..))).))))...))).))))))))......	-0.7	-	ACAAAAGCCTATGCCTTTTT	0	20
MI-Female-m0273	Minc_Contig6341:3975:4059:+	-30.32	MI-Female-m0273-5p	MI-Female-m0273-3p	103	48	48	GCAGGAGGACGGGGTCTGGCTTGGTTCTCATCTAGTATATACTTAGAAAACTGATGAGATCATACCAGATCACATTCGCTTGTTA	(((((.(((.(.(((((((..((((.((((((.(((.............)))))))))))))..))))))).).))).)))))..	-1.48571	GGGGTCTGGCTTGGTTCTCATC	TGAGATCATACCAGATCACAT	22	20
MI-Female-m0274	Minc_Contig635:2269:2351:-	-24.6	-	MI-Female-m0274-3p	15	-	15	AGGCGAAGGGAATGGGACAGACGAAGGAGATCAGTGACTAGCCCCGCTAGTATGATCCCAATAGACTGACGCTTTCACTGGCT	.(((..((.(((.(.(.(((.(...((.(((((...((((((...)))))).)))))))....).))).).).))).)).)))	-0.869565	-	TATGATCCCAATAGACTGACGCT	0	23
MI-Female-m0275	Minc_Contig635:5009:5091:-	-24.6	-	MI-Female-m0275-3p	15	-	15	AGGCGAAGGGAATGGGACAGACGAAGGAGATCAGTGACTAGCCCCGCTAGTATGATCCCAATAGACTGACGCTTTCACTGGCT	.(((..((.(((.(.(.(((.(...((.(((((...((((((...)))))).)))))))....).))).).).))).)).)))	-0.547619	-	TATGATCCCAATAGACTGACGCT	0	23
MI-Female-m0276	Minc_Contig640:8455:8538:+	-24.12	MI-Female-m0276-5p	-	62	62	-	AATGGGGGGATGTCCTGATGAATCAAACGCTGCAAAATTTTTTCAAAATTGCGGTTTGCTTCATACTGAACGTTTCTGCCATTG	(((((((..((((.(..(((((.(((..(((((((.............)))))))))).)))))...).))))..)).))))).	-0.744444	TGTCCTGATGAATCAAACGCTGCA	-	24	0
MI-Female-m0277	Minc_Contig6435:111:195:+	-26.8	MI-Female-m0277-5p	-	8	8	-	TCTGTGAGTTCTTTGCAGGATCGGTGTTGGAAGCGTCGGTGTTGTTAAAGACGGGGTTCAAAAAGCCGATTGTCTGGCTCATAAT	..((((((((....(.(.(((((((.(((((..((((..((....))..))))...)))))...))))))).)).))))))))..	-0.744444	CTTTGCAGGATCGGTGTTGGA	-	20	0
MI-Female-m0278	Minc_Contig6458:1002:1082:-	-20.4	-	MI-Female-m0278-3p	7	-	7	TGAGACACTTCCATCGTACGAATAAGGTTGCCAATGTTGCCTGTAAACGTAAAGATCAATTGGACGTATAGAAGTGTCGTT	...((((((((.(((((.(.(((..((((....(((((.......)))))...)))).))).)))).)).))))))))...	-0.648387	-	GTAAAGATCAATTGGACGTATAG	0	23
MI-Female-m0279	Minc_Contig6461:1269:1350:-	-18.3	MI-Female-m0279-5p	-	8	8	-	CGTTCATCGGTCTTTTCGAAGCGGTCCTTGTACTTGATCCACTCGTACCAATAGCCGAGCGAGTTATGGTCTCCGTTGTACT	.((.((.(((.((.((((...((((..((((((..(.....)..))).)))..))))..))))....))...))).)).)).	-0.630952	TCTTTTCGAAGCGGTCCTTGTAC	-	23	0
MI-Female-m0280	Minc_Contig653:6749:6815:-	-28.4	MI-Female-m0280-5p	-	11	11	-	GCAAATATTTGCGGACAAAATTTGCGGATAATTAATCTTCACGGAAGGTTTGTCCGCAAAATTTGCG	((((((.((((((((((((.(((.((((..........)).)).))).)))))))))))))))))).	-0.842308	GCGGACAAAATTTGCGGATA	-	20	0
MI-Female-m0281	Minc_Contig65:54569:54657:-	-41.82	MI-Female-m0281-5p	MI-Female-m0281-3p	129	116	13	AAAATTGCTGCGGACAATTTTTGCGGACTTTTGTTAATAACTAGACTTTTTTGTCAAAAGTCCGCAAGAATTGTCCGCAATTTTTTGCG	........(((((((((((((((((((((((((.(((.............))).)))))))))))))))))))))))))..........	-0.718605	CGGACAATTTTTGCGGACTTTTG	AAAGTCCGCAAGAATTGTCCGCA	23	23
MI-Female-m0282	Minc_Contig664:7779:7854:+	-18.29	MI-Female-m0282-5p	-	9	9	-	ACCTTCTTCTGCAGGTGTAGGCCCAGAAGATCTTGATTGGCTCAAAATCTTTTCCTTCAGTTGCTCATCAATTGGA	.((.......((((.((.(((...(((((((.((((.....)))).)))))))))).)).)))).........)).	-0.718605	GCAGGTGTAGGCCCAGAAGATCT	-	23	0
MI-Female-m0283	Minc_Contig6675:963:1040:-	-21.3	MI-Female-m0283-5p	-	11	11	-	TATATAGATAATGAAATTTTTGGAACTGGGGGTCTTTTTAGACCCCCTTCATTTTAAGTTTTTAGCATTAATATTTTT	........(((((.((..(((((((..((((((((....))))))))....)))))))..))...)))))........	-0.554545	ATGAAATTTTTGGAACTGGGGGT	-	23	0
MI-Female-m0284	Minc_Contig6695:1522:1611:-	-48	MI-Female-m0284-5p	-	9	9	-	AATTGCCGAATCCGAGACGCCCTGGCATGGTTTGATGCGGCTCGAGGAGCTGAATCAAATTATACCAGGGCCTCAAGGATTTGACAATTT	(((((.(((((((..((.(((((((.((((((((((.((((((...)))))).)))))))))).))))))).))..))))))).))))).	-0.9	TCCGAGACGCCCTGGCATGGTT	-	22	0
MI-Female-m0285	Minc_Contig669:17394:17482:+	-24.01	MI-Female-m0285-5p	-	7	7	-	TGTGCTCTTCGGGAATCGGCAACTGAAGTAATGATAGGTGTTGCTGTAGGTGTTGCATTCGCACTGCCATGTCCATAGATTGTTGGACG	.((((.......(((((((((.(((.((((((.......)))))).))).))))).))))))))......(((((........))))).	-0.96087	GGGAATCGGCAACTGAAGTAATG	-	23	0
MI-Female-m0286	Minc_Contig6706:1926:2023:+	-33.71	MI-Female-m0286-5p	-	1358	1358	-	CATTTCGAGTTGAGATTTCTAATGAGCATTGTACGCCGCTAGTGAGACAGAAATTGTTTTATGTAAAATGCCCCTCTGAAATCTCAACTCGATTTTGT	((..(((((((((((((((....(.(((((.(((.......(((((((((...)))))))))))).))))).)....)))))))))))))))...)).	-0.59025	TGAGATTTCTAATGAGCATTGTA	-	23	0
MI-Female-m0287	Minc_Contig674:18224:18310:+	-22.61	-	MI-Female-m0287-3p	6	-	6	ACCTTTCAGAGCCCTAGTGGGAATTTTCCGTTCCCTCAATAGGTGGGGAATCCGAAGAGGAGAATTAGCCGTGGACAAGGGGAAGAG	..(((((......(((.(((.(((((((((((((((........))))))).......))))))))..))))))......)))))..	-0.718605	-	AGAGGAGAATTAGCCGTGGACA	0	22
MI-Female-m0288	Minc_Contig674:21986:22066:-	-27.9	-	MI-Female-m0288-3p	18	-	18	CTGTGGGATTCTCGACCCGGCACTACGCCGTGTATCTTCTCTAGGCACAAACGGGCGGTTGCGGGTGGCGGAACGCCAATC	...(((..(((((.(((((.((...((((.(((..((.....))..)))....))))..))))))).).))))..)))...	-0.755556	-	ACGGGCGGTTGCGGGTGGCGG	0	20
MI-Female-m0289	Minc_Contig677:14025:14100:-	-21.3	MI-Female-m0289-5p	MI-Female-m0289-3p	11	2	9	GTTGTAGTGTAGGCCTATGACATAATCAGTCTGAATATTTAAAAGACGATTTAATCATATGCCCACACCTAGCCAT	((((..((((.(((.(((((...((((.((((...........))))))))...))))).))).)))).))))...	-0.892	AGGCCTATGACATAATCAGTCT	ACGATTTAATCATATGCCCAC	22	20
MI-Female-m0290	Minc_Contig682:11851:11944:+	-41.6	MI-Female-m0290-5p	-	7	7	-	AAAAGCGTTTTGCGGCAAGAAATAGTATTCAAAAGGAGTAGACAAAATCGCGTTTCTTCATTCCCAATGCTATTTTTTGCCGTAAAACGCAAGA	....(((((((((((((((((((((((((.....((((.((((........))))))))......)))))))))))))))))))))))))....	-0.488889	TGCGGCAAGAAATAGTATTCA	-	20	0
[truncated: 73 more rows]
