# Supplementary material for: Stage-Wise Identification and Analysis of miRNA from Root-Knot Nematode Meloidogyne incognita
Source: Int J Mol Sci. 2016 Oct 21;17(10):1758. doi: 10.3390/ijms17101758 (PMC5085782; doi:10.3390/ijms17101758)
Supplement: Supplementary file 1 [file ijms-17-01758-s001.zip › 12. ijms-150713 supplementary materials/Table_S3.xlsx]

## Sheet: S3_Novel_Combined_unique R>3
Table S3. Unique novel miRNA of M. incoginta from all stages with R>3
ID	Read count	Sequence 5' to 3'
MIN0001	40	AAAAACAGCTGAGTACTTGTCG
MIN0002	52	AAAAAGAGTCAATACATCGCCG
MIN0003	15	AAAACGTCGTTTTTTGGCCTTAT
MIN0004	10	AAAAGAGAAGTAGAAAACGGACA
MIN0005	8	AAAAGGGATTGGGCGAAAAA
MIN0006	9	AAAATGTGTATTTTTAGCCTTA
MIN0007	43	AAAATTAACCGGTCGTGAACA
MIN0008	6	AAAATTATCGAATCCGTGACGCC
MIN0009	131	AAAATTTTAAAGTCGGAGCTCT
MIN0010	176	AAACAGTATGATTTGCGGACA
MIN0011	8	AAACGTGGATTTTTAGCCTTAT
MIN0012	9	AAACTTGAGACTCTAATGA
MIN0013	38	AAAGAAAATTGGTCTGTTAGGAG
MIN0014	10	AAAGCATTCTGAAGGTCTGGGGG
MIN0015	6	AAAGGATGGTGATGGTCGGACAGT
MIN0016	9	AAAGTCCGCAAAAATTGTCCGCA
MIN0017	230	AAAGTCCGCAAGAATTGTCCGCA
MIN0018	16	AAAGTCGGTCAGTAGGTAGGTTT
MIN0019	32	AAATAATAATTCAATCATTTCT
MIN0020	197	AAATGCCCCTCTGAAATCTCAAC
MIN0021	9	AAATTAGAGGTCGTCGCGGGAC
MIN0022	14	AAATTTAAAAATATGCTTGTTT
MIN0023	80	AAATTTTCAAAGGTCGTGGGAT
MIN0024	177	AAATTTTCTATGGTCGTGAGAT
MIN0025	28	AACCGGCTAGGACTCAACCGG
MIN0026	5653	AACGCGGACAGACACGGCCAGT
MIN0027	58	AACGGAACTCGAGATGGGGAAG
MIN0028	830	AACGGAACTCGAGATGGGGAAGA
MIN0029	7	AACGGGAAAAGTTATAAAACGGT
MIN0030	14642	AACTTACGGACATATTTTTGCG
MIN0031	9	AAGAGATGGTAGAGCGCTTGT
MIN0032	6	AAGATTTGATTCCTACGGACATA
MIN0033	32	AAGCAAAGGGCAAGTTTAGAAGG
MIN0034	9	AAGCAGGATTTATGCAGGACTTT
MIN0035	18	AAGCTAGAATTCCACATTTTGTC
MIN0036	244	AAGCTTCCCAGTGGCGGAGTCG
MIN0037	12	AAGGAAATTGGATGCCGGCATT
MIN0038	6	AAGGCGCGGATAGTTAGGCATGT
MIN0039	30	AAGGCTAAAAATCCGCGTTTTGC
MIN0040	68	AAGGCTGAAAACTTACATTTTG
MIN0041	15	AAGGGAAGGGAAGGGAAGGG
MIN0042	43	AAGGGTAGGGAGGTGCTGGGA
MIN0043	15	AAGGGTTGTGCATCGTTCATGTT
MIN0044	14	AAGTAGACCGGACTGATGTGTTA
MIN0045	218	AAGTGCAGACTGCTGCTTAAGC
MIN0046	12	AAGTGGAGAGGAAAGCTGTT
MIN0047	13	AAGTGGAGAGGAAAGCTGTTA
MIN0048	77	AAGTGGCCTCGTGGTGTAGTTG
MIN0049	57	AAGTGGCCTCGTGGTGTAGTTGG
MIN0050	28	AAGTGGTGGATGGTTGAGTGGTT
MIN0051	11	AATACTCTGATCATTGCTATAAA
MIN0052	23	AATATAACGGAAAAAGAGGAGA
MIN0053	17	AATCAGAACACCAAATAAACATG
MIN0054	12	AATCTTACAACATTCCAGCATTC
MIN0055	79	AATGAAATTTTTGGAACTGGGGGT
MIN0056	65	AATGCCGGCATCCAATTTTTCCT
MIN0057	249	AATGCCGGCATCCAATTTTTCCTC
MIN0058	14	AATTATTTGATCGGTCGAGTTA
MIN0059	6	AATTATTTTATAGGGTTGTCGAC
MIN0060	5	AATTTCTAATGTTTACAGAGCTGC
MIN0061	77	AATTTTAATTTTGCGGACACTT
MIN0062	53	ACAAAAAAAGTTACAGCCGGATA
MIN0063	6	ACAAAAGCCTATGCCTTTTT
MIN0064	6	ACAGCACGTGACCTCTATGATT
MIN0065	18	ACCAGGGCTGTCCGCAAGTGGA
MIN0066	27	ACCAGGGGCGTAGCTAGGGGG
MIN0067	8	ACCATACCATGGCGTCTCGGAT
MIN0068	507897	ACGAATCGTTTGCACATCGGTGTT
MIN0069	9	ACGATTTAATCATATGCCCAC
MIN0070	6	ACGCATCGTAGTTGTGGGCAT
MIN0071	6	ACGCATCGTAGTTGTGGGCATA
MIN0072	24	ACGGAGGGTAGGCCGGGCATGGTT
MIN0073	18	ACGGGCGGTTGCGGGTGGCGG
MIN0074	12	ACTAGAGATCGAGCTGGGCCTG
MIN0075	8	ACTCCGCCACTGGGAAGTTAA
MIN0076	5	ACTGACCAGGAAACATCGGA
MIN0077	5	ACTGGAAAAGAACGAGTAGGCT
MIN0078	6095	ACTGGATCGGCGTTTCGGGTTGA
MIN0079	15	ACTTATAACGTATGAAGAGGCTGATA
MIN0080	5	ACTTCATGGAACTTGGTGGCTG
MIN0081	9144	ACTTGTAGTGGTGTAAGCTTGTT
MIN0082	44	AGAAATATTTAAAATCGTTCCGG
MIN0083	151	AGAAATTTAAAAATGTCTAGTT
MIN0084	9	AGAAGAATTTGAGAGATGCTGAT
MIN0085	5	AGAAGAATTTGTTGGTTGAGTAG
MIN0086	8	AGAAGACTTTAGGACTGTGTTAC
MIN0087	5	AGAAGGATCGACAATGTGGTGTT
MIN0088	8	AGAAGTAGTCATGGTATTCTCTT
MIN0089	5	AGAAGTTTTGCGGGCCGAAGGC
MIN0090	6	AGAATCTGCGGACAATTGAAATA
MIN0091	11	AGACAAAACACGGACGAACACGG
MIN0092	5	AGACAATTTTTGCGGACTTTTTA
MIN0093	167	AGACTTATCTGATCTGGTCACTC
MIN0094	233	AGAGACCGGACTGGGAGTGTCG
MIN0095	6	AGAGGAGAATTAGCCGTGGACA
MIN0096	43	AGAGTACGAATTTTGGTACGAG
MIN0097	31	AGAGTGTTTTCGGAAAAATTTT
MIN0098	139	AGAGTGTTTTCGGAAAAATTTTT
MIN0099	17	AGAGTTGCGTCGTAATCGAAATT
MIN0100	7	AGATGGAAGTGGTTGTACTGATGT
MIN0101	8	AGATGTAACTTTTTGTAGGATGA
MIN0102	22	AGATTTGACAAAATTATGACAT
MIN0103	2336	AGATTTTGGTCAAGTACAAAGG
MIN0104	31105	AGCAAGAACTCCCAGCAAAGAAG
MIN0105	6	AGCAAGGAATCTAGGATATACAGG
MIN0106	6	AGCACAGCTCTACATGGCCCTG
MIN0107	68	AGCACATTCACGGAGAGTTTTCC
MIN0108	6	AGCATACTAAGGCTTCCCTGATT
MIN0109	8	AGCATCTTCAGTAGACCGGACTGT
MIN0110	11	AGCCCAATGTACCGTCGAGCTAT
MIN0111	6	AGCCTGTCGTCGTTCTCGGTTG
MIN0112	1527	AGCCTTATCAACTGCGATTACA
MIN0113	936	AGCGCCAAGGCTGCACGCAATTG
MIN0114	6	AGCGTATTTAAGAGCTTGGTAAA
MIN0115	6	AGCTATATTATGCTATGGAGTCG
MIN0116	10	AGCTTCTTGGTAGCTTAGTCGGTA
MIN0117	894	AGGACGATGATTATAAAGGCATTT
MIN0118	35	AGGACGCCCTGATATGGTTCGA
MIN0119	7	AGGACGCCCTGGTATGGTTCGAT
MIN0120	6	AGGACGCCCTGGTATGGTTCGATT
MIN0121	13	AGGACTTATAAGGGTATTAGGTT
MIN0122	5	AGGAGCATGCAGACCAGGAC
MIN0123	6	AGGAGGAATTGAACTTGGCCGGT
MIN0124	8	AGGATGTCTTACAAGGAGAGGTT
MIN0125	7	AGGCAGGATTTCGGACAGGAT
MIN0126	69	AGGCCAACTCCAAATATTTGTA
MIN0127	241	AGGCGAAAGGACAGGCCAACTT
MIN0128	16547	AGGCGTCGTCTCCGGCGGTTTC
MIN0129	103	AGGCTAAAACTCCACATTTTGCC
MIN0130	89	AGGCTAAAATCACTCATTTTGTC
MIN0131	14	AGGCTAAAATTCTCATTTTGTC
MIN0132	10	AGGCTCCGAGTCGCACATCCTTT
MIN0133	7866	AGGCTGAAGCGTTTTGGAATATT
MIN0134	10	AGGCTGTAGTTTAGTATACCGGAG
MIN0135	7	AGGGAAAGTTAAGAAGAATGGAG
MIN0136	7	AGGGAAGTGACGTGGGAGGGG
MIN0137	10	AGGGAAGTGGGTTTGGAGGGGT
MIN0138	60	AGGGATTAGACTTTCTTCATTCA
MIN0139	21	AGGGGAAAGGGCGAGGAGGGG
MIN0140	8	AGGGGGGCTATTTTAGAGAAAA
MIN0141	5	AGGGGTAAAAACTTGCATTTTGT
MIN0142	5	AGGGTTGGTTTTTGTAGCGAGCC
MIN0143	36	AGGTAAAAATTCTCGTTTTGTC
MIN0144	50	AGTAGACCGGACTGATGTGTTT
MIN0145	14	AGTAGGCACGACCAAGTAGGCG
MIN0146	7	AGTAGGCGGCGTGGGGTAATGG
MIN0147	15	AGTAGGCGGTGTGGTGTAATAGAT
MIN0148	6	AGTAGTCAGAGGGGATGGGAA
MIN0149	5	AGTCCTTCTTTGTGCTGCTTG
MIN0150	168	AGTCCTTCTTTGTGCTGCTTGG
MIN0151	117	AGTCTAAATTCACTGTCTTGGT
MIN0152	9	AGTGAAACGAGTGAGCTGGCCCT
MIN0153	7	AGTGATCCTGAGTCTGTTGGAAAA
MIN0154	10	AGTGCGTAAAATGACCGGAACGG
MIN0155	10	AGTGGTGGTTGTGGGGTTATT
MIN0156	230	AGTTGTTTTGGTGTCGAAACGA
MIN0157	36	AGTTTAAGGGAGATCAGTCGGT
MIN0158	5	ATAAAATAACCGGGTGGGCATTTA
MIN0159	14	ATAAAATGCTTATCATTTACAG
MIN0160	47	ATAAAGTTCGAGTGCAGCAGA
MIN0161	950	ATAAAGTTCGAGTGCAGCAGAAA
MIN0162	59	ATAATAATTCAATCATTTCTGGA
MIN0163	24	ATACGATAGTTGGTATAGAGTTTG
MIN0164	5	ATACTAAATTTGATAAGATTCGA
MIN0165	10	ATACTCTGGTTTTATAACACT
MIN0166	5	ATAGATGTTGATTGTTTCTCGG
MIN0167	7	ATAGGATCTTAGGCAGCTCGGCT
MIN0168	10	ATATCCGTATCCATGCACAGG
MIN0169	36	ATCAATTAACATAATCTTCGGT
MIN0170	6	ATCCGATCCGGTATCCGAACTGAA
MIN0171	6	ATCGAACCATACCAAGGCGTCC
MIN0172	8	ATCGACAAGGTGGCTGTGATTTCA
MIN0173	10	ATCGATTAGCGAGAGTATGCA
MIN0174	52	ATCGGACGAAGTTATACCACAA
MIN0175	20	ATCGGATGGCAAAGCTTACAAC
MIN0176	7	ATCGGCAAATTTTTTGTAGAC
MIN0177	21	ATCGGGGTTATAGAGGTATTCA
MIN0178	5	ATCTACACCCAAAGAATCGTCT
MIN0179	307	ATCTACACCCAAAGAATCGTCTC
MIN0180	15	ATCTGTTGAGTGATCTGTTGAGT
MIN0181	18	ATGAAATTTTTGGAACTGGGGGT
MIN0182	5	ATGAAGATGTTGGAGGAAATAA
MIN0183	10	ATGAGTTGCGGTTAGTTTAGTTG
MIN0184	18	ATGCACATGGATACGGATTTTGC
MIN0185	15	ATGGGACGGGGTGTGGCGGCATG
MIN0186	6	ATGGGTGGGAATGGGGGAAAT
MIN0187	1408	ATGGGTGTGCCTCTCCAGTCGTG
MIN0188	5	ATTAAAAAGTTATAACTCGATAA
MIN0189	7	ATTAATTTGGTGTCGAACTTTAGG
MIN0190	5	ATTACCGGGATTATTAACAAA
MIN0191	5	ATTAGAGATCGGTCTGGATCTGG
MIN0192	5	ATTAGTAAACGTGCAATGCTCCGA
MIN0193	7	ATTAGTGATGGTCGGGATTCCC
MIN0194	5	ATTATTATTAACGCGGACGTAA
MIN0195	11	ATTATTTTTTTTTGTTGTTGGT
MIN0196	12	ATTCCGCTCGGGGATTTAATTA
MIN0197	5	ATTCGATAGCGGACCCCTGGCTTC
MIN0198	5	ATTCGATCCCAAGGGAAGTAGGCA
MIN0199	18	ATTCTAATCAACTGAACAAGGCA
MIN0200	6	ATTCTCGGGGCGCGAAAGGCGT
MIN0201	7	ATTGTGAGTAATTCTAACGGCG
MIN0202	7	ATTTACGGGCTAGGATGGAG
MIN0203	12	ATTTAGGTCGGATATCGGAT
MIN0204	5	ATTTCCCGAGTCGGGTGTCGG
MIN0205	8	ATTTGAAATTTCGGATTTTT
MIN0206	9	ATTTGGTCGTTGCTGTCGTGGCT
MIN0207	6	ATTTTACCCAGATTACGAGA
MIN0208	5	CAAAACTTGCTGCTGAACGGATG
MIN0209	8	CAAACAGTATTTGGTCCAGTCG
MIN0210	5	CAAAGTAAAGGATTTTGTTGTT
MIN0211	18	CAAATATTTGCGGACATAAGTT
MIN0212	5	CAACCCAGAAGTTCAATTTCCTG
MIN0213	9	CAACTGAGAGATGCCAACTGAGA
MIN0214	10296	CAAGAACTCCCAGCAAAGAAGCG
MIN0215	780	CAAGACATTGAATTTGGACTGA
MIN0216	11	CAAGCGAATTCGAACCCACGACA
MIN0217	2715	CAAGCTGCTCAGTTGAAAGGCTGA
MIN0218	29	CAAGGAACCATATCGAACTGTC
MIN0219	155	CAAGTTATGACTTTGCGCCGTT
MIN0220	31	CAATGAATTCTGTCAGAAGACAA
MIN0221	41	CAATTTTTCTGTGGCATGTTCAA
MIN0222	8	CACAGGGAAAAATTAACCGGTC
MIN0223	8	CACCTTTTATTTGGTCTGTTCTGT
MIN0224	7	CACTCATCACTAATCGGATCAA
MIN0225	5	CACTTTGTATGTCGGACGAAT
MIN0226	8	CAGACATGTGGAGGACGAGCTGG
MIN0227	66	CAGGCAAAGATTAACCGGCCA
MIN0228	7	CAGGGTGGTCGTCAAAAAATTTT
MIN0229	9	CAGGTGATGACTGGAACTGGGGA
MIN0230	6	CATATGCCTAGGAGGATCTGC
MIN0231	7	CATCGATATGCAGGTTCGCCC
MIN0232	92	CATTCCAGATGTGCCATTTACA
MIN0233	19	CCAAAGGGTGTAGGGGGTAT
MIN0234	408	CCAACATTTTAATCTCAGCGC
MIN0235	36	CCCAACATTTTAATCTCAGCGC
MIN0236	12	CCCATTTTGGCTGGAACTGGCC
MIN0237	31	CCCCCCTTTTCCCCTCTTTGGC
MIN0238	7	CCCCGCTGGGGGCATTTGATTTT
MIN0239	33	CCGGACTGGATCCGGCCGGATTT
MIN0240	6	CCGGATATAACAATTGCGGGGGC
MIN0241	8	CCGGCACGCGAAGATCGAGTTT
MIN0242	5	CCGGCTCGGGATTGAGAATGACC
MIN0243	10	CCGTTATCGAGGCTGAAGAGG
MIN0244	9	CCTAAAAAATCGTTCGGGTGTC
MIN0245	11	CGAAACGAGGATTTTTGGCCATA
MIN0246	14	CGAAGTTGTATGTAGAAAAGGTGT
MIN0247	12	CGAGGTTTTGCGGCATGCGTCTCG
MIN0248	24	CGGAAAGCTTATTAATATTTCC
MIN0249	2963	CGGACAATTTTTGCGGACTTTTG
MIN0250	8	CGGACAATTTTTGCGGATTTTT
MIN0251	30	CGGAGAAATTTGGCAGGAAACTT
MIN0252	23	CGGAGAAGAAGAACACCAGGCT
MIN0253	7	CGGCCAAGTAGACGCAAAGCCA
MIN0254	55	CGGGACGACATGGTATGGTTCG
MIN0255	130	CGGGACGCCTTGGTATAGTTCG
MIN0256	34	CGGGACTCCCTGGTATGGTTCGA
MIN0257	5	CGGGATGGGTCGCAGCTCGGGC
MIN0258	33	CGGGGAGCGTTGGAGGATGACT
MIN0259	10	CGGGGCGGGGTTCGGGATGGG
MIN0260	9	CGGGGCGTGGAACGGGTCGGG
MIN0261	9	CGGGGTGTGGAGGTTGGGCAG
MIN0262	5	CGGTAGTTGGGCATGTTTTTG
MIN0263	14	CGGTTAATTTTTCACTATGGCG
MIN0264	34	CGGTTAATTTTTCACTGTGGTT
MIN0265	12	CGGTTAATTTTTCCCTGTGGCGG
MIN0266	37	CGGTTAATTTTTGGCTGTGACG
MIN0267	6	CGGTTAATTTTTGGCTGTGACGT
MIN0268	130	CGTGTCAAGCTTTTTGTCGACTGT
MIN0269	5	CGTGTGCATACTAAGATCATC
MIN0270	193	CTAACGCAGCCTGCTCACTCGGC
MIN0271	10	CTAGGTCATTATGTAGCTGCGGCA
MIN0272	192	CTATAACTTTCAGAAATTTCG
MIN0273	5	CTCCATATTGTTGTTGATTT
MIN0274	59	CTCGCGGGTGTAAACGGTTGCTTG
MIN0275	32	CTCTCTTCTTTTCTAGACGGG
MIN0276	14	CTGAATCGGCCATACTGAATCG
MIN0277	11	CTTAGGTGTCGGGTGGATTTTT
MIN0278	6	CTTATTAGGATTCGGATTTCGGGC
MIN0279	7	CTTCGGGGTTCGGGTCGGGGTTT
MIN0280	29	CTTCTGACAGAATTCATTGGCT
MIN0281	13	CTTGAAGAATAGTCAACTGCTA
MIN0282	10	CTTGATCGTGAATTCCATGTAGA
MIN0283	11	CTTGGAAAATTTTCGG
MIN0284	5	CTTGGGATCGTGGTAGCTACCGC
MIN0285	721	CTTGTGCAGGATTCGCTTAGAC
MIN0286	8	CTTTGCAGGATCGGTGTTGGA
MIN0287	6	CTTTTCTTAGGATATAAGGACCTA
MIN0288	6	CTTTTGGATCGGTACTGGAAC
MIN0289	5	GAAAACGTGGCGGCTCCATTGGAT
MIN0290	18	GAAAGATCGAGCGAGCAGAGGCT
MIN0291	10	GAAAGATCGAGCGAGCCAAGGCT
MIN0292	5	GAAAGATCGAGTCGTGCATTGAAT
MIN0293	25	GAAAGATCTAGCGATTAGGTGGT
MIN0294	8	GAAAGCAGAGGTGGGTCGGAA
MIN0295	9	GAAAGGTGGTTTGGGCTTGGGG
MIN0296	10	GAAATATATACCATTCGATTCGTC
MIN0297	7	GAAATCAAGTCGTTCATGTTGGA
MIN0298	6	GAAGACAAAAGGGCTGTAGC
MIN0299	7	GAAGAGGCTACGGTAGATGTTGG
MIN0300	5	GAAGATCAAGGAACTTGTACGTCA
MIN0301	10	GAAGATCAGCAAAAGACGAGGAA
MIN0302	66	GAAGCTCTGCGCGGAAAGTAGTT
MIN0303	18	GAAGGACTTGAACGACCACGCATA
MIN0304	9	GAAGGCAAGAAGAGCTGCTAGTA
MIN0305	6	GAATGATCTTTTGCGGCTCAGAAG
MIN0306	10	GAATTAAGATCGAAAAGGCTTGG
MIN0307	11	GAATTGTAGAATTAAGCAGGATAG
MIN0308	6	GACAAGCACGAACGGACACGAACA
MIN0309	7	GACACAAAATATCGGGCGAATCT
MIN0310	133	GACCGATTGTCCACTGACGCATT
MIN0311	30	GACCGTTGGGCCTCGCGAGTTGG
MIN0312	10	GACGATCATCAGCGGCTCCTGACC
MIN0313	6	GACTAGTTCGGGTATGTGTGTT
MIN0314	5	GACTCGATCTTTCGGACCGGACC
MIN0315	218	GACTTCTTGATCGTAGGATACTT
MIN0316	8	GACTTGCGGACAAAACTTGCGGA
MIN0317	5	GAGAATCTGTTTTGCTGTGAAGAC
MIN0318	18	GAGAATCTTGATCGGTCGCTAT
MIN0319	42	GAGACATAGCCGATCGTTTGGGT
MIN0320	6	GAGACTGGAAATGGTAGTAGCTAA
MIN0321	6	GAGCAGAGGTGGGTCGGAAT
MIN0322	200	GAGCATCGGGACTGAGTTGGTTGC
MIN0323	11	GAGCTGTAGCTAATGAAACCGGA
MIN0324	7	GAGGAAATGAATGCGAGTTGGG
MIN0325	7	GAGGAAATGAATGCGAGTTGGGA
MIN0326	18	GAGGAATCGTATGGTGTACTAATG
MIN0327	7	GAGGATTGGTGGGGAGGGGGGG
MIN0328	24	GAGGGATCTCACTGGGTTGTAGT
MIN0329	9	GAGGTAAGAGAACAGCGGCCCCC
MIN0330	14	GAGGTCGGCGCAGGACGGGATCC
MIN0331	79	GAGGTCGGCGCAGGACGGGATCCC
MIN0332	5	GAGTAAAATTCGACTGTTGGCTGT
MIN0333	7	GAGTACTGTATCTGCGGAAGCT
MIN0334	5	GAGTAGTTAGGCTGAAACGTGATT
MIN0335	10	GAGTATTGTTGAAGAAGAATCTGA
MIN0336	6	GAGTGAAACGAGTGAGCTGGCCC
MIN0337	1375	GAGTTTCTCGATGTCGGACCCT
MIN0338	1362	GATAGATAGTTGGCTGTTTCGGT
MIN0339	99	GATAGATAGTTGGCTGTTTCGGTT
MIN0340	13	GATATGATCGTCAGATGTCACA
MIN0341	13	GATATGATCGTCAGATGTCACATT
MIN0342	5	GATGATCTTGGAGGTATTGGTGGA
MIN0343	14	GATGGAATTCTGCTGGAGTACGT
MIN0344	11	GATGGACTGCCATACGCCCATGG
MIN0345	5	GATGGAGATCAGGGACTAGACGG
MIN0346	29	GATGGTCGATGGTTGAGTGGTT
MIN0347	62	GATGGTCGATGGTTGAGTGGTTA
MIN0348	6	GATGGTGTTGTTGATGGTGAAGA
MIN0349	6	GATTGAAAATCGGTTGCGGTAA
MIN0350	299	GATTGATCGTCCTGACATTGTCA
MIN0351	6	GATTGGAAGAGGATTGAAAACTGC
MIN0352	6	GATTGGTCGTTGTTGTTGCATGGC
MIN0353	31	GATTTATAATTCGATCGCTATCTT
MIN0354	9	GATTTGAGATCGGGACCGGGATC
MIN0355	5	GATTTGATCTATCGAACCGAACTG
MIN0356	11	GATTTTGATTGTAATCGGACAGAG
MIN0357	5	GATTTTGTTGTCGATTGTCATGAT
MIN0358	9	GATTTTTTTCGATTTCGGCCC
MIN0359	9	GCAACAAGACCAGTCGGACACTC
MIN0360	559	GCAAGAACTCCCAGCAAAGAAG
MIN0361	12	GCAATTAAAACTGATCCGGATAG
MIN0362	21	GCACTTCTCGGTCGTTGGCGAT
MIN0363	33	GCAGAAGAAAGCGGTTGTGGAGC
MIN0364	9	GCAGAAGTGACGTAGGCAGTGG
MIN0365	5	GCAGATAAAGGGTTAGTAGAAAAG
MIN0366	5	GCAGATAATGGTCGTGAGGATATA
MIN0367	2151	GCAGGGATGGCCGAGCGGTCTA
MIN0368	1787	GCAGGGATGGCCGAGCGGTCTAA
MIN0369	15	GCAGGTGTAGGCCCAGAAGATCT
MIN0370	5	GCATATTTGCTCTGAACATTACG
MIN0371	6	GCCGAACCGAGCCGAAGAACCTA
MIN0372	9	GCGACAAGTAGGACAGTCACGG
MIN0373	5	GCGAGTTTCGGATTGCGGCTGC
MIN0374	11	GCGGACAAAATTTGCGGATA
MIN0375	5	GCGGACATTTAGAGGGGGGGAGGG
MIN0376	5	GCGGGAGGAGTGTGGCGGAGGT
MIN0377	6	GCGGTCGTGTAGCTAGAGGCATAA
MIN0378	1440	GCGGTCGTGTCCGAGTGGTTA
MIN0379	7	GCGTGAAGTTGGCGGTTGTTGGTT
MIN0380	12	GCTCTCGGCGCTGTGGGAGGCC
MIN0381	28	GCTGAGTCGATCGCGGGCAGAG
MIN0382	7	GCTGGATCGTCAATTTGAACGGA
MIN0383	5	GCTGGGCGGACACTGTCAGAGGCT
MIN0384	8	GCTTCGATCGCGGCGACCGTAGT
MIN0385	5	GGAAATGATTTTTGCTCGTTGGTC
MIN0386	5	GGAACAGGCAACCAAGTATTAT
MIN0387	9	GGAAGACCAGCGGATGGAAGTCGT
MIN0388	7	GGAAGATCAAGACTGAGATGGAAA
MIN0389	11	GGACCAGTTCCGATTTTCGGCT
MIN0390	6	GGACGATCTGATGGCTGTGTTGT
MIN0391	5	GGAGATAGTATACGGACGAACC
MIN0392	23	GGAGATCCTGGCTGTCCGACATG
MIN0393	8	GGAGCGTTGGAGGATGACTGA
MIN0394	26	GGAGTGTCGTTGGTCCAGGTCGG
MIN0395	9	GGAGTTCCGGATTGGGAGACGT
MIN0396	7	GGATGGATCGTCATGCGTTCAG
MIN0397	7	GGCATTTTTGATCGTTCTGGAT
MIN0398	32	GGCGGAATTCAATTGGGTACGGT
MIN0399	7	GGGAATCGGCAACTGAAGTAATG
MIN0400	6	GGGACTGTAAAAAATACCGACTGC
MIN0401	8	GGGATATGTAGGAATAGCGTGGGA
MIN0402	52	GGGATTATTAGAGAGGGGGATA
MIN0403	11	GGGATTTCAGAGGGCATGGTCGT
MIN0404	5	GGGCACATCAAGAACGAAGGC
MIN0405	5	GGGCACATCAAGAACGAAGGCAGG
MIN0406	7	GGGCTTCGCTTCCGATTTAGGCT
MIN0407	12	GGGGATGGAGAACCGGCCAAAGG
MIN0408	5	GGGGATTAATCGGATATCGGAGGA
MIN0409	9	GGGGGAGGTGAGCGGGTGGA
MIN0410	62	GGGGGATGACATTGTAATTGAACA
MIN0411	5	GGGGGCATGTATTTCAAAAGTG
MIN0412	5	GGGGGTGGGGAGAAGGGGGGA
MIN0413	48	GGGGTCTGGCTTGGTTCTCATC
MIN0414	12	GGGTAAAACAATGCTGTCGTCG
MIN0415	12	GGGTATCCGATCTATCACTCTGA
MIN0416	18	GGGTATCTCCGACTGTAAGATGAA
MIN0417	9	GGGTCGGAACAGTCAGAGGTGTCA
MIN0418	6	GGGTTGATTCTCGGTCTCGGTC
MIN0419	55	GGTCGAACCGGGCATCGAATTT
MIN0420	28	GGTGATCGTATCGAAGCGGCTGC
MIN0421	6	GGTGATTGTCCAGATTGAGTAAC
MIN0422	9	GGTGGAATCGACAAAGGCTGAGTC
MIN0423	57	GGTGGCTGCACCTGAAGACCAACA
MIN0424	5	GGTGGTAGGTTGGGAGCGTTAG
MIN0425	13	GGTGTCGATGTAGCTAGTGGTGAC
MIN0426	36	GGTTAAATGTCGGTCGTTGGT
MIN0427	11	GGTTAGTCTTTGCCTGTGGCGC
MIN0428	7	GTAAAGATCAATTGGACGTATAG
MIN0429	5	GTAAATAAACATTCCAACTACA
MIN0430	11	GTAAGATCGGCAACAGTGACTGT
MIN0431	7	GTAAGATCGGGAAGGACAGGGGTT
MIN0432	6	GTAAGCGATTGTCTGGCTAGCCC
MIN0433	12	GTAAGGTTGGCGGATAGTTGG
MIN0434	10	GTAATATTGAACCGGACAGAC
MIN0435	43	GTAATTAAAACGGTCGCTGGGT
MIN0436	49	GTACACCCACCTAGCTTTTGACC
MIN0437	10	GTACGGATCGGAGCCAGGGCTGT
MIN0438	9	GTACTCGATGCGGTCTGGAAGCA
MIN0439	8	GTACTCTTTCAGGAATTATTGG
MIN0440	6	GTACTGTACTGTCGGCCGTGAGTT
MIN0441	5	GTAGAATTGTTTGACTTGTTGGAG
MIN0442	11	GTAGACGGAGGCGATGTAGGAGC
MIN0443	8	GTAGACTGGGTTTAGACGGATATG
MIN0444	16	GTAGATAGTTGGGATAAAATGGCA
MIN0445	134	GTAGATTATAAGGATGCTCGAGC
MIN0446	9	GTAGATTGAGGATAAGATGGAA
MIN0447	27	GTAGATTGAGGATAAGATGGAAG
MIN0448	9	GTAGCAGAGGTGGGTCGGAATTCC
MIN0449	8	GTAGGTCGGGATATTGTTGGCA
MIN0450	19	GTAGTAGGACTTGATGTAGTAGGA
MIN0451	5	GTAGTTTGACGATGATATTGTGCT
MIN0452	14	GTATCGAGAACGATCGTGAAGGGG
MIN0453	23	GTATGATCGTGGAGAGTGACGT
MIN0454	7	GTATTAGATTTGTCGTGTAAGGCT
MIN0455	23	GTATTTTTGATCGTTGCCAACACA
MIN0456	9	GTCAAGATCAAGGCTGAGCGTCAT
MIN0457	12	GTCACCTCGATCGTTAGAAA
MIN0458	28	GTCAGATTGAAGGTCGTGGAAGTT
MIN0459	11	GTCCGGACGGTATTTTGGTCAGA
MIN0460	51	GTCGAGTTAGGATAGGGTAGTTC
MIN0461	10	GTCTGATGAGACTGTTCGAGGTGA
MIN0462	5	GTGAAAGCTGAGCATTAGAAGGAT
MIN0463	57	GTGATGGATCTTAAGCTCGGGC
MIN0464	86	GTGCATGCGTCTTTGTAGATTTTC
MIN0465	21	GTGCTGTTGAAGCTGTAGGCATT
MIN0466	9	GTGGAAGCATGTAGAAGACA
MIN0467	22	GTGGATATTCTGGAGGAGGACTCA
MIN0468	5	GTGGATCCTAGGAAGTCAAC
MIN0469	5	GTGGATGAACCTGATGATGAATTG
MIN0470	14	GTGGATTGTCGGATCCGGATATC
MIN0471	5	GTGGGGGGATTTGTTGAGGAGGG
MIN0472	7	GTGGGTGTAGTTATAGTAGAGGAA
MIN0473	6	GTGTAGACTCAACCGGGAGGATT
MIN0474	13	GTGTCGATGTAGCTAGTGGTGAC
MIN0475	5	GTGTGATTTTTTGACTGTTGTTTC
MIN0476	11	GTTACAAACGATGGGGCTGTTGAT
MIN0477	45	GTTACGTCGACGATTGCCGGAGT
MIN0478	9	GTTATGATCGTTTGTATTAGC
MIN0479	185	GTTCTGATCGTTAGTGAATTAAT
MIN0480	108	GTTCTTGATCGTTGACGCAACC
MIN0481	5448	GTTCTTGATCGTTGACGCAACCAC
MIN0482	6	GTTGAGGCGATTGTCGGTTGA
MIN0483	16	GTTGATCAAAGACCAGACGGTGTT
MIN0484	11	GTTGATCATTCGGGTAGATAGGG
MIN0485	34	GTTGATCCGACGATTAGATTTGCC
MIN0486	10	GTTGATCGCGGCTAGTTAAGTGCT
MIN0487	21	GTTGATCGGTGGTTGAGTGGT
MIN0488	23	GTTGATCGGTGGTTGAGTGGTTT
MIN0489	23	GTTGATCGTTTTTGGCCGTGT
MIN0490	133	GTTGATTCTCGAACTTGATAGGCT
MIN0491	31	GTTGATTCTCGGTCTCGGTCTC
MIN0492	9	GTTGATTTTGAACTGGAGGACGTC
MIN0493	20	GTTGCGGACCGACACATGCAGAC
MIN0494	13	GTTGCTCGGCGCATAGATCGCGGC
MIN0495	6	GTTGCTTGGACTTGGAATAACAGG
MIN0496	16	GTTGGAACTTTGGATTGTGGAGA
MIN0497	10	GTTGGTCGGTGGTTGAGTGGTT
MIN0498	23	GTTGGTCGGTGGTTGAGTGGTTA
MIN0499	10	GTTGGTCGGTGGTTGAGTGGTTAG
MIN0500	10	GTTGGTCGTCCTGTGTCCGAGGT
MIN0501	8	GTTGTCTTTGATGTACCGGCTCC
MIN0502	5	GTTGTTAATCGTTCTTGTGTAGA
MIN0503	7	GTTGTTATCATGGAAGTTGTAGA
MIN0504	12	GTTGTTGATGATCGTTGACGAAT
MIN0505	43	GTTTAAATGATCGTTCGTGTTCT
MIN0506	5	GTTTACAGATTAGTCGGTTCGGGG
MIN0507	26	GTTTAGATGGTTGTGTAGTAGGCT
MIN0508	36	GTTTAGATTTTTGGGCTGATTCT
MIN0509	15	GTTTCTATCGTCGTCAAAGGCC
MIN0510	18	GTTTCTATCGTCGTCAAAGGCCT
MIN0511	6	GTTTGACAATAGTTTGAGGTTGC
MIN0512	53	GTTTGATCAACTGAAGTAGGATTC
MIN0513	7	GTTTGATCAAGGCGGATTTAAGT
MIN0514	28	GTTTGATCAGAAGTGGAAGGACGT
MIN0515	19	GTTTGATCAGCGGCATGGAGTT
MIN0516	6	GTTTGATCGTCAGACCTGCGCTTC
MIN0517	10	GTTTGATTGCGGAGGTGGGTCGGA
MIN0518	5	GTTTGGATGAGTTAAGGATTGGAT
MIN0519	10	GTTTGGGGCGTTTAGATGATTGGG
MIN0520	12	GTTTTGGTCGTCAAACACGGGAGC
MIN0521	214	GTTTTGGTTGTCTTGCTTGTAGC
MIN0522	21	GTTTTTATCGATCATTTTCGGGCC
MIN0523	7	TAAAAAGTTGTAGCTCGGTAA
MIN0524	9	TAAATTTATCGAGTCGGGCACC
MIN0525	10	TAAATTTTTTCGGTCGGTATTT
MIN0526	96	TAACTTACACTCAGATCGAACCA
MIN0527	7	TAACTTCTTTTGAAAAGGATCT
MIN0528	9	TAAGATTTTCTGAAATTGGAA
MIN0529	5	TAAGCATGGATTAATGGGGATC
MIN0530	83	TAAGGACAGATTTAAAAGGATA
MIN0531	14	TAAGGAGAAGGAAAGGGAATAT
MIN0532	12	TAAGGCTGCTATTTTCCTACAG
MIN0533	5	TAAGGTCTGGGCTTCTATCGGA
MIN0534	5	TAAGTACAATAACTCGGTCGGTA
MIN0535	5	TAAGTTTTTACCCTAGTTGGCA
MIN0536	766	TAATAATTCAATCATTTCTGGAT
MIN0537	100	TAATATCAACCATAAATTTGTAT
MIN0538	6	TAATCTCATCGTTGTTCGGT
MIN0539	5	TAATTCTTCCCTGTGGCGGCTC
MIN0540	32	TAATTTTCGCCTGTGACGTCTC
MIN0541	67	TAATTTTTGCCTGTAGCGGCTC
MIN0542	13	TAATTTTTGTATCGTAACTATGT
MIN0543	14	TACAAAAAGTTACATCTAAATA
MIN0544	6	TACAAGTAGAGTGAAGGGAACA
MIN0545	47	TACAAGTAGAGTGAAGGGAACAT
MIN0546	12	TACAGGGGAAATTAATCGGTCG
MIN0547	5	TACCTAGAACTAGAGATCGGACAG
MIN0548	6	TACGAATTTCTTGTTGGAATTGTA
MIN0549	75	TACGAGTACGAGTACGAGCGA
MIN0550	15	TACGTGTAGTGTGAAGGGAACAT
MIN0551	11	TACTAATCTCGGTAGGAGGCTTC
MIN0552	205	TACTGACGCATTTTCTACTGAC
MIN0553	81	TAGCACATTCACGGAGAGTTTTCC
MIN0554	10	TAGGAGGGGGGTGGAGGAGGGA
MIN0555	34	TAGGCCTGATGCTGAAACGTCCAA
MIN0556	6	TAGGCGCGGACGAATGGGCGTC
MIN0557	276	TAGGCTAGAAACTCTCATTTTGCC
MIN0558	6	TAGGGAATACTAGCATTTGAAGA
MIN0559	5	TAGGGAGGGACTAGAGGTGGTGTT
MIN0560	18	TAGGGTAAAAACTTACGGTTTGT
MIN0561	8	TAGGGTTGGGCCGGATCGGGA
MIN0562	17	TAGTTATGGCTTTGCGTTGTTA
MIN0563	5	TAGTTCTGGAACTAGGGTACTTG
MIN0564	11	TAGTTGAATTGTCGGACGAA
MIN0565	6	TATCCGGTTATAACTTTTTAGA
MIN0566	15	TATGATCCCAATAGACTGACGCT
MIN0567	5	TATGGGAGATATGACGGAATTT
MIN0568	71	TATTATTATTATTAACACGGA
MIN0569	6	TATTGTCCTTTATAATCGTCTTT
MIN0570	5	TATTGTTAATTTTTAGTGCCTTT
MIN0571	6	TATTTTAAGTAGGGTTGTCGGT
MIN0572	9	TCAATAAGGCTTAAAAATACACGT
MIN0573	36253	TCACAACCCCCTAGAGTTCGCTAG
MIN0574	240	TCACCGGGAATTTATTCATGAGT
MIN0575	15	TCACGGAATGACCAAAACACGG
MIN0576	6	TCACTATAGTAGGGTTGTCGGA
MIN0577	8	TCACTCCAAACTGCAGAAGATT
MIN0578	5	TCAGATCATGCTACAAAAAGTTA
MIN0579	6	TCAGCATATTTTTTACTCTAGG
MIN0580	30	TCAGTAGACCGGACTGATGTGTTT
MIN0581	6	TCATGAAGGGTTATGGGGATATC
MIN0582	27	TCCGAGACGCCCTGGCATGGTT
MIN0583	14	TCCGGCTGTAACTTTTTTTGTGA
MIN0584	15	TCCGGGACGCACTGATATGGTT
MIN0585	11	TCCGGGACGCCTTGGTATGGTT
MIN0586	5	TCCGGGACGCTCTGGTATGGTT
MIN0587	171	TCCGGGACGTCATGGTATAGTT
MIN0588	5	TCCGGGCGCCTTGGTATAGTTCA
MIN0589	30	TCCGTGGCGCCCTGGTATGGTTC
MIN0590	58	TCGAAATTTCGGAAAGTTATAA
MIN0591	10	TCGCATCCGCAGTTGTCGTCCGC
MIN0592	7	TCGGAATTTTGGTCACTAGCGGA
MIN0593	12	TCGGACGAAGTTATACCACAA
MIN0594	10	TCGGACGCCCTGGTATGGTTCA
MIN0595	10	TCGGAGCGGGGTTCGGGTCGGGG
MIN0596	5	TCGGAGTTGTGGGTGTTGGAGGG
MIN0597	5	TCGGAGTTGTGGGTGTTGGAGGGG
MIN0598	7	TCGGATGAGGAGGTAGGGGGGG
MIN0599	12	TCGGGTTATAACTTTTTAACGA
MIN0600	10	TCGGGTTATAACTTTTTAATGAG
MIN0601	225	TCGGGTTTTAAAGCAGCGAATA
MIN0602	12	TCGGTAGAACACAGAGCAGAAAA
MIN0603	6	TCGGTAGACGGTCGACATCTGGA
MIN0604	21	TCTAACTTTGCGTAGGATGGTC
MIN0605	8	TCTCACCACAGACGCCATGCCTT
MIN0606	7	TCTCGAGCTGAGTCGAATGACACC
MIN0607	8	TCTGAACCGCCAGAGGCGAAAGT
MIN0608	15	TCTGCTCCAGTTTATGAGTCCA
MIN0609	8	TCTGGAACCGAGACTAAATTATTT
MIN0610	7	TCTGGCGAAGTTATGACACAAA
MIN0611	12	TCTGGGACGCTTTGATACGGTTC
MIN0612	10	TCTGGGATGCTCTGGTATGGTT
MIN0613	5	TCTGGGCAACTTCTTCTGACGAA
MIN0614	18	TCTGGGTGTGTTGGAGGATGACT
MIN0615	19	TCTGGTTTGTAGTTAGAATGTG
MIN0616	298	TCTGGTTTGTAGTTAGAATGTGA
MIN0617	27	TCTGTCCAAAGGTACCAAGAACA
MIN0618	37	TCTTCGGTTCGGATATCCGGAG
MIN0619	8	TCTTTTCGAAGCGGTCCTTGTAC
MIN0620	6	TGAACCGCTCGAGCTCTTGG
MIN0621	6	TGAACCGCTCGAGCTCTTGGTCT
MIN0622	6	TGAACGTTGGGACTGGGCCGTT
MIN0623	196	TGAAGTGTTCTCTCATATTGGTT
MIN0624	5	TGAATATACTGATAGAACACGCA
MIN0625	181	TGACAGATTTTGGAATACTCATG
MIN0626	91	TGACTAGACAAACAACTAGTGA
MIN0627	8	TGACTTGGGCGATTCGGATGGGG
MIN0628	6	TGAGAGGGACTGCTACTTCATT
MIN0629	26841	TGAGATCATACCAGATCACAT
MIN0630	10	TGAGATTTCAGAGGGGCATTTTA
MIN0631	1511	TGAGATTTCTAATGAGCATTGTA
MIN0632	11	TGAGCACTGTGTCCGAAGTTCCT
MIN0633	16	TGAGTATTCCAAAATCTGTCA
MIN0634	5	TGAGTCGACTTGGCAGTAAGCATT
MIN0635	10	TGAGTCGATTGGTATCAAAATTA
MIN0636	29	TGAGTTCAAACATGTTACTCAAG
MIN0637	44	TGAGTTTAATTCTGTTACTTAAG
MIN0638	137	TGATTATCCAGGCTGTACCCACT
MIN0639	8	TGATTGAAGATTGGGCGGTGCA
MIN0640	20	TGATTGTAGTTGACGGTCACTTG
MIN0641	292	TGCAAAAAAACTGGAACCGGTC
MIN0642	7	TGCAGGAACGTCTTCGAACTCG
MIN0643	16	TGCCTTTTCATCGCTTCGGGCC
MIN0644	40	TGCGCAATGTAGCATTTGATTTAC
MIN0645	5	TGCGGAAGAAAATAACATTGA
MIN0646	56	TGCGGAAGAAAATAACATTGAA
MIN0647	44	TGCGGAAGAAAATAACATTGAG
MIN0648	7	TGCGGAAGAATATAACATTGAA
MIN0649	6	TGCGGACAAAACTTGCGGATTA
MIN0650	3619	TGCGGACATGTGGAGGACGAGC
MIN0651	31	TGCGGACTGTCCGCAAATTTTTT
MIN0652	6	TGCGGATAAAATTTGCGGACTTT
MIN0653	7	TGCGGATTAAATTTGCGGACTTT
MIN0654	7	TGCGGCAAGAAATAGTATTCA
MIN0655	123	TGCGGCACTACTACTTAGGCATG
MIN0656	7	TGCTAGATTGTAGTCGGACGCT
MIN0657	71	TGCTCGCTTAATCTACTGAAC
MIN0658	56	TGCTCGCTTAATCTACTGAACTAA
MIN0659	10	TGCTGACGCATGATGAACACCG
MIN0660	8	TGGAACAGAGAAGGACGAGAGGAC
MIN0661	6	TGGACAAAGTTAGCAAAGCACG
MIN0662	6	TGGACGATCAACTTGCTAAGGGG
MIN0663	7	TGGACTTGGAATTTAGGAAGGAG
MIN0664	6	TGGACTTTTCTGATGGATTCGG
MIN0665	9	TGGATGTAGCGCTGCGACTCGGC
MIN0666	35	TGGATTGAAGAGCAACAGTTGGC
MIN0667	13	TGGATTTGTAGGATTAAGGCGGA
MIN0668	66	TGGCAAAATATGGATTGGCAGA
MIN0669	199	TGGCTCAAAGTTGGACAATTT
MIN0670	3957	TGGCTCAAAGTTGGACAATTTA
MIN0671	5	TGGGAACTTTCCATGATGGTTCT
MIN0672	5	TGGGACGCCCTGGTATAGTTCA
MIN0673	215	TGGGCAAGAGAGGGAACAATTAA
MIN0674	5	TGGGCATAAGGTGGAGGAGCAG
MIN0675	18	TGGGCTAGTGGGAGGAGGGA
MIN0676	56369	TGGGGACTTTACATTGTGCAGCG
MIN0677	6	TGGGTCTGAGAGCAAAGTATGGT
MIN0678	26	TGGTCTGTCAGTCATAGGTTAT
MIN0679	27	TGGTGTATCTTGTATTGTGGGTA
MIN0680	5	TGGTTAAAGATTGGGAGAAG
MIN0681	5	TGGTTGATGGGTAAGAGGATTG
MIN0682	5	TGGTTTATTCCATTTCCCGTCG
MIN0683	5	TGTACCCGCGGCAACCCTGGTA
MIN0684	5	TGTAGAGCTAATAAATTGTACTCC
MIN0685	29	TGTAGCAACTCTCAAGCCTATGG
MIN0686	8	TGTATCATAGTCAGGATTTTCA
MIN0687	287	TGTCCTGATGAATCAAACGCTGCA
MIN0688	13	TGTGATGGATCTTAAGCTCGGG
MIN0689	10	TGTGCAGAAGGAAGGGGGAGCC
MIN0690	275	TGTGGGACGAATTGGGGAGTGAC
MIN0691	8	TGTGTAGGTGACTGGAGCGGGCA
MIN0692	16	TGTTGACGATTGGTTAATTTCT
MIN0693	16	TGTTGTCAGTCGCTTCAATTTTG
MIN0694	5	TTAAAAAAAGACCGGAATGGGCA
MIN0695	9	TTAAAAAAGTACCAAATATCCG
MIN0696	48	TTAAGCACACTCTTAAGGATGA
MIN0697	112	TTAATTTTTGCCTGTAGCTGTT
MIN0698	7	TTATCGAATACGGAACGCCATGA
MIN0699	6	TTATTAGAAGATTGTTGAGCT
MIN0700	6	TTATTTTTCCGTACTATTTCTTT
MIN0701	8	TTCACATATTGTGAGGTCGTCCT
MIN0702	34	TTCAGAATCGTCGAATCCGGG
MIN0703	8	TTCATACGTTATAAGTGCCGGAC
MIN0704	21	TTCATCTAAATCCTCGGATATC
MIN0705	425	TTCCACAGCATGAACATCGGACA
MIN0706	5	TTCCGGAAGTGGAACCGTCGAAC
MIN0707	7	TTCGAAAGAACTCGTCGAGCTG
MIN0708	11	TTCGAATCGGGCCTTATTTTTT
MIN0709	22	TTCGACAAAGTTATGACATAAAGT
MIN0710	6	TTCGAGAGCTGGGAGTGAGGGG
MIN0711	31	TTCGGACTAGGAAGTAGGCTGG
MIN0712	33	TTCGGCCTTAACTTTTTTAGATC
MIN0713	9	TTCGGCGCAGATAGAATTTGGCG
MIN0714	33	TTCGGCGTAGCTAAGATTTGGCG
MIN0715	5	TTCGGCTTTAACTTTTGGTAGAA
MIN0716	23	TTCGGTCATAACTTCTTGTAGG
MIN0717	5	TTCGTGATCTGTTGGATTATCA
MIN0718	8	TTCGTTCAGAATCGTCGAATCCG
MIN0719	49	TTCTGATCATCTGACCAAGAGA
MIN0720	286	TTCTGATTTATTTAAAAATCAGA
MIN0721	5	TTGAAAATGGTGTGGACGTAT
MIN0722	8	TTGAACAAAGTTATAGCTCGGTG
MIN0723	46	TTGAAGAATAGTCAACTGCTAAC
MIN0724	11	TTGAGACGTTGCCGGCAGAAAT
MIN0725	7	TTGAGGTTGTAGGCGAAAAAAT
MIN0726	10	TTGCAAAGTAGGGGTATGGACC
MIN0727	17	TTGCACACTCGGGTTTGGTCTAA
MIN0728	26	TTGCGAACCGTCTTTTGCTGAT
MIN0729	5	TTGCGGTAGGGGATCATTGAGTCC
MIN0730	255	TTGCTCGCTTAATCTACTGAAC
MIN0731	6	TTGGAAATTGTTTGGGGGCTGT
MIN0732	454	TTGGACACATGCTAGACAAGT
MIN0733	27	TTGGACCGGGAGAGGAGGGTGTG
MIN0734	5	TTGGATTCGTAAACTTGACAAGA
MIN0735	9	TTGGCAAAATGTGTGATTTTAG
MIN0736	35	TTGGGACGGATCGTGGGTGGG
MIN0737	9	TTGGGACGGATCGTGGGTGGGA
MIN0738	20	TTGGGATATGTAGGGAGGTGGGA
MIN0739	12	TTGGGTGCTGGTGGAGGAGGGG
MIN0740	11	TTGTATCGTCATAAGCATTTCGCA
MIN0741	10	TTGTTGATCTGAATGTGGACAGG
MIN0742	5	TTGTTTCGGGACCTTGATGACGG
MIN0743	11	TTTAAATAGAGATCGGAACGGGA
MIN0744	112	TTTACCCGTGTCGGCTCAAATA
MIN0745	1562	TTTAGAAGAGCTGTTATTTGCA
MIN0746	5	TTTATCCCTCAGGATCCCGGCAT
MIN0747	6	TTTCATTGCAGGCTCAGAGGATC
MIN0748	60	TTTCCCTGTGGCTGCTCAAATG
MIN0749	14	TTTCTCCTGAGGCGGCTCAAATG
MIN0750	7	TTTGAAAATTAGAATTTGTAAA
MIN0751	11	TTTGAAACTGAAGCAAATTTGC
MIN0752	13	TTTGAAACTTGAAGCAAATTTGC
MIN0753	9	TTTGACAAAGTTATGACATGA
MIN0754	6	TTTGACAAAGTTATGACATTATT
MIN0755	6	TTTGAGATTTGTGAAGCATGT
MIN0756	276	TTTGATTTTGCTAAGAACATGTTT
MIN0757	9	TTTGCGGACCCGACATTTGCGG
MIN0758	6	TTTGCGTTATTGTGGCCGCGCG
MIN0759	6	TTTGGAAATAGGCTTATACAATT
MIN0760	9476	TTTGGACAAGAATGTAATTTGGA
MIN0761	24	TTTGGACAGGAATGTAATTTGGA
MIN0762	13	TTTGGCTTAGATGTGGAAGATA
MIN0763	10	TTTGGGAATTTTTTTGCGGGACT
MIN0764	8	TTTGTAGAGTGACCAGATCAGAT
MIN0765	31	TTTGTGGTATAACTTCGTCCGA
MIN0766	5	TTTGTTGGTCACAGAAAAGGTTTT
MIN0767	39	TTTGTTGGTGTTAGGTGAAA
MIN0768	5	TTTGTTTCTTTCCTCAACTTTGC
MIN0769	5	TTTTACCCGTGTCGGCTCAAATA
MIN0770	169	TTTTCCCCTTTTTTCTCTCTTTG
MIN0771	5	TTTTCGGTAAAAATATGTCCGC
MIN0772	9	TTTTGACAAAGTTATGACATA
MIN0773	6	TTTTGATTTCGGTTGGGTAGA
MIN0774	25	TTTTGATTTCGGTTGGGTAGAG
MIN0775	83	TTTTGTATACGAAATGACGGCGA
MIN0776	267	TTTTGTATGCGAAATGACGGCGA
MIN0777	6	TTTTGTGTCGTATCGGATGAGA
MIN0778	5	TTTTTCACATTAATTGTAGATCAA
