# Supplementary material for: Stage-Wise Identification and Analysis of miRNA from Root-Knot Nematode Meloidogyne incognita
Source: Int J Mol Sci. 2016 Oct 21;17(10):1758. doi: 10.3390/ijms17101758 (PMC5085782; doi:10.3390/ijms17101758)
Supplement: Supplementary file 1 [file ijms-17-01758-s001.zip › 12. ijms-150713 supplementary materials/Table_S4.xlsx]

## Sheet: S4_Known_Reassorted R>10
Table S4 Known miRNA of M. incognita from all stages with R>10
Given Name	miRNA	miRBASE Reference	Sequences (Unique)	mirBASE Reference Sequences	Read count
					Egg	J2	J3	J4	Fe
MI03273	bantam	mse-bantam	TGGATCATTGTAAAGTTTAT	UGAGAUCAUUGUGAAAGCUAAU	16	0	0	0	0
MI03025	bantam-3p	cqu-bantam-3p	TGAGATCTTTGAAGACTGA	UGAGAUCAUUUUGAAAGCUGA	35585	118907	0	62290	0
MI03024	bantam-a	sme-bantam-a	TGAGATCCTTGAAGGCTGA	UGAGAUCACUAUGAAAGCUGG	15119	5203	9743	5397	101635
MI03058	let-7	hme-let-7	TGAGGTAGTAGGTTGTATAGTA	UGAGGUAGUAGGUUGUAUAGUA	1341	84	4874	3827	21059
MI03059	let-7-5p	cel-let-7-5p	TGAGGTAGTAGGTTGTATAGTT	UGAGGUAGUAGGUUGUAUAGUU	10097	2397	35236	157411	580710
MI01599	let-7a-2-3p	cin-let-7a-2-3p	CTGTTTAGCTTGACTCTA	CUGUGUAGCCUACUGACUCUA	0	11902	0	0	0
MI03033	let-7a-5p	sme-let-7a-5p	TGAGGAAGAATTGGATGAACT	UGAGGUAGAAUGUUGGAUGACU	166	0	0	0	0
MI03060	let-7c	ola-let-7c	TGAGGTAGTAGGTTGTATGGT	UGAGGUAGUAGGUUGUAUGGU	32	27	180	65	118
MI00473	let-7c-3p	sme-let-7c-3p	ACCTTTTTTTCTCTACATTT	ACCUUUUGUUUCUCUAGCUUUAU	24	0	0	0	0
MI03061	let-7c-5p	hsa-let-7c-5p	TGAGGTAGTAGGTTGTATGGTT	UGAGGUAGUAGGUUGUAUGGUU	34	27	180	65	118
MI00663	let-7d-5p	hsa-let-7d-5p	AGAGGTAGTAGGTTGTATAGTT	AGAGGUAGUAGGUUGCAUAGUU	0	0	0	0	73
MI01519	let-7f-3p	cin-let-7f-3p	CTCCCATTCACCATCTCTGT	CUGCACAUUCCACCAUCUCGU	0	0	0	17	0
MI03056	let-7i	ssc-let-7i	TGAGGTAGATAGATTTTGATGCT	UGAGGUAGUAGUUUGUGCU	13	0	0	0	0
MI03066	let-7j	cfa-let-7j	TGAGTAGTAGATGTGCGTGTGT	UGAGGUAGUAGAGUGCAGUAGUU	17	0	0	0	0
MI03487	let-7k	mmu-let-7k	TGTGGTGGAGGTTGTGGTGG	UGAGGUAGGAGGUUGUGUG	444	0	138	0	0
MI03041	let-7k-5p	gga-let-7k-5p	TGAGGAGTAGATTCAATGGTTT	UGAGGUAGUAGAUUGAAUAGUU	49	0	0	0	0
MI02799	lin-4	bma-lin-4	TCCCTGGACCTGCTGCTGAGAG	UCCCUGAGACCUCUGCUGCGA	0	0	0	280	0
MI02794	lin-4-5p	prd-lin-4-5p	TCCCTGAGACTATAACTGT	UCCCUGAGACUAUAGCUGUG	445498	64930	3708	5510	20078
MI03170	miR-1	cte-miR-1	TGGAATGTAAAGAAGTATGTAG	UGGAAUGUAAAGAAGUAUGUAG	4818161	1279405	47715	67963	197131
MI02549	miR-10	egr-miR-10	TACCCTGTAGTCCCGAGCCGTTTGA	CACCCUGUAGACCCGAGUUUGA	25023	4205	1125	1798	9943
MI00163	miR-100	ola-miR-100	AACCCGTAGATCCGAACTA	AACCCGUAGAUCCGAACUU	1146034	59909	0	4491	13969
MI01025	miR-1000-5p	tca-miR-1000-5p	ATATTGTCCTTGTCCACCA	AUAUUGUCCUGUCACAGC	13	0	0	0	0
MI03529	miR-1002-5p	dsi-miR-1002-5p	TTAATATTGGAACTAAAAGGCTA	UUAAGUAGUGGAUACAAAAGGCGA	14	0	0	0	0
MI02003	miR-1003-5p	dsi-miR-1003-5p	GCTGGGCTGTCTGGTGTGGTTGG	GUGGGUAUCUGGAUGUGGUUGG	0	0	24	0	0
MI03383	miR-1003-5p	dme-miR-1003-5p	TGGGGGTTGGTGTGGTTGG	UGGGUAUCUGGAUGUGGUUGG	0	0	0	15	0
MI02235	miR-1005-5p	dsi-miR-1005-5p	GTAATTGATCGATTGCGAGATT	GUGAGUUGAUCGAUUUCGAGUU	169	0	0	0	16
MI00165	miR-100-5p	bfl-miR-100-5p	AACCCGTAGATCCGAACTAGTCT	AACCCGUAGAUCCGAACUUGUGU	1146318	59916	6226	4491	13971
MI02860	miR-1009-3p	dme-miR-1009-3p	TCTAAAAAATTTTAATTTTAG	UCUCAAAAAUUGUUACAUUUCAG	20	0	0	0	0
MI00166	miR-100a-5p	asu-miR-100a-5p	AACCCGTAGATCCGAACTAGTCTT	AACCCGUAGAUCCGAACUUGUGUU	1145871	59900	6219	4481	13893
MI00184	miR-100b	pma-miR-100b	AACTCTAGATTCGTAACTTCGGGA	AACCCGUAGAUUCGAACUUGGG	0	2451	0	0	0
MI00162	miR-100c	bma-miR-100c	AACCCGGTAGAACTGAAGCGG	AACCCGUAGAACUGAAAUCGUG	0	0	0	0	22
MI02546	miR-100d	bma-miR-100d	TACCCGTAGATCCGAACTAGTCTG	UACCCGUAGCUCCGAAUAUGUG	294373	12381	2812	2317	0
MI01409	miR-100d-3p	asu-miR-100d-3p	CGACGATCCGGGTTCGGGTCC	CACGCUACGGUGUUCGGGUCC	0	20	0	0	21
MI02504	miR-101	cfa-miR-101	TAAGTACTGTAGATAATGC	UACAGUACUGUGAUAACUGA	47	0	0	0	0
MI01672	miR-1010-5p	dps-miR-1010-5p	GAAGATGGTGTAGAAGAAAA	GUAAGUGGUGUAGAUGAAACA	105	0	0	0	22
MI00965	miR-1013	dsi-miR-1013	ATAAAAGAAGCCGAACTCCAA	AUAAAAGUAUGCCGAACUCGCAG	27	0	0	0	0
MI00019	miR-1014-3p	dme-miR-1014-3p	AAAAATCATTTTCAGTTGG	AAAAUUCAUUUUCAUUUGCAG	68	0	0	0	0
MI02719	miR-1014-5p	dme-miR-1014-5p	TATTAATGGAAATGGATTTGTTAAT	UAUAAUGGAAAUAGAUUUUAAU	44	0	0	0	0
MI03527	miR-1016-5p	dme-miR-1016-5p	TTAAGATGGAGGATGTGA	UAAGUAUAGAGAGGAUGUGA	25	0	34	65	0
MI00569	miR-1018	cel-miR-1018	AGAAAGATCATATGGACTAACA	AGAGAGAUCAUUGGACUUACAG	32	0	0	0	0
MI01703	miR-101b-3p	ola-miR-101b-3p	GACGACGACTATGATAACT	GUACAGUACUAUGAUAACU	35	0	0	0	0
MI00279	miR-1021	cel-miR-1021	AAGGAGATGATTGGATCCTCGG	AAGUGAGAUCAUGUGAAAUCCUCGG	28	0	0	0	0
MI01284	miR-103-2-5p	rno-miR-103-2-5p	CAGCATTCTTTACATGCAT	AGCUUCUUUACAGUGCU	11	0	0	0	0
MI01697	miR-10-3p	tur-miR-10-3p	GAATTGGCTCTAAAGGTTGG	GAAUUCGGCUCUAGAGAGGUUUG	10679	8698	0	0	9027
MI02550	miR-10-5p	sja-miR-10-5p	TACCCTGTAGTCCCGAGCCGTTTGG	AACCCUGUAGACCCGAGUUUGG	0	0	0	0	8885
MI02551	miR-10a	cte-miR-10a	TACCCTGTAGTCCCGAGCCGTTTGT	UACCCUGUAGUUCCGGAUUUGU	22369	3927	1046	1612	8885
MI00397	miR-10a-3p	mdo-miR-10a-3p	AATTCGAATCTAGGGCGAAA	AAAUUCGUAUCUAGGGGAAUA	0	12	0	0	0
MI01878	miR-10b-3p	pol-miR-10b-3p	GATTCGATCGTCATAGGGGAGAT	AGAUUCGAUUCUAGGGGAGUAU	0	12	0	0	0
MI00167	miR-10b-5p	sme-miR-10b-5p	AACCCTGTAGATCAACAAGTGTCGA	AACCCUGUAGAUCCGAGUUUGA	0	0	0	0	925
MI02597	miR-10c	dre-miR-10c	TAGCCCTTGATCGGGATTTGT	---NA---	0	0	0	0	72
MI02544	miR-10d	ola-miR-10d	TACCCGTAGAACCGAACTAGTCT	UACCCUGUAGAACCGAAUGUGU	0	0	0	0	11821
MI01408	miR-11-5p	cqu-miR-11-5p	CGACATACCCGGCTGGACC	CGAGAACUCCGGCUGUGACC	0	0	0	0	153
MI02372	miR-1174	cqu-miR-1174	GTGGTGTTTTAGATCATCGGCG	CUGGGUAUUUUAGAUCAUCGGC	104	0	0	0	0
MI03027	miR-1175-3p	asu-miR-1175-3p	TGAGATTCTTTTTCTCCATTTG	UGAGAUUCUCAUUCCUCCAUUU	890	223	0	0	0
MI00227	miR-1175-5p	prd-miR-1175-5p	AAGATGAAAAGAAGAAATCTGAT	AAGUGAAGAGAAGAAUCUGACU	19	0	0	0	0
MI00326	miR-1175-5p	aae-miR-1175-5p	AAGTGGAGAAGGGTTCAACG	AAGUGGAGUAGUGGUCUCAUCG	0	0	0	0	1123
MI00636	miR-1185	ggo-miR-1185	AGAGGAACTTGTGTATGT	AGAGGAUACCCUUUGUAUGU	22	0	0	0	0
MI01011	miR-1185-2-3p	hsa-miR-1185-2-3p	ATATACAAGGGGGACTCAAT	AUAUACAGGGGGAGACUCUCAU	42	0	0	0	0
MI03387	miR-1188-5p	mmu-miR-1188-5p	TGGGGTGGGTTGGGAGGA	UGGUGUGAGGUUGGGCCAGGA	79	0	0	0	0
MI02644	miR-1193-3p	mmu-miR-1193-3p	TAGGTCACCGGTTCATATC	UAGGUCACCCGUUUUACUAUC	0	0	34	0	0
MI02645	miR-1193-3p	rno-miR-1193-3p	TAGGTCACCGGTTCATATCC	UAGGUCACCCGUUUUACUAUCC	0	120	0	0	0
MI03077	miR-1193-5p	mmu-miR-1193-5p	TGATACGGCCGTGACGTACA	UGGUAGACCGGUGACGUACA	42	0	0	0	0
MI01382	miR-1203	hsa-miR-1203	CCCGGAGCCCAGGTAGCAGCGTC	CCCGGAGCCAGGAUGCAGCUC	11	0	0	0	0
MI03242	miR-1207-5p	hsa-miR-1207-5p	TGGAGGAGGCTGTGGAGGCGG	UGGCAGGGAGGCUGGGAGGGG	465	14	0	0	0
MI02752	miR-1208	hsa-miR-1208	TCAAGTCAGACAAGGCGGA	UCACUGUUCAGACAGGCGGA	18	0	0	0	0
MI02315	miR-1224	bta-miR-1224	GTGGAAATCGGGAGGTGGA	GUGAGGACUCGGGAGGUGGAG	71	0	0	32	0
MI02331	miR-1224-5p	mmu-miR-1224-5p	GTGGAGGCTGTGGAGGTGGCG	GUGAGGACUGGGGAGGUGGAG	631	27	253	0	48
MI02355	miR-1227	mml-miR-1227	GTGGGGGCGGTGGTGGGG	GUGGGGCCAGGCGGUGGUGG	306	76	0	293	107
MI02348	miR-1228	ggo-miR-1228	GTGGCGGGGGAGGAGGTGG	GUGGGCGGGGGCAGGUGUGUGG	0	0	0	0	203
MI03690	miR-1229-5p	hsa-miR-1229-5p	TTGGGTGGGTTGTGGGGGGAGGG	GUGGGUAGGGUUUGGGGGAGAGCG	42	0	0	0	24
MI02381	miR-122b	gga-miR-122b	GTGTGAAACTGGTGTACTTT	AGUGUGACACUGGUGUUUUU	27807	110	0	0	11557
MI00670	miR-1236-5p	hsa-miR-1236-5p	AGAGTACGGGGAAAAGGGGA	UGAGUGACAGGGGAAAUGGGGA	24	0	0	0	0
MI02492	miR-124	aae-miR-124	TAAGGCACGCGGTGAATGC	UAAGGCACGCGGUGAAUGC	3195981	574948	10955	0	7137
MI02495	miR-124	dre-miR-124	TAAGGCACGCGGTGAATGCCAA	---NA---	0	0	0	60	0
MI00392	miR-124-1-5p	cin-miR-124-1-5p	AATTATTTATGTGGACTTG	AGUAUUUAUUGUGGACCUUG	24	0	0	0	0
MI01402	miR-1243	hsa-miR-1243	CCTGGATCAATTGTAGGAGG	AACUGGAUCAAUUAUAGGAGUG	20	0	0	0	0
MI00059	miR-1243-3p	mml-miR-1243-3p	AAAATGGATCAAAAGGAG	AAACUGGAUCAAUUAUAGGAG	131	0	0	0	0
MI02493	miR-124-3p	dme-miR-124-3p	TAAGGCACGCGGTGAATGCAG	UAAGGCACGCGGUGAAUGCCAAG	0	942	0	0	0
MI02494	miR-124-3p	cel-miR-124-3p	TAAGGCACGCGGTGAATGCCA	UAAGGCACGCGGUGAAUGCCA	0	0	0	60	0
MI02501	miR-124-3p	sja-miR-124-3p	TAAGGCACGCGGTGAATGTCGA	UAAGGCACGCGGUGAAUGUCA	3062	0	0	0	0
MI01825	miR-1244	eca-miR-1244	GAGGTTGGTTTCTTGGATGGTT	GAGUGGUUGGUUUGUAUGAGAUGGUU	52	0	0	0	23
MI01856	miR-1245-3p	mml-miR-1245-3p	GATGATCAAAGGCCAATA	GAUGAGCUAAAGGCCUAUAC	0	0	0	62	0
MI01423	miR-124-5p	asu-miR-124-5p	CGCCTTCACCAGTGACTTTGGT	CGCCUUCACCGGUGACUUUGGU	402	143	0	0	0
MI01557	miR-1246	hsa-miR-1246	CTGGAATTTTTGGAGCGG	AAUGGAUUUUUGGAGCAGG	337	109	0	200	39
MI00848	miR-1247-3p	mmu-miR-1247-3p	AGGGAACGTGAGCTGGGC	CGGGAACGUCGAGACUGGAGC	3971	7019	24902	10650	6742
MI01760	miR-1249-5p	mmu-miR-1249-5p	GAGGAAGGAGAGGATGAGGCCAAGTC	AGGAGGGAGGGGAUGGGCCAAGUUC	14	0	29	0	0
MI02498	miR-124a	odi-miR-124a	TAAGGCACGCGGTGAATGCTAA	UAAGGCACGCGGUGAAUGCUAA	68323	5532	0	0	0
MI02496	miR-124a-3p	sme-miR-124a-3p	TAAGGCACGCGGTGAATGCT	UAAGGCACGCGGUGAAUGCUU	3195981	574948	10955	6795	7137
MI02395	miR-124a-5p	gga-miR-124a-5p	GTTCACAGTCGGACCTCGAT	GUUCACAGCGGACCUUGAU	12	0	0	0	0
MI02497	miR-124b	aca-miR-124b	TAAGGCACGCGGTGAATGCTA	UAAGGCACGCGGUGAAUGCUA	68323	5532	93	143	0
MI02500	miR-124b-3p	sme-miR-124b-3p	TAAGGCACGCGGTGAATGCTGA	UAAGGCACGCGGUGAAUGCUGA	3196469	575116	10958	6796	7140
MI02757	miR-124e-5p	sme-miR-124e-5p	TCAATTCTCAGTTGGACGTCTT	GCCAUUCUCAGUUGGAGUCUU	282	33	28	27	36
MI01380	miR-125	ame-miR-125	CCCCTGAGACTATAACTGTGA	CCCCUGAGACCCUAACUUGUGA	62	12	0	0	0
MI01427	miR-1251-3p	hsa-miR-1251-3p	CGCTATAGCTCAGCCGGTTAG	CGCUUUGCUCAGCCAGUGUAG	0	0	365	167	0
MI00603	miR-1252	ptr-miR-1252	AGAAGGTTGTTGAATATT	AGAAGGAAGUUGAAUUCAUU	84	0	0	0	0
MI00583	miR-1252-5p	hsa-miR-1252-5p	AGAAGAAATTGAACATTTAA	AGAAGGAAAUUGAAUUCAUUUA	45	0	0	0	0
MI00585	miR-1253	hsa-miR-1253	AGAAGAAGAACAGGCTGCA	AGAGAAGAAGAUCAGCCUGCA	90	32	72	0	0
MI00642	miR-1253	ppy-miR-1253	AGAGGAGAAGAATCTGCA	AGAGGAGAAGAUCAGCCUGCA	0	0	0	0	1359
MI01077	miR-125-3p	pma-miR-125-3p	ATGATTAGGACTTGGGAAC	ACUGGUUAGGCUCUUGGGAAC	0	0	0	0	1736
MI02814	miR-125-3p	cqu-miR-125-3p	TCGAAGTTTCTGAACTCCGGTAT	UCACAAGUUUUGAUCUCCGGUAU	312	0	0	0	0
MI00806	miR-1255a	ggo-miR-1255a	AGGATGAAGGAAAGAAAGATAAGGT	AGGAUGAGCAAAGAAAGUAGAU	16	0	0	0	0
MI01789	miR-1255a-5p	mml-miR-1255a-5p	GAGGATGTAGCAAAGGAAGAAGG	AGGAUGAGCAAAGGAAGUAGU	48	0	0	0	0
MI03286	miR-1255b	ppy-miR-1255b	TGGATTGGCAAAAAAGTGGTT	GGAUGAGCAAAGAAAGUGGUU	21	0	0	0	0
MI02833	miR-1255b-5p	hsa-miR-1255b-5p	TCGGATGAGAAGAAGTGGTT	CGGAUGAGCAAAGAAAGUGGUU	0	0	0	0	16
MI02667	miR-125a-3p	sme-miR-125a-3p	TAGTTCATGGATCAGGAT	GUAGUUUUUGGUAUCAGGAU	70	36	0	0	84
MI02797	miR-125a-5p	mmu-miR-125a-5p	TCCCTGAGACTATAACTGTGA	UCCCUGAGACCCUUUAACCUGUGA	446129	64962	3708	5509	20085
MI02795	miR-125b	sja-miR-125b	TCCCTGAGACTATAACTGTCA	UCCCUGAGACUGAUAAUUGCUC	18121	708	0	0	0
MI00441	miR-125b-3p	sko-miR-125b-3p	ACAGGATGGTTAGGAATT	---NA---	32	16	0	0	0
MI02798	miR-125c	ola-miR-125c	TCCCTGAGACTATAACTGTGAC	UCCCUGAGACCCUAACUUGUGAC	445494	64930	3708	5509	20078
MI00396	miR-1260	cgr-miR-1260	AATTCCCACCAGCTCCACCA	AUCCCACCGCUGCCACCA	0	47	106	58	18
MI02373	miR-1261	ppy-miR-1261	GTGGTTAAGGCTTTGGATTG	GUGGAUAAGGCUUUGGCUU	0	22	0	0	0
MI03435	miR-1261	hsa-miR-1261	TGGTTAAGGCTTTGGATTG	AUGGAUAAGGCUUUGGCUU	15	0	0	0	0
MI03083	miR-1262-3p	mml-miR-1262-3p	TGATCGGATGATTTGTAAAAGG	UGAUGGGUGAAUUUGUAGAAGG	6172	0	0	0	0
MI02813	miR-126-3p	cin-miR-126-3p	TCGAACTGTGAGTAAAAAG	UCGUACCGUGAGUAAUAAAGC	13	0	0	0	0
MI02042	miR-1268	ppy-miR-1268	GGAGGACGTGGTGGTGGCG	CGGGCGUGGUGGUGGGCG	0	88	251	0	239
MI00766	miR-1268a	hsa-miR-1268a	AGGACGTGGTGGTGGCGGAG	CGGGCGUGGUGGUGGGGG	294	30	141	260	39
MI01489	miR-1268b	hsa-miR-1268b	CGTGGCGGTGGAGGTGGTGGTG	CGGGCGUGGUGGUGGGGGUG	113	15	140	0	112
MI01161	miR-126b-5p	mmu-miR-126b-5p	ATTATTATTCACGGAGGACGTT	AUUAUUACUCACGGUACGAGUU	0	24	0	0	0
MI03065	miR-1270	ppy-miR-1270	TGAGTAGAGGAAGAAGCTGTGT	CUGGAGAGCAGGAAGAGCUGUGU	116	0	0	0	0
MI00856	miR-1273a	hsa-miR-1273a	AGGGACAAAGAAGACTTTTCTC	GGGCGACAAAGCAAGACUCUUUCUU	19	0	0	0	0
MI03295	miR-1273c	ggo-miR-1273c	TGGCACAAGACGGACCCTG	GGCGACAAAACGAGACCCUG	18	0	0	0	0
MI01759	miR-1273e	ppy-miR-1273e	GAGGAAGGAGAAGTCGTAG	GAGGCAGGAGAAUCGCUUG	0	0	25	0	0
MI02031	miR-1273f	hsa-miR-1273f	GGAGACGGATGGTTGCAG	GGAGAUGGAGGUUGCAGUG	22	0	0	0	0
MI02365	miR-1275	hsa-miR-1275	GTGGTGGAGAGGCTGTCA	GUGGGGGAGAGGCUGUC	0	0	0	0	26
MI02957	miR-1276	hsa-miR-1276	TGAACAGCCTGTGGAGAA	UAAAGAGCCCUGUGGAGACA	0	0	24	0	0
MI01500	miR-1279	hsa-miR-1279	CTACATTTGCTTCTTTACT	UCAUAUUGCUUCUUUCU	16	0	0	0	0
MI03306	miR-128-5p	oan-miR-128-5p	TGGCCATGGAAGCCGGAA	UGGCGAUUGGACAGCCGGAAG	0	0	21294	0	50414
MI03485	miR-1287	ggo-miR-1287	TGTGGTCGTGGGTTCGAG	UGCUGGAUCAGUGGUUCGAG	46	0	0	0	0
MI03180	miR-1290	hsa-miR-1290	TGGAATTTTTGGAGCGGGGA	UGGAUUUUUGGAUCAGGGA	149	57	589	0	0
MI03290	miR-1290	ppy-miR-1290	TGGATTTATGGAAGACGA	UGGAUUUUUGGAUCAGAGA	0	0	0	0	27
MI03610	miR-1294	hsa-miR-1294	TTCTGAGAGTTGGCATTTTGTCAT	UGUGAGGUUGGCAUUGUUGUCU	34	0	0	0	0
MI01168	miR-1299	hsa-miR-1299	ATTCGGATTCTGTTGAGGGA	UUCUGGAAUUCUGUGUGAGGGA	0	0	0	0	40
MI03205	miR-1306	aca-miR-1306	TGGACGTGGTCGTGGTGGTGG	UGGACGUUGGCUCUGGUGGUGA	138	0	0	0	155
MI03206	miR-1306-3p	gga-miR-1306-3p	TGGACGTGGTCGTGGTGGTGGT	UGGACGUUGGCUCUGGUGGUGAU	182	18	48	55	205
MI02663	miR-130b	pma-miR-130b	TAGTGGAATTGAAAAGGCT	UAGUGCAAUGUGAAAAGGGCAU	30	0	0	0	0
MI01290	miR-130c-3p	oan-miR-130c-3p	CAGGAATGGATAAAAGGGCTT	CAGUGCAAUGGUAAAAGGGCAU	0	434	0	0	0
MI00087	miR-132	ola-miR-132	AAAGACAGTCACAGCCATGG	UAACAGUCUACAGCCAUGG	104	0	0	0	22
MI00217	miR-1321	hsa-miR-1321	AAGAGGAAGATGAATGTGAT	CAGGGAGGUGAAUGUGAU	56	19	51	25	0
MI01058	miR-1323-5p	mml-miR-1323-5p	ATCTGACGAACTGAGGGGCATTTTC	UCAAAACUGAGGGGCAUUUUC	16	0	0	0	0
MI00213	miR-132-3p	pma-miR-132-3p	AAGACTGTCACAGCCATGGAC	UAACAGUCUACAGCCAUGGAC	279	0	0	0	0
MI03260	miR-1325	oan-miR-1325	TGGAGGTTTTGGCGGTGG	UGGAGGUUUCUGGCCCGGCUGG	0	0	376	0	0
MI00471	miR-132-5p	aca-miR-132-5p	ACCGTGGTGTAGTGGTTA	ACCGUGGCUUUAGAUUGUUA	0	0	911	0	100
MI02883	miR-1326	oan-miR-1326	TCTGAAACGGAAGTTGATACTCTTCA	UCUGAAAGAAUUGAUGCUCUUC	50	0	0	0	0
MI02882	miR-1327-5p	oan-miR-1327-5p	TCTGAAAAGGCTGTTAATGATGA	UAAAAGGCUGUUAAAUGAUGAU	0	12	0	0	0
MI01770	miR-1328	oan-miR-1328	GAGGAGAGAAAAAGAACT	GAGAGAGAAAUGAGAACU	21	0	173	0	0
MI01397	miR-1329-3p	oan-miR-1329-3p	CCTCGTAGTCGTCACATG	CCUCGUAGCUCGGUCACGAUA	0	0	0	14	0
MI03371	miR-1331	oan-miR-1331	TGGGGCTGGGGAGGTGGATGCTGTG	UGGGGUGGGAGGUUGGUGUGUG	12	60	229	48	0
MI00710	miR-133-5p	tca-miR-133-5p	AGCAGTTGAATGCGGGTCAG	AGCUGGUUGAAUCCGGGUCA	0	0	0	0	29045
MI00945	miR-133-5p	tur-miR-133-5p	AGTGGCTTGAACCGGGCCAAAGT	AGUUGGUUGAAUCCGGGCCAAAU	37	33	0	0	0
MI01316	miR-1338-5p	oan-miR-1338-5p	CAGGGAGCAGATCCAGTGCACT	CAGGGAGCAGACCAGUCCAGU	20	0	0	0	0
MI00741	miR-133a-5p	ccr-miR-133a-5p	AGCTGGTCAAATGGACGAA	AGCUGGUAAAAUGGAACCAAA	47	0	0	0	0
MI01992	miR-133b-5p	mmu-miR-133b-5p	GCTGAGTCAAACGGTACCACTC	GCUGGUCAAACGGAACCAAGUC	261	0	0	0	0
MI03114	miR-133b-5p	sme-miR-133b-5p	TGCATGGGAGATGGTAATC	UGCUGCUAGAUGGUGAAUC	0	0	1120	0	16
MI03466	miR-134	bta-miR-134	TGTGACTGGTACAGATGG	UGUGACUGGUUGACCAGAGUGG	0	18	0	0	0
MI02371	miR-1346	oan-miR-1346	GTGGTGTGGGTGGCGGGGG	GUGGGUUGGGGGCGGGGG	37	0	0	0	0
MI02181	miR-1349	oan-miR-1349	GGTAGGCTGAGGAAGCGGA	GCUGGGCUGAGAGAAGCCGGA	32	0	0	0	0
MI03665	miR-1351-3p	oan-miR-1351-3p	TTGGAGTTTGACTGGGGCGGT	UUGGCUUUGGCUGGGGCGGGU	73909	423957	258969	47989	0
MI03230	miR-1352	oan-miR-1352	TGGAGCTGCTGACATTCGGTG	UGGAGUGUGACAUUUGUG	96	0	0	0	0
MI03587	miR-1355-3p	oan-miR-1355-3p	TTCCTCCTATCTTGGCACT	UCUCCUCUCGAUCCUGGCACU	0	36	0	26	0
MI00689	miR-1357	oan-miR-1357	AGATTATGAGATTTGAGGGCA	AUUAUGAGAUCUGAGGGCC	5136	1602	7472	2702	6124
MI00138	miR-1358	oan-miR-1358	AAATTGATTTTTGTTTGGA	AACUGAUUUUGUUUGGGA	53	0	0	0	0
MI02712	miR-135a	ola-miR-135a	TATGGCTTCGATTCCTGATG	UAUGGCUUUCUAUUCCUAUGU	0	0	0	0	42
MI02249	miR-135a-1-3p	tgu-miR-135a-1-3p	GTAGGAGATGGAAGATGA	UGUAGGGAUGGAAGCCAUGA	0	0	0	57	0
MI01141	miR-135a-2-3p	gga-miR-135a-2-3p	ATGTAGGGATGGAGATGTA	AUGUAGGGAUGGAAGCCAUGAA	0	0	1251	0	0
MI03455	miR-135a-2-3p	mmu-miR-135a-2-3p	TGTAGGGATGGAGATGTA	UGUAGGGAUGGAAGCCAUGAA	0	75	0	439	382
MI01140	miR-135a-3p	oan-miR-135a-3p	ATGTAGGGATGGAGATGT	AUGUAGGGAUGGAAGCCAUGA	0	0	341	207	163
MI03456	miR-135a-3p	rno-miR-135a-3p	TGTAGGGATGGAGATGTAA	UGUAGGGAUGGAAGCCAUGAAA	42	0	0	0	0
MI00674	miR-135b	bfl-miR-135b	AGAGTGGCTTATCGATCCTTTTGA	AAUGGCUUUCAUCCUUUGUGA	0	0	0	0	10135
MI00998	miR-135b-2-3p	oan-miR-135b-2-3p	ATAGAGGGATTGGATCGCCGGCAA	AUAUAGGGAUUGGAGCCGUGCA	12	0	0	0	0
MI01803	miR-13-5p	sme-miR-13-5p	GAGGCTTTGGAGGCGGCTGTGATACT	GAGCCUUUGGCGGCUGUGAUAU	0	0	0	99	0
MI01399	miR-1368	oan-miR-1368	CCTGAATCGCAATGTAGTGGCCA	CCUGAAUGUAAUUUAGUGGCA	13	0	0	0	0
MI03361	miR-1369	oan-miR-1369	TGGGGAGGGAGGGGGAGG	UGGGUGAGGAGGGAGAGG	23	42	0	0	0
MI02659	miR-1371	oan-miR-1371	TAGTGAGGACTGCTTGTGA	UAGAUGAGGACUCUGAGA	9046	83321	455	0	90
MI00860	miR-1375-3p	oan-miR-1375-3p	AGGGAGGAAGAAGAAGAA	AGGGAGCGCAGCAAGAAGAGA	0	0	1014	0	19
MI02555	miR-1381-3p	oan-miR-1381-3p	TACGGGAGGTGGCGAGGC	GUACGGGAGGUUGCGAGGUUC	81	0	0	16	0
MI01943	miR-1382	oan-miR-1382	GCCGAGCGTCGTGCCGGGC	GCCGUGGUCGUGCAGGGC	36	0	0	139	0
MI03105	miR-1384	oan-miR-1384	TGCAATTTTTGGACGCCCGA	UGCAAUUUUUGGAACCAA	128	0	0	0	0
MI00927	miR-138-5p	gga-miR-138-5p	AGTCTGGTTGTTGTGAAT	AGCUGGUGUUGUGAAUC	38	0	0	0	0
MI01044	miR-1386	oan-miR-1386	ATCCTGCTGTGCTCGCCA	CUCCUGGCUGGCUCGCCA	0	0	0	2969	0
MI01883	miR-1387	oan-miR-1387	GATTTAGAACGTCGAAATG	GGUUUAAACUUCGAAAUG	99	0	0	0	0
MI01056	miR-1388-3p	ola-miR-1388-3p	ATCTCAGCTTCGTCAGAC	AUCUCAGGUUCGUCAGCC	23	0	0	0	0
MI02929	miR-1396	oan-miR-1396	TCTGTTGAGTGTGGGCGTT	UCUGUUGAGUGUUUGCUGUGU	17	0	0	0	0
MI01137	miR-1397-3p	oan-miR-1397-3p	ATGTAGAGCCCAACGAGCTGTAT	AUGUAACCCAACGCAGCAUGAU	83	0	0	0	0
MI03285	miR-1397-5p	gga-miR-1397-5p	TGGATTGCGGACGGGTATTCA	UGCAUUGCGACGGGUUAUAUCA	0	14	0	0	17
MI02852	miR-13b-5p	bmo-miR-13b-5p	TCGTAAAGAAGGGCGTGTTGTG	UCGUAAAAAUGGCUGUGUCGUG	0	0	0	11	0
MI03168	miR-1-3p	cel-miR-1-3p	TGGAATGTAAAGAAGTATGTA	UGGAAUGUAAAGAAGUAUGUA	4818609	1279561	47718	67978	197152
MI02324	miR-1400-5p	oan-miR-1400-5p	GTGGAGAGGGATGGGAGG	GAUGGACAGGGUAUGGGAG	41	18	0	0	0
MI02089	miR-1401-3p	oan-miR-1401-3p	GGCCATGGAAGTCAGAAT	AGGCCAAUGGCAGUCAGAAAU	0	58034	0	0	0
MI01966	miR-1402	oan-miR-1402	GCGGGAGAAGCTGGAGCTGA	GCGGAGAAGGUGGAACUG	41	17	0	0	0
MI02873	miR-1403	oan-miR-1403	TCTCCAGGTGTAACGTCGGG	GUCUCCAGGUGUGAACAUCGGU	45454	0	0	0	0
MI03684	miR-1404	oan-miR-1404	TTGGGGACAACAAGAAGACTTTCA	UUGGGGAAAAAGAAGAGUUCAC	85	0	0	0	19
MI03344	miR-1405-5p	oan-miR-1405-5p	TGGGCAATGATTTGGCTGCA	UGGCCAAUGAUUGUGGCUGCA	12	0	0	0	0
MI01301	miR-1407	oan-miR-1407	CAGGATCTGATGGGAAAGA	AAGGAGCUGACUGGGAAAA	24	0	0	0	281
MI01438	miR-1408	oan-miR-1408	CGGAGGATGCGGAGGTGGTG	CGGGGAGGGAGGGUGGUG	61	0	21	194	16
MI01795	miR-1410	oan-miR-1410	GAGGCGGACGTCGTGATG	GAGACGGAGUCGUGAGUG	139	0	33	47	22
MI01410	miR-1411	oan-miR-1411	CGAGATAGCAAACAAGTACT	GAGAUAGAAAUAAGAACU	25	3310	0	0	0
MI00863	miR-1412	oan-miR-1412	AGGGATGGGGGAGGGCGAGG	UGGGUGAGGAGGGCGAGG	46	0	27	0	0
MI00076	miR-141-3p	mml-miR-141-3p	AAACTGCGGAAAAGATGG	AACACUGUCUGGUAAAGAUGG	95	0	0	0	0
MI01941	miR-1417-5p	oan-miR-1417-5p	GCCCGATGATCGATCGTATCC	GCUCGAUGAUGAUCUUCC	1219	0	0	0	0
MI00831	miR-1419b-5p	oan-miR-1419b-5p	AGGCATGGGAGATTGTTATCCGC	AGUGCUGGGAGAUGUUAUCACG	631	1942	104	5065	0
MI00989	miR-1420b-5p	oan-miR-1420b-5p	ATACAATCTAGCGAGCACTCAT	AUCCAAUCUGGGAGCACUCU	49	0	0	0	0
MI01043	miR-1420c-5p	oan-miR-1420c-5p	ATCCGATTTCGTGCTTGACTGTT	AUCCGAUCGGCUUGCACUGUCU	16	0	0	0	0
MI00142	miR-1420d-3p	oan-miR-1420d-3p	AAATTTGCTGCAGCGTTGGATGTT	AAAUUGCUACCAGGUUGGAUGU	12	0	0	0	0
MI00134	miR-1420f	oan-miR-1420f	AAATGTCGTACGGATTGGGT	AAAGUGCGACCGGAUUGGGU	15	0	0	0	0
MI02027	miR-1421ac-5p	oan-miR-1421ac-5p	GGACGGACAAATGGTGGTGCATGT	AGGAGGACACAUGUGGUGCAGU	53	0	0	0	28
MI03103	miR-1421af-3p	oan-miR-1421af-3p	TGCAATGACGTGTAACCCTCT	UGCAUCACGUGUAACCUUCCU	119	0	0	0	12
MI00897	miR-1421ag-5p	oan-miR-1421ag-5p	AGGTAGGAACTGGTGCAGAA	AGGUGGACACGUGGUGCAGUA	111	97	16	17	0
MI03112	miR-1421ai-3p	oan-miR-1421ai-3p	TGCATCAGCTTGACCGTCGC	UGCAUCAUGCGUGACCUCC	73404	61831	0	0	29375
MI02038	miR-1421aj-5p	oan-miR-1421aj-5p	GGAGGAAATTGTGGTGGTGGT	AGGAGGACAUAUGUGGUGUGGU	26	20	0	0	0
MI03460	miR-1421l-1-3p	oan-miR-1421l-1-3p	TGTATCCAGTAGAGCCGCTCT	UGUAUCCCAUGUGACCGCUCU	7084	0	0	0	0
MI00306	miR-1421l-5p	oan-miR-1421l-5p	AAGGGGTCACTTGAGTCTGAGG	AAGUGGUCACUUGAGUUGCAGU	11	0	0	0	0
MI00765	miR-1421m-5p	oan-miR-1421m-5p	AGGACGTCGTACGCCGAGGCGA	AGGACGUCGUACGUCAUGCAGA	34	36	0	0	27
MI00886	miR-1421s-5p	oan-miR-1421s-5p	AGGGGTCACTTGAGTCTGAGG	AGGUGGUCACUUGAGUUGCAGU	16	0	0	0	0
MI00151	miR-1421t-5p	oan-miR-1421t-5p	AACAGCAGTTGAATGTGGGGCAGT	AACAGGUUAAAUGUGGUGCAGU	565	0	0	0	23498
MI02571	miR-1422a-3p	oan-miR-1422a-3p	TAGAAAATTGGAGGATTG	UAGAAAAUCUUGUGUGGAUUG	135	0	0	0	0
MI00566	miR-1422b-3p	oan-miR-1422b-3p	AGAAAATCTGTGTGGACAATTGT	AGAAAAUCUUGUGUGGAUUGAU	96	0	0	0	0
MI02484	miR-1422e-5p	oan-miR-1422e-5p	TAAGCATAAAAGGTTTTGTTT	UAAGUCAUGAAAAGGUUUUUUU	236	0	0	0	0
MI02442	miR-1422f-3p	oan-miR-1422f-3p	TAAAAAATGGTCAGGATAT	AAAAAAUGGUCAUGACUGAU	27	0	0	21	0
MI02018	miR-1422g-3p	oan-miR-1422g-3p	GGAACAAGCTCGCATGACTGTT	GGAAAAACUCGUCAUGACUGAU	0	14	0	0	0
MI01889	miR-1422h-3p	oan-miR-1422h-3p	GCAAATCGATCGTCTGACTGAGC	GAAAUCGUUGUCAUGACUGAGC	12	0	0	0	0
MI00056	miR-1422i-3p	oan-miR-1422i-3p	AAAATGAATCGTGGATTGAAC	AAAACUGCAUCUGGAUUGAUC	18	0	0	0	0
MI02267	miR-1422m-5p	oan-miR-1422m-5p	GTCAAGGAAGTTTTTCTGA	UUCAAGGCAAGUUUUUUCUUGA	44	0	0	0	0
MI00060	miR-1422p-3p	oan-miR-1422p-3p	AAAATGGGCTGGATTGGTT	AAAAUGGUGUCUUGAUUGAUU	0	0	0	0	19
MI01628	miR-1422q-3p	oan-miR-1422q-3p	GAAAACTGTTGTGATGGATG	GAAAACUGUAUCUGGAUUGAUG	18	0	0	0	0
MI00977	miR-142-5p	ccr-miR-142-5p	ATAAGAGTAGACAGAACTATCT	CAUAAAGUAGACAGCACUACU	60	0	0	0	0
MI03350	miR-1434	gga-miR-1434	TGGGCGATGATGAAAATT	GUGCGUGAUGAUGGAAAAUU	38	0	12	0	31
MI01674	miR-1434-3p	bta-miR-1434-3p	GAAGCAATCTTAAGGTCGACG	GAAGAAAUCUAAGGUCUGAGG	574	179	361	202	563
MI01035	miR-14-3p	dme-miR-14-3p	ATCACTACATTTTTCTCTCTCCTT	UCAGUCUUUUUCUCUCUCCUAU	14	0	0	0	0
MI02535	miR-144-3p	mmu-miR-144-3p	TACAATAGATGATGGAACT	UACAGUAUAGAUGAUGUACU	0	0	0	12	0
MI03017	miR-1452	gga-miR-1452	TGAGATAAGACGGGACATT	UUGAGAUAAGACAGAGGAUAUU	30	0	0	0	0
MI03730	miR-1465	gga-miR-1465	TTTCAAGGTTGACTGGTGCTT	UUUCAGAGGUGCUGGGUGCUU	12	0	0	0	0
MI01890	miR-1468-3p	hsa-miR-1468-3p	GCAACAAGTAGAGCAAATGGAAA	AGCAAAAUAAGCAAAUGGAAAA	93	12	16	0	41
MI01378	miR-146b-3p	rno-miR-146b-3p	CCCAGGGACTCGTTCTGGCGG	CCUAGGGACUCAGUUCUGGUG	34	0	0	0	0
MI02254	miR-147	cgr-miR-147	GTAGTGAGGACTGCTTCTG	GUGUGCGGAAAUGCUUCUG	103298	0	0	0	0
MI02751	miR-1473-3p	cin-miR-1473-3p	TCAAGCTGGTTATGGTTGT	UCAAGCUCGGGUUUAUGGGUGU	37	0	0	0	0
MI00577	miR-1478	odi-miR-1478	AGAACTAGTCAATGGAGCAGCTGA	UGGAACUAGUAUGGAGCAGGCUGA	47	0	0	0	12
MI01858	miR-147a	mml-miR-147a	GATGATGTGGAAATGGCTTTGCT	GUGUGUGGAAAUGCUUCUGCUA	0	36	0	0	0
MI01872	miR-147a	hsa-miR-147a	GATGTGGAAATGGCTTTGC	GUGUGUGGAAAUGCUUCUGC	43	0	0	0	0
MI00528	miR-1491	odi-miR-1491	ACTAGTGCAGATCTTGGT	ACCCUGAGUGCAGAAUCUUGGU	13662	50442	14929	9631	23979
MI02724	miR-1492	odi-miR-1492	TATTGAATACGCGGCCTTTG	UAUUGCACAUACCCGGCCUUG	41	0	0	0	0
MI02152	miR-149-3p	mmu-miR-149-3p	GGGGGAGGGACGGGGACGGG	GAGGGAGGGACGGGGGCGGUGC	231	0	0	0	0
MI03152	miR-1497a	odi-miR-1497a	TGGAAGAACATGCAGTGGCTGGAA	UUGAAGAACUGCAGGUGGUGGAU	83	0	0	0	0
MI03153	miR-1497b	odi-miR-1497b	TGGAAGAACATGCAGTGGTTGGT	UUGAAGAACUGCAGGUGGUGGUC	437	74	0	0	0
MI03613	miR-1497d	odi-miR-1497d	TTGAAGACATTGTCAGGTGGGGAGT	UUGAAGAAUUGCAGGUGGUGGAU	55002	33898	27133	787	0
MI03615	miR-1497f	odi-miR-1497f	TTGAAGAGGATTGAAGGGGAGGG	UUGAAGAAUUGCAGGUGGUAGGG	0	0	0	25	0
MI01661	miR-1497h	odi-miR-1497h	GAAGACATTGTCAGGTGGGGAC	UUGAAGAAUUGCAGGUGGUGGAC	0	0	30853	0	0
MI00894	miR-1502c-3p	cin-miR-1502c-3p	AGGGTTTTTAGGGATTGG	AGGGUUUUUCAUGGAGUUCG	85	0	69	0	0
MI01482	miR-1503	odi-miR-1503	CGTGAAGATCTTGCGGCA	CGAGGAAGAUCUUGUGGCAA	207	52	0	0	37
MI00556	miR-1504	odi-miR-1504	ACTTGCTTGGTGCTTGGGT	AGUGUACUUGGUGCUUGGGUU	2499	2634	2055	0	0
MI02477	miR-151	mdo-miR-151	TAACTATGACTCTCTTGAGG	UAGACUGUGAGCUCCUUGAGG	15	0	3875	0	0
MI03054	miR-152b	pma-miR-152b	TGAGGGCAAAACAGACTTT	UCAGUGCAAAACAGAACUUUG	29	0	0	13	17
MI03667	miR-153-3p	bbe-miR-153-3p	TTGGATTGTTCAAAAGGTGA	UUGCAUAGUCUCAAAAGUGA	0	55	0	0	0
MI01594	miR-15-3p	cin-miR-15-3p	CTGGTTTCTGGAGTTCGT	CUGGUUUCUGUGAGCUGCUU	0	0	0	0	15
MI01978	miR-1540b-5p	mdo-miR-1540b-5p	GCGTTCCATAGAGGCATATGCATCT	GAUUCCAUGGAGCAUAUGCUCU	12	0	0	0	0
MI00472	miR-1545b-3-3p	mdo-miR-1545b-3-3p	ACCTTTCGATCGCGGCATTG	ACCUUUCCAUCCCGGGCAUUGG	25	0	0	0	0
MI02664	miR-1546	sha-miR-1546	TAGTGGATTTGGAGGTGGA	AUAGGGAUUCUGAGAGGUGGA	15	62	123	29	0
MI00284	miR-1547-3p	mdo-miR-1547-3p	AAGGATCGCCTGATTTGGTCAT	CAAGGAUCCCUGACUUGAUCAU	0	0	0	0	18
MI03420	miR-1550-5p	gga-miR-1550-5p	TGGTGGAGGGAGTAGTGCACA	UGAUGGGGGUGUAGUGCAGCA	0	0	0	17	0
MI01547	miR-1551-5p	gga-miR-1551-5p	CTGCACAAGAAGAACTTCAG	CUAGCAGCAAAAAGAACUUCAGA	0	0	0	0	21
MI03697	miR-1553-3p	gga-miR-1553-3p	TTGGTGGGAGGCAGCTGAAGT	UGUGGUGGGAGGACAGUGAUGU	19	0	154	0	0
MI01876	miR-155-5p	ssc-miR-155-5p	GATTAATCGCTAATTTAATAGGGG	UUAAUGCUAAUUGUGAUAGGGG	20	0	0	0	0
MI03047	miR-1556	gga-miR-1556	TGAGGCTGGAGGCAGAGTGT	UGCAGGCUGGAAGUAGGAGUGU	0	0	1456	0	532
MI01383	miR-1557	gga-miR-1557	CCCGTCGGCTGTCGGTGG	CCCGUCGGCUGAGCGGCUGC	51	35	0	59	25
MI01905	miR-1562-5p	gga-miR-1562-5p	GCACTGTAGATGACCGCTGC	GCACUGUAGAUGGAGGGGCUGC	0	0	0	0	38
MI01914	miR-1563	gga-miR-1563	GCAGATCGATGAGGAACACAAA	GCACAUGAUGAGGAAGCACUGAAA	61	53	0	0	0
MI00536	miR-1568	gga-miR-1568	ACTGATCAGATCTGAACGGCAG	GACUCAUAGAUCUGAAGGCAG	16	0	0	0	0
MI01694	miR-1570	gga-miR-1570	GAATGGTCGTTCAGAAAATGTGAT	GAAGGGUGUGCAGAAGAAUGUGA	78	0	0	0	0
MI03670	miR-1575	gga-miR-1575	TTGGCAGAACGTAGGAAGG	CUGGCAGCACGUAGGAGCAGG	42	0	0	0	0
MI01625	miR-1582	gga-miR-1582	GAAAAAAGCAAGAACACG	GAAAGAGAGCCAGAACACAG	67	0	0	0	0
MI01244	miR-1583	gga-miR-1583	CAAGGGACTGGGACGGCA	CGUAGGGCCGUGGGACGGCA	18	0	0	0	0
MI01394	miR-1584	gga-miR-1584	CCGGTGGGATTGGGTGGG	CCGGGUGGGGCUGGGCUGGG	291	0	0	0	62
MI03771	miR-1584-5p	bta-miR-1584-5p	TTTGGGGAAGGGCTGGGGCA	UUGGGGCUGGGCUGGGGGCA	0	0	0	0	17
MI01331	miR-1586	gga-miR-1586	CAGTTCACTGTGGGTAGGCTTGCA	CAGUCAGCUGUGGGUGGGUGGCA	0	211	0	0	0
MI03682	miR-1587	hsa-miR-1587	TTGGGCGGGTGGTTGGGT	UUGGGCUGGGCUGGGUUGGG	24	0	0	0	0
MI00456	miR-1589	gga-miR-1589	ACATGCTTCTGCTGATCGTTTTGTT	CAGCCUCUGCUGAUCGUCUUUU	29	0	0	0	122
MI01293	miR-1591-3p	gga-miR-1591-3p	CAGGACTGTGGCCATGGAAGTCGGA	CAGACUUGGCCAUGGGUAGGA	42924	138876	119864	90560	200779
MI03418	miR-1594	gga-miR-1594	TGGTGGAGGATGGGGTGGCGGAT	UGGUGGGGAUGGGUUGGGGUU	0	48	0	49	0
MI02457	miR-1596-3p	gga-miR-1596-3p	TAAAGGTGGCCAGTGGGTAATCAA	AAAGGUGGCCGUGGGUGAAUGA	60	0	0	0	33
MI02988	miR-1597	eca-miR-1597	TGACGACTCTGCGAGCAGT	UGAGGAGCUCUGCGAGCAUGUA	12	0	0	0	0
MI02046	miR-1599	gga-miR-1599	GGAGGAGGAAAGAAAAGAAGAA	GGAGGGAGGAAAAAAAAAAA	29	20	0	0	69
MI03297	miR-15a	ola-miR-15a	TGGCAGCATGGAATGGTTTGGT	UAGCAGCACGGAAUGGUUUG	81	0	0	0	0
MI01251	miR-15a-3p	aca-miR-15a-3p	CAATTGATCAATATTTGCGTGCTTT	CAAGUCAUUAUUUGCUGCUUU	0	0	17872	0	0
MI01848	miR-15b-3p	gga-miR-15b-3p	GATCGATATTTGCGTGCTTTA	GAAUCAUUAUUUGCUGCUUUA	8151	18824	12832	9981	17474
MI01486	miR-1-5p	asu-miR-1-5p	CGTGCTTCTTTGCATCGCCATA	CGUACUUCUUUACAUCGCCAUA	44	0	0	0	0
MI01385	miR-16	ppy-miR-16	CCGAGCACGTAAATATTG	UAGCAGCACGUAAAUAUUGG	18	0	0	0	0
MI02440	miR-1603	bta-miR-1603	GTTTTTGTTGTTGTGTTTT	GUGGUUUGUUUUGUGUUUUU	59	26	0	0	0
MI00878	miR-1607	gga-miR-1607	AGGGGCGGTAGAGGTGGG	AGGGGCGGGAGGGGUCGGGC	47	0	0	0	28
MI00839	miR-1609	gga-miR-1609	AGGCTGAGGGTTGTGATTGT	AGGCUGAGGCUGUGCUGGUUGU	0	0	0	0	24
MI02827	miR-1610	gga-miR-1610	TCGCTTGGTGGTGGAACTGGC	UGGCUUGUGGUGGAACGGGCG	111	0	0	43	0
MI01678	miR-1612	gga-miR-1612	GAAGGAAAAGGGAAGATGGG	GAAGGAAAAGGAGCUGACUGGG	0	0	0	107	0
MI01307	miR-1614-3p	gga-miR-1614-3p	CAGGCAGGAACTCCAGGAGAG	CAGGGAGGAACUGCCAGCAGA	147	0	0	1368	0
MI02041	miR-1623	gga-miR-1623	GGAGGACAGACATGCAGA	GCAGGCACAGACAGGCAGUA	0	0	0	0	12
MI03648	miR-1626-3p	gga-miR-1626-3p	TTGGAACTGTGCCCGTTGGACGTG	UCUGGAAGUUGCCCUGGACGUG	52	0	0	0	0
MI00325	miR-1627-5p	gga-miR-1627-5p	AAGTGCATGTGGTGGATG	GAAGUGACAUGUGGUUGAUGG	11	0	45	17	0
MI01665	miR-1630	gga-miR-1630	GAAGAGGAAACTGACGGAAA	AAAGAGGAAACUGAAGCUGAAA	74	0	14	0	0
MI00579	miR-1631	gga-miR-1631	AGAACTGGCGATGCGGGACGGTCG	AAACUGGCGACGUGGGACGGUC	0	0	0	1763	0
MI03511	miR-1632-5p	gga-miR-1632-5p	TGTTGTTTTTCGTCATGAACTTGC	UGCUUGUUUUUGGAUGAGCUUGC	36	0	0	0	0
MI03111	miR-1636	gga-miR-1636	TGCAGGTGTATCGTCGGGGCG	UGCAGGUGAUGGCGGGGCUG	0	907	84767	44243	305476
MI02302	miR-1638	gga-miR-1638	GTGAGTATTGTTGTTGTTT	GUAGUUUGUGUUGUUUGUUU	109	0	0	0	11
MI03032	miR-1641	gga-miR-1641	TGAGGAAATGACTGTTGAG	UGAGGAUUAAUGACUGUCUGGG	0	0	0	89	0
MI02533	miR-1643-3p	gga-miR-1643-3p	TACAAAGGCTGCTGGGGATGAA	UAAAAGUGCUGCUGGUGGAAGAA	46	0	0	0	77
MI00308	miR-1643a-3p	mdo-miR-1643a-3p	AAGGGTTTGGGAGGGTGG	AAAGGGCUUCUGGUGAGGGUGG	0	0	0	0	27
MI02895	miR-1645	gga-miR-1645	TCTGCTGAAGCATCTGTAGT	UCUGCUGAAGUACUGUCAGA	70	0	0	0	0
MI02879	miR-1647	gga-miR-1647	TCTCTGGTCCTTAGGCGTACTCT	UCUCUGCCUGAGGGGUACUCU	13	0	0	0	0
MI03346	miR-1648-3p	gga-miR-1648-3p	TGGGCAGTGGAGGAGTGTC	UGGGAGUGGAGCGGAGCUGUC	0	0	0	0	14
MI01480	miR-1648-5p	gga-miR-1648-5p	CGGTTCGGTCGGCTCCTC	CGGCUCGGCUCGGCUCCGCUC	0	0	0	0	24
MI02762	miR-1649-5p	gga-miR-1649-5p	TCACTGCAGAAGGTCCGTG	UCCUGCAGAAGGUGCGGCUG	0	0	0	0	7509
MI01990	miR-1651-5p	gga-miR-1651-5p	GCTGACAGACTGAAGAAAGCAAGC	GCUAAGACUGAUAAAAGCAAGC	85	0	0	27	42
MI03636	miR-1654	gga-miR-1654	TTGCGATGGAGGGACTGA	UUGCUGGUGGAGGGAGCUGAG	38	0	0	0	0
MI00961	miR-1658-3p	gga-miR-1658-3p	AGTTGTTGGGATTGTTGTTGATGG	GAGCUGUGGGUUGGUGUUGAUGG	53	14	0	0	25
MI01371	miR-1664-5p	gga-miR-1664-5p	CCAGTAACAGCGAGTGAACAGG	CCAGACAGGGAGAGAACAGG	8383	24615	6889	14178	18065
MI01949	miR-1669	gga-miR-1669	GCGAGCTCAGAGAGGCAA	GUGGGCUCAGAGCAGGCACA	221	11	0	0	0
MI03546	miR-1671	gga-miR-1671	TTAGGAACTCGTTGAATGGCCAAA	GUGAGGACUGUUGAGUGGCCAAA	277	0	0	0	0
MI03031	miR-1677-3p	gga-miR-1677-3p	TGAGCTTCAGTAGAATCATGGGATT	UGACUUCAGUAGGAGCAGGAUU	2036	61	0	43	408
MI02810	miR-1677-5p	gga-miR-1677-5p	TCCTGTAGCTGAAGTCGAT	UCCUGCACCGCUGAAGUCAAU	190	0	0	0	0
MI03725	miR-1678	gga-miR-1678	TTTACAACAGAAGAAGGACT	UUUGACAAAGACAGAAGGAGCU	50	0	0	0	0
MI01263	miR-1680-3p	gga-miR-1680-3p	CACGCGGTTATCAGGATGGTTGA	CAGGCGGUAUCAGGAGGCUGA	30	0	0	0	0
MI03078	miR-1682	gga-miR-1682	TGATAGATGGAGCTAGAGGG	UGGGUCAGAUGGAGCUGAGGG	0	11	0	15	0
MI00390	miR-1684a-3p	gga-miR-1684a-3p	AATGTTGAGGAAATGGTAGCTC	AAGUAUGAGGAAAUGGAGCUCU	11	0	0	0	0
MI00810	miR-1684b-3p	gga-miR-1684b-3p	AGGATGGAGGAAATGGAGATCA	AAGUAUGAGGAAAUGGAGAUCU	0	0	0	23	0
MI01756	miR-1687-5p	gga-miR-1687-5p	GAGGAAATGTGCGGCTGAG	UGAGGAAAUGAGCCAGCUGAG	115	0	0	0	0
MI01139	miR-1692	gga-miR-1692	ATGTAGCTCAGATGGTAGA	UGUAGCUCAGUUGGUAGAGU	60	26	214	0	3122
MI01896	miR-1693	gga-miR-1693	GCAAGGTTGAAGCTGTTG	GCAAAGGAUGAAGCUGUGAUG	58	65	0	0	0
MI00486	miR-1694	gga-miR-1694	ACGGAGACGAGGCTGGAGCCGGA	GGAGGACGAGGCUGCGAGCGGA	87	0	20	49	26
MI00349	miR-16a-3p	aca-miR-16a-3p	AATATTGTTGTTGCTGCTGTA	CCAAUAUUGUUGUGCUGCUUA	41	0	0	0	0
MI02592	miR-16c	meu-miR-16c	TAGCACACGTCAAAAGCAGGGG	UAGCAGCACGUCAAAACUGGAG	12	0	0	0	0
MI02277	miR-1701	gga-miR-1701	GTCTGGTTCAGGGTTGTTT	GGCUGGUUAGUUGGUUGUUU	13396	33116	56256	49750	79818
MI03757	miR-1702	gga-miR-1702	TTTGCACAGAGCGAGTGT	AUUGCAUUCAGAGCGAGCUGU	0	0	0	630	0
MI02243	miR-1704	gga-miR-1704	GTAGAGATTGATGGGGCAC	ACAGCAGAUUGAUGGGGCACA	26	0	0	0	0
MI03642	miR-1706	gga-miR-1706	TTGCTGGAGGTGGGATGAGAGATC	UGUGGAGGUGGGAUGAGGUUCC	20	0	0	0	0
MI03753	miR-1707	gga-miR-1707	TTTGAGCGCGGACGGTTATGTG	UUUGAGCGGGAUCUGUUAUCGUG	14	0	0	0	0
MI02111	miR-1709	gga-miR-1709	GGGAATGATGAGGACTGCT	UGGAAUGAUGAGUGCACUGACU	45	0	20	0	0
MI02460	miR-1712-3p	gga-miR-1712-3p	TAAAGTATCAGTGGATTTGG	UUCAGUUAUCAGUGGAGUUUGG	14	0	0	0	0
MI01153	miR-1718	gga-miR-1718	ATTAAAACAGAGGAGACGGAG	ACUAAGGACAGAGGAACGGAG	0	25	3644	4952	0
MI00808	miR-1721	gga-miR-1721	AGGATGATGATGGTGATG	AGAGAUGAUGUUGGUCUGAUG	0	80	0	0	0
MI00332	miR-1726	gga-miR-1726	AAGTTGATTGGATTTGGTTTT	AAGCUUGUUGGGUUUGGUUUGU	4933	0	0	0	0
MI03337	miR-1728-5p	gga-miR-1728-5p	TGGGATCCTTGAAGACTGA	UGGUUGAUCCAUUGGAAGACUGA	0	17219	5039	0	14062
MI02591	miR-1730-5p	gga-miR-1730-5p	TAGCAACAGAAGTGGAACCTG	CAGCUAACAGAGGUGGAACCUUG	15	0	0	0	0
MI00525	miR-17-3p	cgr-miR-17-3p	ACTAGCAGTGAGGACTGCTTGTGG	ACUGCAGUGCAGGCACUUGUGG	0	0	0	0	107167
MI01084	miR-17-3p	ccr-miR-17-3p	ATGCAGTGGAGGCACTCTACCA	ACUGCAGUGGAGGCACUUCUAGC	17	0	0	0	0
MI02239	miR-1740-5p	gga-miR-1740-5p	GTACTTTTAATGCGGATAGGTCTT	UGUAGUUUAAGAGGAUAGGUCUU	17	0	0	0	0
MI01866	miR-1741	gga-miR-1741	GATGGTCGGATTACACCCT	AUGGCUCUGGAUUACACCUU	59	0	0	0	0
MI01396	miR-1744	tgu-miR-1744	CCTCAACAGCAGCAAACTCA	ACUUCAACAGGAGCAAGACUCA	0	0	0	0	13
MI00570	miR-1749-5p	gga-miR-1749-5p	AGAAAGGAAGAGAACTGGC	AGAUAAGGAACUGAACUGGCU	339	0	0	0	0
MI02609	miR-1750	gga-miR-1750	TAGGACCACGTGCATTACTG	UGAGGACCAAGUGCAUCACUGC	63	0	0	0	0
MI03786	miR-1752	gga-miR-1752	TTTGTTGGAAGAGAAGGCA	UUCUGUUGGAGAGAAGAGACA	0	181	80	0	0
MI01046	miR-1754-5p	gga-miR-1754-5p	ATCGAGTGGAGCTGTTCGG	UCGUGCUGGAGCUGUUCUGG	17	0	0	12	0
MI02629	miR-1759-5p	gga-miR-1759-5p	TAGGGAGGAGGAGGAGGGA	UAGGGUAGGAGGAGAGAGGUGU	87	46	82	75	265
MI00866	miR-1763	gga-miR-1763	AGGGCCGGGAGGGACGCGGGAT	GAGGGCGGGAGCGGAGCGCGGGA	46	0	0	0	0
MI00834	miR-1767	gga-miR-1767	AGGCGAAGGTGAACAGCTGT	AGGCGAGGAGAACAGCAGCU	33	0	0	15	0
MI01736	miR-1768	gga-miR-1768	GAGAGATGATTGTCGTGCAA	GAGCAGAGGAUUGUCGUGCUGA	580	0	0	0	75
MI01549	miR-1770	gga-miR-1770	CTGCGGAGGTTGGAGGAGAGGGGG	CUGCGGGGGAGGAGGGAGGGGG	75	0	180	53	0
MI03721	miR-1772-3p	gga-miR-1772-3p	TTGTTGTTGTTCGGTTGGCAGA	UCGUUGUCUGUUCGGUGGCAG	19	0	0	0	0
MI02035	miR-1773-3p	gga-miR-1773-3p	GGAGATCATGTCCCTGGA	GGAGAGGCAUUGUCCCCUGGA	0	0	478	0	0
MI02909	miR-1775-3p	gga-miR-1775-3p	TCTGGCCAGAAGATACTGA	UCCUGUAGCCAGAAGAUUCUGA	21	0	0	0	0
MI03262	miR-1776	gga-miR-1776	TGGAGTCGCATAAGGAGATCTGTT	UGUAGUGAUAAGGAGACUGUCU	29	0	0	0	0
MI00495	miR-1777	gga-miR-1777	ACGGGCGGTTGCGGGGGGCG	GUGGGCGGUGCGGGGCGGCG	232	0	0	0	0
MI02157	miR-1777a	bta-miR-1777a	GGGGGCGGTGGTGGAGGAGGG	UGGGGGCGGUGGGGGGCGGG	132	0	0	60	17
MI02158	miR-1777b	bta-miR-1777b	GGGGGCGGTGGTGGAGGAGGGG	GGGGGCGGUGGGGGGCGGGG	396	18	0	383	257
MI01613	miR-1781-3p	gga-miR-1781-3p	CTTTAAATCAGACTGTTGA	UUUAAAUCAUGCAGCUGUUGA	30	0	0	0	0
MI01208	miR-1786	gga-miR-1786	ATTTTTTCTTCTTTTACT	AUUCUUUUCUGCUGUGUUACU	127	0	0	0	0
MI02416	miR-1787	gga-miR-1787	GTTGTATACGGAAGGAGG	UGUUGUUUACGGAAGGGGGA	1820	0	1143	0	0
MI02279	miR-1788	tgu-miR-1788	GTCTTGTTGTTCCGTTGGCATGAGT	GGCUUGUUUUCCGUUGCCUGAG	26	0	0	0	0
MI02193	miR-1790	gga-miR-1790	GGTGATGGCGGTGGTGGA	CGGGUGAGGGCGGUGGGGGA	13	0	326	0	40
MI01935	miR-1792	gga-miR-1792	GCATATAGGTAGGAACAGCTGCAG	GCGAUAGCUCAGGAACACUGCAG	38	0	0	0	0
MI01655	miR-1796	gga-miR-1796	GAACTGTGGAGGAGGGCA	GAACUGCUGAAGGAGGGCUGA	125	0	0	0	0
MI02424	miR-1797	gga-miR-1797	GTTTAGAACTGGCAGGAACT	GCUUGGAACUGAGCAGGAACUG	90121	60380	0	0	55019
MI00020	miR-17c	pma-miR-17c	AAAAATGCAACAAAGTGGTAGG	AAAAGUGCAAAUAGUGGUAGGU	19	0	0	0	0
MI02575	miR-1804	gga-miR-1804	TAGAAGTTGTGAAGGTGGAG	UCAGAAGUUGUGAAAGCUGCAG	0	0	0	83	0
MI01908	miR-1807	gga-miR-1807	GCAGAATAAGCAGACTGAG	GCAGAAUGAGGCUAGAGCUGAG	32	0	0	0	0
MI00514	miR-1809	gga-miR-1809	ACGTGGTGAAGTTTGACGAGAG	ACGUGGGAAGUUUGGCAGAGCAUG	0	0	81	0	70
MI00519	miR-1814	gga-miR-1814	ACGTTGATTTGGATTTGTTTTT	AGGUUGUUUGGUUUUGUUUU	5758	6199	0	0	6407
MI00613	miR-1814a	bta-miR-1814a	AGAATTTTTAGGTTTTTTTT	AGGUUUUUUGGUUUUGUUUU	33	0	0	0	0
MI01026	miR-1814b	bta-miR-1814b	ATATTGTTTTGTTTTTGTTT	AGAUUGUUUAGUUUUGUUUG	33	0	11	27	0
MI02431	miR-1814c	bta-miR-1814c	GTTTGGTGTTTGGGTATGTTTG	GUUUUGUUUGGGUUUGUUUU	0	0	125	0	7187
MI01709	miR-1816	gga-miR-1816	GACGTTTTGTTGGTTGTTGTT	GUAGGUUUUGUGGUUUUGUU	26	0	0	0	0
MI03179	miR-1819-3p	cel-miR-1819-3p	TGGAATTTGTGGTTGATGGA	UGGAAUGAUUGAGCUUGAUGGA	65	0	55	15	54
MI01016	miR-1819-5p	cel-miR-1819-5p	ATATCATGCTCATAAATTCGGAC	AAUCAUGCUCAAAACAUUCGACA	122	0	0	0	0
MI01375	miR-181a-2-3p	oan-miR-181a-2-3p	CCATCGACCGTTGACTACCG	CCAUCGACCGUUGACUGUACC	16	0	0	0	0
MI00063	miR-181b	cfa-miR-181b	AAAATGTCTAGCTGTCGGTG	AACAUUCAUUGCUGUCGGUG	308	0	0	0	0
MI00532	miR-181b-1-3p	mml-miR-181b-1-3p	ACTGAACATGAAGAGCAAG	ACUGAACAAUGAAUGCAAC	11	73	0	0	0
MI00537	miR-181b-2-3p	mml-miR-181b-2-3p	ACTGATCGTGCATGGAATA	ACUGAUCGAUGAAUGCAAA	24	0	1363	0	582
MI01520	miR-181b-3p	hsa-miR-181b-3p	CTCCCTGAACAATAGAAGCA	CUCACUGAACAAUGAAUGCAA	57	0	0	0	0
MI00157	miR-181b-5p	oan-miR-181b-5p	AACATTCAGTGTCGGTGC	AACAUUCAUUGCUGUCGGUGG	35	0	0	0	0
MI00143	miR-181d-5p	ssc-miR-181d-5p	AAATTTTTGATTGTTGGTGGGTT	AACAUUCAUUGUUGUCGGUGGGUU	77	0	0	0	0
MI01609	miR-182	cte-miR-182	CTTGGCGATCTGTATACATTCACT	CUUGGCACUGGUAGAAUUCACU	52	0	0	0	0
MI01753	miR-1822-3p	asu-miR-1822-3p	GAGCTGCCCAATTGAATGACTG	GAGCUGCCCUAUGAAGGACUGU	0	347	40	0	0
MI02286	miR-1827	hsa-miR-1827	GTGAAGACAGTAGATTGAGT	UGAGGCAGUAGAUUGAAU	36	16	0	0	0
MI02617	miR-182d	bfl-miR-182d	TAGGATTCCCCCAGTAACGGCGAGTG	UAGAAUUCCCCCGUACCGAGUG	869	6429	2291	7285	1935
MI02618	miR-182d-3p	bbe-miR-182d-3p	TAGGATTCCCCCAGTAACGGCGAGTGG	UAGAAUUCCCCCGUACCGAGUGG	0	0	0	687	0
MI00545	miR-183-5p	ola-miR-183-5p	ACTGGTACTGGTAGAATGC	AUGGCACUGGUAGAAUUCA	0	0	13	0	0
MI03200	miR-184	pma-miR-184	TGGACGGAAGTCTGATAAGGAGTGT	UGGACGGAGGACUGAUAAGUGU	0	28	0	0	0
MI00101	miR-1841	cfa-miR-1841	AAAGGAAAGCGGACGCAGGC	AGAGGAAAGCUGGACGGCAAGC	0	0	0	0	21
MI00595	miR-1843b-5p	mmu-miR-1843b-5p	AGAAGCTTCTGTCTGACTT	AUGGAGGUCUCUGUCUGACUU	58	0	0	0	0
MI03199	miR-184-3p	asu-miR-184-3p	TGGACGGAAGTCTGATAAGGAGC	UGGACGGAAGACUGAUAAGAGC	21971	727	0	16	0
MI02071	miR-1844	cfa-miR-1844	GGATAAGGACGGGCTGAAG	AGGACUACGGACGGGCUGAG	24	0	0	0	11
MI02072	miR-187-5p	rno-miR-187-5p	GGATACAGACAGCAGGACC	AGGCUACAACACAGGACC	0	0	113254	0	0
MI03182	miR-187-5p	mdo-miR-187-5p	TGGACAACAAGGACACGCGA	UGGCUACAACACAGGACACGGGA	15	0	0	0	0
MI02946	miR-1890	aae-miR-1890	TGAAAATTTGTTGGTCTGG	UGAAAUCUUUGAUUAGGUCUGG	38	0	0	0	0
MI01124	miR-1892	eca-miR-1892	ATGGGGCGGAGGATGGGGA	AUUUGGGGUGGGGGAUGGGGA	60	43	144	0	204
MI01812	miR-1894-3p	mmu-miR-1894-3p	GAGGGAGGAGGGTGGAAGGGGAG	GCAAGGGAGAGGGUGAAGGGAG	39	0	27	0	0
MI01621	miR-1897-5p	mmu-miR-1897-5p	CTTTGGAGGACAAGGGGGG	CUUUGGAUGGAGAAAGAGGGGG	0	0	113	0	0
MI01554	miR-1903	cgr-miR-1903	CTGGAAGAGGAAAGGCTGC	CUGGAAGAGGAACAAGUG	27	0	0	0	13
MI00460	miR-190-3p	tur-miR-190-3p	ACCAAGAACTTAGACGATATCTA	ACCAAGAAUCAGACAUAUGCUCA	182	0	0	0	0
MI03082	miR-190-5p	tca-miR-190-5p	TGATATGTTTGTATTCTTGG	AGAUAUGUUUGAUAUUCUUGG	18	0	0	0	0
MI02085	miR-1907	mmu-miR-1907	GGCAGCAGTGGATGTGGAGG	GAGCAGCAGAGGAUCUGGAGGU	201	0	0	11	0
MI02776	miR-190b	dre-miR-190b	TCATATGCTTGTATTCGGTG	UGAUAUGUUUGAUAUUCGGUUG	0	858	0	0	99
MI02983	miR-190b-5p	pma-miR-190b-5p	TGAATGTTTGGGTAGAAGGGTTG	UGAUAUGUUUGGUAUAAGGUUG	0	0	0	0	26
MI00825	miR-1910-3p	hsa-miR-1910-3p	AGGCAGAACAGGATGATGA	GAGGCAGAAGCAGGAUGACA	15	11	46	0	11
MI01988	miR-191-3p	oan-miR-191-3p	GCTCGTAGTTGGATTCGTA	GCUGCAGUUGGAUUUCGUU	105879	203428	36618	81213	144292
MI01518	miR-192-3p	hsa-miR-192-3p	CTCCATTCCGATCGGTCACAG	CUGCCAAUUCCAUAGGUCACAG	11	0	0	0	0
MI02399	miR-192-5p	pma-miR-192-5p	GTTGACCATCTGAATTGAGACGCCG	UUGACCUAUGAAUUGACAGCCG	44	0	0	0	0
MI02611	miR-1926	mse-miR-1926	TAGGACTTGTAAGCAAAAA	AGGAAUUCUAAAGCAAAAA	21	0	36	0	0
MI02309	miR-1930-3p	mmu-miR-1930-3p	GTGCAGTAGTGGCTGTGG	GGUGCAGUUACUGUGGCUGUGG	34	0	19	35	0
MI01083	miR-1931	mmu-miR-1931	ATGCAGGGCTGTGCGTCATGGC	AUGCAAGGGCUGGUGCGAUGGC	23	0	0	0	0
MI00319	miR-1933-5p	mmu-miR-1933-5p	AAGTCATTCTGTTCGGTTTATTT	AGUCAUGGUGUUCGGUCUUAGUUU	125	0	0	0	0
MI02615	miR-1934-3p	mmu-miR-1934-3p	TAGGATAGGTGGGAGCTGGTGA	AGGAUGACGGUGGGGCUGGUGA	29	0	0	0	0
MI02117	miR-193a	bta-miR-193a	GGGACTTTGATAGGCAAT	GGGACUUUGUAGGCCAGUU	17	0	0	0	0
MI00814	miR-193a-5p	sko-miR-193a-5p	AGGATTTGACTGATCAGTT	CGGGAUUUGAUUGAUCAGUUC	0	24	0	0	0
MI03235	miR-1940	mmu-miR-1940	TGGAGGACGAGGAGGTGGAGGGTT	---NA---	0	0	82	0	0
MI00275	miR-1943-5p	mmu-miR-1943-5p	AAGGAGAGACTGGCACCTTGGA	AAGGGAGGAUCUGGGCACCUGGA	15	0	14	0	0
MI03401	miR-194a	dre-miR-194a	TGGTAAGCAGAACTGGCCATGTGG	UGUAACAGCAACUCCAUGUGG	70495	120461	60910	0	154288
MI03076	miR-194b-5p	ssc-miR-194b-5p	TGATAATAGGACTCCAAGTGGA	UGUAACAGCGACUCCAUGUGGA	22	0	0	0	0
MI02590	miR-195	bta-miR-195	TAGCAACAGAAATTTTGGGA	UAGCAGCACAGAAAUAUUGGCA	0	21	0	0	0
MI02255	miR-1951	mmu-miR-1951	GTAGTGGAGACTGTTGTGGAA	GUAGUGGAGACUGGUGUGGCUA	13	0	0	0	0
MI01744	miR-1955-3p	mmu-miR-1955-3p	GAGATTCGTACTGGGACAT	GAGCAUUGCAUGCUGGGACAU	67	0	0	0	0
MI02773	miR-1957a	mmu-miR-1957a	TCAGTGGTAGAGCAATTGAC	CAGUGGUAGAGCAUAUGAC	0	20	0	0	0
MI02037	miR-1957b	mmu-miR-1957b	GGAGCTGTAACTCAGTGGTAG	UGGAAUGUAACUCAGUGGUAU	3459	4126	0	0	0
MI01762	miR-1958	mmu-miR-1958	GAGGAAGTAGAAGCAGAAGT	UAGGAAAGUGGAAGCAGUAAGU	0	0	0	24	0
MI01830	miR-196	hhi-miR-196	GAGTAGTCTCATCGTTGTTCGG	UAGGUAGUCUCAUGUUGUUGGG	66	41	0	0	13
MI03144	miR-1963	mmu-miR-1963	TGGAACAGATCAGGGCCTTC	UGGGACGAGAUCAUGAGGCCUUC	29	0	0	0	0
MI02602	miR-1964-5p	mmu-miR-1964-5p	TAGCTGGGCACAAAAGCTGCGGT	AGCUGGAGCACAAAAGCCGGUG	67	0	0	0	0
MI02722	miR-196-5p	gga-miR-196-5p	TATTATTTCATGTCGTTGG	UAGGUAGUUUCAUGUUGUUGG	0	0	0	0	16
MI03045	miR-1967	mmu-miR-1967	TGAGGATGTTGGGGAAGATGC	UGAGGAUCCUGGGGAGAAGAUGC	19	0	0	0	0
MI02816	miR-196a-2-3p	mmu-miR-196a-2-3p	TCGACAAAAGAAACGGCTGA	UCGGCAACAAGAAACUGCCUGA	27	0	0	0	0
MI02643	miR-196a-5p	hsa-miR-196a-5p	TAGGTAGTTGTAATTTGTTGGC	UAGGUAGUUUCAUGUUGUUGGG	32	0	0	0	0
MI00584	miR-196c-3p	aca-miR-196c-3p	AGAAGAACATAAAAATACCTGGATT	ACAAGAACAUAAAACUACCUGA	14	0	0	0	0
MI01033	miR-197-3p	hsa-miR-197-3p	ATCACCACCTTCTCCACCACC	UUCACCACCUUCUCCACCCAGC	0	0	0	0	15
MI02187	miR-198	ggo-miR-198	GGTCCAGGAGGAGGAAGAGG	GGUCCAGAGGGGAGAUAGG	0	28	0	0	0
MI03625	miR-1982-5p	mmu-miR-1982-5p	TTGAGGAGGTCGTTGGGGAGG	UUGGGAGGGUCCUGGGGAGG	54	0	36	0	0
MI01160	miR-1993	cte-miR-1993	ATTATGCTGATATTAGGA	UAUUAUGCUGAUAUUCACGAGA	25	0	0	0	0
MI01351	miR-1993	isc-miR-1993	CATTATCATGATCGCGGG	CAUUAUGCUAGUGUUCGCGGG	0	13	0	0	0
MI00987	miR-1996b	cte-miR-1996b	ATAATGAAGTAGATCTTGG	AUCAAGUGAGGUCAGAUCUUGG	84	0	0	0	0
MI01379	miR-199a-5p	bta-miR-199a-5p	CCCAGTGTTCAGACTACCTGTT	CCCAGUGUUCAGACUACCUGUU	0	158	39	0	88
MI01246	miR-199b	gga-miR-199b	CAAGTAGTCTGACATGTGT	CAGUAGUCUGCACAUUUGGU	29	0	0	0	0
MI01373	miR-199b-5p	hsa-miR-199b-5p	CCAGTGTTTAGACGGATACTGTC	CCCAGUGUUUAGACUAUCUGUUC	18	0	0	0	0
MI02668	miR-19a-5p	oan-miR-19a-5p	TAGTTTTGCATATTTCAA	UAGUUUUGCAUAGUUGCACUA	43	0	0	0	0
MI02307	miR-19b	ola-miR-19b	GTGCAAATCGATCGTCAAA	UGUGCAAAUCCAUGCAAA	38	0	0	0	0
MI02439	miR-19b-2-5p	mmu-miR-19b-2-5p	GTTTTTCAGATCGTGCAGTTCAGC	AGUUUUGCAGAUUUGCAGUUCAGC	23	0	0	0	0
MI03178	miR-1a	odi-miR-1a	TGGAATTCTGAAGAAGTGGATT	UGGAAUGUUGAGAAGUGUGAUU	187	0	0	0	0
MI03172	miR-1a-3p	mmu-miR-1a-3p	TGGAATGTAAAGAAGTATGTAT	UGGAAUGUAAAGAAGUAUGUAU	4621480	1235102	45560	66213	191565
MI03175	miR-1b	pma-miR-1b	TGGAATGTAAAGAAGTATGTGGT	UGGAAUGUAAAGAAGUAUGGGU	946801	0	12614	0	0
MI03171	miR-1c	odi-miR-1c	TGGAATGTAAAGAAGTATGTAGA	UGGAAUGUAAAGAAGUAUGUGA	4817488	1279280	47705	9812	197109
MI03173	miR-1c-3p	pma-miR-1c-3p	TGGAATGTAAAGAAGTATGTC	UGGAAUGUAAAGAAGUAUGUAC	946801	374706	45560	66213	47338
MI02736	miR-2007	spu-miR-2007	TATTTCAGCATTTACGGTAA	UAUUUCAGGCAGUAUACUGGUAA	22	0	0	0	0
MI00921	miR-2012	xbo-miR-2012	AGTATGGCCTACGGACATTT	UAGUAUUGGCCUAUGGACAUUG	0	0	0	0	13298
MI02655	miR-2012-5p	sko-miR-2012-5p	TAGTATGGCTTACGGACATT	UAGUACUGGCAUAUGGACAUUG	0	18403	2573	3195	7927
MI02019	miR-201-3p	mmu-miR-201-3p	GGAACATGCCTTTCTGATCGTTGG	UGAACAGUGCCUUUCUGUGUAGG	35	0	0	0	0
MI01909	miR-2015-5p	aqu-miR-2015-5p	GCAGAATCTGTGGAGGGGAGA	UCAUGUAUUGUGGAGGGGAGA	64	0	16	0	23
MI03122	miR-2020-5p	aqu-miR-2020-5p	TGCGGTGGTCTTTTCGGA	UGGGUAGUGUGUCUUUUCGGA	97	0	0	0	0
MI03424	miR-2021-3p	aqu-miR-2021-3p	TGGTGGCGGTTTTGGTGGT	UGGUGGUCGGUGUUUCGUGGA	78	21	0	108	0
MI01346	miR-2021-5p	aqu-miR-2021-5p	CATGGAAGTCGGCACCCGC	CAUGGAAUAUCGGCACCCAUC	17238	0	0	0	0
MI00666	miR-202-3p	ssc-miR-202-3p	AGAGGTGTAGCATAAGGGA	AGAGGUGUAGGCAUGGGAA	83	56312	0	0	24606
MI00809	miR-2024c-5p	nve-miR-2024c-5p	AGGATGATTGGGATGGGCAAAA	AGAAUAUUGGUGCUGGGCAAAA	518	0	0	0	0
MI01831	miR-2024e-5p	nve-miR-2024e-5p	GAGTATTGTAGCGGTGGTGCAAAA	AGAGUAUUGGCGCUGGGCAAAA	60	0	0	0	0
MI01064	miR-2024f-5p	nve-miR-2024f-5p	ATGAAGAATGGTATGGGCAAAA	AGAAUAUUGGUACUGGGCAAAA	0	0	0	0	1132
MI00018	miR-2024g-5p	nve-miR-2024g-5p	AAAAATATCGTTGTTTGGAAA	AAAAUAUCGGUGUUGGGUAAA	49	0	0	0	0
MI03742	miR-202-5p	aca-miR-202-5p	TTTCTGTGATGCATTTACTTCTT	UUUCCUAUGCAUAUACUUCUU	911	0	0	0	0
MI00404	miR-2028-5p	nve-miR-2028-5p	AATTTCCTGCTTGATCGTA	UAAUGUUCCUGCUUGUUCCUA	14888	0	0	0	0
MI02266	miR-203	gga-miR-203	GTCAAATTCGTTTAGGACCAACTT	---NA---	0	0	0	0	174
MI00752	miR-2032a-3p	nve-miR-2032a-3p	AGGAACTGTGGCAGCATT	AGGUAACUGUUGCAGCAUCC	0	14	0	0	0
MI02825	miR-2032a-5p	nve-miR-2032a-5p	TCGCTGCGATCAGTTGAGACTTAG	UCGCUGCGACAGUUAGCUAG	0	0	0	15389	0
MI03588	miR-2033-3p	nve-miR-2033-3p	TTCCTCGTTCCTGACGTCA	UCCUCGUUACUGAAGUUCA	13	122	0	0	0
MI00733	miR-2033-5p	nve-miR-2033-5p	AGCTAATGATTAGAGGACT	AGCUAAUGAUGAGAGAAU	12	0	35027	0	65314
MI02265	miR-203-3p	mmu-miR-203-3p	GTCAAATTCGTTTAGGACCAACTA	GUGAAAUGUUUAGGACCACUAG	613	164	0	116	0
MI00111	miR-2035-5p	nve-miR-2035-5p	AAAGGGTCGTTACAAGGGAA	ACAUGGUCUGUUACAAGGGA	0	17	26	0	0
MI00964	miR-2039-3p	nve-miR-2039-3p	ATAAAAAAGGTAGGACTAT	AUAAAAUAAAGGUAGGCUCU	41	0	0	0	0
MI02284	miR-203a-3p	pma-miR-203a-3p	GTGAAATTTTTGGACCGTGG	GUGAAAUGUUUAGGACCACUGG	15	0	0	0	0
MI00949	miR-203a-5p	pma-miR-203a-5p	AGTGGTTATCACTTCAGTCTCACACA	AGUGGUUCUCAUCAGUUCAACA	0	0	19	0	0
MI01317	miR-204-3p	oan-miR-204-3p	CAGGGCACAGCAAAGGACA	CAGGGACAGCAAAGGGAUGA	105	0	0	65	33
MI00053	miR-2046-3p	nve-miR-2046-3p	AAAATACTCTGAAGTGATAC	UAAAUAGCUAUGAAGUGAUACA	19	0	0	0	0
MI03795	miR-2049-3p	nve-miR-2049-3p	TTTTCTGTGATGCATTTACA	GAUUCAUGUGCAUGCAUUUACA	27	3033	1110	593	1197
MI02570	miR-205-5p	oan-miR-205-5p	TACTTTTCCACCGGACTCT	UCCUUCAUUCCACCGGAGUCU	36	0	0	0	0
MI02159	miR-2058-3p	bfl-miR-2058-3p	GGGGGGATCTGCTTCTTCT	GGGUGGGGUCUUGCUUCUUUCU	23	0	0	0	0
MI03160	miR-206	mdo-miR-206	TGGAAGTGTTGGAAGTGGTG	UGGAAUGUAAGGAAGUGUGUG	0	13	0	0	0
MI00504	miR-2064-3p	bbe-miR-2064-3p	ACGGTTGATTGTAGTTGACGGTCT	ACGGUUGCAUUGUGUUGGUCU	2909	109	0	0	0
MI03013	miR-2065	bfl-miR-2065	TGAGAGATGGCCGTTGATT	UGGCAGAGAUGGCACGUUGAU	24	0	11	0	0
MI00152	miR-2067	bfl-miR-2067	AACAGCAGTTGAATGTGTG	AAGCAGCAGUAUGCAAUGGUG	14433	0	0	0	0
MI02483	miR-2072-3p	bfl-miR-2072-3p	TAAGCAGAACTGGCGATGTGGTATT	UGAGCACUGCGAUGUGGUAUU	0	0	0	65817	0
MI02490	miR-208a-3p	rno-miR-208a-3p	TAAGGAAAGAGCAAAAAGC	AUAAGACGAGCAAAAAGC	0	0	15	0	0
MI01018	miR-208b-3p	rno-miR-208b-3p	ATATGATCGAACAAAACGGCT	AUAAGACGAACAAAAGGU	55	0	0	0	166
MI03713	miR-210	aga-miR-210	TTGTGGGGTGTCAACGGCATA	UUGUGCGUGUGACAACGGCUA	39	0	0	0	0
MI01895	miR-211-3p	mmu-miR-211-3p	GCAAGGACAGCAACATGGAGG	GCAAGGACAGCAAAGGGGGGC	12	0	0	0	0
MI01541	miR-2114-3p	hsa-miR-2114-3p	CTGAGCCGTGAAGAAGGGACTT	CGAGCCUCAAGCAAGGGACUU	23	0	0	0	0
MI01155	miR-2115-3p	hsa-miR-2115-3p	ATTAGAATTCATCGAGGCAG	CAUCAGAAUUCAUGGAGGCUAG	558	0	0	0	65
MI00861	miR-2127	gga-miR-2127	AGGGAGGGAAAGGGAGGGGGG	CGGGAGGGGAGGGAGGGCGGG	33	0	0	0	22
MI01283	miR-214-3p	rno-miR-214-3p	CAGCAGGAACAACAGCAG	ACAGCAGGCACAGACAGGCAG	783	0	0	0	0
MI00476	miR-214-5p	rno-miR-214-5p	ACGAGTTGTGATGTCGTCGT	AGAGUUGUCAUGUGUCU	22	0	0	0	0
MI01629	miR-2156a-5p	sme-miR-2156a-5p	GAAAAGTTTTGCGTGATAACAT	AAAAGUUUUGGGUCAUAACAUA	11	0	0	0	0
MI02253	miR-2162-3p	sme-miR-2162-3p	GTAGTAGCAAATATTCAAGT	GUAUUAUGCAAAUAUUCACAAU	4122	7546	5318	1143	5376
MI02529	miR-2163-5p	sme-miR-2163-5p	TAATTGATCGATATATGCGTGC	UAACUUGAUAGAUAUAUGCAUC	0	0	0	12553	0
MI00192	miR-2169-5p	sme-miR-2169-5p	AACTTTTGAAATTGATCGGTAT	AACUUUGAAAUUCGAUCUGAU	11	0	0	0	0
MI00489	miR-216a-3p	pma-miR-216a-3p	ACGGATAACTGGGAGTAGGC	ACGGGAGUCACUGGGAUUAGGC	75	0	0	0	0
MI01649	miR-216b-3p	rno-miR-216b-3p	GAACAACTTGTAGAGATT	CACACUUACUUGUAGAGAUU	0	0	0	11	0
MI00323	miR-216c	cte-miR-216c	AAGTGATTGTTGGGATTAAG	CAAGUUACUUGUUGGGAUUAUG	40	0	0	0	0
MI00433	miR-2170	sme-miR-2170	ACAGAAAATTTTTTAGAA	ACAGUGAAAUUUUGUAGAGA	57	0	0	0	75
MI02562	miR-217-5p	rno-miR-217-5p	TACTGACATCAAGAACTGACG	UACUGCAUCAGGAACUGACUGG	24	0	0	0	0
MI00617	miR-2179-3p	sme-miR-2179-3p	AGACTATTAGAAGATTTGTTGGAT	AGACUAUAGAGAUUUUUGCUAU	76	0	0	0	0
MI02246	miR-2189	dre-miR-2189	GTAGATTGATTTGTATCGGTGTGT	UGAUUGUUUGUAUCAGCUGUGU	20	0	0	0	0
MI01330	miR-218b	rno-miR-218b	CAGTGGTAGATCAAGCTCA	CAUGGUUAGAUCAAGCACAA	0	0	0	14	0
MI00205	miR-219-1-3p	aca-miR-219-1-3p	AAGAATTAGTTGTTGGACATATTG	AAGAAUUGUGUCUGGACAUCUG	28	0	0	0	0
MI03159	miR-2192	ccr-miR-2192	TGGAAGTGAAGATGATGGG	UGGAAGUGAAUGGUGACUGAG	0	0	0	19	0
MI00713	miR-219-2-3p	aca-miR-219-2-3p	AGCAGTTGACTGGACATCTA	AGAGUUGAGUCUGGACAUCA	13	0	0	0	0
MI03096	miR-2193	dre-miR-2193	TGATGTTGTAGCAATTGTTGAA	UAUGUGUGUAUCAAUUGUGUGAAA	0	0	0	0	19
MI00580	miR-219-3p	spu-miR-219-3p	AGAACTGGTACGGACAAG	AGAACUGUGUACGGACAUCA	15	0	0	0	12
MI03571	miR-219-5p	sja-miR-219-5p	TTATTTCCATTCGTTTCT	UGAUUGUCCAUUCGCAUUUCU	30	0	0	0	0
MI01750	miR-2198	dre-miR-2198	GAGCTCGGTCGAAGGCGCCT	AGCUCGUGUCCCAAGGCGCCU	300	0	0	0	0
MI00406	miR-219a-1-3p	hsa-miR-219a-1-3p	AATTTGAGTCTGGACGTCAC	AGAGUUGAGUCUGGACGUCCCG	113	0	0	0	0
MI01719	miR-219a-2-3p	hsa-miR-219a-2-3p	GACTGTGGCGGGACATCTGT	AGAAUUGUGGCUGGACAUCUGU	90	0	149357	0	22
MI01255	miR-219b	tgu-miR-219b	CACAAGAACGTTTTGACA	CACAAGAAUUGCGUUUGGACA	63	0	26	25	0
MI02605	miR-219b-3p	hsa-miR-219b-3p	TAGGAAATCGTTTGGATCAATCAGT	AGAAUUGCGUUUGGACAAUCAGU	0	0	0	0	15
MI02603	miR-21c	mmu-miR-21c	TAGCTTATCAGACTGACA	UAGCUUAUCAGACUGGUACAA	53	0	14	91	0
MI02970	miR-2200-5p	sme-miR-2200-5p	TGAAGATCGTTTATTGATATT	UGAAGACGAUUAUUAUUGAUUAUU	172	0	0	0	0
MI02705	miR-2201-3p	sme-miR-2201-3p	TATGCTGTGGAAGTGGAGCATC	UAUCUGAAGAAGCUGGAGCAUC	86	0	0	0	0
MI02586	miR-2201-5p	sme-miR-2201-5p	TAGATACTGAAGAGAGCTATGTTG	AGUUACUGAAGAAGCUGAUGCUG	0	11	0	0	0
MI00976	miR-2203-3p	sme-miR-2203-3p	ATAAGAATCGTCAGTAAGTG	AUCAAGAUCGUUAGUAAGUU	22	0	0	11	0
MI01222	miR-2204-3p	sme-miR-2204-3p	CAAATCCGGACTAATTTT	AAACAUCCGGACUAAGUUUAU	48	0	0	0	0
MI03498	miR-2205-3p	sme-miR-2205-3p	TGTTATTCTCATCTTCTCA	UCUGUAUUUCUCAUCUUCCCA	13	0	0	0	0
MI03270	miR-2205-5p	sme-miR-2205-5p	TGGATAGTGTAGCGGTGA	UGGAUAGUGAGUAAAGCGGUGA	0	0	18	0	0
MI01092	miR-2206-5p	sme-miR-2206-5p	ATGGAAGGCATAGTCTAGTG	AGGGCAGGCAUAGCUAAGUG	9193	0	0	0	0
MI03106	miR-2207-3p	cel-miR-2207-3p	TGCACAGGCTGAACTGGCACATCA	AUGCACAGGCUCAAUGCACACA	41	0	0	0	0
MI02715	miR-2211-3p	cel-miR-2211-3p	TATGTAGAATCTAGAGGAGAATCA	UCAGGUAGAAUUUAGAGGAGAAA	176	0	0	0	0
MI03030	miR-2212-5p	cel-miR-2212-5p	TGAGCTGACTCTAGTCTGACTTTG	UGGCAGAUCAUAGGCUGACUUUG	7986	9799	0	2071	8179
MI00734	miR-2214	cbr-miR-2214	AGCTACAGGTCCGGAGCAACTGGG	---NA---	7937	6070	0	0	1699
MI03531	miR-2214-3p	cel-miR-2214-3p	TTACAACTACTTGACCGTCGTT	---NA---	76099	0	0	27195	0
MI01273	miR-2216-5p	cel-miR-2216-5p	CACTTTTAAGTCGGTATGGA	GCACAUUUUAAGUCGGUAGGC	0	11	0	0	0
MI01911	miR-2218b-5p	cel-miR-2218b-5p	GCAGACTACGACTTCATCATTTTC	AGACUACAAACUACAUCAUUUUC	26	0	0	0	0
MI02987	miR-2219-3p	cel-miR-2219-3p	TGACGAAGTCGACGGAACAGC	CUGACGAAGUGCGAGGGAAAGC	520	0	0	0	200
MI02528	miR-2220-3p	cel-miR-2220-3p	TAATGTTTGTAGGACTTCAG	UCAAUUGUUUGUGGACUUACAG	20	0	0	0	0
MI03543	miR-2224	cbr-miR-2224	TTAGATAATCGTTTGGTTTTA	UUGAGGUAAUCUUUGGUUUUG	0	0	84	0	0
MI02097	miR-222-5p	tgu-miR-222-5p	GGCTCAGTGGTCTAGTGGTATGATT	CGCUCAGUAGUCAGUGUAGAUU	1304	0	0	0	0
MI02098	miR-222-5p	aca-miR-222-5p	GGCTCAGTGGTCTAGTGGTATGATTC	---NA---	0	2005	9418	4431	34178
MI00361	miR-2226-5p	cbr-miR-2226-5p	AATGACCGAAGAACTGCAAT	AAUGACACAGAAGAACUGGCAAUG	14	0	0	0	0
MI03396	miR-2227	crm-miR-2227	TGGGTGTTGAAAGAGGTG	UGGCAGUGUUGAAAGACGUC	0	0	17	0	0
MI02962	miR-2229b	crm-miR-2229b	TGAAGAAAATGAAGAGACTGATGA	UGAAAGACUGAAGAGUACUGUGA	30	0	0	0	0
MI00524	miR-222b	dre-miR-222b	ACTACTTGAATACTGGTCA	AGCUACAUCUGAAUACUGGGUCA	11358	12494	0	6621	0
MI01214	miR-2230-3p	crm-miR-2230-3p	CAAAACAATGTCAGGACGTG	CAACCCAAUGUCACGGACUG	2141	0	345	304	369
MI00073	miR-2231-5p	crm-miR-2231-5p	AAACGGCAGAAGAATTACAAGTAGC	AACGGCAAAAACUACAGGUAGC	39	0	0	0	0
MI00498	miR-223-5p	mmu-miR-223-5p	ACGGGTATTTGACAAGCTGTTG	CGUGUAUUUGACAAGCUGAGUUG	58	0	0	0	0
MI00386	miR-2238d	ppc-miR-2238d	AATGTGACAAGGCTAGATGGCAAG	AAUGACAAGUGCAGAUGGCGAG	11	0	0	0	0
MI03299	miR-2239	ppc-miR-2239	TGGCAGTGTGGAAATTCG	UGGCAGUGUAGGAAAUAUCUU	24	0	0	59	0
MI02671	miR-2243	ppc-miR-2243	TATAATGAATTGTTTGGG	UGAUAAUGAAUUCUUUGGAUG	224	0	0	0	69
MI02482	miR-224-5p	mmu-miR-224-5p	TAAGAGGGTCCTAGTGGTTCCGTT	UAAGUCACUAGUGGUUCCGUU	0	0	0	0	11514
MI02886	miR-2253b	ppc-miR-2253b	TCTGACACGCTGAAGGTCG	UAUGGCACUGCUGAAGGUCCG	568	0	0	0	0
MI00395	miR-2255	ppc-miR-2255	AATTCATTGATTGTCTGGC	AAUUGCAUUGAUUGGUAUUGGC	23	0	0	0	0
MI03761	miR-2261	ppc-miR-2261	TTTGGAAACTAGTACGAATG	UUUGGCAACUCAUGAACGAAUG	20	0	0	0	0
MI00461	miR-2265	ppc-miR-2265	ACCAGATGGAATTGAAGGAGG	AACCAGAUGGAAACGAGGAGG	0	0	24	0	0
MI01813	miR-2278	ppy-miR-2278	GAGGGCAGTGTTCTTGGTGCGG	GAGGGCAGUGUGUGUUGUGUGG	12	0	0	0	0
MI03724	miR-2279-5p	dme-miR-2279-5p	TTTAATTCGTTGTGAAATT	UUAAAUAUCUGUGUGUGAAAUU	366	0	0	0	0
MI00377	miR-228	bma-miR-228	AATGGCACCAAATGAATTCACGG	AAUGGCACUAGAUGAAUUCACGG	1226500	345574	80639	38382	160597
MI00050	miR-2284a	bta-miR-2284a	AAAAGTTCGTAGGCGATTTTAT	AAAAGUUCGUUGGGGUUUUU	16	0	0	0	0
MI00003	miR-2284aa	bta-miR-2284aa	AAAAAAGATTTGTATGGACGTTTT	AAAAAAGUUUGUUUGGGUUUU	13	0	955	0	307
MI02444	miR-2284ab	bta-miR-2284ab	TAAAAGTGGGCTGGCGTTTTT	UAAAAGUUUGGUUGGGUUUUU	663	35	131	0	160
MI00016	miR-2284b	bta-miR-2284b	AAAAAGTTTTTGGTTTTTTT	AAAAGUUCGUUUGGUUUUUUC	52	0	0	0	0
MI00014	miR-2284c	bta-miR-2284c	AAAAAGTTCGTAGTTGGATT	AAAAAGUUCGUUUUGGUUUU	0	7126	0	0	5646
MI01626	miR-2284d	bta-miR-2284d	GAAAAAGTTCGTAGGCGATTTTATC	AAAAAGUUCGUUAGGGUUUUUC	23	0	0	0	0
MI00251	miR-2284e	bta-miR-2284e	AAGCTGTCGGATTTTTGC	AAGUUCGUUCGGAUUUUUCC	101	0	32	0	0
MI00408	miR-2284f	bta-miR-2284f	AATTTGTTCGGATTTTTT	AAAGUUCGUUCGGAUUUUUC	372	0	0	0	0
MI00984	miR-2284g	bta-miR-2284g	ATAAGTTCGTTGGATGTTTT	AAAAGUUCGUUCGGCUUUUU	65	0	0	0	0
MI01359	miR-2284h-5p	bta-miR-2284h-5p	CCAAAAGTCTTCGGGTATT	CCCAAAAGUUCGUUCGGGUUU	20	0	0	0	0
MI01632	miR-2284j	bta-miR-2284j	GAAACGTCTGGTTCAGGGTTTT	GAAAAGUUCGUUCAGGUUUU	22	0	0	0	0
MI00012	miR-2284k	bta-miR-2284k	AAAAAGGTCGGGTCGGGTTTTTT	GAAAAGUUCGGUCGGGUUUUU	0	0	0	0	24
MI00179	miR-2284l	bta-miR-2284l	AACGTCTGGTTCAGGGTTTTT	AAAAGUUGGUUCGGGUUUUU	87	3006	0	0	0
MI00608	miR-2284m	bta-miR-2284m	AGAATAAATTTGTCGGGTTTT	GAAAAGUUUGUUCGGGUUUU	1464	0	0	0	0
MI00015	miR-2284n	bta-miR-2284n	AAAAAGTTTTTGGCTATTT	AAAAAGUUUAUUCGGGUUUUU	11	0	0	0	0
MI00974	miR-2284p	bta-miR-2284p	ATAAATTTGTCGGGATTTT	UGAAAGUUUGUUCGGGAUUUU	2008	0	0	0	0
MI03123	miR-2284q	bta-miR-2284q	TGCTCAAAAATTGTTCGGA	GGCCAAAAAGUUCGUUCGGA	0	0	0	0	19
MI00021	miR-2284t-5p	bta-miR-2284t-5p	AAAAATTCGCCGGGTTTTT	GAAACAUUCACUCGGGUUUUU	23	0	0	0	0
MI00344	miR-2284u	bta-miR-2284u	AATAGGTTCGTTCGGTTTATTTCTC	AAAAGUUCGUUCGGUUUUUCU	83	0	0	0	0
MI00058	miR-2284v	bta-miR-2284v	AAAATGATCGTTTGGGGCATTT	AAAAAGUUCGUUUGGGGUUU	120	29	18	0	22
MI00022	miR-2284w	bta-miR-2284w	AAAAATTTGTTCGGTTTCT	AAGAGUUUGUUCGGGUUUCUC	13	0	0	0	0
MI00042	miR-2284y	bta-miR-2284y	AAAAGGTCGTTTCGGGTCTCTTC	AAAAGUUCGUUCGGGUUUUUC	80	0	0	0	0
MI00071	miR-2285d	bta-miR-2285d	AAACCTGGACGAAGATGTTTGGC	AAACCUGAACGAAAUUUUUGGC	23	0	0	0	0
MI00414	miR-2285p	bta-miR-2285p	ACAAAACTTGCGGACTTTTGG	AAAAACUUGAGUGAACUUUUGG	118	0	0	0	0
MI00578	miR-2285v	bta-miR-2285v	AGAACTGGCACGAACTTTT	AGAACCGGAACGAACUUUUUG	0	0	16935	0	0
MI00435	miR-2285w	bta-miR-2285w	ACAGACGTTCATCAGATTT	ACCAAAAGUUCAUUCAGAUUU	40	0	0	0	0
MI00745	miR-2285x	bta-miR-2285x	AGGAAAAATTAAATGAACGTTTGG	GAAAAAUCUGAAUGAACUUUUGG	0	0	0	11	0
MI02937	miR-2289	bta-miR-2289	TCTTGTTTGAGCTCGTCGTCTC	UCGUGUUCGAGCUCGCGUCC	43	0	0	0	0
MI01398	miR-2290	bta-miR-2290	CCTCTGGGGGTCGTTTTGCT	GCCUCUGGUGGUCGGUUUGU	15	0	0	0	0
MI01771	miR-2292	bta-miR-2292	GAGGAGATTGAGGAAGGA	GAGUCUGAGAUUGAGGAAGGCA	21	0	42	0	0
MI03098	miR-2293	bta-miR-2293	TGATTTGGATTGTTTTTTTT	UGAUUUUGUUGUUUUGUAUU	40	2744	0	0	0
MI02150	miR-2294	bta-miR-2294	GGGGCTGTAGTGGAGCATCTGCTG	GAGGCUGUAGAGGGCAUCUGCU	0	0	0	0	11
MI03688	miR-2295	bta-miR-2295	TTGGGTGGAGGAGGTTCT	UCGGGGUGGGAGGAAGGUUCU	155	0	0	0	0
MI01266	miR-2297	bta-miR-2297	CACTACTTTCATCTATTCCT	CACUCUUUUUUCUUAUUCCU	0	3089	0	0	0
MI01861	miR-2298	bta-miR-2298	GATGCTGTGGTTGTTGTGCA	GACUGAUGUUGUUGUUUGCA	38	0	64	27	0
MI01749	miR-22a	dre-miR-22a	GAGCTCCCACTGAAGAACGT	---NA---	196	0	0	0	0
MI00246	miR-22a-3p	pma-miR-22a-3p	AAGCTGCCCAATTGAATGACTAT	AAGCUGCCAGUUGAAGAGCUAU	1826	0	26	0	0
MI00719	miR-22a-5p	pma-miR-22a-5p	AGCCCTTCGCTGCGATCTGTTGAG	AGCCCUUCGCUGGCCAGCUUUAG	0	0	0	8564	0
MI00249	miR-22b	dre-miR-22b	AAGCTGCCCAATTGAATGACTGAT	---NA---	285990	30320	6559	8803	50534
MI00248	miR-22b-3p	pma-miR-22b-3p	AAGCTGCCCAATTGAATGACTGA	AAGCUGCCAGUUGAAGAGCUGA	286008	30324	6559	8804	50539
MI02061	miR-2302	bta-miR-2302	GGAGGGGTGCAGGCGCGG	GGAGCGGGUGCAGGACCCCGG	0	0	276	0	0
MI02884	miR-2303	bta-miR-2303	TCTGAATATGAGACTGATT	UCUGAAUGAUGUCGACUGAUG	37	0	0	0	0
MI02189	miR-2304	bta-miR-2304	GGTCGTAGTGGTTGTGTTG	GGUUGUGUGGUUGUGUGUGU	30	5516	3055	6748	6480
MI01975	miR-2305	bta-miR-2305	GCGGTGGTGGCGGAGGAGGAGG	CGGGGGUGGCGGGGAGGGGG	73	0	0	362	27
MI01898	miR-231	crm-miR-231	GCAATCGTCGTGACAACAGGCAGG	UAAGCUCGUGAACAACAGGCAGG	28	0	0	0	0
MI00362	miR-2313-5p	bta-miR-2313-5p	AATGACTGAGGACCAAAGGCA	AGUGCAGCUGAGGACCAAGGCA	0	0	0	0	90
MI00206	miR-2315	bta-miR-2315	AAGAATTTTTGGGACTGG	AGCAGAAUUUUUGGAUACUGG	106	61	2009	0	0
MI02226	miR-232	bma-miR-232	GTAAATGCTCAAGAGGACGAATG	UAAAUGCAUCUAAGAUGCGAAUG	17	0	0	0	0
MI01484	miR-2320-3p	ssc-miR-2320-3p	CGTGATGGTCTTCTGTTTG	CGAUGAUGGUCCCUGUGUUUG	0	0	0	0	12
MI03409	miR-2321	bta-miR-2321	TGGTCGGTTGGTATATGTTTGT	UGUCGGUUGGUUUUUGUUUG	36	14	0	0	108
MI01073	miR-2322-3p	bta-miR-2322-3p	ATGAGGATGGTTTTAGACTTTG	AUGAGGAUGGACUUAGCUUUCG	0	0	0	0	48
MI03389	miR-2324	bta-miR-2324	TGGGGTTGGGGGAGGTGGTG	UGGGGUUGGGGCAGUGUGGCUGU	22	0	0	0	0
MI00409	miR-2325a	bta-miR-2325a	AATTTGTTGGGTTTTTTT	GUUUUGUUUGGGUUUUUUUC	112	0	0	0	21
MI00517	miR-2325b	bta-miR-2325b	ACGTGTTGGGTTTTGTGT	AGGUUGUUUGGUUUUGUGUU	48	74	16	82	325
MI03440	miR-2337	bta-miR-2337	TGGTTTCTTCTTCTTTTTT	GUGGUUUCUUAUUCCUUUUU	0	0	0	0	14
MI01388	miR-2339	bta-miR-2339	CCGCTGGACCGTAGCAGGCT	UCACUGGACCUAGCAGAGCU	33	0	0	0	0
MI03569	miR-234	bma-miR-234	TTATTGCTCGAGAGAATACTA	UUAUUGCUUGAGAAUACA	3353	1542	44	24	244
MI01544	miR-2341	bta-miR-2341	CTGAGGTAAAAGAAGACTGA	CAGUAGGUAGAAAGAAGGCUGA	251	168	0	0	0
MI01530	miR-2342	bta-miR-2342	CTCTGCGGTAAGTTGGGCTCG	CUCUGCGGAAGUUGGCGCUUU	192	0	0	0	0
MI03570	miR-234-3p	asu-miR-234-3p	TTATTGCTCGAGAGAATACTAAAT	UUAUUGCUUGAGAAUACAAAU	3342	1542	0	0	0
MI00899	miR-234-5p	asu-miR-234-5p	AGGTATTCTCCGTGGTGATGACA	AGGUAUUCUCCGGUAAUGACA	869	368	14	0	43
MI02968	miR-2347	bta-miR-2347	TGAAGAGGAACAAGACGAA	UGCAGAGGAACAAGGCUGAAC	0	0	0	61	52
MI00061	miR-2352	bta-miR-2352	AAAATGTAGAACAGGAAGTTGCTG	AAACUGAAAGAACAGGAUUGCUG	52	13	0	0	0
MI02728	miR-235-3p	prd-miR-235-3p	TATTGCACTCGTTTCGGCCTG	UAUUGCACUCGUCCCGGCCUG	380027	136168	5171	6627	19935
MI02514	miR-2354	bta-miR-2354	TAATAGGTTGTGATTTTGT	UAGUAGGUUGUGUUGUUUAGU	48	0	40	0	0
MI00571	miR-235-5p	prd-miR-235-5p	AGAAAGGCGACGTTTGGAATTT	AGGAAGGGGCGUUUGGAAUGUU	0	0	22	0	0
MI01360	miR-2358	bta-miR-2358	CCAAATAATGTTCGGATCGTTGA	CCAAAUAGUUGGGAUCGUGGA	29	0	0	0	0
MI00410	miR-2359	bta-miR-2359	AATTTGTTGTTTTTTTTTT	GAUUGUGUUGUUUUCUUUUU	84	0	0	14	0
MI02238	miR-235b-3p	cbr-miR-235b-3p	GTACTGCAGCTTGTCCATGGCCT	UAUUGCACUUGACCAUGGCCU	16	0	0	0	0
MI00838	miR-235b-5p	cbr-miR-235b-5p	AGGCTCTGGATCTGATGATTATT	AGGCUCUGGUCAUGUGCAUAUAUU	32	0	0	0	0
MI01689	miR-236	ppc-miR-236	GAATACGTCGATCGTCATGACTTC	UAAUACUGUCAUGUAAUGACUUC	37	0	0	0	24
MI01203	miR-2361	bta-miR-2361	ATTTGTTGTTTTTTGTGT	GUUGUGUUGUUUUUUUUUGU	13	0	20	23	11
MI03782	miR-2364	bta-miR-2364	TTTGTGGAGGAGTGTGGGCAGA	UCUCUGUGGAUGGAUGUGGGCAG	0	0	0	0	53
MI00412	miR-2365	bta-miR-2365	AATTTTTTGCTGTTTCTATT	AGUUUUUGCUGUUUCUUAUC	12	0	0	0	0
MI03621	miR-2367-3p	bta-miR-2367-3p	TTGACAAGGACAGGTTACAGGAACG	UUGAAAGGCACUUACAGGAAG	49	0	0	0	0
MI01718	miR-2368-3p	bta-miR-2368-3p	GACTGTAGACCACATCTCC	ACUGUCAGACCACCUCUGCC	171	0	0	0	0
MI00661	miR-2368-5p	bta-miR-2368-5p	AGAGGGTGGATGTATCTG	AGAGGGUGGCCUGGUAUCUG	0	0	0	11	84
MI02619	miR-2369	bta-miR-2369	TAGGATTGGGTTTTTTTT	GUAGGUUGUGGGUUUUUGUUU	91	0	0	0	0
MI03119	miR-2370-5p	bta-miR-2370-5p	TGCGGAAAATGAAGAAGTTGGTA	UGGGAAAAUGAAAGUUGGUUAU	92	14	13	26	27
MI02508	miR-2371	bta-miR-2371	TAAGTTTATTTGTGTTTTT	UAUAGUUUUGUGUGGUUUUU	49	0	14	0	0
MI01692	miR-2372	bta-miR-2372	GAATGATTAGAGGACTTGGGTA	GAAUGAUGAAAGGAUUGGGUCA	21	36260	0	0	0
MI03696	miR-2374	bta-miR-2374	TTGGTGCTTGGGGATGAGGCGG	UUGGGGCUGGGGAGAGGCGGG	35	402	63	26	351
MI00543	miR-2377	bta-miR-2377	ACTGGCACAGAATTGGCTCT	ACUGCACAGACCUAGGCUCU	22	0	0	1424	0
MI00729	miR-2378	bta-miR-2378	AGCGGGTGTCTAGAGCAAGGG	UGUGGGUUGUCUGAGCAAGGG	2506	5075	2693	1807	4264
MI00722	miR-2379	bta-miR-2379	AGCGACTGCTGGAAAGCATTTTT	AGGCUGCUGGAGAAGAUAUUUU	111	11	0	0	0
MI01202	miR-238	crm-miR-238	ATTTGTTGTCGATGCCATTC	UUUGUACUCCGAUGCCAUUC	30	0	0	0	0
MI00150	miR-2384	bta-miR-2384	AACAAGTACTGTGAAGGATGGTGG	AACUGUACUGGAAGGAUGGAUGG	77	3560	0	0	0
MI01577	miR-2385-5p	bta-miR-2385-5p	CTGGGCAAGTAGAGGTACATT	CUGGGGCAAGUGGAGUACGUU	0	0	14	0	0
MI03801	miR-2386	bta-miR-2386	TTTTGGTTCGTCGTTTCC	UGUUUGGUUUUUCGUUUUCC	33	0	0	0	0
MI01854	miR-2388-3p	bta-miR-2388-3p	GATGAGGAAGCTGTAATGA	GCUCGAGGAAGCUGGAGAUGA	48	30	18	0	0
MI03647	miR-239	ppc-miR-239	TTGGAACAGGCTGAAGGAATT	UUUGUACUAGGCUAAGGAAUU	0	14	0	0	0
MI01819	miR-2392	hsa-miR-2392	GAGGGTGGGGGTGGAGGT	UAGGAUGGGGGUGAGAGGUG	86	94	0	0	229
MI02740	miR-2393	bta-miR-2393	TATTTTTTGTTTGTCTGTTT	UAGAUUUUUUGUUUUCUUUU	58	11	0	0	0
MI01081	miR-2398	bta-miR-2398	ATGCAAGTGGACGTCGTGGCAACT	AUCUAGGGACGCGUCGGCAACU	5019	0	0	0	0
MI03777	miR-239b	crm-miR-239b	TTTGTACTAGCCAAAATCTCTGCA	UUUGUACUGCACAAAAGCUCUG	0	0	0	2113	0
MI03778	miR-239b-5p	cel-miR-239b-5p	TTTGTACTAGCCAAAATGTCTG	UUUGUACUACACAAAAGUACUG	526771	2114	1566	0	4688
MI01469	miR-23b-5p	gga-miR-23b-5p	CGGGTTCCGGGATGATATTT	GGGUUCCUGGCAUGAUGAUUU	14	0	0	0	0
MI02689	miR-2-3p	prd-miR-2-3p	TATCACAGTTCGATATGGCCTCT	UAUCACAGCGCUCGAUAUGGCCCU	294855	9103	2161	1972	6563
MI02559	miR-240	cbr-miR-240	TACTACCCCAAATTTCCGCT	UACUGGCCUCCAAAUUUUCGCU	13	0	0	0	0
MI00675	miR-2401	bta-miR-2401	AGAGTTTGACTAGGGCGG	AGAGCUUGUGUCUAGGGCUG	0	122762	0	0	0
MI02801	miR-2403	bta-miR-2403	TCCGGAAGCTGCTGGCGTT	CUCGGGAAGCUAGCUGGCCUU	107	24	0	0	0
MI01272	miR-240-3p	prd-miR-240-3p	CACTGGCCTTTCAAACCTCTCGGGGA	UACUGGCCUUUCAAACUCUUGGG	0	0	0	0	1275
MI00148	miR-2406	bta-miR-2406	AACAAGAAGAAGCTGGATT	AAGGGAAGAAGGAAGCUGGAUU	26	55	0	0	35
MI00794	miR-241	crm-miR-241	AGGAGGTAGTGACGAGAAAT	AGAGGUAGGUGCGAGAAAUG	19	11	0	0	13
MI03263	miR-2411-5p	bta-miR-2411-5p	TGGAGTGCTTCAGCTGCGCCTA	UGGAGUGACUGUCAGAUGCAGCCA	0	1634	0	0	0
MI03373	miR-2412	bta-miR-2412	TGGGGCTGTGGGGGAGGGGG	UUGGGGCUGGGUGGGGAGAGGG	69	0	68	0	0
MI02217	miR-2414	bta-miR-2414	GGTGTAGTGGGATGGTGTT	UGUGUUAGUGCGGAUGGUGUUA	0	0	12	0	0
MI01374	miR-2415-3p	bta-miR-2415-3p	CCAGTTGCATCTGCTTGACCGACGC	CCAGGCCUGCUGGACCGACGC	210853	50658	0	0	0
MI01821	miR-241-5p	cel-miR-241-5p	GAGGTAGTGACGAGAAATAA	UGAGGUAGGUGCGAGAAAUGA	292	733	65	654	670
MI01864	miR-2417	bta-miR-2417	GATGGAGGAGGAAAATTT	AGAUGGAGGCACUGAAAAUUU	17	0	60	0	0
MI00316	miR-2420	bta-miR-2420	AAGGTTGTTGTATATTTTTT	AGGUUGUGUGUUUAUUCUUU	15	0	0	0	0
MI02738	miR-2421	bta-miR-2421	TATTTTTATTTTCGTTTT	UAUUUUUUUGUUUCGUGUUU	271	0	0	0	24
MI03715	miR-2423	bta-miR-2423	TTGTGTGGTTGTGGATTTT	UUGUGUGGUUGUUGUUUUCCU	211	0	0	0	61
MI03638	miR-242-5p	prd-miR-242-5p	TTGCGTAGGCATTTTGTCAGCGAC	UUGCGUAGGCACUUUGUCACCG	2831	0	0	0	0
MI00082	miR-2426	bta-miR-2426	AAAGAAATGGCTGGGGAAG	AAGGAAGUGGCUUGGGGAAAG	0	0	27	23	0
MI00901	miR-2427	bta-miR-2427	AGGTCATTAAAGAGGGCA	AGGUCAUUUCAAAGAGGGCUG	25	0	0	0	0
MI03432	miR-2428	bta-miR-2428	TGGTGGTGGCGGAGGAGGT	UGGCUGGAGUGCGGCGGAGGU	213	0	0	23	452
MI01110	miR-2433	bta-miR-2433	ATGGATGGCGCTGGAGCACGGATG	UGGGGGCGCUGCAGACACGGAUG	0	0	0	6133	0
MI01472	miR-243-3p	cel-miR-243-3p	CGGTCGGGATCGGGCGGGATTATC	CGGUACGAUCGCGGCGGGAUAUC	0	14	0	0	0
MI03808	miR-2434	bta-miR-2434	TTTTTGGGGTTTTTTGGAT	UUGUUGGGGUUUUUUUGUAU	33	17	0	0	28
MI00070	miR-2435	bta-miR-2435	AAACATCAAATGATCTTTGGC	AAACUCGAAUGAACUCUUUGGC	19	0	0	0	0
MI01057	miR-243-5p	cel-miR-243-5p	ATCTCGTGCCTGATCGTAC	UAUCUCGGUGCGAUCGUAC	0	0	29703	30722	62161
MI02539	miR-2439-3p	bta-miR-2439-3p	TACAGAGGACAGAGGCAGA	UAUCAGAAGACAGGUAGGCAGA	19	0	0	0	0
MI03116	miR-2440	bta-miR-2440	TGCCAGTGATGAACCTGAA	UGCAGUGAUGAGACCCUGGA	272	76	80	91	124
MI00439	miR-2441	bta-miR-2441	ACAGGACTAGGAAGTGGA	ACAGGACAGGACAGUGGGAG	83	0	19	0	0
MI01207	miR-2444	bta-miR-2444	ATTTTTGTTGATTTTTTGGTTT	UUUGUGUUGUUUUUUGUUUU	31	11	0	0	0
MI02374	miR-2448-3p	bta-miR-2448-3p	GTGGTTAGGATCCGTGGT	GUGGUUGAUUGGAUCCGUGGGU	126	1078	428	246	234
MI01576	miR-2448-5p	bta-miR-2448-5p	CTGGGATGAACCAAACGCGG	CUGCGGAUACAACCAAACACGG	0	69626	0	0	56774
MI03345	miR-2450a	bta-miR-2450a	TGGGCAGTGAGTGATATG	UGGGCAGUAGAGGUGCAUGUG	0	0	11	0	14
MI00106	miR-2462	bta-miR-2462	AAAGGATTGGCTGAGGAG	AAAGGAUUGGCUGAAUUGUAG	0	48	0	0	0
MI03704	miR-2475	bta-miR-2475	TTGTAGTGTGTCGAAACTGGACGG	UGAAGUGUGUGAAACUGCAGCGG	90	0	0	0	0
MI01021	miR-2479	bta-miR-2479	ATATGTATTTTTTCTTTT	AGUUUGUAUUGUUUCUUUUG	20	29	0	0	0
MI02389	miR-2482	bta-miR-2482	GTGTTTTTTTGTCGTTTGA	GUAGUUUUCUUUGUCGUUUU	55	0	0	0	0
MI03740	miR-2485	bta-miR-2485	TTTCTGAAGAATATGAGGTAGT	UUUCUAGAAUCUGCAGGUAGU	12	0	0	0	0
MI02028	miR-2486-5p	bta-miR-2486-5p	GGAGAAGACGGGGGTGGTGGTGGG	GGAGAAGCACGGUGUAGGGUGGG	0	13	0	0	0
MI03575	miR-249	cbr-miR-249	TTCAAGGATTTTTGGTGTTGCAT	UCACAGGAUUUUUGAGUGUUGC	11	0	0	0	0
MI03589	miR-2490-3p	dme-miR-2490-3p	TTCCTTACTTAATCGTTAA	UGCUCUUACUUUAUCGCUUAA	0	454	0	0	0
MI01228	miR-2491-3p	dme-miR-2491-3p	CAACAAGAACAGCAGGCACA	CAACAACAGCAGCAGCAA	19	815	0	0	11
MI03676	miR-2492-5p	dme-miR-2492-5p	TTGGGACTGTTTATAAGGCT	UUGGGAUCUCUUUAUAAAGCGU	12	0	0	0	0
MI01660	miR-2497-5p	dme-miR-2497-5p	GAAGAATCTGCAAAAGAAGTTGTT	GUAAGCAUUGCAAAAUGUAGUUGUU	0	0	0	0	18
MI02809	miR-250	cbr-miR-250	TCCTGATCAACTGTTGGCCCGG	UCACAGUCAACUGUUGGCACGG	139	0	0	0	0
MI02234	miR-2501-5p	dme-miR-2501-5p	GTAAGTTGTGTAGTGGCTGGCTA	GUAAGUUUGGAGUGCCUGGGCUA	18	0	0	0	0
MI02076	miR-2503	dps-miR-2503	GGATGTCGGCAAATTATAT	AGGAUGCCGAGCAUAUUAUAU	0	47408	0	0	0
MI01714	miR-250-5p	asu-miR-250-5p	GACTGATTGCACTGTTGATCCG	ACUGGCAGUUGACUGUUGAUCCG	29	0	0	0	0
MI02451	miR-2513a	dps-miR-2513a	TAAAGCAACTTTAGAACGTCATTGT	UAAAGCAACUUCAGACCAUAGU	86	0	0	0	0
MI02710	miR-2513b	dps-miR-2513b	TATGGATGTAGAAGTTGCTTCTCCA	UAUGGUCUGAAGUUGCUUUACA	16	0	0	0	0
MI01696	miR-2519	dps-miR-2519	GAATGTGGAATTGAAGACTTGTT	GUAUGUGGAAUUGAAGUUGAUAU	17	0	0	0	0
MI01496	miR-252	ppc-miR-252	CTAAGTAGTAGTGCCGCATTT	CUAAGUAGUAGUGCCGCAGGU	43217	18437	1802	388	459
MI00098	miR-2522b-3p	dps-miR-2522b-3p	AAAGCAGAATTCTTCGTCG	AGAGCAGAGCAUUCUUCGUCA	34	0	0	0	0
MI00322	miR-2523	dps-miR-2523	AAGTGAACAACAGATGATCGAAGGA	AAGUAACUACAUAUGAUCGAGA	0	0	0	0	3309
MI01336	miR-252-3p	prd-miR-252-3p	CATAGAATCATTGCTGCGGTTAAAA	CCUGAUCAUUGCUGCUUAAAA	0	12401	0	0	0
MI02505	miR-252-5p	cel-miR-252-5p	TAAGTAGTAGTGCCGCATTTAA	AUAAGUAGUAGUGCCGCAGGUAA	43224	18438	0	0	0
MI02207	miR-2527	dps-miR-2527	GGTGGATGGAGGTGTAGAGA	UGAUGGAUGUAGGUGUAGAGA	0	0	0	36	0
MI01497	miR-252b	cte-miR-252b	CTAAGTAGTAGTGCCGCATTTA	CUAAGUAGUAGUGCCGCAGGUA	0	18437	1805	388	459
MI01498	miR-252b	sko-miR-252b	CTAAGTAGTAGTGCCGCATTTAA	CUAAGUAGUAGUGCCGCAGGUAA	43217	0	0	0	0
MI03552	miR-253	crm-miR-253	TTAGTAGGGTTGTCGGATAGT	UUAGUAGGCGUUGUGGGAAG	0	255	43	0	0
MI03702	miR-253-3p	cel-miR-253-3p	TTGTAGAGCTTGTGGAAGGG	UUAGUAGGCGUUGUGGGAAGGG	29	0	0	0	0
MI02640	miR-2538-5p	dps-miR-2538-5p	TAGGTAGAAGAACTAAAACT	UAGGUGGAAGAACUAAAAUAUU	514	47	0	0	0
MI00380	miR-2539-5p	dps-miR-2539-5p	AATGGTTCATGTTGTCTGGATTAG	AAUGGUCAUGUUUCUGUAUUG	14	0	0	0	0
MI02313	miR-254	cbn-miR-254	GTGCTAAATCTGTCGCTTATGTAG	UGCAAAUCUGUCGCAUCUGUAGG	0	11	0	0	0
MI03442	miR-2540-3p	dps-miR-2540-3p	TGTAAAAGCCGGTCATCTGATAGA	UGUUAUACCGGUCAUCUGAAGA	44	0	0	0	60
MI03412	miR-2548-5p	dps-miR-2548-5p	TGGTGGAAAATGTTGCAA	UGGUGGAUUAACUGUUGCCA	0	0	39	0	0
MI01642	miR-2550-5p	dps-miR-2550-5p	GAAAGGGAAGTGGGTGGTTTT	GUAAGGGAAGAGGGUGGUAUUU	78	2325	0	0	0
MI03537	miR-2551-3p	dps-miR-2551-3p	TTACTTGATCTTGATTTTCA	UAAAGCUUGAUUUGAUUUUCA	439	1151	0	642	422
MI00075	miR-255-3p	cel-miR-255-3p	AAACTGCAGAGGAATTTTTACAGA	AAACUGAAGAGAUUUUUUACAG	20	0	0	0	0
MI00975	miR-255-5p	prd-miR-255-5p	ATAAGAAATCGTCGTTTTT	GUAAGAAAUCAGUUCGGUUUU	51	0	0	0	0
MI00287	miR-25-5p	hsa-miR-25-5p	AAGGCGAAGCACTTGGGCAAATG	AGGCGGAGACUUGGGCAAUUG	17	0	0	0	0
MI03147	miR-256	cel-miR-256	TGGAACTGAATGAAGACTTA	UGGAAUGCAUAGAAGACUGUA	135	12	43	27	0
MI03499	miR-2560-3p	dps-miR-2560-3p	TGTTCAAGTAGTGACTGGGCTTA	UGUCAAGUAAUGAUGGGCGUAUA	0	0	0	0	15
MI00177	miR-2561-3p	dps-miR-2561-3p	AACGGCAGAGCGAACAGAAACGGAC	AACAGCAGACGGCAGAAACGGC	152	0	0	0	0
MI03813	miR-2561-5p	dps-miR-2561-5p	TTTTTTTCCTTTTGGAGTTTTT	UGUUUUUUCCUUCUGUGAGUUUU	16	0	0	0	0
MI02567	miR-2565-3p	dps-miR-2565-3p	TACTTGATCTTGATTTTCAG	UUCCUGUAUCUGAUUUUCAG	0	0	0	0	45
MI03728	miR-2566a-1-5p	dps-miR-2566a-1-5p	TTTAGAACCAAAAGAATGTCGT	UUUAGAAACACAAAGCAUGUGU	0	0	0	0	1361
MI03751	miR-2567c-3p	dps-miR-2567c-3p	TTTGACATTTCCGAATCTGGCAT	UAUUGCAUUUCCAAUCUGGCAA	11	0	0	0	0
MI00176	miR-2568a-3p	dps-miR-2568a-3p	AACGGATGAGGATGTTGTT	ACGGCACGAGGAUGUUGCUU	0	0	0	0	32
MI01185	miR-2569-5p	dps-miR-2569-5p	ATTGTGCTGGGTCGTCTGT	AUCGUUGCUCGGGUCGUUGU	1077	2586	1923	1801	5132
MI03714	miR-2570-3p	dps-miR-2570-3p	TTGTGTGAAACTGGTGGACTTTGCA	UUUUGUGAAACUCGUGGCUGCA	116343	5189	63779	32626	73086
MI03043	miR-2571-5p	dps-miR-2571-5p	TGAGGATGATGATGAGCAAATT	GUGAGUGGUGAUGAUGAUCAAUAUU	13	0	0	0	19
MI02242	miR-2578	dsi-miR-2578	GTAGAGACTTTGGAACATTGTAGAA	GUAAGACAUUAACAUUGUUGAA	26	0	0	0	0
MI01638	miR-2579	dsi-miR-2579	GAAAGATGACCCTGTTGAGC	GUAAGUGACCCAGUUGAGCG	0	0	12	135088	207517
MI02094	miR-25b-5p	pma-miR-25b-5p	GGCGGAAAGACTGGAGGAGGCTC	GGCGGAGACUGGAGCAAGUGCUC	63	0	0	0	0
MI01256	miR-2-5p	cel-miR-2-5p	CACAAGCGGTGGATGATGTGG	CAUCAAAGCGGUGGUUGAUGUG	0	0	13	0	0
MI02305	miR-260	cel-miR-260	GTGATGTGCGATCTTGTAA	---NA---	0	0	0	32	0
MI01428	miR-26-1-3p	aca-miR-26-1-3p	CGCTGTTCTTGAATACTTGGCT	CCUGUUCUUGAUUACUUGGCCU	50	0	0	11	0
MI03669	miR-263b	dpu-miR-263b	TTGGCACTGGAAAATTGGCA	CUUGGCACUGGAAGAAUUCACA	0	35	0	0	0
MI02410	miR-264	cel-miR-264	GTTGGGTGGTGTTGTTTG	GGCGGGUGGUUGUUGUUAUG	80	23	68	12	0
MI01680	miR-265	hco-miR-265	GAAGGAGGAGGGAATAATT	UGAGGGAGGAAGGGAAUAAU	0	113	0	39	168
MI03331	miR-265	cel-miR-265	TGGGAGGAAGGGTTGTAG	UGAGGGAGGAAGGGUGGUAU	0	0	16	0	0
MI00815	miR-266	cel-miR-266	AGGCAAGACTTGGACCGC	AGGCAAGACUUUGGCAAAGC	0	19	0	0	0
MI02804	miR-267	cel-miR-267	TCCGTGAAGAGTCTGGCA	CCCGUGAAGUGUCUGCUGCA	1195	6672	1356	2114	2365
MI02952	miR-268	bma-miR-268	TGAAATGATTAGAGGAGGTTT	UGAAAUGAUUAGAAGCAGUGUGUU	13	0	0	0	0
MI02084	miR-269	cel-miR-269	GGCAGACTATACAAAACT	GGCAAGACUCUGGCAAAACU	37	0	0	0	0
MI01773	miR-2695	cte-miR-2695	GAGGAGCATGAGGGAACAGCAGAT	GAGGACUUGAGGGAACAGUUAGU	0	0	0	0	1187
MI03392	miR-2696	cte-miR-2696	TGGGTCTTGTAATTGGAATG	UGGGUUUGUAAUGUGGUCAUG	0	20	0	0	0
MI03802	miR-2699-3p	cte-miR-2699-3p	TTTTGTATTCGGCCTAAA	GUUUGUGAUAUUCGGCCUAAGA	24	0	0	0	0
MI01790	miR-270	cel-miR-270	GAGGATGTAGTAGTGGAG	GGCAUGAUGUAGCAGUGGAG	595	0	0	283	15
MI02394	miR-2702-3p	cte-miR-2702-3p	GTTCAAGTAGTAGAAATTC	GUUCAGGUAAUAGAAAUGUAC	70	0	0	0	0
MI00592	miR-2706	cte-miR-2706	AGAAGATATGAATTCGCTGCAACT	GAAGAUAUGACCUUCCUGCACU	26	0	0	0	0
MI03446	miR-2709	cte-miR-2709	TGTACTTGAATTGAGCTGTAATGT	UGUUUGAAUUAGCUGUGAUGUG	32	0	0	0	0
MI01708	miR-2712	cte-miR-2712	GACGTTGAAGACCGTCAGCTGGC	GACGUUGGACCGGCAGCCGGC	0	0	0	0	11
MI00724	miR-2714	cte-miR-2714	AGCGGACGTTGCAGCAGCTGC	UGCGAGCCGUUGCAGCAGUGC	11	0	0	0	0
MI03735	miR-2715	cte-miR-2715	TTTCCTTTGTCCTTTTGCATCCG	UUUCCUCUUCGUCUUUUGCCUCUG	0	0	0	178	647
MI03453	miR-272	cel-miR-272	TGTAGGCAAGGGAAGTTCTG	UGUAGGCAUGGGUGUUUG	0	0	0	1111	0
MI02765	miR-2723	bmo-miR-2723	TCAGCAGTGGACGTTTTG	CCAGCAGUGGACGUCUGUG	87	0	0	0	26
MI01209	miR-2729	bmo-miR-2729	ATTTTTTGACGTCGGTCA	AUUUUAUGAGGUCGGUCCAU	704	0	0	152	13
MI02433	miR-2734	bmo-miR-2734	GTTTGTAGTGCTGGTAGTCGT	UUUGUCGUGUCUGGUAGUCGC	0	0	0	0	29
MI03791	miR-2737	bmo-miR-2737	TTTTATCTTCAGATTTGTC	UUUUAUACUGUCCAGAUUUGU	0	11	0	0	0
MI00685	miR-2739	bmo-miR-2739	AGATGGATATTCTGGTGTTGAGG	GAGAUGUGGAUAUUAUGGUGUGGAGG	15	0	0	0	0
MI02459	miR-2745	bmo-miR-2745	TAAAGGTTGGGTCATTCGGGC	UAAAUUCGGUCUUUCGGGC	235572	183288	187985	0	277700
MI02695	miR-274-5p	dme-miR-274-5p	TATCGTGACGGACATAACGGGATA	UUUGUGACCGACACUAACGGGUA	0	0	0	0	18
MI02275	miR-2751	bmo-miR-2751	GTCTGCCGTGGACGTTTG	GUCUGGGCCGUGGAGCGUUU	27	0	51	0	0
MI01513	miR-2752	bmo-miR-2752	CTCAACACGGACCAAGGA	CUCAACACGAUGGCCACGGA	62	0	0	0	0
MI02755	miR-2753	bmo-miR-2753	TCAATGGACAGAAGCTGGG	UCAAAUGGAAGAAGCUGGUA	66	25	0	0	0
MI02908	miR-2754	bmo-miR-2754	TCTGGCAATGACGTGTAATAG	UCUGGUAUUGACUGUAAUAG	29	0	0	0	7926
MI02068	miR-2762	bmo-miR-2762	GGAGTCGGAAATGTTCGGTA	GUACGUCGGGAAAUGUACGGUA	40	0	0	0	0
MI02721	miR-2763	hme-miR-2763	TATTATCGTCATCATTACTTTGA	UAUUAUGCUCAUUACUUUGGAG	61	0	0	0	0
MI02606	miR-276-3p	aae-miR-276-3p	TAGGAACTCAACCGGCGC	UAGGAACUUCAUACCGUGCUC	106	0	0	0	0
MI03590	miR-2764	bmo-miR-2764	TTCGAGAATTGTAGTTATTAGGC	UUCGUAGAUAUUGUAGUUACUGG	476	0	0	0	0
MI01931	miR-2766-3p	bmo-miR-2766-3p	GCAGTCTTGTCCGAGTGGT	UCAGUCUUGUCGAAUGGUG	185	0	0	5196	0
MI00423	miR-2767	hme-miR-2767	ACAAGTGAATCTCGGAGGCTTG	AAAGUAAAUCUCGUGCGGCUUG	0	17	0	0	0
MI01013	miR-2769	bmo-miR-2769	ATATATTATATATTTTCGTA	AUAUAUUAUCAGAUUUUCGGUC	20	0	0	0	11
MI00257	miR-276c	dps-miR-276c	AAGGAACTTGGAACAACGCGTGGC	AAGGAACUUGAGAACAAGGUUGA	50	0	31	0	0
MI00127	miR-277	hco-miR-277	AAATGCACCTATCTGGTATGAAT	AAAAUGCACCUACCUGGUAUGCA	0	318	0	0	0
MI02576	miR-2770-5p	bmo-miR-2770-5p	TAGAAGTTTCGTCGGAGGCATAA	UAGAUAGAAUUCGUCGGUGGAUAA	726	0	0	0	0
MI03515	miR-2772b	bmo-miR-2772b	TGTTTGAGTCGGATTTGTA	UGUUUGAGUUCUGGAUCUGGA	14	8636	9032	0	5160
MI02464	miR-277-3p	prd-miR-277-3p	TAAATGCACCTATCTGGTATGA	UAAAUGCACCUAUCUGGUAUGC	660	317	16	49	385
MI00851	miR-2777-5p	bmo-miR-2777-5p	AGGGAACTTGAGCTGGGTTT	AGGGACCUUGCCUGGGUUAU	0	4579	0	0	6004
MI02441	miR-2778a-2-5p	bmo-miR-2778a-2-5p	GTTTTTTTTATATCGCGGG	GUUUUUUUGUAUAUCCUGC	82	0	0	0	0
MI01245	miR-2778a-3p	bmo-miR-2778a-3p	CAAGTACTGGAAAAAAACGCAATT	CAGAGUACGCAAAAAAACAAUU	14	0	0	0	0
MI01885	miR-2778a-5p	bmo-miR-2778a-5p	GATTTTTTTGAATATCCTCGGA	GUUUUUUUGCAUAUCCUGCA	11	0	0	0	0
MI01321	miR-2778d-3p	bmo-miR-2778d-3p	CAGGTACCAAAAAACCAT	CAGAGUACGCAAAAAACAAUU	22	0	0	0	0
MI02543	miR-277a-3p	sme-miR-277a-3p	TACATGGATATCGGATATGC	UAAAUGCACUAUCGGAUAUGAC	25	0	0	0	14
MI00505	miR-277a-5p	sme-miR-277a-5p	ACGTATTGTTGGGCATCATT	ACGUAUUCGUUGGAGCAUUUU	0	0	0	0	62
MI02467	miR-277b	cte-miR-277b	TAAATGCATAAGTCTCTGGCATAT	UAAAUGCAUAUUCUGGCACUAA	47	0	0	0	0
MI03618	miR-277b-5p	sme-miR-277b-5p	TTGAAGTCGGAAATGCATCTTC	UUGAUCAGAAAUGCAGCUUC	78	0	0	0	0
MI02465	miR-277c-3p	sme-miR-277c-3p	TAAATGCACCTATCTGGTATGAAT	UAAAUGCAUUAUCUGGUAUGAU	656	316	0	0	0
MI03698	miR-277d-5p	sme-miR-277d-5p	TTGGTTGTTTTGCATTTT	GUUGGUUAGUUGUGCAUUUUC	93	0	27	0	0
MI00906	miR-278	dpu-miR-278	AGGTGGACTTTGTCCGTGT	UCGGUGGGACUUUCGUCCGUGU	2666	0	0	0	0
MI00310	miR-2780b	bmo-miR-2780b	AAGGTGAAATGAAGACTGGTAA	AAGGGUGUUAAAUGAAGACUUAA	39	0	0	0	0
MI02334	miR-2783	bmo-miR-2783	GTGGAGGGTGTGGGTGTGGG	CGGGCGAGGGUGUGGGUGUGGCG	37	0	0	0	0
MI02823	miR-278-5p	sme-miR-278-5p	TCGATTGTAGTTTTCACACAGAT	UUCGAAUGCUAUUUUCACCAGAU	11	0	0	0	0
MI03448	miR-2787-3p	bmo-miR-2787-3p	TGTAGAAATTCACGATGTGTAG	UGAGAAAGUUCCACGAUGUGCAUG	28	0	0	0	0
MI02565	miR-2787-5p	bmo-miR-2787-5p	TACTTGATCTTGATTGCCTAAA	UAUCUUGAAUUUGAUUAGCACUAAA	26	0	123	0	0
MI00366	miR-2788	ame-miR-2788	AATGCCCCTCTGAAATCTCAAA	CAAUGCCCUUCGAAAUCCCAAA	0	0	0	0	4479
MI03063	miR-2788-5p	tca-miR-2788-5p	TGAGGTTGTCTTGGGCATTT	UGGGGUUUCUUAGCGGCAUUU	0	0	105	0	0
MI02995	miR-279	cte-miR-279	TGACTAGATCCACACTCATCT	UGACUAGAUCCACACUCAUCC	148975	5948	1027	1598	4255
MI02998	miR-279-3p	dme-miR-279-3p	TGACTAGATCCACACTCATCTTT	UGACUAGAUCCACACUCAUUAA	98	5939	1027	1596	0
MI01128	miR-279-5p	cqu-miR-279-5p	ATGGGTGTAGAGTCTAGTGGGTGTC	GAUGGGUGUGAAUCUAGUGGUUC	21	0	0	0	0
MI02699	miR-2797a	mse-miR-2797a	TATGAGTAGATTCTATTTCGGCA	UUAAGUAGAUUCUAUUUGGCUA	26	0	0	0	0
MI02232	miR-2797b	mse-miR-2797b	GTAAGTAGAACATTACTAGGCTT	UAAGUAGAUACUUCUAGGCUUU	13	0	0	0	0
MI00982	miR-2797c	bmo-miR-2797c	ATAAGTCGGTTTTACATTT	AUAAGUAGGUUUUAUUCAGUUU	26	0	0	0	0
MI02993	miR-279a	bmo-miR-279a	TGACTAGATCCACACTCA	UGACUAGAUCCACACUCAU	0	5947	1027	1598	4255
MI02997	miR-279d-3p	tca-miR-279d-3p	TGACTAGATCCACACTCATCTTAG	UGACUAGAUCCAUACUCGUCUAUAG	0	5939	0	0	0
MI00768	miR-27a-5p	mdo-miR-27a-5p	AGGACTCTAGTCTGACTTTGTGAAGA	AGGACUUAGCUGCCUUGUGAACA	105079	0	0	0	0
MI00252	miR-27b-5p	mmu-miR-27b-5p	AAGCTTTGATGATTGGTGAACT	AGAGCUUAGCUGAUUGGUGAAC	17	11	0	0	0
MI00668	miR-27b-5p	ola-miR-27b-5p	AGAGGTGTAGCATAATTGGGAGTC	AGAGCUUAGCUAAUUGGUGAGC	0	0	0	64107	86326
MI02397	miR-2801	bmo-miR-2801	GTTGAACTTGGACTTTGTAGAAGA	GUGGAAUCUUGUGACUUUGUAAAG	35	0	0	0	0
MI02553	miR-2807c-5p	bmo-miR-2807c-5p	TACGACGATGCTACAAATGATGAAAA	UACGACGAUGCGACAAAUAUGACA	0	0	0	0	128
MI03426	miR-2808c	bmo-miR-2808c	TGGTGGTAGTAGCAAACA	UGGUGGUAGAUUCAGCGAAACA	152	0	24758	0	0
MI03737	miR-2813	bmo-miR-2813	TTTCTAGTTTACAGCCGTTGGAT	UUCUAGAUUAAGCCGUUGGAA	44	0	0	0	19
MI02599	miR-2814	bmo-miR-2814	TAGCGGAAATTTGGGGTAGTAGGT	UACAAAUUCUGUGGUAGUAGGU	91	0	0	0	0
MI03450	miR-281-5p	cin-miR-281-5p	TGTAGAGTAATTTATGGTT	CGGAGAGUAAUUUCAUGUU	17	0	0	0	0
MI01524	miR-2816	bmo-miR-2816	CTCGAGGAGGTAGTGACG	CUCGAGUGAGGUAGAGUCGU	45	27	18	19	22
MI00196	miR-2817	bmo-miR-2817	AAGAAGACTGCTAGCGAG	AACAAGACUGCGUAGACCGAG	6472	0	0	333	0
MI01446	miR-2820	bmo-miR-2820	CGGCAAGATGGACGTGGAA	CAGCAAGAUGGAACGUGAAUA	80	0	0	0	0
MI02230	miR-2821	bmo-miR-2821	GTAACGTAGGCGAATCCGGTGA	GUCACGUAGGGCACCGGUGA	51	0	0	0	0
MI01243	miR-2825	bmo-miR-2825	CAAGGATACGAAGACTAT	CAGGAUCACGAAGAAGCUAU	24	11	0	0	0
MI00084	miR-283	ame-miR-283	AAAGAAGCTGGTTATTCT	AAAUAUCAGCUGGUAAUUCU	0	69	0	0	0
MI02515	miR-283	aae-miR-283	TAATATACACGGCAATTCTGGGC	CAAUAUCAGCUGGUAAUUCUGGGC	138	0	0	0	54
MI03679	miR-2832	bmo-miR-2832	TTGGGATACGTCGTTTTGGTGCC	UUGGAUAGUGCGUUUUGGAUGUC	0	0	0	11	0
MI01019	miR-2833b	bmo-miR-2833b	ATATGATTGGAATGGACTTTT	AGAGAUUGGAAAUGUACUUUU	148	0	0	0	0
MI02516	miR-2834	bmo-miR-2834	TAATATCTGGAGTAGACGGAAC	UAAUAUCGGGACUAGACGAC	42	0	0	0	0
MI00552	miR-2839-3p	bmo-miR-2839-3p	ACTTCGCACTGTTTGACGGT	CGCUGGCGCACUGUUUGACGGU	55	0	0	0	0
MI03292	miR-2840	bmo-miR-2840	TGGATTTGGAAGAAGAGGAGG	UAGGAACUGGAAGAAGAGGAGG	0	13	0	0	0
MI02866	miR-2843-5p	bmo-miR-2843-5p	TCTAATAAATTAGAGTCGGACACA	UCUAAGGAAAUUAGGUCGGAUACA	51	0	0	0	0
MI01918	miR-2852	bmo-miR-2852	GCAGATTTGCGGATTTTTGTG	CAGAUUUCGGAUUUUUUGUA	17	0	0	0	0
MI00499	miR-2855	bmo-miR-2855	ACGGGTGGACTTTGCTCGTGGCA	CGGGUAACUUUGCAUCGCUGGCA	36	0	230442	0	11
MI02139	miR-2861	mmu-miR-2861	GGGGATCTGGAGGCGGCGG	GGGGCCUGGCGGCGGGCGG	137	0	0	0	0
MI02991	miR-286-3p	dme-miR-286-3p	TGACTAGACAAACAACTCGTGT	UGACUAGACCGAACACUCGUGCU	137573	0	0	0	0
MI02384	miR-287-3p	dme-miR-287-3p	GTGTTGATAATCGTCTGAC	UGUGUUGAAAAUCGUUUGCAC	64	0	0	0	0
MI02058	miR-2881	bta-miR-2881	GGAGGCGGAGGGGGCGGT	GGGGCGGGGGGGCGGGUG	522	22	0	0	96
MI02337	miR-2888	bta-miR-2888	GTGGAGGTGGGGGAGGTGG	GGUGGGGUGGGGGGGUUGG	1034	13	0	0	0
MI02336	miR-2893	bta-miR-2893	GTGGAGGTGGAATGCGCGGTGG	GUGGAGGAGAAUGCCCGGGG	0	0	51	0	0
MI03417	miR-2898	bta-miR-2898	TGGTGGAGGATGCGGTGGA	UGGUGGAGAUGCCGGGGA	944	0	0	0	0
MI01285	miR-29-3p	cin-miR-29-3p	CAGCCACAATTAAAAATGGT	UAGCACCAUUAGAAAAUGGU	11	0	0	0	0
MI01023	miR-2942	aae-miR-2942	ATATTCGAGGACTTCCGGTTAATG	UAUUCGAGACUUCACGAGUUAAU	17	0	0	0	0
MI00850	miR-2944a-5p	aae-miR-2944a-5p	AGGGAACTTCTGCTGATCGTGA	GAAGGAACUUCUGCUGUGAUCUGA	12	0	0	0	0
MI01034	miR-2944c-3p	tca-miR-2944c-3p	ATCACGAGCCAGTCGTTCC	UAUCACAGCCAGUAGUUACC	26	0	0	0	0
MI01635	miR-2944c-5p	tca-miR-2944c-5p	GAAAGAACTTCTGGGTGGTAT	GAAGGAACUUCUGGUGUGAUAUG	0	0	0	0	441
MI02593	miR-2955-3p	tgu-miR-2955-3p	TAGCACTCTGGACTTTGAATC	UAAGCUUCUGGACUUUGCAUC	0	97	31	29	22
MI02808	miR-2959	tgu-miR-2959	TCCTGAGGAGTTGAAGGTT	UUCCUGGAGUGAGCUGAAGGUU	0	43	0	0	0
MI01822	miR-296	cgr-miR-296	GAGGTGGCGGAGGAGGCTCT	GAGGGUUGGGUGGAGGCUCU	170	0	53	0	14
MI00784	miR-2962-5p	tgu-miR-2962-5p	AGGAGGAGGAAGAGGAAGAGGA	AGGAGCGAGGAAGGGGAUGGGA	57	0	0	145	29
MI00108	miR-2963-3p	tgu-miR-2963-3p	AAAGGGATTGTAGGGATGGA	AAAAGGGAUUUUUGGGAUGAGA	24	0	43	37	20
MI01462	miR-2966	tgu-miR-2966	CGGGGCGGGAACGGGGACGGG	CCGGGACGGGACCGGGACGGG	101	0	0	0	90
MI01606	miR-2968	tgu-miR-2968	CTTGCTTGGTGCTTGGGGA	CUCUGCUUGGUGACCUUGGGCGA	0	1930	1263	0	0
MI01938	miR-2969	tgu-miR-2969	GCATTGTAGAGCTAGTGATGG	GCAGCUGUAGGAGCCAGUGAUGG	0	0	25	0	0
MI03508	miR-297	hsa-miR-297	TGTTGTGTGTATGTGAATG	AUGUAUGUGUGCAUGUGCAUG	11	0	0	0	0
MI02154	miR-2974	tgu-miR-2974	GGGGGATGGGTGGGACGG	GCGGGAUGGGCUGGGCCGGG	0	0	0	0	36
MI00102	miR-2975	tgu-miR-2975	AAAGGAAAGTTAGGATCCA	AAAGGAAAGGUGUGGAUCCAU	44	0	0	0	0
MI01962	miR-2976	tgu-miR-2976	GCGGAGGGAGCGGAGGTG	GCGGAGCGGAGCGGAGCGGGG	11	19	0	0	0
MI02147	miR-2978	tgu-miR-2978	GGGGCTGGGGAGGTGGATGCTGTGGT	GUGGGCUGGGGAAGGGCUGCUGGGU	0	0	182	49	0
MI01393	miR-2981	tgu-miR-2981	CCGGGATCGGGATCGGGCGGG	CCGGGCCGGGCGGGCGGG	30	0	0	0	0
MI03766	miR-2982	tgu-miR-2982	TTTGGAGGGAGGGTCGGG	UGUGGAGGGAGGGCUUGGGA	156	0	96	0	45
MI01349	miR-2991	tgu-miR-2991	CATGTATGAGTCTGTTGG	AUGUAUCGUAGUCUGUUGC	0	0	0	0	15
MI00482	miR-2993	tgu-miR-2993	ACGCGCAGTGGAGGAAGGAG	CCGGCUGUGGAGAAGGAG	152	159	572	227	511
MI01924	miR-2997-3p	tgu-miR-2997-3p	GCAGGACGTGGACATGTTG	CAGGAGCUUGGACAUGUU	0	19	0	0	17
MI00202	miR-2998	bmo-miR-2998	AAGAATCATGAGAGGTAGCATAAG	AAGAACAGGAUGAGGUAGAUAAA	913	82	0	809	0
MI00233	miR-29a	spu-miR-29a	AAGCACCATGTTGAAGATCGAG	AAGCACCAGUUGAAAUCAGAGC	145185	48800	9313	2266	978
MI02078	miR-29a-1-5p	aca-miR-29a-1-5p	GGATTTCTATCGGTGTTGGA	UGAUUUCUUCUGGUGUUCGGA	1737	0	0	0	0
MI00237	miR-29b	cte-miR-29b	AAGCACCATGTTGAAGATCGTG	UAGCACCAUUUGAAAUCAGUG	546	968	0	0	0
MI01588	miR-29b-1-5p	mmu-miR-29b-1-5p	CTGGTTTAATTGGTGGTTT	GCUGGUUUCAUAUGGUGGUUUA	57	13	0	0	0
MI01593	miR-29b-1-5p	tgu-miR-29b-1-5p	CTGGTTTAATTGGTGGTTTTGGAA	CUGGUUUCAUAUGGUGGUUUAGA	0	0	103	43	39
MI01590	miR-29b-5p	oan-miR-29b-5p	CTGGTTTAATTGGTGGTTTTG	CUGGUUUCAUAUGGUGGUUUAG	46	0	63	16	32
MI00232	miR-29c	ola-miR-29c	AAGCACCATGTTGAAGATCGA	UAGCACCAUUUGAAAUCG	145176	48796	9310	2266	978
MI00236	miR-29c-3p	gga-miR-29c-3p	AAGCACCATGTTGAAGATCGGG	UAGCACCAUUUGAAAUCGGU	546	0	0	0	0
MI00235	miR-29d-3p	bta-miR-29d-3p	AAGCACCATGTTGAAGATCGATA	UAGCACCAUUUGAAAUCGAUUA	4073	3299	742	0	0
MI02681	miR-2a	bma-miR-2a	TATCACAGCCTGCTTTAG	UAUCACAGCCAGCUUUGAUGU	0	34624	0	0	0
MI03461	miR-2a-2-5p	dme-miR-2a-2-5p	TGTCATCAAGTGGTTTGAA	CCUCAUCAAGUGGUUGUGAUA	18	0	0	0	0
MI03726	miR-2b	egr-miR-2b	TTTACACAGACCTGTTGGGACA	UAUCACAGCCCUGCUUGGGACA	0	73	0	54	82
MI02687	miR-2b-3p	asu-miR-2b-3p	TATCACAGTTCGATATGGCCTCA	UAUCACAGUUCGAUUUGGCCCG	243334	9098	1574	1343	4130
MI01339	miR-2b-5p	sme-miR-2b-5p	CATCATTTTTGTCGTCAG	UCAUCAUUGUUGGUUGUCAG	0	0	0	0	20
MI02818	miR-2b-5p	bmo-miR-2b-5p	TCGACAAGGTGGCTGTGAT	UCGACAAGGUGGUUGUGACAUG	0	0	14	0	0
MI02683	miR-2c	lgi-miR-2c	TATCACAGCCTGCTTTAGCGT	UAUCACAGCCAGCUUUGAUGAGU	32963	34622	5988	5041	1981
MI02682	miR-2c-3p	sja-miR-2c-3p	TATCACAGCCTGCTTTAGCG	UAUCACAGCCGUGCUUAAGGGC	32963	34622	5988	5041	1981
MI02685	miR-2d	cte-miR-2d	TATCACAGCCTGCTTTAGCGTAT	AAUCACAGCCUGCUUUGGUCAU	32513	34010	5949	5017	1958
MI02684	miR-2d-3p	sja-miR-2d-3p	TATCACAGCCTGCTTTAGCGTA	UAUCACAGUCCUGCUUAGGUGA	33026	34663	5995	5047	1983
MI01701	miR-2d-5p	sme-miR-2d-5p	GACATCATATATTTACTGTAGGAA	GACAUCAUUAUUUGACUGUCGAU	469	0	0	0	242
MI02686	miR-2e-3p	sme-miR-2e-3p	TATCACAGCCTGCTTTAGCGTTT	UAUCACAGCUUGCUCUAGGUUUA	7905	9698	1137	646	0
MI02817	miR-2e-5p	sma-miR-2e-5p	TCGACAACTTTAGACTGAGTTAT	UACCAACUUUGACUGAGUUAU	13	0	0	0	0
MI00353	miR-2f	cte-miR-2f	AATCAAGTCGGATTTGGTTGAT	UAUCACAGUGGAUUUGGUUUAU	145	0	0	0	0
MI02829	miR-2f-5p	sme-miR-2f-5p	TCGGAAGCTGGACGTCGTTAT	AUCUGAAGCUGGAUGUGUUAU	87	39	0	0	0
MI02963	miR-3002	hma-miR-3002	TGAAGAAGAAGATTGTGGTCAG	UAGAAGAUAAGAUUGUGGCCAG	27	0	0	0	0
MI03530	miR-3003b-3p	hma-miR-3003b-3p	TTAATTGCAGAACTGGATAATGA	UUAAAUGUGCGAACUGGUAAUG	37	0	0	0	0
MI00158	miR-3004	hma-miR-3004	AACATTTGTTTTGGTTTTTTGG	AACUAUUUGUUUUGGUCUUGG	16	0	0	0	0
MI03048	miR-3010	hma-miR-3010	TGAGGGAAAAATAATTTTG	UGAGAGCGCAAAAAUAAAUUUG	93	0	0	0	0
MI03657	miR-3011	hma-miR-3011	TTGGACTTTATGGCATGATTGTAGC	UUGAUUUUAUGGAAUGAUUUAC	0	56	0	0	0
MI02767	miR-3012a	hma-miR-3012a	TCAGGGATTGTAGAGAAGATTCT	UCAGUGGAUUUGUAGAAAGCUUU	139	0	0	0	61
MI01473	miR-3017a	api-miR-3017a	CGGTCTATCGCAGAACTGGCA	CGGUCUGUCGCAGAACACGGCA	111	0	0	0	0
MI00203	miR-3018	api-miR-3018	AAGAATGAGAAAATCGGAGTG	AAAGAAUAGAAAAUCGAAGGUG	36	0	0	0	0
MI02892	miR-301a-5p	gga-miR-301a-5p	TCTGCAATCGTTGCACTGT	UCUGACAAUGUUGCACUACU	60	0	0	0	0
MI00190	miR-3023	api-miR-3023	AACTTGGTTCAGAATTGTCGA	AAGCUUGAUUUCAGAAAUGUCGA	75	0	0	0	0
MI00917	miR-3025	api-miR-3025	AGTAGTAAGGAGCGTTGGATAAA	AGUAGUAAGAGAUCAGUUGGAUA	16	0	0	0	0
MI02446	miR-302a-5p	mml-miR-302a-5p	TAAACGTTGATTTGTATTTGCTTTT	UAAACGUGGAUGUACUUGCUUU	0	0	0	2390	0
MI01074	miR-3038	api-miR-3038	ATGAGGTTTCATAGGCATTTGACC	UGGGGUUUCAAUAGGCAUUUACC	20	0	0	0	0
MI00415	miR-3039	api-miR-3039	ACAAAATCGTCAAAACAGGTGC	AAAAACGUCAAAACACGGUGG	13	0	0	0	0
MI03520	miR-3041	api-miR-3041	TTAAAGATTATGACGGATA	UUAAAGCUUUGAUGACGGGAUA	32	0	0	0	0
MI01706	miR-3042	api-miR-3042	GACGGGCAGATTATTTCATCATA	GAGGGCAGAUUAUUUCUGAUAC	12	0	0	0	0
MI03746	miR-3048	api-miR-3048	TTTGAACTGTCATGCTCTTCTA	UGUGAACUGGUCAUGCUCUUAA	18	0	0	0	0
MI03637	miR-3049-5p	ame-miR-3049-5p	TTGCGGAAGTAGTTGTGGCGGTAT	UCGGGAAGGUAGUUGCGGCGGAU	52	0	0	0	0
MI01700	miR-305-3p	tur-miR-305-3p	GACAGATGAAGAAGACTTTA	GACAUCUGAAGAAGUACAUUUA	0	16	0	0	0
MI02625	miR-3059-3p	mml-miR-3059-3p	TAGGGAAGAGAGGGTTGAG	UCUAGGGAAGAGAAGGUUGGG	13	0	0	12	35
MI02848	miR-306	api-miR-306	TCGGTACAAGTGATTCGA	UCAGGUACCAAGUGAUUUCUGA	15	0	0	0	0
MI02339	miR-3060-5p	mmu-miR-3060-5p	GTGGAGTGCTTCAGCTTCG	GGGAGUGCUUCGUGCUUCUG	0	0	0	0	8022
MI03634	miR-3064-3p	hsa-miR-3064-3p	TTGCCCAACTGAACAATCCTTACA	UUGCCACACUGCAACACCUUACA	27	0	0	0	0
MI02836	miR-3064-5p	mmu-miR-3064-5p	TCGGGCTGTTGTGTGTGACA	UCUGGCUGUUGUGGUGUGCAAA	0	5961	0	0	14977
MI02837	miR-3064-5p	hsa-miR-3064-5p	TCGGGCTGTTGTGTGTGCT	UCUGGCUGUUGUGGUGUGCAA	0	0	0	2373	0
MI03441	miR-3064-5p	gga-miR-3064-5p	TGGTTTGTCGTCGTGCAAAA	UGGCUGUUGUGGUGUGCAAAA	14	0	0	0	0
MI03544	miR-3065-3p	hsa-miR-3065-3p	TTAGCACAAGGATTTGTTGGAG	UCAGCACCAGGAUAUUGUUGGAG	12	0	0	0	0
MI03776	miR-3066-5p	mmu-miR-3066-5p	TTTGGTTGCTGTAATTAAAG	UUGGUUGCUGUAGAUUAAGUAG	25	0	0	0	0
MI03015	miR-306b	bmo-miR-306b	TGAGAGCAAGTCGGCTCTGA	UGAGGCACGAGGCGGCUCUGA	89	0	0	0	0
MI01846	miR-3074-5p	hsa-miR-3074-5p	GATCCTGCTGACTGCGCCA	GUUCCUGCUGAACUGAGCCAG	128	0	0	0	0
MI02758	miR-307a-3p	dme-miR-307a-3p	TCACAACCCCCTAGAGTGCTAG	UCACAACCUCCUUGAGUGAG	27	0	0	0	0
MI02486	miR-3080-5p	mmu-miR-3080-5p	TAAGCCGTGTTCTTTGAT	UGAAGCGCCUGUUCUUGGAU	0	1880	0	0	0
MI00229	miR-3086-5p	mmu-miR-3086-5p	AAGATTGGAGGCATTGGA	UAGAUUGUAGGCCCAUUGGA	147	0	44	30	0
MI03139	miR-3095-3p	mmu-miR-3095-3p	TGGAAAGCTGGAGAGACGAATTTT	UGGACACUGGAGAGAGAGCUUUU	0	18	23	0	85
MI01698	miR-309-5p	dme-miR-309-5p	GACAAAACTGTTCGGATTTG	CGACAAACCUUGUUCGGUUUUG	26	0	0	0	0
MI02624	miR-3099-3p	mmu-miR-3099-3p	TAGGCTGCGGAGGTTGGAGGA	UAGGCUAGAGAGAGGUUGGGGA	0	0	0	0	170
MI03085	miR-309a-5p	tca-miR-309a-5p	TGATGAACTTGCTCGGCTT	AGAUGAACUCGACUCGGCU	82	14	0	0	15
MI02763	miR-309b-3p	tca-miR-309b-3p	TCACTGTGTCGTTTGTCT	UCACUGGGUUGAGUUUGUCU	17	0	0	0	0
MI01615	miR-30a	ipu-miR-30a	CTTTAGAGTCTGATGTGC	CUUUCAGUCUGAUGUUUGC	69	24	32	0	21
MI02014	miR-30a-3p	pma-miR-30a-3p	GCTTTAGTCGGGTTGTTTGGGATC	GCUUUUAGUCGGAUGUUUGCGUC	0	11658	0	0	3596
MI01573	miR-30b-3p	hsa-miR-30b-3p	CTGGGACGGTGGATAGTATATGTTC	CUGGGAGGUGGAUGUUUACUUC	16	0	0	0	0
MI02121	miR-30c-1-3p	mdo-miR-30c-1-3p	GGGAGAGGCTGTTACTGAT	UGGGAGAAGGCUGUUACUCU	30	0	0	0	0
MI03252	miR-30c-2-3p	gga-miR-30c-2-3p	TGGAGGGAAGGCTGCTTTAACTCAT	UGGGAGAAGGCUGUUUACUCU	38	0	0	0	0
MI01618	miR-30e	ola-miR-30e	CTTTGATCGGATGATTTGT	CUUUCAGUCGGAUGUUUGC	6049	3246	49574	115650	850758
MI02853	miR-30e-5p	gga-miR-30e-5p	TCGTAAAGACGTTGACTGG	UGUAAACAUCCUUGACUGG	18	0	0	0	0
MI00817	miR-31	cte-miR-31	AGGCAAGATGTTGGCATTGCT	AGGCAAGAUGUUGGCAUAGCU	666091	119917	2894	4498	10116
MI02726	miR-310	dvi-miR-310	TATTGCACTCGTTTCGGCCTAT	---NA---	3721	2315	0	56	0
MI02214	miR-3102-5p.2-5p	mmu-miR-3102-5p.2-5p	GGTGGTGGAGGAGGAGAGT	GGUGGUGCAGGCAGGAGAGCC	0	0	164	0	0
MI02043	miR-3103-5p	mmu-miR-3103-5p	GGAGGACGTTCTGCTGTTAGT	GGAGGGAGGAUCUGCUGUUAG	13	0	0	14	0
MI00381	miR-3115	hsa-miR-3115	AATGGTTTAGAAGTTGGT	AUAUGGGUUUACUAGUUGGU	113	0	0	0	0
MI01338	miR-3120-3p	hsa-miR-3120-3p	CATCAGCAAGGTAGTCGGCA	CACAGCAAGUGUAGACAGGCA	28	0	0	0	0
MI03652	miR-3122	mml-miR-3122	TTGGACAAAAGAACGGTCA	GUUGGGACAAGAGAACGGUCU	45	0	0	32	0
MI03034	miR-3125	hsa-miR-3125	TGAGGAAGCGTGTAGAGG	UAGAGGAAGCUGUGGAGAGA	102	0	0	26	53
MI01979	miR-3129	ptr-miR-3129	GCTAAGAGTGTAGAATTGGT	GCAGUAGUGUAGAGAUUGGU	90	0	0	17	0
MI00080	miR-3129-3p	hsa-miR-3129-3p	AAACTTCAATCGTCTACACTTCAGC	AAACUAAUCUCUACACUGCUGC	21	0	0	0	0
MI01704	miR-3129-5p	hsa-miR-3129-5p	GACGAGCAGTGTAGAGATCGGCTTT	GCAGUAGUGUAGAGAUUGGUUU	27	0	0	0	65
MI03406	miR-3132	ptr-miR-3132	TGGTAGAGGAGGAGGTCGA	UGGGUAGAGAAGGAGCUCAGA	33	0	33	52	0
MI02205	miR-3135b	hsa-miR-3135b	GGTGGAGGATGTAGCAGTGGTGG	GGCUGGAGCGAGUGCAGUGGUG	225	0	0	99	0
MI00282	miR-3138	ptr-miR-3138	AAGGAGGGAGAGGGAATG	ACAGUGAGGUAGAGGGAGUG	81	0	0	0	0
MI01814	miR-3141	bta-miR-3141	GAGGGCGGGTGGGGAAGG	GAGGGCGGGUGGAGGAGG	61	0	30	0	0
MI02326	miR-3141	hsa-miR-3141	GTGGAGCGGGTGGAGGTGAGGA	GAGGGCGGGUGGAGGAGGA	0	0	0	0	17
MI01164	miR-3145-3p	hsa-miR-3145-3p	ATTATTTTGATTGTTTGGAATTGTC	AGAUAUUUUGAGUGUUUGGAAUUG	13	0	0	0	0
MI02263	miR-3145-3p	mml-miR-3145-3p	GTATTTTGATGGTTGGACTTGA	UAUUUUGAGUGUUUGGAAUUGA	0	0	0	16	0
MI02201	miR-3147	hsa-miR-3147	GGTGGAGGAGGAGGGTGTGGA	GGUUGGGCAGUGAGGAGGGUGUGA	0	0	0	66	0
MI01724	miR-3150b-3p	hsa-miR-3150b-3p	GAGAAGATCGTCGAGGTTGAGA	UGAGGAGAUCGUCGAGGUUGG	105	0	0	0	12
MI01275	miR-3154	hsa-miR-3154	CAGAAGGAGTTGGAGCAA	CAGAAGGGGAGUUGGGAGCAGA	0	0	0	23	0
MI01406	miR-3154	ppy-miR-3154	CGAAGGGGGGTTGGGAAG	CAGAAGGGGAGUUGGGAGCAG	75	0	0	0	0
MI03798	miR-315-5p	sme-miR-315-5p	TTTTGATTGCTTGCTCTATGGTGT	UUUUGAUUGUUGCUCUGAGAGUU	0	0	0	0	45
MI00089	miR-3156-5p	hsa-miR-3156-5p	AAAGACTGAAGTGGAGAA	AAAGAUCUGGAAGUGGGAGACA	24	0	16	34761	0
MI00818	miR-31-5p	gga-miR-31-5p	AGGCAAGATGTTGGCATTGCTG	AGGCAAGAUGUUGGCAUAGCUG	666091	119917	2894	4498	10116
MI01533	miR-3161	hsa-miR-3161	CTGAAAACGAACAGAGACACCAAT	CUGAUAAGAACAGAGGCCCAGAU	17	0	0	0	0
MI02628	miR-3162-5p	hsa-miR-3162-5p	TAGGGAGGAGAAGGGTTGGGG	UUAGGGAGUAGAAGGGUGGGGAG	11	0	0	0	0
MI00255	miR-316-3p	dme-miR-316-3p	AAGGAAAGTGGAAAAGAAGGCGT	ACAGGAAAGGGAAAAAGGCGUA	91	0	0	0	0
MI01561	miR-3164	hsa-miR-3164	CTGGACTTTTAGGGCAAATGGCTG	UGUGACUUUAAGGGAAAUGGCG	39	25	41	32	68
MI02959	miR-317	mse-miR-317	TGAACGTATAGCTAGTGGATATCTCA	UGAACACAGCUGGUGGUAUCUCA	17	0	0	0	0
MI00981	miR-3173-3p	hsa-miR-3173-3p	ATAAGGAGGAAAAGGCAGCA	AAAGGAGGAAAUAGGCAGGCCA	0	0	0	0	18
MI02843	miR-3180	hsa-miR-3180	TCGGGGCGGCGCTTGCGGA	UGGGGCGGAGCUUCCGGAG	0	0	0	0	44487
MI02010	miR-3182	hsa-miR-3182	GCTTCTGTAGTGTAGTGG	GCUUCUGUAGUGUAGUC	0	0	0	0	13
MI02273	miR-3183	hsa-miR-3183	GTCTCTTCGGAGATCGCTCGGCA	GCCUCUCUCGGAGUCGCUCGGA	8193	0	0	0	0
MI00581	miR-3185	hsa-miR-3185	AGAAGAAAGCTGGTCGTCTGTGCG	AGAAGAAGGCGGUCGGUCUGCGG	17	19	45	0	26
MI03616	miR-3190-3p	hsa-miR-3190-3p	TTGAAGCTGTAGACGGCCAGAA	UGUGGAAGGUAGACGGCCAGAGA	0	0	0	0	21
MI03476	miR-3192	ptr-miR-3192	TGTGGAGGAGGTTGTAGCAGTGGA	UCUGGGAGGUUGUAGCAGUGGA	79	0	57	58	0
MI03594	miR-3192-3p	hsa-miR-3192-3p	TTCGATCCCCTTCAGCTC	CUCUGAUCGCCCUCUCAGCUC	0	0	82	0	0
MI01548	miR-3192-5p	hsa-miR-3192-5p	CTGCGGAGGAGGTTGTAGCAGTGGAG	UCUGGGAGGUUGUAGCAGUGGAA	24	0	0	0	0
MI01262	miR-3195	hsa-miR-3195	CACGCCGAGACCCGGGTT	CGCGCCGGGCCCGGGUU	0	52	0	0	0
MI02080	miR-31a	ame-miR-31a	GGCAAGAAGTCGAAGCTGA	GGCAAGAUGUCGGCAUAGCUGA	0	0	32	0	0
MI00816	miR-31a-5p	sme-miR-31a-5p	AGGCAAGATGTTGGCATTACTGA	AGGCAAGAUGUUGGCAUAACUGA	83	18	0	0	16
MI01509	miR-31b	rno-miR-31b	CTATAACCAGCATCTTCC	CUAUGCCAGCAUCUUGCCU	222	0	0	0	0
MI02341	miR-3201	hsa-miR-3201	GTGGATATGAAGATGGAAAT	GGGAUAUGAAGAAAAAU	77	0	16	24	22
MI02976	miR-3202	hsa-miR-3202	TGAAGGAGAAGAGCTTAAA	UGGAAGGGAGAAGAGCUUUAAU	0	0	33	0	0
MI01042	miR-3206	bmo-miR-3206	ATCCATCAGTATTGTCGGCAAAAT	UAUCCAUCAGUUUGUAGGUAAAAU	557	0	0	0	0
MI02180	miR-3207	bmo-miR-3207	GGTAGAAGTGACGTAGGCAG	GUGUGAAGUGACGUAGGGAAG	86	0	0	0	0
MI01542	miR-3208	bmo-miR-3208	CTGAGGAAGAGAGAGACAT	CGUCGAGGAAAGAGAGAGAGAU	0	48	0	0	0
MI00035	miR-320a	hsa-miR-320a	AAAAGCTGGGTTGAGAGGGCGA	AAAAGCUGGGUUGAGAGGGCGA	11	0	0	0	0
MI00606	miR-320b	ggo-miR-320b	AGAAGTTGGATTGAGAGGGA	AGAAGCUGGGUUGAGAGGGCAA	0	12	0	0	0
MI01130	miR-320b	bta-miR-320b	ATGGGTTGAGAGGGTTGG	AGCUGGGUUGAGAGGGUGGU	65	0	0	30	0
MI00041	miR-320c	mml-miR-320c	AAAAGGGCTTGACAGGTTAA	AAAAGCUGGGUUGACAGGGUAA	0	0	0	0	11
MI00047	miR-320c	hsa-miR-320c	AAAAGTGATTGTTGAGAGGGT	AAAAGCUGGGUUGAGAGGGU	108	0	20	0	0
MI00066	miR-320d	hsa-miR-320d	AAAATTTGGGTTGAAGGAT	AAAAGCUGGGUUGAGAGGA	21	17	0	0	413
MI00090	miR-320e	hsa-miR-320e	AAAGACTGAAGTGGAGAAGG	AAAGCUGGGUUGAGAAGG	61	305	46334	0	514
MI00226	miR-3214	bmo-miR-3214	AAGATAGTAGAAAGATGGAA	AAGAUAGAUAGAAAGGUCGAAU	25	0	0	0	0
MI03553	miR-3217	bmo-miR-3217	TTAGTATATTTTTTTGTTA	CAGAGUAUAUGUUUUUUGUUA	227	0	0	0	0
MI00411	miR-32-3p	mml-miR-32-3p	AATTTTGTTTTTGATATT	AAUUUAGUGUGUGUGAUAUU	131	0	0	0	0
MI00970	miR-3241	bmo-miR-3241	ATAAAGGATCGTTGACCAAAAA	AUAAAGGAUCUUUACCAAAGCA	63	0	0	0	0
MI03028	miR-3244	bmo-miR-3244	TGAGCGATGATGGAATTCTTTTA	UAGCUGACGAUGGAAUCUUUCUA	72	12	0	0	0
MI02654	miR-3245	bmo-miR-3245	TAGTACTTGGAACGGAGACGTCCTGG	UAGUCACUUGGGAGACGUCCUGG	43	73	31	40	64
MI03630	miR-3247	bmo-miR-3247	TTGATTGAAAAAAGCGTGGATTG	UUAAAUUGUAAAAAAGCGUGGGUU	0	0	0	0	28
MI03656	miR-3254	bmo-miR-3254	TTGGACGAATTAAAGAAGG	GCGGACGAACUUAAAGAAGAG	48	0	0	11	0
MI01005	miR-3261	bmo-miR-3261	ATAGGATTTAGGATAAGGTAGT	UAGAAUUUAAGGAUAAGGUAGGGU	137	0	0	0	0
MI01954	miR-3262	bmo-miR-3262	GCGCCGGACTAGTGTCAGA	GGGCUCGGAAUAGUGUCAAGA	766	0	0	0	0
MI00503	miR-327	mmu-miR-327	ACGGTGAGGGGGATGAGGATA	ACUUGAGGGGCAUGAGGAU	12	0	0	0	0
MI03348	miR-3277	bmo-miR-3277	TGGGCATGTTGTGAAATTGTT	UGGGCAUGUUUCUGAAAUUCGAU	21	0	0	0	0
MI00182	miR-3286-5p	bmo-miR-3286-5p	AACTATTGGACTGGCACAGAA	AACUAUUGGUCACUGCACAGGAA	24	0	0	0	0
MI01425	miR-328a-5p	rno-miR-328a-5p	CGCGGGGGGAGGAGGGGTCA	GGGGGGCAGGAGGGGCUCA	14	0	0	0	0
MI01614	miR-3290	bmo-miR-3290	CTTTAATCAAATTTTGATTTT	UUUGUAAUUAAAUUUAUGAUUUU	12	0	0	0	0
MI01249	miR-33	ola-miR-33	CAATGTAGCTGTAGGTGAA	CAAUGUACCUGCAGUGCAA	0	0	33	0	0
MI00426	miR-3304a	bmo-miR-3304a	ACACAAGACTTGGAATATTTACAA	UAAACAGCUUGGAAUAUUUACAG	13	0	0	0	0
MI01506	miR-3308-3p	bmo-miR-3308-3p	CTAGGCAAGGGCCAAGTCA	CUAGGCAAUGGGACAAAAUCA	30	14	512	0	0
MI02191	miR-331-5p	rno-miR-331-5p	GGTCTTGTAGGGTGTGTAT	GGUCUUGUUUGGGUUUGUU	1024	0	0	0	14
MI01877	miR-3318	bmo-miR-3318	GATTATTAATTTTTGAATGTTGG	GGAUUUUACAUUUUUGCAUGUUGC	12	0	0	0	0
MI01695	miR-33-2-3p	bbe-miR-33-2-3p	GAATGTAGACAGCAGAGCCAGCT	CAAUGUAACAGCAGUGCAGCU	746	87	0	0	0
MI00694	miR-3338-5p	bmo-miR-3338-5p	AGCAAACAAGTACTGTGAA	AGCAAACACAGUAGUGUGCAA	8845	10020	5236	5636	10352
MI03008	miR-3339	bmo-miR-3339	TGACTTATTAGATGTTGGAA	UAGACUUUUUAGAUGUUGGUCAA	11	0	0	0	0
MI00057	miR-33-3p	bmo-miR-33-3p	AAAATGACTGACAGAGGCAAATC	CAAUAUGACUACAAGGCAAAUC	12	0	0	0	0
MI02522	miR-3347a	bmo-miR-3347a	TAATCTTTGATCTTTTGTCTCA	UACAUCAUUGAUCUUGCUGUCUCAA	0	0	393	652	0
MI01367	miR-3348	bmo-miR-3348	CCAGGACCTTCAGGCGAGC	CCAGCGAGCCUCCCGGCGAGC	0	0	13	0	0
MI02310	miR-33-5p	gga-miR-33-5p	GTGCATTTACTTGATTGG	GUGCAUUGUAGUUGCAUUGC	179	102	0	0	0
MI03095	miR-3362	bmo-miR-3362	TGATGTTGAAGATGATGAATGTTGTTA	UGAUUUGAAGUUUAUGAAUGUUGUA	0	0	0	0	12
MI02781	miR-3363	bmo-miR-3363	TCATTATTTGTGTATCGTTT	UCAUACGUAUUUGUGUACUGCGUUU	11	0	0	0	0
MI01112	miR-336-3p	rno-miR-336-3p	ATGGATTCTGAAGGAGATGCTGA	ACUGGAUUCCAUGAAGGGAUGUGA	16	0	0	0	0
MI00550	miR-3369	bmo-miR-3369	ACTTACAGAAGATGCAGTTCTCA	UACUUACAGAUAGAUCGUUUUCA	57	0	0	0	0
MI02967	miR-3374-5p	bmo-miR-3374-5p	TGAAGAGCACGGATGTTGAAGGGC	UGAAGAUGCACCAGAUGUUGAGAGGCC	282	0	0	0	0
MI02979	miR-3377-5p	bmo-miR-3377-5p	TGAAGTTAGGACAGTCACATA	UGAAGUUAUGAAGUCAGGAUA	14	0	0	0	0
MI02789	miR-3378-5p	bmo-miR-3378-5p	TCCATGGTTGTCGGGGCGCTC	UUCCAUGUUGAUCGGGGCUGCUUC	68	0	0	0	0
MI02262	miR-3381-3p	bmo-miR-3381-3p	GTATTCCTTCCTGGCCAGATGG	GUAUUCAUACCUGGCCGAUG	13	0	0	0	0
MI02784	miR-338-3p	mmu-miR-338-3p	TCCAATCAAGTCGGATTTTGTTG	UCCAGCAUCAGUGAUUUUGUUG	332	0	0	0	0
MI02785	miR-338-3p	rno-miR-338-3p	TCCAATCAAGTCGGATTTTGTTGA	UCCAGCAUCAGUGAUUUUGUUGA	0	61	0	0	0
MI03287	miR-3388-3p	bmo-miR-3388-3p	TGGATTGGGACCTTGGATGGCTG	UCGCAUUGGGACCUGGAUGACUGA	0	0	0	0	11
MI02855	miR-3389-5p	bmo-miR-3389-5p	TCGTAGCCATATCCGCAGCAG	UCGUAGCCGAUGUUCCACAGCAG	0	23304	0	0	0
MI00281	miR-3393	bmo-miR-3393	AAGGAGGAGCATTTATCGATGAA	UAGGAGGAGAUUUAUCUGGAUAA	98	34	61	0	32
MI02969	miR-3398	bmo-miR-3398	TGAAGATCGACATCACTGTAAAC	UGCAGAUCAGACUAUAUGUAAAC	381	0	0	0	0
MI02195	miR-33a	mml-miR-33a	GGTGCATTTACTTGATTG	GUGCAUUGUAGUUGCAUUG	0	0	39	30	0
MI01546	miR-33b	pma-miR-33b	CTGATTGTTGTTGATGGAT	CUGCAUUGUUGUUGCAUUGCAU	0	0	56	0	0
MI01996	miR-33b	xtr-miR-33b	GCTGATTGTTGTTGATGG	GUGCAUUGUUGUUGCAUUG	0	253	0	93	0
MI02344	miR-33b	ppy-miR-33b	GTGGATGCTGTTGATCAA	GUGCAUGCUGUUGCAUGCAC	145	0	0	0	0
MI03303	miR-34	ame-miR-34	TGGCAGTGTTTTTAGCTGGTTG	UGGCAGUGUUGUUAGCUGGUUG	1384	188	12	0	427
MI03723	miR-340	ggo-miR-340	TTTAAAGCAAAGACTGTAT	UUAUAAAGCAAUGAGACUGAU	461	0	55	38	76
MI03559	miR-340-5p	rno-miR-340-5p	TTATAAACAGTGGAGATGATT	UUAUAAAGCAAUGAGACUGAUU	13	0	0	0	0
MI02778	miR-3407	bmo-miR-3407	TCATGCGGAGAGACGGGACATTTCG	UCACUGGGAGAGACGGGAAGUUG	110	0	0	0	53
MI00095	miR-3426	bmo-miR-3426	AAAGATTGTGGCAGATGTTGAGTA	CAAGAUGUGCAUAUGUUGAGUGA	16	0	0	0	0
MI00925	miR-344g-5p	mmu-miR-344g-5p	AGTCGAGGCTCCTGCAGAAG	AGUCAGGCUCCUGGCAGGAGU	0	11	0	0	0
MI02011	miR-345	cgr-miR-345	GCTTGACTCTAGTCCGACTG	GCUGACUCCUAGUCCAGUG	0	0	0	10262	0
MI02788	miR-34-5p	tur-miR-34-5p	TCCAGTGTGGTCTAGTGGTT	UGGCAGUGUGGUUAGCUGGUU	0	0	0	6764	0
MI02380	miR-347	rno-miR-347	GTGTCCTGTCTGGGTCGCCA	UGUCCCUCUGGGUCGCCCA	787	995	238	627	536
MI02861	miR-3473	rno-miR-3473	TCTAAAGCTGGAGGATGCTA	UCUAGGGCUGGAGAGAUGGCUA	138	0	0	0	0
MI00384	miR-3473a	mmu-miR-3473a	AATGTAGAGTTGGCTCAGCA	UGGAGAGAUGGCUCAGCA	160	18	0	0	20
MI00036	miR-3473f	mmu-miR-3473f	AAAAGGACTGGAAGATGC	CAAAUAGGACUGGAGAGAUG	31	0	37	0	0
MI01215	miR-3473g	mmu-miR-3473g	CAAAAGAAAGGCTGGGGCAG	CAAAAGUGAGGCUGGGGAGA	16	0	26	0	0
MI02733	miR-3479-3p	sja-miR-3479-3p	TATTGCATTTTCCTTCGCCTTG	UAUUGCACUUACCUUCGCCUUG	0	108	0	0	0
MI00068	miR-3480-3p	sja-miR-3480-3p	AAACAGACAGTAACCAATGCTAT	AAACAGACAUACCAAUGCAG	0	0	0	0	98
MI00726	miR-3480-5p	sja-miR-3480-5p	AGCGGAGTTTGATTTTAGAT	GCAGGAGUUUGAUUUCACAU	12	0	0	0	0
MI02102	miR-3481-3p	sja-miR-3481-3p	GGCTGATCTGTATGGACA	GGUGAUCUUUGUAUGGACAA	37	18	0	0	0
MI03644	miR-3481-5p	sja-miR-3481-5p	TTGCTTTAGAGTGGGTTGTTT	UUCUUUACAGUGGGUCUCUUU	0	0	127	0	0
MI00721	miR-3483-5p	sja-miR-3483-5p	AGCGAATGATTAGGACTT	AGCUGAGAUGGUUAGGACAU	0	0	110	108	0
MI03548	miR-3484-5p	sja-miR-3484-5p	TTAGGATTTCGATTGTATTGGATTT	UUAGGUUUCGUUGUUUGUAUUU	320	0	0	0	0
MI02415	miR-3485-3p	sja-miR-3485-3p	GTTGTACTAGAACAGGACGCCAT	GUUUACUGACGAAAGGACGCAU	0	0	0	0	204
MI02881	miR-3486-5p	sja-miR-3486-5p	TCTCTGTTGTTGAGTTTGCA	UCUCUGUGUUGAAUUUGA	26	0	0	0	0
MI02787	miR-3487	sja-miR-3487	TCCAGTCGACTGTTGGTGGCCA	UCCUCGAACUGUUGUGGCCA	13	0	0	0	0
MI01362	miR-3489	sja-miR-3489	CCACAACAATGTCAGGACG	GCCACAACAGUUCGAGGACG	478	0	0	13	0
MI01532	miR-3490	sja-miR-3490	CTCTTTGGGTTGTGGGGA	UCCUUUGGGUUGUGGGGAUA	50	0	0	0	0
MI03291	miR-3493	sja-miR-3493	TGGATTTCAGTACGTCCCT	UGGAUUUCAGUAGCAUCCACU	0	21	0	0	0
MI01658	miR-3494	sja-miR-3494	GAAGAAGACTGGCGCCAATT	GACAGAAGACUGCCGCUCAUUU	19	0	0	0	0
MI02745	miR-3495	sja-miR-3495	TCAAAAGTCGTTGGCAAGT	UCAAAAUCGUUGGCAAUGGCU	13	0	0	0	0
MI03695	miR-3496	sja-miR-3496	TTGGTCGTACTGGACGTTTGGTTT	CGGCGUCUGGACGUUUGGUUUU	42	0	0	0	0
MI03266	miR-34a	bfl-miR-34a	TGGAGTTTGATAGGCATGGCCGTTT	UGGCAGUGUGGAUAGCUGGCCGUUU	0	0	0	0	28
MI00780	miR-34b	bta-miR-34b	AGGAGCTGTTATTGCTGATTG	AGGCAGUGUAAUUAGCUGAUUG	25	0	0	0	0
MI00324	miR-34g-5p	bbe-miR-34g-5p	AAGTGATTGTTGTTGTTGT	GCAGUGAUGUUAGUUGUUGU	293	0	0	0	62
MI00778	miR-3500	sja-miR-3500	AGGAGATGTTGGTAGAATTGC	AGGAGAUCGGUGGUAGAUUGU	26	0	14	14	17
MI00170	miR-3501	sja-miR-3501	AACCTGGGTTTCGTTGGG	AACCUUGUAGUUUCGUUGUG	18	0	0	0	0
MI02378	miR-3502	sja-miR-3502	GTGTACGCCGTAGATGTCTT	GUGACGAUCGUACAUGUCUU	0	19	0	0	0
MI02248	miR-3504	sja-miR-3504	GTAGCTGGTTGCCAGAAGGGG	GUGUGGUUGUCAGAAGGGGC	0	35	0	0	0
MI03007	miR-3505	sja-miR-3505	TGACTGTTTGGCACGTATTT	UGACUGUCUGGACACAGUAGUUU	33	0	0	0	0
MI02769	miR-3506	sja-miR-3506	TCAGGTTGGACGACGGTG	ACGAGGUUAGACGACGAGUG	0	20	0	0	0
MI00204	miR-3507	sja-miR-3507	AAGAATGGGCATGGGCAGT	AGAGAAUAGGGCAUGGGUACU	0	31	0	0	0
MI01238	miR-3524b-3p	gga-miR-3524b-3p	CAAGAATTGTGGGATTGGCTAA	CACAGAAUUGUGGGAUGGCUG	0	0	0	11	25
MI01287	miR-3525	gga-miR-3525	CAGCTCTTCTCTGCGATCTGTTGA	CAGCCAUUCUGCGAUUCUGUGA	0	0	0	926	0
MI03614	miR-3526	gga-miR-3526	TTGAAGACTGAAGTGGAGA	UUGAAGAUGAAGUUGGUGU	66814	163766	116285	176196	182668
MI00757	miR-3529	gga-miR-3529	AGGAAGATGTGACTGTTGA	AGGCAGACUGUGACUUGUUGU	0	0	0	17	0
MI00895	miR-3529-5p	hsa-miR-3529-5p	AGGTAGAAAATGGGCTTTGGTTGTT	AGGUAGACUGGGAUUUGUUGUU	21	0	0	0	0
MI01355	miR-353	cel-miR-353	CATTGCAATTGTTGGTCTT	---NA---	45	0	0	0	0
MI00708	miR-3533	gga-miR-3533	AGCAGTGGATGTGGAGAT	AUGAAGUGUGAUGUGGAUAU	21	17	13	119	41
MI02481	miR-3539	gga-miR-3539	TAAGAAGACTGATGCTGTT	CAGAGGAAGACUGAUGCUAGUU	63	0	0	0	0
MI01258	miR-3557-3p	rno-miR-3557-3p	CACAGGAACTGGAGCTGGAG	ACACAGGACCUGGAGUCAGGAG	67	0	0	0	0
MI01815	miR-3573-5p	rno-miR-3573-5p	GAGGGGCAGGAGAGAAAGGTA	UGAGGGGCAGUGAUAGAAAGGA	0	0	303	182	213
MI01691	miR-3578	bta-miR-3578	GAATCCGGCACAACAACTC	GAAUCCACCACGAACAACUUC	0	0	0	0	445
MI02958	miR-3580-3p	rno-miR-3580-3p	TGAACGGTAGTATGGTAGA	UGACUAGGGUAGUAUGAGUAGA	39	0	0	0	0
MI03135	miR-3580-5p	rno-miR-3580-5p	TGCTTGTATTTTCTGTGA	UGCUUGUACUUAUUCUGGUGAC	424	2878	0	0	0
MI01085	miR-3583-5p	rno-miR-3583-5p	ATGCATGAAGAATTAGATCGTT	AGCAUGAAGAGUUCAGAUCACGUU	12	139	0	0	0
MI01960	miR-3584-5p	rno-miR-3584-5p	GCGGAGGATGTGGAGGAGGC	GGGAGGAGUCCAGGAGGC	829	24	0	73	0
MI00990	miR-3591	rno-miR-3591	ATACACTGTTTCACACTCCA	AACACCAUUGUCACACUCCA	34	0	0	0	0
MI01370	miR-3594-5p	rno-miR-3594-5p	CCAGGCGAGCAGTGTAGAA	CCCAGGGCAGAGCAGUGUGAA	333	0	0	0	0
MI03304	miR-3595	rno-miR-3595	TGGCATTTTCCTTCTACTAT	GUGGAUUUUCCUCUACGAU	413	988	440	782	434
MI00610	miR-3599-3p	cin-miR-3599-3p	AGAATATGATGTAGATGG	CGAUAUAUGAUGUCGAUGUG	13	0	25	0	0
MI02759	miR-35g	cbr-miR-35g	TCACCGGGAAAAATATAGA	UCACCGGGUAAAAACUGGUAGA	16	0	0	0	0
MI01259	miR-35h	cbn-miR-35h	CACAGGGATAACTGGCTTG	UCACCGGGAGUAAUUGGCUUG	8778	9328	7049	6804	8665
MI02075	miR-3-5p	dme-miR-3-5p	GGATGGATTTGTCAGTTAT	GGAUGCAUCUUGUGCAGUUAUG	14	0	0	0	0
MI02989	miR-360-3p	cel-miR-360-3p	TGACGTAATCGGCGTTACAA	UGACCGUAAUCCCGUUCACAA	106	0	0	0	0
MI01833	miR-3605	ggo-miR-3605	GAGTGAGGATGTAGAAGAGGAAG	GAUGAGGAUGGAUAGCAAGGAAG	123	0	47	0	0
MI00419	miR-3606-3p	hsa-miR-3606-3p	ACAAATTTCTTTCATTTCTTCAG	AAAAUUUCUUUCACUACUUAG	20	0	0	0	0
MI00645	miR-3612	ggo-miR-3612	AGAGGATCTTGAGAATAG	AGGAGGCAUCUUGAGAAAUGG	24	0	0	0	0
MI00877	miR-3612	hsa-miR-3612	AGGGGCCTGAGAAATGGA	AGGAGGCAUCUUGAGAAAUGGA	0	0	28	0	0
MI02079	miR-3613b	bta-miR-3613b	GGCAAAAAAGAAAAGTGCAAC	GAACAAAAAAAAAAGUACAAC	17	0	0	0	0
MI02661	miR-3614-3p	hsa-miR-3614-3p	TAGTGCAGATCTTGGTGGTATTT	UAGCCUUCAGAUCUUGGUGUUUU	0	0	0	4434	0
MI01308	miR-3622b-5p	hsa-miR-3622b-5p	CAGGCATGGGAGATGGTGA	AGGCAUGGGAGGUCAGGUGA	5687	22879	8173	9482	16510
MI03433	miR-363	sha-miR-363	TGGTGGTGGTTGCTGTGGTC	UGGCUGGUUUGCUGUUGUC	22	0	0	33	0
MI03762	miR-3645-3p	dme-miR-3645-3p	TTTGGAAGACCAGCACCAA	UUUGGAAGCCAGCACUCAAGU	44	0	0	0	0
MI02357	miR-3645-5p	dme-miR-3645-5p	GTGGGTGCAGGCTTTAATT	GUGAGUGCAGGCUGUUUAUUG	70	0	0	0	0
MI00858	miR-365	ipu-miR-365	AGGGACTTTTATTGGGGCGT	AGGGACUUUUAGGGGCAGCU	130	0	0	0	11
MI01823	miR-3650	hsa-miR-3650	GAGGTGTGCTTTAGAGTCG	AGGUGUGUCUGUAGAGUCC	2272	29986	0	0	0
MI02127	miR-365-1-5p	tgu-miR-365-1-5p	GGGATTTTGAGGCAGATTTGT	GGGACUUUUGGGGGCAGAUGUGU	38	12	513	0	673
MI01445	miR-3652	hsa-miR-3652	CGGCAACTGGAGGTGTGAAGA	CGGCUGGAGGUGUGAGGA	857	0	0	524	0
MI02231	miR-3653	hsa-miR-3653	GTAAGAAGTTGACTGATATGA	---NA---	45	0	0	20	0
MI02524	miR-365-3p	sko-miR-365-3p	TAATGCCCCTCTGAAATCTCAA	UAAUGCCCUUUGAAAUCCUAAA	1537	0	0	602	35799
MI01863	miR-3654	hsa-miR-3654	GATGGAAGAAACTGAGGAA	GACUGGACAAGCUGAGGAA	0	32	38	14	0
MI01456	miR-3656	hsa-miR-3656	CGGGCGGTTGCGGGTGGTGG	GGCGGGUGCGGGGGUGG	93	0	0	0	0
MI00286	miR-365b-5p	gga-miR-365b-5p	AAGGATTTTTGGAGGCATTAGA	AGGAUUUUUAGGGGCAUUAUGA	49	0	0	0	0
MI01265	miR-3660	ppy-miR-3660	CACGTGACAATGAACAGCATTTTGA	CACUGACAGGAGAGCAUUUUGA	33	0	0	0	0
MI02820	miR-3661	hsa-miR-3661	TCGACTGGGACTCGGCACAGGCTA	UGACCUGGGACUCGGACAGCUG	90	13	0	17	0
MI03581	miR-3664-3p	hsa-miR-3664-3p	TTCATGGATTGTAAAGAAGAGTT	UCUCAGGAGUAAAGACAGAGUU	27	0	0	0	0
MI00791	miR-3665	hsa-miR-3665	AGGAGGCTGTGGAGGCGGCG	AGCAGGUGCGGGGCGGCG	474	0	0	0	0
MI01288	miR-3666	hsa-miR-3666	CAGCTGAAAGTGGAATGCCGA	CAGUGCAAGUGUAGAUGCCGA	0	0	0	0	29
MI00383	miR-3668	hsa-miR-3668	AATGTAGAAGAATGATGCAAAA	AAUGUAGAGAUUGAUCAAAAU	201	0	0	0	0
MI01705	miR-3669	hsa-miR-3669	GACGGAATCATCTTAGGAATATA	---NA---	17	0	0	0	0
MI00359	miR-367	gga-miR-367	AATCTGGACGTTGCAATGGTG	AAUUGCACUUUAGCAAUGGUG	0	0	0	0	34
MI00993	miR-3678-5p	hsa-miR-3678-5p	ATACGTACTAAACTCTGCTCTG	UCCGUACAAACUCUGCUGUG	25	0	0	0	0
MI01791	miR-3679-5p	hsa-miR-3679-5p	GAGGATGTGGAAGAGGAAGGGGA	UGAGGAUAUGGCAGGGAAGGGGA	101	0	14	0	25
MI01723	miR-3682-3p	hsa-miR-3682-3p	GAGAACTGGTGGAGGTAG	UGAUGAUACAGGUGGAGGUAG	98	0	0	0	0
MI02954	miR-3683	hsa-miR-3683	TGAAATTGGAAGTAGTAGCA	UGCGACAUUGGAAGUAGUAUCA	42	0	0	0	0
MI00883	miR-3689a-3p	hsa-miR-3689a-3p	AGGGGGTGGATATCGTGGT	CUGGGAGGUGUGAUAUCGUGGU	24	0	0	0	0
MI01582	miR-3689b-3p	hsa-miR-3689b-3p	CTGGGGAGGTGGATGCTGTGGT	CUGGGAGGUGUGAUAUUGUGGU	0	0	341	164	0
MI01173	miR-369	cfa-miR-369	ATTGAATACATGGTTGGCTGTT	AAUAAUACAUGGUUGGUCUUU	81	0	0	0	0
MI00341	miR-369-3p	hsa-miR-369-3p	AATAATACATGTGATCGTTTT	AAUAAUACAUGGUUGAUCUUU	38	0	0	0	21
MI02303	miR-36a-5p	sme-miR-36a-5p	GTGATGCATTTACTTGTTT	UGAUGCAUGCUACUUGGUUU	721	461	90	128	418
MI00440	miR-36f-5p	asu-miR-36f-5p	ACAGGACTTGCACCTTCTGTGGA	ACAUGGAUUCAGCUAUCUGUGGA	0	0	0	75	73
MI01997	miR-370-3p	hsa-miR-370-3p	GCTGCTGGGGTGGAATGG	GCCUGCUGGGGUGGAACCUGGU	0	105	0	19	40
MI00328	miR-371-3p	eca-miR-371-3p	AAGTGGGCCATTTTTGACGTGTA	AAGUGCCGCCAUUUUUUGAGUGU	0	0	0	0	24
MI03478	miR-3716a	ame-miR-3716a	TGTGGATTTGAATCGTATA	UAUGUGGAUUUGAAAUCAUAUA	64	0	0	0	0
MI03016	miR-3717	ame-miR-3717	TGAGAGTAAAAAGAAGTGTG	UGAGAGAAAAAGAGAGUGUCGG	102	1262	0	0	0
MI02897	miR-3718b	ame-miR-3718b	TCTGGAACAGGACCAGCGGGACAG	UCGGGACAGGACAGGGGACAGA	33	0	0	11	0
MI01031	miR-371a-5p	hsa-miR-371a-5p	ATCAAACTGTGGAGGCATCAT	ACUCAAACUGUGGGGGCACU	61	0	0	0	0
MI00352	miR-371b-5p	hsa-miR-371b-5p	AATCAAAAGGTTGGCGGCATTT	ACUCAAAAGAUGGCGGCACUUU	26	0	0	0	0
MI00178	miR-3720	ame-miR-3720	AACGGTGATGGTTTAGACG	AUACGGUGAUGAGUUUAAACAG	0	0	0	0	13
MI03436	miR-3721	ame-miR-3721	TGGTTGAAAAAGATGGAGAAAA	UCGUUGAAAAAGAGGAGAAGAU	13	0	0	0	0
MI01170	miR-3725	ame-miR-3725	ATTCTAATTTCTTCGGAAA	UUUCUACAUUUCUUCGUAAAG	12	0	0	0	0
MI01850	miR-3737	ame-miR-3737	GATCGGAATTTTGGCATTT	GAUCGGAAAUUUUGAUAUGUU	11	0	14	0	0
MI03334	miR-3739	ame-miR-3739	TGGGAGGGGGGAGAGAGAT	UUGGGAGGGGGAGAGAGCAGCU	0	0	14	0	0
MI02015	miR-3740	ame-miR-3740	GGAAAAGGAGGACGAGTTA	GGAAAAGGAUGACGAGGAUUAA	0	0	0	43	0
MI01741	miR-3741	ame-miR-3741	GAGAGGGGGAAGAGAAGGA	ACGAGAGGGGGAGAGAGAAGUA	0	0	74	0	12
MI00350	miR-3742	ame-miR-3742	AATATTTTTAAATGTCGGAC	AAAUAUAUUUUAAACGACGGAC	65	15	0	0	11
MI01502	miR-374-3p	rno-miR-374-3p	CTAGGACGTTGTATTATGTTTT	CUUAGCACGUUGUAUUAUUAUU	387	0	19	0	0
MI00725	miR-3746	ame-miR-3746	AGCGGAGAGGAATATGCT	CGCGGAGAGGAAGGUAUGCGU	0	0	23	0	0
MI03733	miR-374a	ggo-miR-374a	TTTCCGATGGTATTGTAAT	CUUAUCAGAUUGUAUUGUAAU	261	0	0	0	0
MI00330	miR-374c-3p	mmu-miR-374c-3p	AAGTTAGCGGTTGTATTTT	ACUUAGCAGGUUGUAUUAU	0	163	0	0	0
MI02213	miR-3751	ame-miR-3751	GGTGGTCATGGAAGTCGGGG	GGGUGGUGGUGGAAGUCGGGG	16	2311	48	0	0
MI00930	miR-3752	ame-miR-3752	AGTGACAAAGTTTCCTTGACTGAA	GUGGAUAAAGUUUCCUUGCGAA	12	0	0	0	0
MI03463	miR-3753	ame-miR-3753	TGTCCAGTTGTCGGGACTGGCCG	UGUCCGUUUCGGGACUCGACCG	300	0	0	0	0
MI03785	miR-375b-3p	pma-miR-375b-3p	TTTGTTCGTGGCTGCTTG	UUUGUUCGUUCGGCUCGCGUUG	0	6221	0	0	0
MI01657	miR-3765	ame-miR-3765	GAAGAACACGAGCAAGTTGAAAG	GAAGAAAAGGCAAGUUGAAAGA	33	0	0	0	0
MI00054	miR-376c	ggo-miR-376c	AAAATAGAGGAATTCCAGG	AACAUAGAGGAAAUUCCACG	13	0	0	0	0
MI01652	miR-376c-3p	mmu-miR-376c-3p	GAACGATGAGAGGAATTTTCAACGT	AACAUAGAGGAAAUUUCACGU	17	0	0	0	0
MI01627	miR-3774	ame-miR-3774	GAAAAATCTTAAGATCGTCA	GAAAAAUUACUUAAGAUUGUC	2463	0	0	0	0
MI03250	miR-3775	ame-miR-3775	TGGAGGCGGAGGAGGAGGTTGTA	GAGGCGGAUGAGGAGGUUGAAUA	44	0	158	14	0
MI00864	miR-3776	ame-miR-3776	AGGGATGGGGGGAGAGGAAGGG	AGGAGGGGGGGAGAGAGAAGCG	12	0	0	0	0
MI00064	miR-3781	ame-miR-3781	AAAATGTGATTGATCGATTGGAT	UAAGUGAUUGAUCGAUCGUGGAU	121	0	0	0	0
MI01416	miR-3787	ame-miR-3787	CGAGTCGAGTTGTTTGGGAA	GAGUCGAGCUUGUGUGUGGAA	4660	1475	5837	161	0
MI01560	miR-378a-3p	hsa-miR-378a-3p	CTGGACTTGGAGATCAAATGGC	ACUGGACUUGGAGUCAGAAGGC	33	0	0	0	0
MI00540	miR-378b	hsa-miR-378b	ACTGGACTAGAAGTGCAAA	ACUGGACUUGGAGGCAGAA	16	0	0	0	0
MI00938	miR-378b	rno-miR-378b	AGTGGACTTGAAGTGATGG	AGUGGACUUGGAGUCAGAAGG	0	0	17	0	14
MI01098	miR-378b	ptr-miR-378b	ATGGACGTGTGGCAGAAA	ACUGGACUUGGAGGCAGAAA	0	52	0	0	0
MI00541	miR-378d	hsa-miR-378d	ACTGGACTAGAAGTGCAAAA	ACUGGACUUGGAGUCAGAAA	21	0	0	0	0
MI03210	miR-378e	ggo-miR-378e	TGGACTTGTAGTGAGGAC	ACUGGACUUGGAGUCAGGAC	0	0	25594	0	104160
MI02905	miR-378f	hsa-miR-378f	TCTGGACTTGGAGCTAAAGA	ACUGGACUUGGAGCCAGAAG	17	0	0	0	0
MI00496	miR-378g	hsa-miR-378g	ACGGGCTTGGCAGTCAGCG	ACUGGGCUUGGAGUCAGAAG	17	0	0	970	0
MI01095	miR-378h	hsa-miR-378h	ATGGACATTGGAGCAGATGG	ACUGGACUUGGUGUCAGAUGG	0	20	0	0	0
MI01716	miR-378i	hsa-miR-378i	GACTGGACTAGAAGTGCAAAAGG	ACUGGACUAGGAGUCAGAAGG	26	0	0	0	0
MI01115	miR-378j	ptr-miR-378j	ATGGATTTGGAGGACAGCA	ACUGGAUUUGGAGCCAGAA	12	0	26	0	0
MI01711	miR-3792	ame-miR-3792	GACTGAGGGAAAGCGTGAAGA	GACUGAGGAAAGAGAGAAGGA	39	0	179	284	0
MI03138	miR-3794	ame-miR-3794	TGGAAACTGGAAGAGGACGATCC	UGGAAUGGAAGAGGACGUUUCC	690	0	0	33	0
MI02340	miR-379-5p	oar-miR-379-5p	GTGGATAGACTATGGAAGGAGGC	UGGUAGACUAUGGAACGUAGGC	17	0	0	0	0
MI03643	miR-3802-5p	tca-miR-3802-5p	TTGCTTGAATGATCGTGCATG	UUGCUUGAAUGACGAGAUA	32	11	18	12	0
MI01639	miR-3803-5p	tca-miR-3803-5p	GAAAGATTAAAAAGGAGGA	GAAUAUUAAAAAUGGAGGUA	104	23	0	0	0
MI02261	miR-380-3p	mmu-miR-380-3p	GTATGTAGAACGGGTCCAGCATCTT	UAUGUAGUAUGGUCCACAUCUU	0	67	0	0	0
MI02714	miR-380-3p	rno-miR-380-3p	TATGTAGAACGGGTCCAGCATCT	UAUGUAGUAUGGUCCACAUCU	259	0	0	0	101
MI01131	miR-380-5p	mmu-miR-380-5p	ATGGTATGAGCAAGAACATGAG	AUGGUUGACCAUAGAACAUGCG	14	0	0	0	0
MI02218	miR-3809-3p	tca-miR-3809-3p	GGTGTAGTTGGTTATGAA	GUCGGUCAGUUGGUUAUGAA	0	0	0	32	0
MI01037	miR-3809-5p	tca-miR-3809-5p	ATCATAAATTGTCGGTGAA	AUCAUAACUUGCUCGCUGA	91	0	0	0	0
MI01264	miR-3813-3p	tca-miR-3813-3p	CACGTGAAGATCAGGATAA	AACGUCGAAGGAGUCAGGAUAA	0	0	29	0	134
MI02596	miR-3814-3p	tca-miR-3814-3p	TAGCATGGTCGTTTGTGTGT	UAGCAUGAGCGUUUGUUG	19	0	0	0	0
MI03388	miR-3817-5p	tca-miR-3817-5p	TGGGGTGTAGGGAGGGTA	UCGGGGUGUGGGAGUGGUAU	18	0	0	0	0
MI00403	miR-3819-5p	tca-miR-3819-5p	AATTTATTAATATTCTCT	AAUUCGUAUUAAUAUUCCA	90	0	0	0	0
MI00313	miR-382	ssc-miR-382	AAGGTGTTGTTGGATTCG	AAGUUGUUCGUGGUGGAUUCG	0	0	406	0	0
MI01028	miR-3822-3p	tca-miR-3822-3p	ATATTTTACTTTGATCCTCG	AUAUUUUCUGUGUGAACCUCG	20	0	0	0	0
MI00113	miR-3823-5p	tca-miR-3823-5p	AAAGGTCGTGGGTTCGGCT	AAAGGUCGUGGUUUUGGCAUU	59	0	80	75	0
MI01002	miR-3828-3p	tca-miR-3828-3p	ATAGCTAGCCTAGAGTCGGATCG	AUAGCUAGCCUCGUACUCGGAAUCG	55	0	0	0	0
MI02574	miR-3828-5p	tca-miR-3828-5p	TAGAAGGTGCAGGATATGT	UCUGAAGUGCAGGAUAGU	15	0	0	0	0
MI02812	miR-3831-3p	tca-miR-3831-3p	TCGAACACAACAAGAACTGCAAAT	UACGACACAACAAAAUUGCAAU	21	0	0	0	0
MI01447	miR-3833-5p	tca-miR-3833-5p	CGGCAAGTCATCATCAGC	CGGCAAGUCACAGCAGGCU	12	0	0	0	0
MI01239	miR-383-3p	aca-miR-383-3p	CAAGCACTGCTGGTCCGACA	CACAGCACUGCCUGGUCAGAA	0	0	0	0	556
MI01277	miR-383-5p	rno-miR-383-5p	CAGACAGCAGGACTGTGG	CAGAUCAGAAGGUGACUGUGG	40400	46	67633	0	46
MI00096	miR-3837-3p	tca-miR-3837-3p	AAAGATTGTTTTTTGAATTG	AAGAUUGUUUUUAUGAAAG	32	0	0	0	0
MI00885	miR-3840-5p	tca-miR-3840-5p	AGGGGGTTGTAATAAGTA	AGGGGGUACUGUAAGUACGUA	42	0	14	9408	0
MI00487	miR-3842-5p	tca-miR-3842-5p	ACGGAGGAAAGACGAGGG	AGGAGGAAAAACGAGUCGG	127	12	74	30	82
MI00960	miR-3843-5p	tca-miR-3843-5p	AGTTGTTAGGTGGTGTAGTG	AGUUGUUGAUGUGGCUUUAGUG	11	0	0	44	0
MI02270	miR-3847-3p	tca-miR-3847-3p	GTCGAATTCGTATCGGTT	CUCGAAUUUCGAUCAGGUU	26	0	4067	0	0
MI03658	miR-3847-5p	tca-miR-3847-5p	TTGGACTTTTTTTTTAATT	UUCGAACUUUUUAUUUAAUUU	62	0	0	0	0
MI02247	miR-3848-5p	tca-miR-3848-5p	GTAGCGGATATAATAAGAGTTGA	GUAGCGGUAUAUAAGGUUA	17	0	0	0	0
MI00401	miR-3849-3p	tca-miR-3849-3p	AATTGTTGTTGGAAATGATCGTG	AGCAUUGUGUUGGAAAUGUCGUC	0	22	0	0	0
MI03591	miR-3850-3p	tca-miR-3850-3p	TTCGAGATCGTTATGTTCGT	UUCGAGACUAAUGUUGGU	15	0	0	0	0
MI00684	miR-3851c-5p	tca-miR-3851c-5p	AGATGATTTGGACGAACT	AGUUGAUUUGGAGUCGUACU	86	15	0	0	71
MI00962	miR-3851d-3p	tca-miR-3851d-3p	AGTTTGACTGGGGCGGTACTGT	AGUGGACAUGGGGUGGUACUGU	16	0	425906	208131	0
MI01494	miR-3851f-5p	tca-miR-3851f-5p	CGTTGATTTGGATTGCTTTA	CGUUGAUUUGGAGUCGUA	24412	34492	12467	13634	59412
MI03815	miR-3853-3p	tca-miR-3853-3p	TTTTTTTTCAAAATATGTCGG	GUUUUUUUCAAAAUAUGCUCA	23	0	0	0	0
MI02220	miR-3856-3p	tca-miR-3856-3p	GGTGTTTCTCGTTGCGGA	AGUGAUUUUUCGUUGCGGAA	28	0	0	0	0
MI03107	miR-3856-5p	tca-miR-3856-5p	TGCAGAAAGTTCAGTAGAA	UGCAAGAAAGUCAUUUGAA	42	0	0	0	33
MI01780	miR-3859-3p	tca-miR-3859-3p	GAGGAGGTGGCGGTTGTGGG	GAAGAGGUGUGCUCGUUGUGGG	216	0	0	60	0
MI03341	miR-3862-5p	tca-miR-3862-5p	TGGGCAAAAGTCGTAACA	UGGGCAAAAGUCCGCCUGAACA	0	32	0	0	0
MI03010	miR-3870-5p	tca-miR-3870-5p	TGAGAACAATGAGGAAAA	UCGAGGCACAAGAGGAAAA	23	0	27	29	0
MI01884	miR-3871-5p	tca-miR-3871-5p	GATTTCTGCCTAGTGCTCTGA	GAUUUCUGCCUUGUGCCGC	0	297	0	0	0
MI01133	miR-3873-3p	tca-miR-3873-3p	ATGTAAATTTAGCTTTAATT	AUGUAAUUUUAGCUCAUAAU	18	0	0	0	0
MI01651	miR-3877-3p	tca-miR-3877-3p	GAACCAGGAGTTGTCAAGGAAGG	AACCAAGUGAGUUGUCACUGGAAGG	0	0	32	30	45
MI01210	miR-3878-3p	tca-miR-3878-3p	ATTTTTTGTGTCCGGTATT	AUUUUUAGUGUCCGUGUUG	13	0	0	0	0
MI03201	miR-3878-5p	tca-miR-3878-5p	TGGACGGAGAACAATTCGGA	UGGACGGAGAACUAAUUGU	46	0	0	0	0
MI02782	miR-3880-5p	tca-miR-3880-5p	TCCAAAGAACCTGAAGTAGAATTCG	UCCAAGAAACGAAAGAAUUCG	45	0	0	0	0
MI00207	miR-3883-5p	tca-miR-3883-5p	AAGACCCTGTTGAGCGAGTTTGAC	UAAGAACCCUCGUUAGCGAGUUUGGC	0	0	0	0	8728
MI00288	miR-3885-5p	tca-miR-3885-5p	AAGGCGGCGGAGAGCGGAGCG	AAGGCGGCGGCGGCGGCCG	14	0	0	0	0
MI01257	miR-3886-5p	tca-miR-3886-5p	CACAGAGAGCTTTGAGAGA	UCACAGCGAGCUUUGACAG	18	0	0	0	0
MI02091	miR-3887-3p	tca-miR-3887-3p	GGCCTTCTTTTATTCCAA	UGGCGCCUUUUUAUUCCAA	45	0	0	0	0
MI00799	miR-3887-5p	tca-miR-3887-5p	AGGAGGTTGTCGATGAAAAACGC	GGGGUUGUCAUAAAAACGC	46	0	0	0	0
MI01483	miR-3888-3p	tca-miR-3888-3p	CGTGACATGTTGAAAGGTTA	CGUGACGUAGUUAAGGUUA	15	0	0	0	0
MI02108	miR-3888-5p	tca-miR-3888-5p	GGCTTTGAATCGTCACTACC	GUGCUUUGAAUGUCACGCC	0	0	0	0	11
MI02560	miR-3889-3p	tca-miR-3889-3p	TACTATGATTGAACGACGTCGC	UAGUACGGAUUGAACACGUCGC	0	0	15	0	0
MI01174	miR-3895-5p	tca-miR-3895-5p	ATTGAGTTGATTGATGAGTTGG	AUUGAGUUGAUUACGAUGG	19	0	0	0	0
MI00311	miR-3896-3p	tca-miR-3896-3p	AAGGTGGAAACGGATAGAGGT	AACUGCAAACGGAUAAGGU	0	1191	0	0	288
MI02006	miR-3897-3p	tca-miR-3897-3p	GCTGTGGTGGTGGATGGTGGGG	CGUGGUGGUGGGGGUGGGG	33	94	302	240	91
MI03727	miR-3904-3p	tca-miR-3904-3p	TTTACTTAAATAAATAATGTT	CUUAUUUAAAAAUAAUGUU	13	0	0	0	0
MI00088	miR-3904-5p	tca-miR-3904-5p	AAAGACATTATTAAAAATG	AAGAUAUUAUUAAUAAGUG	12	0	0	0	0
MI00109	miR-3910	hsa-miR-3910	AAAGGGCATAAATGAAGACA	AAAGGCAUAAAACCAAGACA	0	0	24	0	0
MI03422	miR-3911	hsa-miR-3911	TGGTGGATGTGGAGGAGGC	UGUGUGGAUCCUGGAGGAGGCA	632	0	0	165	0
MI00274	miR-3914	hsa-miR-3914	AAGGAGACTAGAAAATGGAAGA	AAGGAACCAGAAAAUGAGAAGU	28	40	0	0	0
MI02322	miR-3917	hsa-miR-3917	GTGGACTCGAGTAGGTGGG	GCUCGGACUGAGCAGGUGGG	24	0	0	0	0
MI01933	miR-3919	hsa-miR-3919	GCAGTGGACAAAGGCTAGT	GCAGAGAACAAAGGACUCAGU	0	84	0	0	0
MI00671	miR-3925-5p	hsa-miR-3925-5p	AGAGTAGATACTGAAAATGGGCCT	AAGAGAACUGAAAGUGGAGCCU	69	0	0	0	0
MI00773	miR-3927	ggo-miR-3927	AGGAGAATTTGATGGGCA	CAGGUAGAUAUUUGAUAGGCA	0	13	0	0	0
MI00912	miR-3930-5p	smr-miR-3930-5p	AGGTTGTGTTGGGTGTAGA	ACGGUUCUGUUACGGUGUAGA	29	0	0	0	0
MI02646	miR-3934	ppy-miR-3934	TAGGTCGTGGAAGTTTGAGGCA	UCAGGUGUGGAAUCUGAGGCA	14	0	13	0	0
MI02921	miR-3934-5p	hsa-miR-3934-5p	TCTGGTTGTGGAAATGTGGCAG	UCAGGUGUGGAAACUGAGGCAG	32	0	0	0	28
MI02761	miR-39-3p	prd-miR-39-3p	TCACCGGGAATTTATTCATG	UCACCGGGAACUCAUUCAUGC	105040	261	0	0	0
MI02345	miR-3940-5p	hsa-miR-3940-5p	GTGGATGGGGCGGCTATG	GUGGGUUGGGGCGGGCUCUG	0	0	0	0	72
MI03029	miR-3944-5p	hsa-miR-3944-5p	TGAGCGCGGCCAACTGAGA	UGUGCAGCAGGCCAACCGAGA	24	0	0	0	0
MI00865	miR-3945	hsa-miR-3945	AGGGCATGGAGAGGAAGATAT	AGGGCAUAGGAGAGGGUUGAUAU	24	0	0	0	0
MI00563	miR-3956	bta-miR-3956	ACTTTGGATGCTGGAGGCAGAGTG	ACGUGGAUGCUGAAGGUCAGAGG	16	0	2310	0	0
MI03447	miR-3956-5p	oar-miR-3956-5p	TGTACTTGGAGCTGAAGGTCAA	GUACGUGGAUGCUGAAGGUCAGA	38	0	0	0	0
MI01390	miR-3957	bta-miR-3957	CCGGAGAGGGAGCTGTTGG	CUCGGAGAGUGCAGCUGUGG	17	0	19	0	0
MI01607	miR-3957-5p	oar-miR-3957-5p	CTTGGAAGAGTGGTAGCTGGGGTT	CUCGGAGAGUGGAGCUGUGGGUGU	0	0	0	25	0
MI00737	miR-39-5p	cel-miR-39-5p	AGCTGATTATCGTCTGGTAACTT	AGCUGAUUUCGUCUUGGUAAUA	41	0	0	0	0
MI02095	miR-3960	mmu-miR-3960	GGCGGCGGCGGATGTGGAGGAG	GGCGGCGGCGGAGGCGGGGG	52	0	0	110	16
MI01407	miR-3963	mmu-miR-3963	CGAATCCCACTTCCTGCAC	UGUAUCCCACUUCUGACAC	42	23	0	0	19
MI02250	miR-3964	mmu-miR-3964	GTAGGTAGAAGAACTAAA	AUAAGGUAGAAAGCACUAAA	31	0	42	0	0
MI03321	miR-3965	mmu-miR-3965	TGGCTTATCGATCCTGAGTT	UGCUUAUCAGCCUGAUGUU	0	0	0	0	148
MI01062	miR-3967	mmu-miR-3967	ATCTTGCCTGAACTGATGTG	AGCUUGUCUGACUGAUGUUG	2488	0	5603	0	28
MI01612	miR-3969	mmu-miR-3969	CTTTAAAGTAGAAACACA	CCCUAAAGUAGAAAUCACUA	0	19	0	0	0
MI01654	miR-3970	mmu-miR-3970	GAACTGTAGTTTGTGCATTT	GAGGUUGUAGUUUGUGCUUU	12	0	0	0	0
MI01643	miR-3974	hsa-miR-3974	GAAAGGTCATTGGTAATGGTAATGC	AAAGGUCAUUGUAAGGUUAAUGC	133	0	0	0	0
MI02700	miR-3976	hsa-miR-3976	TATGATGGTCAGGAAGATAATGT	UAUAGAGAGCAGGAAGAUUAAUGU	18	0	0	0	0
MI02280	miR-4000b-2-3p	cin-miR-4000b-2-3p	GTCTTTTGATCGACGGGTTTC	GUCUUUUUCAACAGGUUUC	335	0	0	0	0
MI01677	miR-4000b-5p	cin-miR-4000b-5p	GAAGCTGCAGGAACGGGT	UGAAACUUGCAGGAACGGGC	0	0	0	18	44
MI02947	miR-4000c-5p	cin-miR-4000c-5p	TGAAACTTGTGCTGGACGGTG	UGAAACUUGCGUGGAACGGG	0	0	0	0	63
MI02445	miR-4000d-5p	cin-miR-4000d-5p	TAAACGGGCAAGAACGGG	UGAAACUUGCAAGAACGGGC	38	0	0	0	0
MI01862	miR-4000f-3p	cin-miR-4000f-3p	GATGCTGTTCGACGAATTTTT	GAGCUGUUCACGAAGUUUUA	11	0	0	0	0
MI03523	miR-4000f-5p	cin-miR-4000f-5p	TTAAATTCGTTGGAACAG	UGAAACUUCGCUGGAACAGG	72	0	0	0	0
MI02271	miR-4000g-3p	cin-miR-4000g-3p	GTCTAGTCTAGGACGTTGTA	GCUCAUUCUAGGACGUUUUA	125	61	0	37	164
MI02520	miR-4000h-5p	cin-miR-4000h-5p	TAATCCTGCTTAGTACGAGG	UGAAACUUGCUUAGUACGGG	0	1870	0	0	806
MI01873	miR-4000i-3p	cin-miR-4000i-3p	GATGTTACTTGGAATTTTGA	GAUGUUAUUGCAAGUUUUAA	13	0	0	0	0
MI03162	miR-4001a-5p	cin-miR-4001a-5p	TGGAATGAAGGAACAGGC	UGGAACUUAUACGAACAGGC	12	0	0	0	84
MI01752	miR-4001e-3p	cin-miR-4001e-3p	GAGCTGATCGTCTAAGTTT	AGCUGAUCAUAUAAGUUU	530	0	0	0	0
MI03203	miR-4001g-3p	cin-miR-4001g-3p	TGGACGTATTTTGGAAGA	UGGAACUUAUUUUGGACAGG	198	28	0	0	0
MI03745	miR-4002-5p	cin-miR-4002-5p	TTTGAACGTTGTATGATTGC	UUUGAACUUGUACGAAUUGG	15	0	0	0	14
MI01236	miR-4003a-3p	cin-miR-4003a-3p	CAAGAATTGTAGAACACA	CAAGAAUUUUAACCAACACA	0	0	26	0	0
MI00959	miR-4003c-5p	cin-miR-4003c-5p	AGTTGGTTATGATTGTTGT	UGAGUUGGUUAUCAUUGUUG	0	54	0	0	0
MI02398	miR-4004-5p	cin-miR-4004-5p	GTTGAATTTGTTGATTGTCGT	GUGAGUUUGUUGUAUUGUGGU	276	16	0	27	0
MI03556	miR-4005c-5p	cin-miR-4005c-5p	TTAGTTGGTTGTTTTGGAT	UGAGUUGGUAUGUUUCUGGU	45	0	0	13	14
MI02237	miR-4006a-1-3p	cin-miR-4006a-1-3p	GTACAGTATTTTCATCCTCA	GUCAUUAUUUUCAUGCUUCA	14	0	0	0	0
MI03142	miR-4006b-5p	cin-miR-4006b-5p	TGGAACAATGTAGGCAAGGG	UGGAACAUGUACGUAAGGGC	36	0	0	34531	12
MI02572	miR-4006c-5p	cin-miR-4006c-5p	TAGAACAATGTAGATAAGGG	UGGAACAUGUAAAUAAGGGC	11	0	0	0	0
MI02951	miR-4006e-5p	cin-miR-4006e-5p	TGAAATGATCGGAAGGGA	UGGAACAUGAUCGUAAGGGC	0	15	0	0	0
MI02573	miR-4006f-5p	cin-miR-4006f-5p	TAGAACAATGTAGGTAAGGG	UGGAACAUGCAGGUAAGGGC	64608	40395	0	0	53438
MI03734	miR-4006g-3p	cin-miR-4006g-3p	TTTCCTTTGCACAAGTGG	UUUCCUUUCCACAAUGUUCG	17	0	0	0	0
MI00804	miR-4008a-3p	cin-miR-4008a-3p	AGGAGTTTATCGTGTGTGCA	AGGGUUUAUCCUGUCUGCCA	180	0	0	268	321
MI03458	miR-4009b-5p	cin-miR-4009b-5p	TGTAGTTTAGTGGTAAGA	GGUAUGUUUAGUGUUCAAGA	0	0	13	0	29
MI00153	miR-4010-5p	cin-miR-4010-5p	AACAGTAGTGTTCGGGCAAACAT	AACGUAUGUCGAGCAAACAU	24	0	0	0	0
MI01268	miR-4011a-5p	cin-miR-4011a-5p	CACTAGTGGAGCTGAAGATTGG	CACAGUGGAGGUAAAGAUUG	179	0	0	0	0
MI02086	miR-4012-3p	cin-miR-4012-3p	GGCATTATGAGGTGTAGCT	AGCAUUAUGUAUGUGAGCU	4992	0	4544	5773	7355
MI00621	miR-4013a-5p	cin-miR-4013a-5p	AGACTTGTAGTAGGTATG	AGACUUGUAAUAGCAGCAUG	135	29	0	0	0
MI02880	miR-4016	cin-miR-4016	TCTCTGTGATCGTTAAAGC	UGUUCUGUGAUCUUAAAGG	18	0	0	0	0
MI02772	miR-4017-3p	cin-miR-4017-3p	TCAGTGGATGATGGTGCA	UAAGUGCAUGUAUGGUGCUA	0	34	0	17	0
MI01481	miR-4018a-5p	cin-miR-4018a-5p	CGTGAAATTGTTGAAAGGG	CGGAACAUUGUUGGAACGGG	45	0	26	0	0
MI00846	miR-4018b-5p	cin-miR-4018b-5p	AGGGAACATTTTTGGGACGG	AGGAACAUUCUGUGGAACGG	0	19	0	0	0
MI02168	miR-4019-5p	cin-miR-4019-5p	GGGGTGGATTGCGGGCGGC	GGGUGCAUUGCGGAGCGAGC	0	0	0	0	81
MI02928	miR-4020a-5p	cin-miR-4020a-5p	TCTGTTAGAGTTGGTGACA	UGUGGUUAAGUUGGUGCA	17	14	0	0	0
MI02434	miR-4020b-5p	cin-miR-4020b-5p	GTTTGTTGGTTGGTGGCTTGC	GUGUGGUUGGUUGGUGGUUG	60	0	12	33	0
MI00081	miR-4021-3p	cin-miR-4021-3p	AAACTTTGTGAACGTCGTTA	AAAGUAUUGUGACGUCGUUA	21	0	13	0	0
MI00351	miR-4022-3p	cin-miR-4022-3p	AATATTTTTATATTTCCA	AAUAUGAGUUUAUAUUUACA	299	0	0	0	0
MI03779	miR-4024-5p	cin-miR-4024-5p	TTTGTATGGACGAAAAGGA	UUUGUAGGAUGAAAAGGUG	454	38	0	24	73
MI00983	miR-4026-5p	cin-miR-4026-5p	ATAAGTGATGGACATTTG	GUAAGUGAUGACGUCAUUUG	220	33	0	796	71
MI03532	miR-4027-3p	cin-miR-4027-3p	TTACATTACTTTTATGTTG	UAUAUUACUUUUAUGUUCAG	22	0	0	0	914
MI02471	miR-4028-3p	cin-miR-4028-3p	TAAATTGTTGTTGTTGGA	UUAAUGAUGUUGUUGUUGCA	66	84	26	68	21
MI02259	miR-4029-3p	cin-miR-4029-3p	GTATAAATGCATGCCTTA	GUUUACAUUGCAUGCACUUA	0	29	0	0	0
MI00650	miR-4030-5p	cin-miR-4030-5p	AGAGGCAACTTTGAAGATG	AAAGUGCAACUUUGAUAGUG	21	0	0	0	0
MI00457	miR-4031-3p	cin-miR-4031-3p	ACATGTACGTCGCACTGTG	ACAUGUACCGUCGCUCUGGG	33	0	0	0	0
MI01384	miR-4032-3p	cin-miR-4032-3p	CCCTCTCATCGTCATTGTGT	CAGCUCUAUCGUCAUUGUAU	12	0	0	0	0
MI01940	miR-4034-5p	cin-miR-4034-5p	GCCCAGTGCTCTGAATGT	GCACAGUGCUCUAGGAAAGU	0	7648	0	6102	5896
MI01897	miR-4035-5p	cin-miR-4035-5p	GCAATATCAAGATGCGACTGTTGA	GGCAAUAUCACGAUGUGCUGUUG	67	0	0	0	24
MI01455	miR-4037-3p	cin-miR-4037-3p	CGGGCAACAATGGCAAGCTG	CGGACAACGAUGGCAAUGCU	0	18	12	0	15
MI01159	miR-4039-3p	cin-miR-4039-3p	ATTATATTTGTTTCTTTGTCATT	AUAGUUUGUUUCUUUGUAUU	21	0	0	0	0
MI03564	miR-4039-5p	cin-miR-4039-5p	TTATGAAGTGTAGCGTAT	UAUAUGAAGAUGUAAGCUAU	86	21473	16283	14637	23152
MI02672	miR-4042-3p	cin-miR-4042-3p	TATACGACTTGAATACTG	AGAUAGGACUUGAAUCACUG	36851	64233	13017	17486	27543
MI03574	miR-4043-3p	cin-miR-4043-3p	TTCAAGATTGTCAGAAGA	UUGCAUAGAUUGUCCGAACA	0	14	0	0	0
MI01729	miR-4048-3p	cin-miR-4048-3p	GAGACTGGAGACGAGTGG	GCAGUACUGGAGACAGGUGG	0	0	0	12	0
MI00742	miR-4049-3p	cin-miR-4049-3p	AGCTGTGGGCGTTCTGGCTAA	AAGCUGUGGGCUUUGCCUAA	17	0	0	0	0
MI01387	miR-4050-3p	cin-miR-4050-3p	CCGCTGAATTTGTTGGCA	CAGCUUGAAUUUGUUGCCUA	147	0	0	0	18
MI03329	miR-4050-5p	cin-miR-4050-5p	TGGGACTAAATAAATTTCAGGCG	UAGGUAAAUCAAAUUUCAGGCUG	26	0	0	0	0
MI01365	miR-4051-3p	cin-miR-4051-3p	CCAGAGGTCGATGGATCGAA	CCAAGGUCGAGGUGAUUGAA	53	23	0	0	35
MI02701	miR-4054-5p	cin-miR-4054-5p	TATGATTAGATGTAGATGGC	UAUGAUUGAUGUUUAAUGGC	31	0	0	0	0
MI01352	miR-4055-5p	cin-miR-4055-5p	CATTCGGAAACTGAAGGTGG	UAUUCGGAAAUGUAGGGUGG	0	21	0	0	0
MI00539	miR-4056-5p	cin-miR-4056-5p	ACTGATGTAGAAGAAGATGCTGA	ACUGAUGUAGAACAAGGCAUGCG	35	0	0	0	0
MI01754	miR-4057-5p	cin-miR-4057-5p	GAGCTTGGGACTGTAGAT	GGCUUGGCGACUGUAGCAUA	64	0	0	13	12
MI01426	miR-4061-5p	cin-miR-4061-5p	CGCGGTCGTCAGATGGTT	AGGCGGUCCCUCAGAUGGUU	17	0	0	0	0
MI00368	miR-4062-3p	cin-miR-4062-3p	AATGCTGTAGAGCAAAAAGGCA	AAUGCUGUAAAAUAAAGGCA	12	6225	0	0	0
MI00175	miR-4063-3p	cin-miR-4063-3p	AACGCTTTGGATTGTTGG	AACGCAUUGGAUUAAGGUGG	0	155	0	0	0
MI02704	miR-4066-3p	cin-miR-4066-3p	TATGCCTTTAAATCGTCCG	CAUGCCUUUAUCAUGUCCG	52	0	0	0	0
MI00560	miR-4067-3p	cin-miR-4067-3p	ACTTTCATCGATTCCTTA	AGCGUUUCAUACGUUCCUUA	1357	2816	4852	1857	1498
MI02815	miR-4070-5p	cin-miR-4070-5p	TCGAATGATTAGAGGACGTG	UCGAAUGUUAUGCAGGCACGUG	0	0	0	0	8269
MI02184	miR-4071-3p	cin-miR-4071-3p	GGTATCAGAGCAGGGCACA	GGAUAUCCAGACAGGGCAAA	0	0	0	0	36
MI03716	miR-4071-5p	cin-miR-4071-5p	TTGTTCGTACTGTGCATC	CUUGCUCUUACUGUGACAUC	0	0	0	0	17
MI00129	miR-4072-3p	cin-miR-4072-3p	AAATGGAGCAGACAAAAC	AAAAUGGAUCUUGACAAAAC	13	0	0	235	0
MI03566	miR-4072-5p	cin-miR-4072-5p	TTATGTTTGGCTGTCATTTTCT	UUUGUUUUAAGGCUUCAUUUUCU	22	0	0	0	0
MI02405	miR-4074-5p	cin-miR-4074-5p	GTTGATGCGGTGGATGTTA	UGUUGACGGCGGGGAUGUUA	91	0	0	0	298
MI02450	miR-4075-3p	cin-miR-4075-3p	TAAAGATCGAACCGGGCCCC	UAAAGAUCCAAGGGCCACC	15	0	17	0	0
MI02007	miR-4076-3p	cin-miR-4076-3p	GCTGTTTCAGGGTCGTTT	GGUGUUUCAGGGAAUCGUUA	0	0	0	0	4401
MI00189	miR-4077a-5p	cin-miR-4077a-5p	AACTTGGACAATTGATCGACAT	AAGUUGGAAAUUGAUUGACU	40	0	0	0	0
MI00321	miR-4077b-5p	cin-miR-4077b-5p	AAGTCGGATTTGATTGATGCT	AAGUUGGAAUUUGAUUGACU	21	0	0	0	0
MI00334	miR-4077d-5p	cin-miR-4077d-5p	AAGTTGGCATGGATTCGGC	AAGUUGGCUGUGAUUUGGCU	111	0	0	31	37
MI01356	miR-4078-5p	cin-miR-4078-5p	CATTGTAGGATTAAAAGGGATA	CCUUGUAGGAGUAAAGGGAA	95	0	0	0	0
MI00928	miR-4082-3p	cin-miR-4082-3p	AGTCTGTAAGGCAGTTGAAGCT	AUUCUGUAUGGAGUUGAACU	18	0	0	0	0
MI00618	miR-4084-5p	cin-miR-4084-5p	AGACTCTTCCTGGCTAAATTTT	AGAUCUUCUGGCUAUAGUUU	199	58	15	25	43
MI02877	miR-4085-3p	cin-miR-4085-3p	TCTCGTCGTTGGTCCAATTGTG	UGCUGUGUUGUCCAAUUGUG	79	0	0	0	23
MI00512	miR-4087-3p	cin-miR-4087-3p	ACGTGGAGTGGCTGATTA	ACGUGGAUGUGGACUUGAUA	38	18	11	12	0
MI01835	miR-4088-5p	cin-miR-4088-5p	GAGTTGATGATTATGTTGG	GACUAUGAUGAGAUGUUGG	382	14	0	0	40
MI00888	miR-4090-3p	cin-miR-4090-3p	AGGGTCGTAGTGGTTGTGTTG	AGGUAGUUGGUUGUGUUG	0	37795	68829	39109	36769
MI00225	miR-4097-5p	cin-miR-4097-5p	AAGATAAAGTCTGACTGA	CAAUAUAAAGUUGACCUGA	48	0	0	0	0
MI01047	miR-4098-5p	cin-miR-4098-5p	ATCGCTCTGTAACGTCGG	AUCGCUCUGUUAUGCUUCGG	0	17516	0	0	0
MI01443	miR-4099-3p	cin-miR-4099-3p	CGGATTGATGGTGTTAGA	CGGAUUGACAUGGUGUCAGA	88	0	0	0	0
MI01178	miR-4099-5p	cin-miR-4099-5p	ATTGGACGATGACGACAA	UUUGGCACCAUGACGAUCAA	0	15	0	0	13
MI00402	miR-410	ggo-miR-410	AATTTAATCGCAGTGGCCTG	AAUAUAACACAGAUGGCCUG	0	0	358	0	1319
MI02257	miR-4101-3p	cin-miR-4101-3p	GTAGTTGTTGTAGTAGTGG	UAGGUUGUUGUAUAUGUGG	12	0	60	0	0
MI00509	miR-4104-5p	cin-miR-4104-5p	ACGTGAACAGTAGTTGAATG	ACGUGAAAUUGUUGACUG	13	14251	0	0	0
MI00451	miR-4105-5p	cin-miR-4105-5p	ACATAAAAACTGTGGGTCGGAC	ACAAAAAACGUGGGUCAC	37	0	0	0	0
MI02511	miR-4106-3p	cin-miR-4106-3p	TAATAATTGGTTGAGTTTT	UAAAAUAUUGGUUUAGUUUUU	106	0	0	0	0
MI01169	miR-4107-5p	cin-miR-4107-5p	ATTCTAATTAATTGTTCGGT	AUAUCUAAUUGAUUGUUGG	16	0	0	0	0
MI03465	miR-4108-5p	cin-miR-4108-5p	TGTGAAGAAGATAGAGGAAC	UGUGUGAAGUAGAGGAAC	30	0	0	0	0
MI01191	miR-4111-3p	cin-miR-4111-3p	ATTTCATATTTTGTCGGTT	AUUUGAUUAUUUUGUGGGU	51	0	0	0	0
MI03619	miR-4112-3p	cin-miR-4112-3p	TTGAATGATCGTGTATGG	UAUGUAAUGAUGAUGUAUGG	73	81	0	27	172
MI00986	miR-4112-5p	cin-miR-4112-5p	ATAATACATTTTGAAAATAC	AUACAUUCAUUUUGACAUAC	11	0	0	0	0
MI02531	miR-4114-5p	cin-miR-4114-5p	TAATTGTGATCGTTGTGT	UAAGUUGUAAUAUGUUGUGU	0	42	0	0	11
MI00629	miR-4116-5p	cin-miR-4116-5p	AGAGCAAGATTGCGGATTTT	GGGGCAAGAUGGGAUUUU	11	0	0	0	0
MI02379	miR-4117-5p	cin-miR-4117-5p	GTGTAGAATTGAAATAGAA	UGUGUGAAUGUAAUAGAA	927	0	0	0	0
MI02930	miR-4121-3p	cin-miR-4121-3p	TCTGTTGGAGTTGGTTTTG	GUGUUGGAGUUGGGUUUGU	0	0	0	0	19
MI00522	miR-4122-3p	cin-miR-4122-3p	ACTAAAGTTTGATTGAAGGA	CUAAGUUUGUUUGAAGCA	24	0	0	0	0
MI00416	miR-4123-3p	cin-miR-4123-3p	ACAAACTGGAGGAAGGCGG	AGCAAACUCGGGAAGGCGCG	0	0	2987	0	5877
MI01040	miR-4125-5p	cin-miR-4125-5p	ATCATTTGGATAACAAAA	AUCAUUUGGCAAAGACAAAG	138	0	0	0	15
MI03068	miR-412-5p	hsa-miR-412-5p	TGAGTCAATCGTTGGAAAGGTAAT	UGGUCGACCAGUUGGAAAGUAAU	18	0	0	0	0
MI01687	miR-4126-5p	cin-miR-4126-5p	GAAGTGGCAACTTGGATAAAT	UAAGUGCAACUUUGAUAAU	0	125	48	0	0
MI00594	miR-4127-3p	cin-miR-4127-3p	AGAAGCTGTGAAGAAGTCG	AGGCAGCUGUGAGAGAAGUUG	0	20	0	0	0
MI02335	miR-4128-3p	cin-miR-4128-3p	GTGGAGGTAAATGGAGGA	UUUGAGGUAGAACUGGAGGA	118	0	11	206	85
MI03602	miR-4131-3p	cin-miR-4131-3p	TTCGTGGCAAAATTGCAGG	UUGUGGCAAAAUUCCCUAGG	11	0	0	0	0
MI01252	miR-4132-3p	cin-miR-4132-3p	CAATTGCTGAGTTGGATA	AAAUUGCUGAUGUUGUAUUA	41	0	0	45	0
MI01150	miR-4133-3p	cin-miR-4133-3p	ATGTTGTGATCTTTGAGC	CAUGUUGUGUUUUUGUAGC	67	115	0	0	110
MI01937	miR-4135-3p	cin-miR-4135-3p	GCATGTTGGAAATTTGGTGGCT	GCCAUGUUGAUUUGGUGGCU	70	0	0	0	0
MI03427	miR-4137-3p	cin-miR-4137-3p	TGGTGGTAGTAGCAAGGGG	GGUGGUAAUUGCAUAGGGG	23	0	1126	0	21
MI03275	miR-4138-5p	cin-miR-4138-5p	TGGATGAAGAAGAGTAAATGT	UAGAUGAAGAGAGUAAUGA	51	0	12	0	12
MI00120	miR-4139-3p	cin-miR-4139-3p	AAAGTGTTCTACGATTTCGGCG	AAAGUGUUUACGUUUCGGU	19	0	0	0	0
MI00420	miR-4140-3p	cin-miR-4140-3p	ACAAGACGATTATGACGAG	ACCAGAUGAUUAUGACGACG	24	16	0	0	0
MI03408	miR-4141-5p	cin-miR-4141-5p	TGGTCACAGTGTTTAGACAG	UGGUCACAGCUGUUUGCAC	1049	0	0	363	0
MI02594	miR-4142-5p	cin-miR-4142-5p	TAGCAGCGCATTGATCATAA	UAGCAGCUCAUCUGGUAUAA	68	0	0	0	0
MI01342	miR-4143-3p	cin-miR-4143-3p	CATGAAGAACAAACATCT	CAUGAAAACACCAAACAUGU	79	0	0	0	0
MI01875	miR-4143-5p	cin-miR-4143-5p	GATGTTTTTGTAGATTGTTT	CAUGUUUUGUGUAAUUGUGU	0	0	0	0	142
MI00329	miR-4144-3p	cin-miR-4144-3p	AAGTGTTCATCGTGCGGA	AAGUCUUGCAUCGUGGCAGA	142	0	0	27	0
MI00370	miR-4145-3p	cin-miR-4145-3p	AATGGAATTTTGATTTTCGG	AAUGGAAUUGUUGAUGUGG	169	0	31	17	159
MI00065	miR-4146-3p	cin-miR-4146-3p	AAAATTTAGCCAGGAAGAG	AAAAUUUCUUGCCAGGAGAG	109	0	0	0	0
MI01053	miR-4147-3p	cin-miR-4147-3p	ATCGTGTGCGCAAGTTTT	AUCGUGUCUGCAAGUUUGCU	38	62	18	47	11
MI01725	miR-4148-5p	cin-miR-4148-5p	GAGAATCGTGTAGGACAGC	GGAGUCGUGUCUGGACAGC	13	0	0	0	0
MI02512	miR-4149-5p	cin-miR-4149-5p	TAATAATTTGTTGATCGGAAATA	UAAUCUUUGUUGAUGGAAAA	22	0	0	0	0
MI02245	miR-4150-5p	cin-miR-4150-5p	GTAGATGACTGTAGTGTGA	AUAGCUACUGUGAGUGUGA	748	0	0	35	0
MI02283	miR-4151-5p	cin-miR-4151-5p	GTGAAATATGATCGTCTAC	GUGAUAAUAUGAUGUCAUAA	128	0	0	0	0
MI00686	miR-4152-5p	cin-miR-4152-5p	AGATGTCGTGGTGGTGTAAT	AGAUGUAGUUGGUGUAAA	0	0	0	0	13
MI01059	miR-4153-3p	cin-miR-4153-3p	ATCTGAGTGTTGGTTACGGTC	AUCGCGUUUGGUUACGUC	0	0	0	524	0
MI03805	miR-4154-3p	cin-miR-4154-3p	TTTTGTTGGTTAATTCGTAGC	UUUGUUGGUUUUCGUAGC	0	0	60	0	0
MI00914	miR-4156-5p	cin-miR-4156-5p	AGTAAGGACATACAGCGCT	AGGUAAGGUCCUACAGCGU	0	11	0	0	0
MI03277	miR-4157-5p	cin-miR-4157-5p	TGGATGATGGATGTATGGT	UGGUAAGAUGCGAGUAUGGU	37	0	14	0	0
MI03784	miR-4159-3p	cin-miR-4159-3p	TTTGTGTGAAACTGGTGG	UUAAUGUGUGAAAUUGGUAG	89	0	14270	0	0
MI01673	miR-4160-3p	cin-miR-4160-3p	GAAGATTTGAAGACAAAATG	GAAGAUUGAAACAAACAUGG	31	0	0	0	0
MI00201	miR-4162-3p	cin-miR-4162-3p	AAGAAGTAGATAATCAACAACAA	AAGAAGGUAAUCAACAGCAA	21	11	0	0	15
MI03563	miR-4163-5p	cin-miR-4163-5p	TTATATTAGTAGGGGGAT	UGUAUAUUACAGAGGGGGAU	47	0	0	0	0
MI02940	miR-4164-3p	cin-miR-4164-3p	TCTTTGTGTATACAGCGT	UCUUUGUUAUGUCAGCUGU	0	13	0	0	0
MI03265	miR-4165-3p	cin-miR-4165-3p	TGGAGTGGGCAAAGTAGAGGACA	UGAGUGGGCAAAAUGGGACA	24	0	0	15	0
MI03551	miR-4167-5p	cin-miR-4167-5p	TTAGTACGAGTGGAACCGCA	UUAGUAGAGUGGAAUGCC	0	0	0	0	6628
MI03197	miR-4168-3p	cin-miR-4168-3p	TGGACGAATTGGAATTGGTG	UGGACGAAUUGAUUUAGU	0	0	11	0	0
MI03167	miR-4170-5p	cin-miR-4170-5p	TGGAATGGTTATTGGTGA	UGGAAUUGGUGAUUGGCUG	36	0	707	297	550
MI02698	miR-4171-5p	cin-miR-4171-5p	TATGACTCTCTTAAGGTAGCCAA	UGACUCUCUUAAGGAAGCCA	1619	3659	1427	1760	2950
MI02748	miR-4174-3p	cin-miR-4174-3p	TCAAATTTTTAGTCGGAA	UCAAAUUUUUGCCGGAAAA	3622	17	0	139	28
MI01029	miR-4177-5p	cin-miR-4177-5p	ATATTTTTAAAACCATTA	UAUUUUUAAAACAGCAAUUA	73	0	0	0	0
MI02720	miR-4179a-3p	cin-miR-4179a-3p	TATTATATACAAAATTAGCA	UUUUAUACAAGAUUAGCC	11	0	0	0	0
MI01248	miR-4180-3p	cin-miR-4180-3p	CAATCTTACTGATAGGCG	GAAUCUUACUGUAUGGCAG	17	0	0	0	0
MI02746	miR-4182-3p	cin-miR-4182-3p	TCAAAGAATCTGGCAGAATTT	UCAAAAAAUCUGCAGAAUG	79	16	43	0	18
MI00727	miR-4183-5p	cin-miR-4183-5p	AGCGGGAAGAGGGCAGAT	AGCGGGAAGGAGUGGCCGGU	141	0	280	92	124
MI01337	miR-4184-3p	cin-miR-4184-3p	CATATTTAAGTTGGAATA	AUAUUUAAGAUGGAAUAA	71	20	0	14	15
MI03311	miR-4185-5p	cin-miR-4185-5p	TGGCGGTGATGATATTATAC	CAGCGGUGAUGAUAAUAC	0	335	0	0	242
MI01196	miR-4190-5p	cin-miR-4190-5p	ATTTGATTTATATTAACA	AUAUGAGUUUAUAUUUACA	43	0	0	0	0
MI00963	miR-4191-5p	cin-miR-4191-5p	AGTTTTGATCGTAGACAA	AGGUUUAUGAUCGUAACAAU	79	78	0	0	354
MI03493	miR-4193-5p	cin-miR-4193-5p	TGTGTAACAAGTGGACTTT	AUGUUUAACAAGUGUCUUU	513	0	0	0	92407
MI03326	miR-4194-3p	cin-miR-4194-3p	TGGGAATATGTGTCGTGG	UGGUAUAUAUGUGUGUGG	22	0	0	0	0
MI00683	miR-4198-5p	cin-miR-4198-5p	AGATGATCGTTATTTTATTT	AAUGAUGUUAUUUUAAUG	25	0	0	0	0
MI01254	miR-4200-5p	cin-miR-4200-5p	CACAAAATGAGGAACATGAAG	CACUAAAAUGAGGGACAGAG	35	0	31	0	0
MI00711	miR-4201-5p	cin-miR-4201-5p	AGCAGTTGAATGTGGGTTAG	GGCAUUGAUAUGUGGGUUGG	90	4852	18724	0	0
MI03780	miR-4202-5p	cin-miR-4202-5p	TTTGTCGTTTCATTTGTTGG	UGUGUGUUUCAUUUCGUUG	18	0	0	0	0
MI02517	miR-4204-3p	cin-miR-4204-3p	TAATATGGCTTATCATTTACAG	UAAAUGAUUUAUAUUUACAG	11	0	0	0	0
MI02469	miR-4204-5p	cin-miR-4204-5p	TAAATTCATCGTCATTTATCATA	UAAAUAUAAUGUCAUUUAUACAU	105	0	0	0	0
MI01471	miR-4205-5p	cin-miR-4205-5p	CGGTATTATTCGGATGGAAT	CGGUUUAAUUGGAUGGAA	26	0	0	389	16
MI01032	miR-421	cfa-miR-421	ATCAACGATATTTTGGGCG	AUCAACAGACAUUAAUUGGGCG	23	0	0	0	0
MI02675	miR-4210-5p	cin-miR-4210-5p	TATAGAATAATGTAGGTAA	UUUAUAGAAUAUGUAUGUAA	0	54494	256901	53303	94541
MI00432	miR-4211-5p	cin-miR-4211-5p	ACAGAAAATGATTGTCGTG	ACAGAAAAGAUUGCUUCG	0	23	0	0	0
MI00732	miR-4212-3p	cin-miR-4212-3p	AGCTAAGGATCGTTTCAA	AGCUAAUGAAUCGUUUCA	0	0	22	0	20
MI00393	miR-4213-5p	cin-miR-4213-5p	AATTATTTTTAAGGATTTCTC	AAUAUUUUUAACGAUUUUC	56	0	0	0	0
MI01136	miR-4214-5p	cin-miR-4214-5p	ATGTAGAATAGTAATGGTG	UAUGUGAAAGUAAUGGUG	17	0	0	15	0
MI03562	miR-4215-3p	cin-miR-4215-3p	TTATATGTATTAGAGACTGT	UUAAUGUAUUAUAUGAUUGU	24	0	0	0	0
MI01350	miR-421-5p	mmu-miR-421-5p	CATTAAATGATTGTCTGAAT	CUCAUUAAAUGUUUGUUGAAU	23	0	0	0	0
MI02473	miR-4216-3p	cin-miR-4216-3p	TAAATTTGTAGAAGATGATG	UAAAUUUGGUAGAAGAGCUU	147	12	0	0	0
MI00208	miR-4216-5p	cin-miR-4216-5p	AAGACTCTTCCTGGCTAAATTT	AAGCUCUUCCUCAAAAUUU	1096	145	26	45	98
MI02739	miR-4217-3p	cin-miR-4217-3p	TATTTTTGTAATCTCTGTA	UAAUCUUUGUAAUCCUGUU	20	0	0	0	0
MI02660	miR-4220-5p	cin-miR-4220-5p	TAGTGCAGATCTTGGTGGTAGTTG	UAGUGCAAUUUGUUGUAGCUUG	0	0	0	10495	0
MI01048	miR-425-3p	tgu-miR-425-3p	ATCGGGGGTGTCGTAATCTTT	CAUCGGGGAUGUCGUGUCUUU	208688	189223	228895	265	174751
MI01501	miR-4257	hsa-miR-4257	CTAGAGGGTAGAGGACTGAG	CCAGAGGUGGGGACUGAG	83	0	0	0	45
MI00748	miR-4261	hsa-miR-4261	AGGAAAGCAGGGACCGCCAG	AGGAAACAGGGACCCA	0	0	0	19	0
MI00507	miR-4264	hsa-miR-4264	ACGTCTGGTTCATGGTCATT	ACUCAGUCAUGGUCAUU	5747	7637	0	4067	7961
MI02630	miR-4270	hsa-miR-4270	TAGGGAGGAGGGGAGGGG	UCAGGGAGUCAGGGGAGGGC	274	0	0	0	127
MI01774	miR-4271	hsa-miR-4271	GAGGAGGAAGAAGAGGTGGAG	GGGGGAAGAAAAGGUGGGG	0	0	24	0	60
MI01631	miR-4282	hsa-miR-4282	GAAAATTTCATTTCCAGGA	UAAAAUUUGCAUCCAGGA	71	0	0	0	0
MI03367	miR-4283	hsa-miR-4283	TGGGGCTCACGAGTAGTTAT	UGGGGCUCAGCGAGUUU	19228	44232	0	0	0
MI02857	miR-4288	hsa-miR-4288	TCGTGCTGCTGACGTTGTCC	UUGUCUGCUGAGUUUCC	61	0	0	0	0
MI01571	miR-4298	hsa-miR-4298	CTGGGACAGAGGGAAGCAG	CUGGGACAGGAGGAGGAGGCAG	22	10268	0	0	0
MI02005	miR-4299	hsa-miR-4299	GCTGGTGACGTGTAAGAGG	GCUGGUGACAUGAGAGGC	53	4579	0	28	60
MI01101	miR-4306	hsa-miR-4306	ATGGAGAGAAAGACAGGA	UGGAGAGAAAGGCAGUA	62	0	0	0	0
MI02771	miR-430a	pma-miR-430a	TCAGTCTGGCTGTTGTGTGA	UAAGUGCUUGCUGUUGUUGUGA	47012	9938	0	8495	0
MI00400	miR-430c	pma-miR-430c	AATTGCTTGATTTGTTGGTGT	CAAGUGCUUGAUUUGUUGUGA	0	0	0	0	30
MI01646	miR-4311	hsa-miR-4311	GAAAGTAGAGCTGAATGT	GAAAGAGAGCUGAGUGUG	0	0	0	0	70
MI01401	miR-4314	hsa-miR-4314	CCTGGAGGAAATGGACAG	CUCUGGGAAAUGGGACAG	0	0	0	230	0
MI02137	miR-4316	hsa-miR-4316	GGGGAGGCTATGGTGGTG	GGUGAGGCUAGCUGGUG	0	0	59	0	0
MI00458	miR-4317	hsa-miR-4317	ACATTGTCAGGCGGGAGTTT	ACAUUGCCAGGGAGUUU	9549	5238	2186	1758	9370
MI03282	miR-432-3p	ssc-miR-432-3p	TGGATGGTGCTGCATGGC	UGGAUGGCUCCUCCAUGGCU	0	0	0	0	46
MI00358	miR-433	ggo-miR-433	AATCTGATGGGCTCTACGGTG	AUCAUGAUGGGCUCCUCGGUG	0	0	0	0	811
MI01839	miR-43a-5p	asu-miR-43a-5p	GATAGCAAGTACTGTGAAG	GAUAGUAAGUACUGCGAUAUG	1972	0	0	0	0
MI02475	miR-43d-3p	asu-miR-43d-3p	TAACACATTCTTATCGTCA	UAUCACAGUCUUAUCCGGUCA	0	0	0	5692	0
MI01271	miR-4418	hsa-miR-4418	CACTGCAGGCCCGTCAACAG	CACUGCAGGACUCAGCAG	16	0	0	0	889
MI01071	miR-4419a	hsa-miR-4419a	ATGAGGAGGAGACTGCGAA	UGAGGGAGGAGACUGCA	32	247	59	0	0
MI01728	miR-4419b	hsa-miR-4419b	GAGACTGAAGAAGAAGATGT	GAGGCUGAAGGAAGAUGG	197	0	24	0	63
MI01834	miR-4424	hsa-miR-4424	GAGTTAAACTTAGAAATGGACTGA	AGAGUUAACUCAAAAUGGACUA	14	0	0	0	0
MI02385	miR-4425	hsa-miR-4425	GTGTTGGTCGATTCAGCAGGACGGT	UGUUGGGAUUCAGCAGGACCAU	106	0	83	141	0
MI03044	miR-4426	hsa-miR-4426	TGAGGATGGACGTACTCTTG	GAAGAUGGACGUACUUU	165	0	0	11	0
MI03606	miR-4427	ppy-miR-4427	TTCTGAAGAGTCTGAAGATG	UCUGAAUAGAGUCUGAAGAG	66	34	0	0	0
MI01241	miR-4428	ptr-miR-4428	CAAGGAGAGAGAAATGGAACC	CAAGGAGACGGGAACAUGGAGCC	43	0	0	0	0
MI00048	miR-4429	ggo-miR-4429	AAAAGTGGGCTGGCGGCTA	AAAAGCUGGGCUGAGAGGCGA	617	105	331	204	476
MI00805	miR-4430	hsa-miR-4430	AGGATAGGAGTGACGGACG	AGGCUGGAGUGAGCGGAG	24	0	658	0	26
MI00091	miR-4432	hsa-miR-4432	AAAGACTTTGAAGAGGCT	AAAGACUCUGCAAGAUGCCU	0	23	0	0	35
MI00488	miR-4433-3p	hsa-miR-4433-3p	ACGGAGTGGGGATGGAAT	---NA---	76	0	0	0	0
MI01300	miR-4433b-3p	hsa-miR-4433b-3p	CAGGAGTGGGGGGTGGGA	CAGGAGUGGGGGGUGGGACGU	69	0	0	0	0
MI00270	miR-4434	hsa-miR-4434	AAGGAGAAGAAGAAGAAGAA	AGGAGAAGUAAAGUAGAA	89	19	142	42	613
MI01925	miR-4436a	hsa-miR-4436a	GCAGGACTGGCGATGTGGGAT	GCAGGACAGGCAGAAGUGGAU	0	0	58361	36314	71929
MI01278	miR-4436b-3p	hsa-miR-4436b-3p	CAGAGCGGAGAATTGGACAA	CAGGGCAGGAAGAAGUGGACAA	64	0	0	0	0
MI01928	miR-4438	hsa-miR-4438	GCAGGCTTAGAAAGCAGT	CACAGGCUUAGAAAAGACAGU	11	0	0	0	0
MI00107	miR-4441	hsa-miR-4441	AAAGGGAGGAGTTTGTGA	ACAGGGAGGAGAUUGUA	37	16	13	0	0
MI00717	miR-4442	hsa-miR-4442	AGCCAGGACAAGAGGGAG	GCCGGACAAGAGGGAGG	47	0	137	0	0
MI03598	miR-4443	hsa-miR-4443	TTCGGAGGCGTGGGTTCG	UUGGAGGCGUGGGUUUU	435	2811	3923	0	1459
MI02824	miR-4444	hsa-miR-4444	TCGATTGTTGGAAGAGCGCG	CUCGAGUUGGAAGAGGCG	0	53	0	0	0
MI00493	miR-4445-3p	hsa-miR-4445-3p	ACGGCATAAAGAAACAATGGCA	CACGGCAAAAGAAACAAUCCA	34	0	0	0	0
MI02186	miR-4447	hsa-miR-4447	GGTCAGTGGGGCTGTTGTGT	GGUGGGGGCUGUUGUUU	50	26198	0	0	0
MI02099	miR-4448	hsa-miR-4448	GGCTCATTGGTCTAGTGGTATG	GGCUCCUUGGUCUAGGGGUA	0	0	0	0	11
MI03681	miR-4450	hsa-miR-4450	TTGGGATTGGAGAAGGGGA	UGGGGAUUUGGAGAAGUGGUGA	14	16	0	0	0
MI03209	miR-4451	hsa-miR-4451	TGGACTAGTAGTGAGGACA	UGGUAGAGCUGAGGACA	0	74215	0	0	0
MI02090	miR-4453	hsa-miR-4453	GGCCTCGTCGTGTAGCGGTT	GAGCUUGGUCUGUAGCGGUU	559	1386	725	504	903
MI01844	miR-4454	hsa-miR-4454	GATCCCGAGTCGTGGCACCA	GGAUCCGAGUCACGGCACCA	0	3614	0	0	1042
MI00664	miR-4458	hsa-miR-4458	AGAGGTGGAGGAGGTGGAAGAA	AGAGGUAGGUGUGGAAGAA	71	0	85	22	0
MI03278	miR-4459	hsa-miR-4459	TGGATGCGGAGGAGGTGGAG	CCAGGAGGCGGAGGAGGUGGAG	1206	0	106	237	205
MI01769	miR-4463	hsa-miR-4463	GAGGACTGGGGGTGGTGGGCC	GAGACUGGGGUGGGGCC	56	0	0	0	0
MI00230	miR-4464	hsa-miR-4464	AAGATTGGTACGATGCAATA	AAGGUUUGGAUAGAUGCAAUA	250	0	0	0	0
MI03351	miR-4467	hsa-miR-4467	TGGGCGGCGGTAGGTTGGGCT	UGGCGGCGGUAGUUAUGGGCUU	0	0	0	0	17
MI00700	miR-4468	hsa-miR-4468	AGCAGCAGAAGGATTAGTAGT	AGAGCAGAAGGAUGAGAU	524	0	12	0	0
MI02074	miR-4472	hsa-miR-4472	GGATGGAGGGGTTGTTGTT	GGUGGGGGGUGUUGUUUU	0	0	21	16	0
MI03554	miR-4474-5p	hsa-miR-4474-5p	TTAGTCACAGTGTTCAGACAGCA	UUAGUCUCAUGAUCAGACACA	86	0	0	400	0
MI01247	miR-4475	hsa-miR-4475	CAAGTGGACCAGATTCATTT	CAAGGGACCAAGCAUUCAUUAU	33	0	0	19	0
MI01177	miR-4477b	hsa-miR-4477b	ATTGGAATTTGTGGTTGAT	AUUAAGGACAUUUGUGAUUGAU	0	0	0	31	0
MI01799	miR-4478	hsa-miR-4478	GAGGCTGCAGATGAGGAAGA	GAGGCUGAGCUGAGGAG	35	79	143	21	0
MI02064	miR-4481	hsa-miR-4481	GGAGGTGGACTTGGTGGTGT	GGAGUGGGCUGGUGGUU	55	0	0	0	28
MI02169	miR-4483	hsa-miR-4483	GGGGTGGTCGTGCAGTTG	GGGGUGGUCUGUUGUUG	0	0	0	16	0
MI00944	miR-4487	hsa-miR-4487	AGTGGATGGTGAAGGGCAG	AGAGCUGGCUGAAGGGCAG	36	0	0	0	0
MI03364	miR-4489	hsa-miR-4489	TGGGGAGTATGCAGGAACG	UGGGGCUAGUGAUGCAGGACG	40	0	78	0	61
MI01118	miR-449	hhi-miR-449	ATGGCAGTGTTTTTAGCTGGTTG	AGGCAGUGUCUUGUUAGCUGGUUG	1383	0	0	0	0
MI03480	miR-4490	hsa-miR-4490	TGTGGGAAGAATTTGGGCAT	UCUGGUAAGAGAUUUGGGCAUA	54	0	0	0	0
MI00367	miR-4491	hsa-miR-4491	AATGCGGATGGTGTGAAAA	AAUGUGGACUGGUGUGACCAAA	0	76	0	14	0
MI01463	miR-4492	hsa-miR-4492	CGGGGCTGCGCGCGCGCTAC	GGGGCUGGGCGCGCGCC	0	25	0	0	14
MI01521	miR-4497	hsa-miR-4497	CTCCGGGGGACGGACTGGGTC	CUCCGGGACGGCUGGGC	11	0	0	0	0
MI03353	miR-4498	hsa-miR-4498	TGGGCTGGCGGCTATGCTG	UGGGCUGGCAGGGCAAGUGCUG	601	0	0	97	429
MI00209	miR-4499	hsa-miR-4499	AAGACTGAAGTGGAGAAGGA	AAGACUGAGAGGAGGGA	3302	10534	17483	0	148
MI03302	miR-449a	oan-miR-449a	TGGCAGTGTTTTTAGCTGGT	UGGCAGUGUUUGUUAGCUGGU	1383	188	12	0	427
MI00714	miR-449b-5p	oan-miR-449b-5p	AGCATGTAGACGTTTGCTGG	AGGCAGUGUGAUGUUUGCUGG	252	0	0	0	0
MI00836	miR-449b-5p	xtr-miR-449b-5p	AGGCGGGGAGTTTTACTGG	AGGCAGUGUAGUUUUAGCUGG	0	178571	188551	243029	329770
MI02621	miR-449c-5p	hsa-miR-449c-5p	TAGGCAGAGATTGTAGCGTGCTGCT	UAGGCAGUGUAUUGCUAGCGGCUGU	69	0	0	0	14
MI01681	miR-449d	bta-miR-449d	GAAGGCTTTGTGTGTGCA	GAAGGCUGUGUGCUGUGGAG	1439	2177	0	637	0
MI03087	miR-4502	hsa-miR-4502	TGATGATGATGGTGCTGG	GCUGAUGAUGAUGGUGCUGAAG	14	0	47	15	13
MI02487	miR-4503	hsa-miR-4503	TAAGCGGAAATGGAATTTA	UUUAAGCAGGAAAUAGAAUUUA	0	0	13	0	0
MI02308	miR-4504	ptr-miR-4504	GTGCAATAGAGATGATCATCGGA	UGUGACAAUAGAGAUGAACAUGG	73	0	0	0	0
MI00840	miR-4505	hsa-miR-4505	AGGCTGGACTGGACGGAA	AGGCUGGGCUGGGACGGA	71	14	0	0	0
MI01325	miR-4507	hsa-miR-4507	CAGGTTGGGTGGGGTGGG	CUGGGUUGGGCUGGGCUGGG	177	0	0	0	30
MI02268	miR-4508	hsa-miR-4508	GTCCGGGGCTGCGCGCGCG	GCGGGGCUGGGCGCGCG	0	24	0	0	0
MI03794	miR-450a-3p	rno-miR-450a-3p	TTTTCGGACATTTTGATAA	UAUUGGGAACAUUUUGCAUAA	146	0	0	0	0
MI01190	miR-450b	cfa-miR-450b	ATTTCAATATTTCCTGAT	UUUUGCAAUAUGUUCCUGAAU	31	0	0	0	0
MI03050	miR-4510	ptr-miR-4510	TGAGGGAGTGGAGAATGT	UGAGGGAGUAGGAUGUAUGGU	71	0	0	0	0
MI01663	miR-4511	hsa-miR-4511	GAAGACTGTTGATGGCCCT	GAAGAACUGUUGCAUUUGCCCU	25	17	0	0	0
MI00443	miR-4514	hsa-miR-4514	ACAGGCAGATTAGGGAAA	ACAGGCAGGAUUGGGGAA	49	0	15	0	40
MI00769	miR-4515	ppy-miR-4515	AGGACTGAGCAACTCCCGGGGC	AGGACUGGACUCCCGGCGGC	19	0	0	0	0
MI02118	miR-4516	hsa-miR-4516	GGGAGAAGGGGCGCTGGC	GGGAGAAGGGUCGGGGC	17	14	2805	0	0
MI03186	miR-4520a	ppy-miR-4520a	TGGACAGAAAGGACAAGGAGGACAG	UGGACAGAAAACACGCAGGAAG	626	0	766	646	1356
MI01608	miR-4520a-3p	hsa-miR-4520a-3p	CTTGGACAGACAAACACGGACGGACA	---NA---	72	0	0	0	17
MI03763	miR-4520b-3p	hsa-miR-4520b-3p	TTTGGACCAGAAATATCAGCAGCT	---NA---	22	0	0	0	0
MI00999	miR-4524a-5p	hsa-miR-4524a-5p	ATAGCAGATGAATCTGATCCA	AUAGCAGCAUGAACCUGUCUCA	14	0	0	0	0
MI01999	miR-4526	hsa-miR-4526	GCTGGAGCAGGGCTGGGCGT	GCUGACAGCAGGGCUGGCCGCU	56	0	0	0	0
MI02780	miR-4528	hsa-miR-4528	TCATTATTGTATTGATCGATGGA	UCAUUAUAUGUAUGAUCUGGAC	45	0	0	0	0
MI01197	miR-4529	ppy-miR-4529	ATTTGGACGGCGATGGACTG	AUUGGACUGCUGAUGGCCUG	272	0	0	0	0
MI03258	miR-4533	hsa-miR-4533	TGGAGGTGGTTGCGGACGCA	UGGAAGGAGGUUGCCGGACGCU	182	0	0	0	0
MI02047	miR-4534	hsa-miR-4534	GGAGGAGGAAGAGGGCTCT	GGAUGGAGGAGGGGUCU	0	11	80	0	89
MI02251	miR-4536-5p	hsa-miR-4536-5p	GTAGGTAGATATATGCAGGAA	UGUGGUAGAUAUAUGCACGAU	153	19	0	0	0
MI01205	miR-4541	pma-miR-4541	ATTTTTAGCAGTCTGGCTGT	CAUAUUUAGCACGACUGGCUGU	38	0	0	0	0
MI02456	miR-4543	pma-miR-4543	TAAAGGTCGTGTTGTTATTG	UAUAGGUCUGUGUUGUGAUGUG	0	0	45	0	0
MI00699	miR-4546	pma-miR-4546	AGCAGAAGTCGTAGTGGAAG	AGCAGCAAGUCGGCGUGGAAGG	0	12	0	0	0
MI00948	miR-4553	pma-miR-4553	AGTGGTAGTGCTTTCGCTT	AGUGGUAGUGCCUUACGCUGGU	0	0	77	0	0
MI01485	miR-4562	pma-miR-4562	CGTGCTGCTTCGTCGTCGGGT	CGUGCGUCGCGUUCGUCGUCGGCU	67	0	0	0	0
MI00292	miR-456-3p	tgu-miR-456-3p	AAGGCTGGTAGATGGTTG	CAGGCUGGUUAGAUGGUUGUC	0	12	0	0	0
MI02792	miR-4569	pma-miR-4569	TCCCGCACTGGGAGGCAAATTTTT	UCCCGCACUGGCGAGCGAAUUU	0	0	0	3621	2864
MI01605	miR-4572	pma-miR-4572	CTTGCGTCTTGACTTAGCGGG	GCUUGCGUCUUGGCUCAGCGG	64	56	13	0	28
MI01869	miR-457-5p	aca-miR-457-5p	GATGTAGCACTTTCAATATTTGGCA	CAGCAGCACUUCAAUAUUGGCA	57	0	0	0	0
MI02093	miR-4577	pma-miR-4577	GGCGAGAGACCGATAGCGAACAAG	GGCGUGGAGACCGAAAGCGAACG	8755	0	11187	9397	9769
MI01745	miR-457a	dre-miR-457a	GAGCAGCCATCAATATTTCA	AAGCAGCACAUCAAUAUUGGCA	23	0	0	0	0
MI00239	miR-457b	dre-miR-457b	AAGCAGCAGCAAAAACTGGATTG	---NA---	23	0	0	0	0
MI00253	miR-458	dre-miR-458	AAGCTTTTAATCGTACTGC	---NA---	11	0	0	0	0
MI01421	miR-458-5p	oan-miR-458-5p	CGCCATTTTCAGGGCTAG	AGCGCCAUUUUCAGAGCUAU	49	0	0	0	0
MI02360	miR-4589	pma-miR-4589	GTGGTATAGATGGTGGAGTCA	GUGGGGUAAUGGUGGAGUACA	41	65	14	0	0
MI00455	miR-4593	pma-miR-4593	ACATCAGGATCGGTTGGA	GGCCAUCAGGAUCGGUGUGGA	0	12	0	0	0
MI00751	miR-459-3p	ola-miR-459-3p	AGGAACGATCATTGTTGCT	CAGGAAGUCAUUGUUACU	11	0	0	0	0
MI00169	miR-4598	pma-miR-4598	AACCGTTTCGAAGTCTGTATA	AACGGUUUCGAAUCGAUGUAUA	41	105	0	0	0
MI00174	miR-460-3p	mdo-miR-460-3p	AACGCGGCTATGACAATGTGGATA	CACAGCGCAUACAAUGUGGAUA	32	0	0	0	0
MI01733	miR-4605	pma-miR-4605	GAGAGAATGACTGGCTGACGAGCGA	GAUAGACACUGGCUGACGACGA	22	0	0	0	0
MI02858	miR-4606	pma-miR-4606	TCGTGGCGGTGGAGGTGGGGGG	UGCGUGCGGUGAGGUGGCCGGGG	0	0	37	0	0
MI02223	miR-4615	pma-miR-4615	GGTTGTGGTAAGTAGAAGGAGT	GAUUGUUCGUAAGUAAAGGAGU	36	0	0	0	0
MI03783	miR-4616	pma-miR-4616	TTTGTGGAGTTTGACATGGCAGG	UUUGUGGUGUUUCAUGGCCAGG	85	0	0	0	0
MI01061	miR-4625	pma-miR-4625	ATCTGTTAATGTAGGATGA	ACUGCUGUUAAUGUAGGUGCA	25	0	0	0	0
MI03035	miR-4629	pma-miR-4629	TGAGGACGGTCATCGGATG	UGACUGGACGUUCAUCGGUG	152	1069	3547	2348	23
MI01781	miR-4632-5p	hsa-miR-4632-5p	GAGGAGGTGGTTGTGGCGGA	GAGGGCAGCGUGGGUGUGGCGGA	339	0	0	0	0
MI00775	miR-4633-3p	hsa-miR-4633-3p	AGGAGACTTAGCGAGAGAATATGCA	AGGAGCUAGCCAGGCAUAUGCA	51	0	0	0	0
MI02865	miR-4635	hsa-miR-4635	TCTAAGTCAGAATCCCGCCA	UCUUGAAGUCAGAACCCGCAA	0	0	0	308	8237
MI03464	miR-46-3p	cel-miR-46-3p	TGTCCTTTGGAGGTCGCTCTTTCA	UGUCAUGGAGUCGCUCUCUUCA	0	246	0	0	0
MI03584	miR-4641	hsa-miR-4641	TTCCCATCCATACTTTTTGACCGTCA	UGCCCAUGCCAUACUUUUGCCUCA	9338	0	0	0	0
MI03011	miR-4644	hsa-miR-4644	TGAGAAGAGAAAAAGAACTGAAG	UGGAGAGAGAAAAGAGACAGAAG	0	0	0	199	0
MI01671	miR-4647	hsa-miR-4647	GAAGATGGTGCGGCTGACGACA	GAAGAUGGUGCUGUGCUGAGGAA	14	0	0	0	0
MI01143	miR-4648	hsa-miR-4648	ATGTGGAGACTGAAATATGGGAG	UGUGGGACUGCAAAUGGGAG	217	0	0	0	31
MI03014	miR-4650	mml-miR-4650	TGAGAGATGTAGATGAGGCCTAT	UGGAAGGUAGAAUGAGGCCUGAU	0	0	0	0	13
MI02030	miR-4650-3p	hsa-miR-4650-3p	GGAGAATGTAGGTCTGACAT	AGGUAGAAUGAGGCCUGACAU	11	0	0	0	0
MI02178	miR-4651	hsa-miR-4651	GGGTTGGGTCAGTCGGGC	CGGGGUGGGUGAGGUCGGGC	179197	121405	71945	101204	112981
MI01250	miR-4657	hsa-miR-4657	CAATGTGGAAGTTGTTGGGCAT	AAUGUGGAAGUGGUCUGAGGCAU	45	0	35	12	25
MI01882	miR-465b-5p	mmu-miR-465b-5p	GATTTAAATCGTCTGATCTG	UAUUUAGAAUGGUGCUGAUCUG	15	0	0	0	0
MI02569	miR-465c-5p	mmu-miR-465c-5p	TACTTGTAGAATGGCGCTGTCGTG	UAUUUAGAAUGGCGCUGAUCUG	31	0	0	0	0
MI02986	miR-4660	ptr-miR-4660	TGACAGATTGGTGGAAAGATTGGA	UGCAGCUCUGGUGGAAAAUGGA	30	0	0	0	0
MI00972	miR-4666a-5p	hsa-miR-4666a-5p	ATAAATGTCTGATTGTAGTGC	AUACAUGUCAGAUUGUAUGCC	0	320	0	0	0
MI03005	miR-4667	ppy-miR-4667	TGACTGGAGGAGGAGGAGGAA	UGACUGGGGAGCAGAAGGAGA	0	24	0	0	0
MI01123	miR-4667-5p	hsa-miR-4667-5p	ATGGGAGAAGAAGGAGAACG	ACUGGGGAGCAGAAGGAGAACC	37	0	0	0	0
MI03055	miR-4669	hsa-miR-4669	TGAGGGGGAAGTGGAGGAGG	UGUGUCCGGGAAGUGGAGGAGG	61	0	75	0	0
MI01147	miR-466d	rno-miR-466d	ATGTGTGTGTATGTATATTT	AUGUGUGUGUAUGUCCUUUUGU	17	0	0	0	0
MI00428	miR-466f-3p	mmu-miR-466f-3p	ACACACACACACACACACACAC	CAUACACACACACAUACACAC	55	0	0	0	0
MI00616	miR-466g	mmu-miR-466g	AGACCCACATGCACACACA	AUACAGACACAUGCACACACA	448	54	0	0	0
MI00427	miR-466i-3p	mmu-miR-466i-3p	ACACACACACACACACACACA	AUACACACACACAUACACACUA	72	0	0	0	0
MI02838	miR-466i-5p	mmu-miR-466i-5p	TCGGGCTGTTGTGTGTGTGTGTG	UGUGUGUGUGUGUGUGUGUG	3127	0	0	0	0
MI01060	miR-466j	mmu-miR-466j	ATCTGTGTATGTGCATGTGTGTAA	UGUGUGCAUGUGCAUGUGUGUAA	15	0	0	0	0
MI02513	miR-466o-3p	mmu-miR-466o-3p	TAATACATGCACCAAAGC	UACAUACAUGCACACAUAAGAC	0	17	0	0	0
MI03555	miR-4671-3p	hsa-miR-4671-3p	TTAGTGCATAGTCTTTGA	UUAGUGCAUAGUCUUUGGUCU	0	0	0	32	0
MI03524	miR-4672	hsa-miR-4672	TTAACAACTGGACAGGGCAC	UUACACAGCUGGACAGAGGCA	0	0	0	0	104
MI02144	miR-4675	hsa-miR-4675	GGGGCGTGGACCAGCAGG	GGGGCUGUGAUUGACCAGCAGG	0	0	0	24	0
MI02542	miR-467g	mmu-miR-467g	TACATACACACACAAATAT	UAUACAUACACACACAUAUAU	33	0	0	0	0
MI03320	miR-4687-3p	hsa-miR-4687-3p	TGGCTGTGGAGGAGGCTGC	UGGCUGUUGGAGGGGGCAGGC	125	22	17	105	155
MI01913	miR-4691-3p	hsa-miR-4691-3p	GCAGATCCACGGACTGAAGGCAT	CCAGCCACGGACUGAGAGUGCAU	46	0	0	0	0
MI00627	miR-4693-3p	hsa-miR-4693-3p	AGAGAGTGGAATTACAGTAT	UGAGAGUGGAAUUCACAGUAUUU	21	0	0	0	0
MI00575	miR-4699-5p	hsa-miR-4699-5p	AGAAAGTGTGCAGAGTAAGTTCCTT	AGAAGAUUGCAGAGUAAGUUCC	39	52	0	47	66
MI02915	miR-4700-5p	hsa-miR-4700-5p	TCTGGGGATGAGGAAGAGTTT	UCUGGGGAUGAGGACAGUGUGU	24	0	0	0	0
MI01129	miR-4701-3p	hsa-miR-4701-3p	ATGGGTGTGGTGTGCTTT	AUGGGUGAUGGGUGUGGUGU	33	23	3710	0	0
MI02183	miR-4703-3p	hsa-miR-4703-3p	GGTAGTTGATGTTGTATTGAACCAC	UGUAGUUGUAUUGUAUUGCCAC	79	0	0	0	0
MI03580	miR-470-5p	mmu-miR-470-5p	TTCATGGAATTGGCGACTGGTGGT	UUCUUGGACUGGCACUGGUGAGU	11	0	0	0	0
MI03748	miR-4709-3p	hsa-miR-4709-3p	TTTGAAGAGGATGATGCTTGTAGA	UUGAAGAGGAGGUGCUCUGUAGC	27	0	0	0	0
MI02174	miR-4710	hsa-miR-4710	GGGTGAGGTCGGTGGTTC	GGGUGAGGGCAGGUGGUU	11	0	0	14	21
MI01903	miR-4711-5p	hsa-miR-4711-5p	GCACCAGGCCAGAAGATTATGTAG	UGCAUCAGGCCAGAAGACAUGAG	50	0	0	0	0
MI00083	miR-4712-3p	hsa-miR-4712-3p	AAAGAAGACCCTGTACTTAT	AAUGAGAGACCUGUACUGUAU	0	23	0	0	0
MI00305	miR-4716	mml-miR-4716	AAGGGGGAGGACAAGGGA	AAGGGGGAAGGACACAUGGAGA	0	0	14	0	0
MI00303	miR-4716-3p	hsa-miR-4716-3p	AAGGGGGAAATACTGGAGA	AAGGGGGAAGGAAACAUGGAGA	217	0	0	0	0
MI02104	miR-4718	hsa-miR-4718	GGCTGGACCTGAAGACCAAGA	AGCUGUACCUGAAACCAAGCA	402	0	0	0	0
MI02840	miR-4723-5p	hsa-miR-4723-5p	TCGGGGAGATGAGATAAGAAGAA	UGGGGGAGCCAUGAGAUAAGAGCA	0	0	3062	0	0
MI00074	miR-4724-5p	hsa-miR-4724-5p	AAACTGAACGGGAGTGAGACTTC	AACUGAACCAGGAGUGAGCUUCG	26	0	0	0	0
MI03239	miR-4732-5p	gga-miR-4732-5p	TGGAGGAGGAAGTGGATAT	UGGAGGAGGGAGCAGGAAUAU	26	157	83	39	262
MI00354	miR-4733-5p	hsa-miR-4733-5p	AATCCATGCTAGAACGCGGTG	AAUCCCAAUGCUAGACCCGGUG	31	0	0	0	0
MI00647	miR-4736	hsa-miR-4736	AGAGGATTAACTGGGCTG	AGGCAGGUUAUCUGGGCUG	23	0	0	0	0
MI01065	miR-4737	hsa-miR-4737	ATGAAGGATGCTGAAGATG	AUGCGAGGAUGCUGACAGUG	262	0	155	0	91
MI01633	miR-4738	ggo-miR-4738	GAAACTGGAGAGCCTGGAG	UGAAACUGGAGCGCCUGGAG	0	0	0	90	0
MI02447	miR-4738-3p	hsa-miR-4738-3p	TAAACTGGAGGCCGGCGGA	UGAAACUGGAGCGCCUGGAGGA	188	6555	0	115	51
MI01874	miR-4748	hsa-miR-4748	GATGTTTGGGGCGGATTTG	GAGGUUUGGGGAGGAUUUGCU	0	24354	0	11111	19082
MI02347	miR-4750-5p	hsa-miR-4750-5p	GTGGCGGAGGTGGTGAGTG	CUCGGGCGGAGGUGGUUGAGUG	0	0	0	18	0
MI02822	miR-4752	hsa-miR-4752	TCGATGGACTGCTCAAGGTGTGCT	UUGUGGAUCUCAAGGAUGUGCU	27	0	0	0	15
MI00464	miR-4755-3p	hsa-miR-4755-3p	ACCAGGATCTGATGGGAAAG	AGCCAGGCUCUGAAGGGAAAGU	12	0	0	275	0
MI03225	miR-4759	hsa-miR-4759	TGGAGATATGTTGGAATTA	UAGGACUAGAUGUUGGAAUUA	20	0	18	12	0
MI01603	miR-4762-3p	hsa-miR-4762-3p	CTTCTGAACAAGATTTGGCT	CUUCUGAUCAAGAUUUGUGGUG	0	0	0	0	14
MI01217	miR-4762-5p	hsa-miR-4762-5p	CAAACTGATCAGAAGACT	CCAAAUCUUGAUCAGAAGCCU	0	20	0	0	0
MI03284	miR-4764-5p	hsa-miR-4764-5p	TGGATGTGGAAGAGGTTT	UGGAUGUGGAAGGAGUUAUCU	11	0	0	134	0
MI01165	miR-4766-3p	hsa-miR-4766-3p	ATTCAATGCTTTTTGGAA	AUAGCAAUUGCUCUUUUGGAA	35	0	0	0	0
MI01233	miR-4768-3p	hsa-miR-4768-3p	CAACGAGATCCAGAAGAACT	CCAGGAGAUCCAGAGAGAAU	29	0	0	0	0
MI02051	miR-4769-5p	hsa-miR-4769-5p	GGAGGATGGAAGAAGGTTGAGA	GGUGGGAUGGAGAGAAGGUAUGAG	0	309	14	0	0
MI02036	miR-4770	hsa-miR-4770	GGAGATGAACTGATAGCTG	UGAGAUGACACUGUAGCU	0	17	0	0	0
MI00624	miR-4771	hsa-miR-4771	AGAGACAAGACCTACAATT	AGCAGACUUGACCUACAAUUA	11	0	0	0	0
MI01343	miR-4772-3p	hsa-miR-4772-3p	CATGCAACTTTGACCTGAACTCAG	CCUGCAACUUUGCCUGAUCAGA	0	0	0	0	206
MI01429	miR-4773	hsa-miR-4773	CGGAAAAGGAGCAAGAAGAGGC	CAGAACAGGAGCAUAGAAAGGC	25	0	0	0	0
MI03539	miR-4775	hsa-miR-4775	TTACTTTTATTTTCGGTACT	UUAAUUUUUUGUUUCGGUCACU	54	0	0	0	0
MI00688	miR-4778-5p	hsa-miR-4778-5p	AGATTATCGGAAAGGAAGAAGAGGA	AAUUCUGUAAAGGAAGAAGAGG	0	0	11	0	0
MI02564	miR-4782	ppy-miR-4782	TACTGGACATGAAGAAATCAC	UUCUGGAUAUGAAGACAAUCA	423	0	0	91	0
MI03536	miR-4782-5p	hsa-miR-4782-5p	TTACTGGACATGAAGAAATCAC	UUCUGGAUAUGAAGACAAUCAA	536	0	0	111	0
MI01412	miR-4784	hsa-miR-4784	CGAGGAGATGCTAGATGA	UGAGGAGAUGCUGGGACUGA	54	183	0	113	0
MI03296	miR-4786-5p	hsa-miR-4786-5p	TGGCAGACCAGGAACTGATGCAC	UGAGACCAGGACUGGAUGCACC	26	0	0	0	0
MI01970	miR-4787-5p	hsa-miR-4787-5p	GCGGGGGTGGCGGCGGACCA	GCGGGGGUGGCGGCGGCAUCCC	74	0	0	0	0
MI02288	miR-4790-3p	hsa-miR-4790-3p	GTGAATGGATAAAGCGATGTTAC	UGAAUGGUAAAGCGAUGUCACA	38	0	0	0	0
MI01566	miR-4791	hsa-miR-4791	CTGGATTATGACTGAACA	UGGAUAUGAUGACUGAAA	3157	146	0	2303	48
MI02192	miR-4792	hsa-miR-4792	GGTGACGTCTCGCTGGCA	CGGUGAGCGCUCGCUGGC	0	24	0	11	0
MI02910	miR-4794	hsa-miR-4794	TCTGGCTATATGACAGATGT	UCUGGCUAUCUCACGAGACUGU	17	0	0	0	0
MI01842	miR-4795-3p	hsa-miR-4795-3p	GATATTATTGGCACATCTTCGGAT	AUAUUAUUAGCCACUUCUGGAU	18	0	0	0	0
MI02674	miR-4796-5p	mml-miR-4796-5p	TATACTCTGCCGTCATATACT	UAUACUCUGCCACUUUACU	0	3680	0	1513	0
MI02863	miR-4797-3p	hsa-miR-4797-3p	TCTAAGTAAGTGGCTGTGT	UCUCAGUAAGUGGCACUCUGU	13	0	0	0	0
MI01340	miR-4800-3p	hsa-miR-4800-3p	CATCCGTCCGATCTGGCAA	CAUCCGUCCGUCUGUCCAC	84	0	0	0	0
MI02319	miR-4800-5p	hsa-miR-4800-5p	GTGGACCGAGGTAGGACGGGA	AGUGGACCGAGGAAGGAAGGA	301	22	154	71	257
MI00223	miR-4812-5p	cel-miR-4812-5p	AAGAGGGTTGTAGTGGTTG	AAGAGCGCUUGUAGUGAGUUGU	9429	16121	77269	17019	17888
MI00497	miR-4819-5p	sko-miR-4819-5p	ACGGGGACAAAATGGTGCAC	ACUUGGACAAAAUGGAUGCGAC	22	0	26	0	0
MI03009	miR-4820	sko-miR-4820	TGACTTGGCCCTTGCTCTAGACAT	UGAGCUUCCUUGCUGUAGACAU	0	0	0	11	0
MI02992	miR-4823-5p	sko-miR-4823-5p	TGACTAGACAAACAACTGAG	UGAGUAGACAAUCAACUGACCG	11	0	0	0	0
MI01617	miR-4830b-5p	sko-miR-4830b-5p	CTTTGAGTCGATTGGAGGA	CUCUUGAGUGCCAUAUGGAGGA	0	0	0	21	0
MI03765	miR-4830c	sko-miR-4830c	TTTGGACTATATGGAAGG	UCUUGAGAGCCAUAUGGAAGG	0	0	0	12	0
MI01507	miR-4833	sko-miR-4833	CTAGTAAAAAAGTGCAGCATGG	CUAGUAACUAAAGUGCAGGAUUGG	95	337	0	0	0
MI00220	miR-483-5p	mmu-miR-483-5p	AAGAGGGAGAACAGAACGAGGAGA	AAGACGGGAGAAGAGAAGGGAG	54	21	0	71	2609
MI00067	miR-4836-5p	sko-miR-4836-5p	AAAATTTGGTTCTGAAGA	AAAGUUUUGGUCCCUGAAGA	846	0	0	58	357
MI02525	miR-4847	spu-miR-4847	TAATGGATGGCGCTGGAGCGGGC	UAAUGAUGGCGCGGUGCGGUGC	0	51056	85305	33981	58310
MI03469	miR-4849	spu-miR-4849	TGTGGAACAAGCGGAGCGTTTA	UGUGUAACAAGUGGAGCGUGUUUA	18	0	0	0	0
MI00916	miR-485	cfa-miR-485	AGTAGGCGGCGTGATGTAATTG	AGAGGCUGGCCGUGAUGAAUUCG	0	0	0	0	6173
MI02299	miR-4851	spu-miR-4851	GTGAGGACTGCTTGTGGAGTTCTT	UGAUUACUUGCUUUGGAGUUCUU	25360	128240	0	11773	26676
MI00904	miR-4856a-3p	bbe-miR-4856a-3p	AGGTGATGAAGATCCTGAGA	AGGUGAUGACGUCACUGAUGA	20	0	0	0	0
MI02425	miR-4858-3p	bfl-miR-4858-3p	GTTTCAAATTCGGATTATGTGGG	UUUCGAAUUCGAUUAUGUGG	34	0	0	0	0
MI03240	miR-48-5p	cel-miR-48-5p	TGGAGGAGGCTCAGCAGATGAAGA	UGAGGUAGGCUCAGUAGAUGCGA	18	0	0	0	0
MI03703	miR-4860-3p	bfl-miR-4860-3p	TTGTAGCAATTGTTGACGGGTAT	UGUAGAGAUUGUGUGACGGGUAGU	91	0	0	0	0
MI01936	miR-4863-3p	bfl-miR-4863-3p	GCATATTTGTGGTTGTCAAGC	GCCAUUUUGUGUUGUCAGC	16	0	0	0	0
MI01459	miR-486-3p	hsa-miR-486-3p	CGGGGACCAGTACAGGAA	CGGGGCAGCUCAGUACAGGAU	0	28	0	0	0
MI00992	miR-4864-3p	bbe-miR-4864-3p	ATACGACCTGATCTACCCTGCA	AGCCAGACCUGAUCUCCCUGCA	13	0	0	0	0
MI02768	miR-4868c-3p	bfl-miR-4868c-3p	TCAGGTCTCCAAGGTGAACAG	UCAGCUCCAAGGCUGAUCAG	3869	7821	3787	3072	0
MI01581	miR-4868c-5p	bfl-miR-4868c-5p	CTGGGGAGGTGGATGCTGTG	CUGGUGAGUCUGGAUGCUGAUG	0	0	163	35	0
MI01458	miR-4874-3p	bfl-miR-4874-3p	CGGGCTGTTGTGTGAAACAGG	CUGGCUGGUUGGUGCAAACAGG	97540	66624	49360	29328	111714
MI02961	miR-4879	bfl-miR-4879	TGAACTTCGTTCTGTGGAACACG	UAAACUAUCGUUCUGGGAACAG	36	0	0	0	0
MI00156	miR-487a	bta-miR-487a	AACATGGCAGGGACTCCAGT	AAUCAUACAGGGACAUCCAGU	0	0	0	0	50
MI03731	miR-4887	bfl-miR-4887	TTTCAATTAGTTCGGTCCAT	UUCUCGAUUGUUCUGGUCCAU	19	962	412	154	598
MI03738	miR-4887-5p	bbe-miR-4887-5p	TTTCTATTGTTCGTCGTCCA	UUCUCGAUUGUUCUGGUCCA	148	0	0	0	0
MI02306	miR-4890	bfl-miR-4890	GTGATTGGTCAAAGGTAGCTAGATA	GUGAUUAGCUAAGGUAGCUGAUA	0	0	2285	0	0
MI00155	miR-4891-5p	bfl-miR-4891-5p	AACATGAGCTGTTTGCCCAGCT	AAGAUGAGCUGUUCUGCUACAGCU	11	0	0	0	0
MI03496	miR-4893	bfl-miR-4893	TGTTAATCGGCGGCTGAC	UGUCCCUAAUCGGCCGGCUGAC	26	0	0	0	0
MI01870	miR-4898	bfl-miR-4898	GATGTCCGCGGCTGTGGGAGGCT	GCUGUCCUGCGGCUGGUGGGAGGU	12	0	0	0	0
MI01886	miR-4901	bfl-miR-4901	GATTTTTTTGATGGCCTTG	UGAUUAUUUUUGGAUGGCCUGUG	20	0	0	0	0
MI01232	miR-490-3p	oan-miR-490-3p	CAACCTGGAGGACTCCATGCTGT	CAACCUGGAGGACUCCAUGCUGU	0	0	0	18	0
MI02735	miR-4905	bfl-miR-4905	TATTGTGGAAGAATTTTGGAATAT	UAUGUGGAAGAUAUUUUAGAAU	14	0	0	0	0
MI00697	miR-492	hsa-miR-492	AGCACCTGGCGAAAGATTCTT	AGGACCUGCGGGACAAGAUUCUU	0	126	0	0	0
MI00763	miR-492	ptr-miR-492	AGGACCAGCGGGACAGCAGCAATTCT	AGGACCUGCGGGACAAGAUUCU	0	0	0	0	26
MI02233	miR-4926	cel-miR-4926	GTAAGTGATTTTTGGATTTT	GUAGGAGUGAAUUUUGAUUUU	0	12	0	0	0
MI03601	miR-493	ggo-miR-493	TTCGTCCATAGGTTCAGGCTTTCAT	UUGUACAUGGUAGGCUUUCAU	2649	0	0	0	0
MI03633	miR-493-5p	mmu-miR-493-5p	TTGCACATGTTTAGGCTTATC	UUGUACAUGGUAGGCUUUC	114872	0	0	0	0
MI03677	miR-4937	cel-miR-4937	TTGGGAGAGGGGGGCGGTGGA	CUGGGUAGAGGUUGGGCGGUGGA	15	0	0	0	0
MI01038	miR-4938	cel-miR-4938	ATCATCATCATCATCATCATCGTCG	AUCAUCAUGCAUCAUCAGCAUGC	37	0	0	0	0
MI00234	miR-49-3p	asu-miR-49-3p	AAGCACCATGTTGAAGATCGAT	AAGCACCAUGUGAAGCUGCUAU	0	3299	742	0	0
MI00149	miR-4940-3p	dme-miR-4940-3p	AACAAGAATTGTTGGCGCC	AACAAGAUUUGUUUCGGCCGCC	34	0	0	0	0
MI03310	miR-4940-5p	dme-miR-4940-5p	TGGCGGATATGGTTATGGTT	UGGCGGAUAUAGAUCAUUGGUU	28	0	57	31	51
MI02888	miR-4942-3p	dme-miR-4942-3p	TCTGATACTCAGACTGTTGGCAT	UCGAUGACAUCGCUGUUGGCAU	0	121	0	0	0
MI03806	miR-4945-5p	dme-miR-4945-5p	TTTTTCTTCTTTGGTTTTT	UUUUCUCUUCUUUUUGUUGUU	31	0	0	0	0
MI02737	miR-4946-5p	dme-miR-4946-5p	TATTTTCAGATTGTTAATGGCAT	UAUUUUCAGUUGUUCAUUGCA	12	0	0	0	0
MI00023	miR-495	ggo-miR-495	AAAACAAACATGGATGGACTCCT	AAACAAACAUGGUGCACUUCU	14	0	0	0	0
MI01076	miR-4962-3p	dme-miR-4962-3p	ATGATGTAGAGAGATGGAAGGAGA	GACGAUGUAGAGAGUGAGGGAGA	87	19	0	0	0
MI02790	miR-4965-3p	dme-miR-4965-3p	TCCCATTCCACACACATCACTCCC	UCACACCACACACUCACUCACC	0	71	0	0	0
MI01851	miR-496-5p	oar-miR-496-5p	GATCGGGTACTGGATGAA	GAGUCGGGUACUCGAAUGGA	0	0	312	0	0
MI01430	miR-4969-5p	dme-miR-4969-5p	CGGAAAATAATGATGGTGGAGA	CGGUAAAUUGAAUGAUGAGUGGGA	11	0	0	0	0
MI01650	miR-496b	mmu-miR-496b	GAACACTGGCCAGAATTCCTTTCA	CAACAUGGCCAAUUCCUUUCAU	103	16	0	0	0
MI02222	miR-4971-5p	dme-miR-4971-5p	GGTTGAGTTGTCGGAGGTGGCGGA	GGAUGAGCUUGUCAGUGGCGGA	32	0	0	0	0
MI03809	miR-4975-5p	dme-miR-4975-5p	TTTTTGGGTTTTCTGTTTT	UUUACUUGGGUUUUCUGUUCA	15	0	0	0	0
MI01974	miR-4976-3p	dme-miR-4976-3p	GCGGTGGATGTAGCAGCGG	UCGGUGGAUGUCAGCCAGCG	164	51	0	0	0
MI02933	miR-4977-3p	dme-miR-4977-3p	TCTTGATCGTTCCAAAAAGG	UCUUGCACCGUUCCAAAAGAGAG	28	0	0	0	0
MI03744	miR-4977-5p	dme-miR-4977-5p	TTTCTTTTCGTCGGAATA	UUUCUUUUGCGACGUGCAAUA	124	0	0	0	0
MI02558	miR-4979-5p	dme-miR-4979-5p	TACTAAATACTTGTTGCTATGATT	AUAUAUACUUGUUCUAUGUAUU	0	5712	0	1862	4079
MI00738	miR-4982-3p	dme-miR-4982-3p	AGCTGGACACTGAATTGCATGCTT	AGCUGGAAUUGCAAUUGCAUUU	81	0	13	0	25
MI01726	miR-4983-3p	dme-miR-4983-3p	GAGAATTCTGGGTTGAGCAAGTTG	GAAAUUCUUUUGAGCAAGUGUG	33	0	0	0	0
MI00318	miR-499b-5p	hsa-miR-499b-5p	AAGTAGTTGCTGTGGATGTTCA	ACAGACUUGCUGUGAUGUUCA	58	283	0	0	0
MI03079	miR-50	hco-miR-50	TGATATGTCTTGTATTCTTGGG	UGAUAUGUCUGGUAUUCUUGGG	29377	4797	0	93	0
MI03081	miR-50	cbn-miR-50	TGATATGTCTTGTATTCTTGGGTTT	UGAUAUGUCUGGUAUUCUUGGGUUC	0	0	0	0	216
MI00870	miR-5001-5p	hsa-miR-5001-5p	AGGGCTGGACTCAACTGCGGATTGCGT	AGGGCUGGACUCAGCGGCGGAGCU	18	0	0	0	0
MI02943	miR-5003-3p	hsa-miR-5003-3p	TCTTTTTAGGTTGTTTGGA	UACUUUUCUAGGUUGUUGGGG	0	14	0	0	0
MI03069	miR-5007-5p	hsa-miR-5007-5p	TGAGTCTGGGACTGAAATGGTTT	UAGAGUCUGGCUGAUAUGGUUU	89	0	0	0	0
MI00530	miR-500b-5p	hsa-miR-500b-5p	ACTCTTTGCTACGTCTGGGT	AAUCCUUGCUACCUGGGU	0	0	115	199	0
MI02301	miR-5011-3p	hsa-miR-5011-3p	GTGAGGCTGTAAATATAAA	GUGCAUGGCUGUAUAUAUAACA	15	0	0	0	0
MI00701	miR-503	cfa-miR-503	AGCAGCGGCAACAGACTTG	UAGCAGCGGGAACAGUACUG	0	16	0	0	0
MI00779	miR-503-5p	hsa-miR-503-5p	AGGAGCACGGGAACAGTTCTGAAG	UAGCAGCGGGAACAGUUCUGCAG	0	17	0	0	0
MI03255	miR-504-3p	hsa-miR-504-3p	TGGAGGTGCAGGGCGAGGTTTTC	GGGAGUGCAGGGCAGGGUUUC	0	0	0	20	0
MI03080	miR-50-5p	cel-miR-50-5p	TGATATGTCTTGTATTCTTGGGT	UGAUAUGUCUGGUAUUCUUGGGUU	29387	4798	36	93	219
MI01829	miR-506-5p	mml-miR-506-5p	GAGTAGGAAGGTGTTACT	UAUUCAGGAAGGUGUUACUU	0	0	0	0	299
MI03607	miR-507	hsa-miR-507	TTCTGACCGTTTGGAGGAA	UUUUGCACCUUUUGGAGUGAA	18	0	0	0	0
MI01747	miR-5089-5p	hsa-miR-5089-5p	GAGCGGATTTTTGAGTAGCATC	GUGGGAUUUCUGAGUAGCAUC	14	0	0	0	0
MI01879	miR-509	pbi-miR-509	GATTGATCGTTGTGGGAAGA	UGAUUGAUACGUCUGUGGGUAGA	46	0	0	0	0
MI03071	miR-509-3p	mmu-miR-509-3p	TGAGTGGATTTCTGAATGG	UGAUUGACAUUUCUGUAAUGG	35	0	0	0	0
MI02703	miR-509-5p	hsa-miR-509-5p	TATGCAGAACTGGCAATC	UACUGCAGACAGUGGCAAUCA	42	0	0	0	0
MI02069	miR-5106	mmu-miR-5106	GGAGTCGTAGCTCAGTGGCAGAG	AGGUCUGUAGCUCAGUUGGCAGA	0	88	0	0	0
MI03226	miR-5107-5p	mmu-miR-5107-5p	TGGAGATGAGGCAGGACA	UGGGCAGAGGAGGCAGGGACA	273	0	155	214	73
MI00502	miR-5110	mmu-miR-5110	ACGGTAGAGGGTGGTGGAATT	GGAGGAGGUAGAGGGUGGUGGAAUU	13	0	0	0	0
MI01003	miR-5112	mmu-miR-5112	ATAGCTCAGTCGGGAGAGCATT	UAGCUCAGCGGGAGAGCAC	11	0	0	0	26
MI01748	miR-511-3p	hsa-miR-511-3p	GAGCGTAGAAAAGACAGA	AAUGUGUAGCAAAAGACAGA	168	0	0	0	0
MI00542	miR-5114	mmu-miR-5114	ACTGGAGACGGAACTGCTAT	ACUGGAGACGGAAGCUGCAAGA	31	0	0	0	0
MI03517	miR-511-5p	mml-miR-511-5p	TGTTTTTTGGCTGCAGTA	UGUCUUUUGCUCUGCAGUCA	40	0	0	0	0
MI00314	miR-5118	mmu-miR-5118	AAGGTTAAGCCATGCATGT	AAGGUUAGGCCAGCCUGGU	18	197	21	37	33
MI03313	miR-5124b	mmu-miR-5124b	TGGCTCGAGGACCAAAGAAGCA	UGGCUCAGUGACUAAGAAGCA	43	0	0	0	22
MI01956	miR-5126	mmu-miR-5126	GCGCGGGTCGGGGGGCGGGG	GCGGGCGGGGCCGGGGGCGGGG	0	0	0	0	20
MI01545	miR-5132-3p	mmu-miR-5132-3p	CTGATCGTACCCATATCCCGCAG	CUGAUGUUCCCCAUCCCGCAG	0	11172	0	0	18
MI01971	miR-5132-5p	mmu-miR-5132-5p	GCGGGGGTGGTGGCTGTGG	GCGUGGGGUGGUGGACUCAGG	417	0	0	0	37
MI01099	miR-5134-5p	mmu-miR-5134-5p	ATGGAGAAAGGGCAGATGTAG	UUGGCAGAAAGGGCAGCUGUG	0	0	20	0	0
MI00130	miR-5136	mmu-miR-5136	AAATGGAGGAACTACAGG	AUAUGCGAGGGAACUACUGG	120	0	63	0	0
MI01096	miR-51-3p	cel-miR-51-3p	ATGGACCAGGAACAGGTGCA	CAUGGAAGCAGGUACAGGUGCA	18	0	0	0	0
MI01097	miR-514	ppy-miR-514	ATGGACGCCCTGGAGTAGA	AUUGACACCUCUGUGAGUAGA	0	0	0	18	0
MI01768	miR-515-3p	hsa-miR-515-3p	GAGGACTGCTTTTGGAGCGCTT	GAGUGCCUUCUUUUGGAGCGUU	78720	81659	54446	5899	144091
MI02100	miR-516a-5p	mml-miR-516a-5p	GGCTCGAGGACCAAAGAAGCATTT	GUCUCGAGGAAAGAAGCACUUU	100	0	0	0	48
MI02856	miR-517c	mml-miR-517c	TCGTGCTGCCTTTTAGATGGG	AUCGUGCAGCCUUUUAGAGUG	15	0	0	0	0
MI00628	miR-5186	hsa-miR-5186	AGAGATTTGTAGGATCGGT	AGAGAUUGGUAGAAAUCAGGU	274	0	17	0	0
MI01675	miR-518d-3p	mml-miR-518d-3p	GAAGCGCTTCTTTTTGAAG	GAAGCGCUUCUCUUUAGAGUG	38	0	0	0	0
MI01522	miR-518d-5p	mml-miR-518d-5p	CTCGAGAGAAGCGCTTGACTG	CUCUAGAGGAAAGCGCUUACUG	123	0	0	0	0
MI01369	miR-5190	hsa-miR-5190	CCAGGATAGCTGGAGCTCA	CCAGUGACUGAGCUGGAGCCA	42080	97325	0	0	0
MI03224	miR-5191	hsa-miR-5191	TGGAGAGGAAGAAGAAGGCT	AGGAUAGGAAGAAUGAAGUGCU	0	0	23	0	0
MI00797	miR-5192	hsa-miR-5192	AGGAGGTGGATTAGGTGG	AGGAGAGUGGAUUCCAGGUGGU	0	0	0	299	0
MI03259	miR-5194	hsa-miR-5194	TGGAGGTTATGGAATGGGTGG	UGAGGGGUUUGGAAUGGGAUGG	0	23	0	0	0
MI01041	miR-5195-3p	hsa-miR-5195-3p	ATCCAGTTTCTAGGAGGCA	AUCCAGUUCUCUGAGGGGGCU	0	0	0	222	0
MI00853	miR-5196-5p	hsa-miR-5196-5p	AGGGAAGGGAGAGAGGGAGGGG	AGGGAAGGGGACGAGGGUUGGG	51	0	0	0	0
MI00589	miR-5197-3p	hsa-miR-5197-3p	AGAAGAGACAGTAGGCATCGGAAT	AAGAAGAGACUGAGUCAUCGAAU	111	0	0	0	23
MI02803	miR-520a-5p	mml-miR-520a-5p	TCCGGGGGAAGTATGTTT	UCCAGAGGGAAGUAUUUUCU	16	0	27	12	0
MI01683	miR-524-3p	mml-miR-524-3p	GAAGGTGTTCCACGTCTTGCAATG	GAAGGUGCUUCCCUUUGCAGUG	41	0	0	0	0
MI03692	miR-5305	isc-miR-5305	TTGGGTTGAAGATAAGCTG	UUGGGCUUGAAGAUUAGCUUAG	60	0	0	0	0
MI02711	miR-5308	isc-miR-5308	TATGGCTGTGGAGGCATAAAATAT	UCUGUGCUGUGGAGGUAAUAUAU	21	0	0	0	0
MI03156	miR-5320	rmi-miR-5320	TGGAAGGACTCGTTTTCA	UGGAAGGAUCGUUUUUCG	22	0	0	0	0
MI01253	miR-5330	rmi-miR-5330	CAATTGTGGAGTTGTTGGTG	CAAUUGUAGGAGCUUCUCGGUG	25	0	0	0	0
MI00269	miR-5345b	asu-miR-5345b	AAGGACTTGGATTGGCAATT	AAGGCACUGGAUUGGUCAGUU	0	0	0	0	108
MI00371	miR-5357-3p	asu-miR-5357-3p	AATGGACAACGTTAGGAAGATGAG	AAUGGACAACGAUUUGGGUGAG	23	0	0	0	0
MI02912	miR-5359-5p	prd-miR-5359-5p	TCTGGGATTTTTTATGTTGGTA	UCUGGGAUUUUUUAUAUUGGU	35480	5172	543	2141	4265
MI00475	miR-5360	bma-miR-5360	ACGAATCTGAACTCGGATTTTG	ACGAAUCGUCGAAUCGGAUGUCUG	37	0	0	0	0
MI00474	miR-5360-5p	asu-miR-5360-5p	ACGAATCGTCTGCACATCGGTGTT	ACGAAUCGUCGAAUCGGAUGUCU	0	0	0	0	4275
MI03340	miR-5361-5p	asu-miR-5361-5p	TGGGATTGTTGGGGAAGGTTTGCT	UGGGAUAUCUUGGAAGGUUUCU	11	0	0	0	0
MI01792	miR-5364	bma-miR-5364	GAGGATTGTTATTGGGCTGA	CGAGGUAUUGUUUAUUGGCUGA	0	0	0	0	19
MI00648	miR-5364-3p	asu-miR-5364-3p	AGAGGATTGTTATTGGGCTGA	AGAGGUAUUGUUUAUUGGCUAA	55	49	84	66	42
MI02462	miR-5366-5p	asu-miR-5366-5p	TAAATACTTGTTGCTAATA	UAAAUGCACUGUGUUGCUAAUU	0	0	0	326	0
MI02109	miR-539	eca-miR-539	GGGAAATTGAACCTTGCTGATGCT	GGAGAAAUUAUCCUUGCUGUGU	134	781	415	263	975
MI03193	miR-5391	aca-miR-5391	TGGACATTACTGAAGAGGACT	UGGACAGUUAUGAAGAGGCA	256	64	41	0	37
MI03654	miR-5394-3p	aca-miR-5394-3p	TTGGACAAGTTGAAGGCC	UUGGACAGAGCUAAAUGGCC	76	57	101	0	0
MI01225	miR-5399-5p	aca-miR-5399-5p	CAAATTATTTGTTGTGTCA	CCAGAUUAUUUGUUGCUGUGCA	14	0	0	0	0
MI03596	miR-5400	aca-miR-5400	TTCGCACTTGCAGAAAGAAT	UUAGCACUCUGCAGGAAAGAAC	668	0	0	0	0
MI02278	miR-5402-3p	aca-miR-5402-3p	GTCTGTAGCTCAGTGGGAGAAGA	UUCUGUAGCUCUUGGGACUGAAGA	0	0	0	229	0
MI00744	miR-5403	aca-miR-5403	AGGAAAAAGAAGATAAGGAATG	ACGGAAAAGAGAUAAGGAAUGC	15	12	0	0	0
MI02166	miR-5408c-3p	aca-miR-5408c-3p	GGGGTATACTGGGAGATGT	UUGGGGAAUUCUGGGAGAUGU	3778	0	0	0	0
MI00122	miR-5420	aca-miR-5420	AAAGTTGCATTGTTTGGGG	AAAGUGCUACAUUGUUUGGG	115	0	0	0	0
MI03294	miR-5425	aca-miR-5425	TGGCAAAGGAGATGACTCG	UUGGCAGAAGGGAUGACUCUG	0	0	0	0	11
MI02841	miR-542-5p	hsa-miR-542-5p	TCGGGGATCATCGTGTTCGGA	UCGGGGAUCAUCAUGUCACGAGA	0	0	0	12	0
MI02849	miR-542-5p	ssc-miR-542-5p	TCGGTGATCATCGTGTCGA	UCGGGGAUCAUCAUGUCACGA	895	0	0	0	0
MI01761	miR-5426-3p	aca-miR-5426-3p	GAGGAAGTAAATGTTGGACG	UGAGGAAGUAAACUUGGACU	0	12	0	0	0
MI03526	miR-5430	aca-miR-5430	TTAAGATGCTGATTTTCTCC	UUCAAGAUGCUCAUUUGUUUCC	11	0	0	0	0
MI00333	miR-543-5p	mmu-miR-543-5p	AAGTTGCTCGTCGTGTTTTTA	AAGUUGCCCGCGUGUUUUUCG	12	0	0	0	0
MI02821	miR-5440	aca-miR-5440	TCGAGAGGATGAAGGACAC	UCAGGAGGACUGAAGGACCAC	60	0	0	0	0
MI01006	miR-5442	aca-miR-5442	ATAGGCAAGGGAAGTCGGA	ACAGGCAAGGGGAAGCGGUA	28756	13	102692	52	102
MI03700	miR-5443	aca-miR-5443	TTGTAGAACAAGCATTTTAT	UGUAGAACAAGGAUUUUGAU	40	0	31	0	34
MI02479	miR-5445	aca-miR-5445	TAAGAACTCTGTGGAAGAA	CUAAGAGCUCUCUGGAAGAUA	728	0	0	0	0
MI00454	miR-5448	aca-miR-5448	ACATATTTGTTATATCTGA	GACAUGUCUUGUUAGUAUCUGA	16	0	0	0	0
MI01172	miR-544a	hsa-miR-544a	ATTCTTTTTTAGCAACTTC	AUUCUGCAUUUUUAGCAAGUUC	16	0	0	0	0
MI00394	miR-5450	aca-miR-5450	AATTCATCAAATCTTCCA	AGAGUUCUCAGAAUCUUCCA	56	0	0	0	0
MI02924	miR-5456	aca-miR-5456	TCTGTAGCTGGTGGACAC	UCUGUAGCUGAGCGAGGCAC	43	0	218	0	0
MI02423	miR-5459	aca-miR-5459	GTTTAGAACCGTCACAGCAGAACTC	UCUAGACCCUCCAGCAGAACUC	1209	0	0	0	0
MI01784	miR-54-5p	cel-miR-54-5p	GAGGATGATGACGACGACGAACCA	AGGAUAUGAGACGACGAGAACA	97	0	27	0	0
MI00534	miR-5463	aca-miR-5463	ACTGAAGATCTAAATGTCCC	ACUGCCAAGAUCUAAAUCUCCA	11	31	23	0	0
MI01562	miR-5466	aca-miR-5466	CTGGAGATGATGGCAAAGAACGTGC	UGGAUGAUGGGCAAAGAACUGC	47	0	0	0	26
MI00385	miR-5469	aca-miR-5469	AATGTATTTTGGACGTAGGT	UAAUGUAUUUUGGAUUUCAGGU	14	0	0	0	0
MI00007	miR-548a	ggo-miR-548a	AAAAAATTGTGTTTTTTGG	AAAAGUAAUUGUGGUUUUUGC	28	0	0	0	0
MI00043	miR-548a-5p	hsa-miR-548a-5p	AAAAGTAGGATTGTCGGTTTCACC	AAAAGUAAUUGCGAGUUUUACC	88	0	0	0	0
MI00044	miR-548ab	hsa-miR-548ab	AAAAGTATATTGTGATTGTTGAT	AAAAGUAAUUGUGGAUUUUGCU	338	0	0	0	0
MI00114	miR-548ag	hsa-miR-548ag	AAAGGTGATTGTGGCTGCATTCTGC	AAAGGUAAUUGUGGUUUCUGC	36	0	0	0	0
MI00046	miR-548ah-5p	hsa-miR-548ah-5p	AAAAGTGATTGTTAGGATTG	AAAAGUGAUUGCAGUGUUUG	658	0	0	0	23
MI00418	miR-548ak	hsa-miR-548ak	ACAAAGTAAGCTGTCGGATTTTTGC	AAAAGUAACUGCGGUUUUUGA	48	0	0	0	0
MI00092	miR-548an	hsa-miR-548an	AAAGAGGCATGTGGTTTT	AAAAGGCAUUGUGGUUUUUG	15	0	0	0	21
MI00121	miR-548ap-5p	hsa-miR-548ap-5p	AAAGTTATTGCGGACGTTT	AAAAGUAAUUGCGGUCUUU	73	0	0	0	0
MI01644	miR-548aq-5p	hsa-miR-548aq-5p	GAAAGTAATTGCTGGTCTTC	GAAAGUAAUUGCUGUUUUUGCC	36	0	0	0	0
MI01231	miR-548at-3p	hsa-miR-548at-3p	CAACCCGCGTAACTTTTT	CAAAACCGCAGUAACUUUUGU	60	0	0	0	0
MI00001	miR-548au-5p	hsa-miR-548au-5p	AAAAAAAAATTGCGGTTTTTC	AAAAGUAAUUGCGGUUUUUGC	11	0	0	0	0
MI02443	miR-548av-5p	hsa-miR-548av-5p	TAAAAATATTTGCGGACTTT	AAAAGUACUUGCGGAUUU	12	0	0	0	19
MI03100	miR-548aw	hsa-miR-548aw	TGCAAAATTCATCGTCGGTT	GUGCAAAAGUCAUCACGGUU	65	0	0	0	0
MI00119	miR-548az-5p	hsa-miR-548az-5p	AAAGTGATTGTCGTTTTTGT	CAAAAGUGAUUGUGGUUUUUGC	32	0	0	0	0
MI00662	miR-548ba	hsa-miR-548ba	AGAGGTAACTGTATTTTTT	AAAGGUAACUGUGAUUUUUGCU	32	0	0	0	0
MI00055	miR-548c	ggo-miR-548c	AAAATATTTGCGGATTTTA	AAAAGUACUUGCGGAUUUUG	60	12	14	12	0
MI00013	miR-548e	ppy-miR-548e	AAAAAGTGACGGACTTTTGCA	AAAACGGUGACUACUUUUGCA	11	0	0	0	0
MI00991	miR-548f-3p	hsa-miR-548f-3p	ATACCACTGTAATTCACTTTT	AAAAACUGUAAUUACUUUU	50	0	0	0	0
MI00338	miR-548h	ppy-miR-548h	AATAAATTGCGGTTGTTG	AAAAGUAAUUGCGGUUUUUG	26	63	0	0	0
MI00572	miR-548h-5p	hsa-miR-548h-5p	AGAAAGTAGAATTCGCGGTTTTTGT	AAAAGUAAUCGCGGUUUUUGUC	23	0	0	17	0
MI00085	miR-548j	ptr-miR-548j	AAAGAATTGCGGACTATTG	AAAAGUAAUUGCGGUCUUUG	21	0	0	0	0
MI01226	miR-548m	hsa-miR-548m	CAAATTGGATTTGCTGGTTTTTG	CAAAGGUAUUUGUGGUUUUUG	14	0	0	0	0
MI01980	miR-548q	hsa-miR-548q	GCTAGTGCAAAAGGTTAATCGGCGG	GCUGGUGCAAAAGUAAUGGCGG	122	0	0	0	0
MI01216	miR-548t-5p	hsa-miR-548t-5p	CAAAAGTGGTCGGTTTTTT	CAAAAGUGAUCGUGGUUUUUG	46	0	0	0	0
MI02750	miR-548x-3p	hsa-miR-548x-3p	TCAAGACTGCAATTATTT	UAAAAACUGCAAUUACUUUC	16	0	0	0	0
MI02984	miR-549a	hsa-miR-549a	TGACAACTGGAGAGCTGCT	UGACAACUAUGGAUGAGCUCU	12	0	0	0	0
MI00146	miR-549b-3p	mml-miR-549b-3p	AACAAATATGGATGAGTCTCAT	GACAACUAUGGAUGAGCUCUCA	14	0	0	0	0
MI00723	miR-550a-3-5p	hsa-miR-550a-3-5p	AGCGCCTGAGGAGAAGAAG	AGUGCCUGAGGGAGUAAGAG	26	0	0	0	0
MI00379	miR-553	ppy-miR-553	AATGGGTAGATTTTTTTT	AAAAGGGUGAGAUUUUGUUUU	265	0	0	0	0
MI02718	miR-5549-3p	cel-miR-5549-3p	TATGTTTGTTTTGTTGTTGT	UCAUGUUGGUUUUUUGUUGGU	96	0	0	0	0
MI01610	miR-5549-5p	cel-miR-5549-5p	CTTGTAAATTAACTGACTGT	CUUGUGAAAUUAACGUGAGU	11	0	0	0	0
MI00821	miR-55-5p	crm-miR-55-5p	AGGCAAGCACTTGGGGAT	CGGCAGAAGCACUUGGGGUAU	49	0	0	0	0
MI01022	miR-556	ggo-miR-556	ATATTACCATTTGATATT	AUAUUACCAUUAGCUCAUCU	24	0	0	0	0
MI01867	miR-5572	hsa-miR-5572	GATGGTGGTGCATGGGTCTGT	GUUGGGGUGCAGGGGUCUGCU	0	0	19	0	0
MI01690	miR-5583-3p	hsa-miR-5583-3p	GAATATGAGAGTAATTCAGTTGG	GAAUAUGGGUAUAUUAGUUUGG	14	0	0	0	0
MI00845	miR-5584-5p	hsa-miR-5584-5p	AGGGAAAGGGAAGAAATGGA	CAGGGAAAUGGGAAGAACUAGA	0	0	0	0	13
MI01565	miR-5588-5p	hsa-miR-5588-5p	CTGGATTAGTTGGACTTTC	ACUGGCAUUAGUGGGACUUUU	20	0	0	0	0
MI02461	miR-559	ppy-miR-559	TAAATAAATAAGTCAAAAA	UAAAGUAAAUAAGCACCAAAA	51	0	0	0	0
MI00004	miR-5590-3p	hsa-miR-5590-3p	AAAAAAGTTCATCGTTGGCA	AAUAAAGUUCAUGUAUGGCAA	35	0	0	0	0
MI03092	miR-5593-5p	cel-miR-5593-5p	TGATGGCTGGATTCGGATTC	GAUGGCUGGAAUAUCGGUAUUC	16	0	0	0	0
MI02871	miR-5594-3p	prd-miR-5594-3p	TCTATTGAAATAGAAGAATTTTTTT	UUUUGAAAUAAAGAACUGUUUU	29	0	0	0	0
MI02635	miR-5596a-3p	cin-miR-5596a-3p	TAGGGTGGCGGAAGAGGGT	UAGGGUGGGGGAAGAUGGGAC	136	16	0	299	28
MI03425	miR-5596b-3p	cin-miR-5596b-3p	TGGTGGGGGAGATGACAC	AUGGUGGGGGAAGAUGGGACAC	0	0	11	0	0
MI03516	miR-5599-5p	cin-miR-5599-5p	TGTTTGATATTTGCGTGCTTTAGA	UUUUGAUCUUUCCUGUGCUUUAA	0	0	1628	0	21
MI01634	miR-5-5p	dme-miR-5-5p	GAAAGAAACAGATCGTTGTATATC	AAAGGAACGAUCGUUGUGAUAUG	32	0	0	0	0
MI01732	miR-5606-5p	cin-miR-5606-5p	GAGAGAAGAGAAGAGAGAG	GCAGCGAAGAGACAGGAGAG	0	0	13	34	0
MI01054	miR-5607-3p	cin-miR-5607-3p	ATCTAATTTTCGTCCAGT	AUUUAAUUUUCGUCCCAAAU	47	0	0	0	0
MI03479	miR-5607-5p	cin-miR-5607-5p	TGTGGCTATTAAATTAGATTT	UGUGGUAUUGAGAAUUAAAUUU	379	0	0	0	0
MI02390	miR-5609-3p	cin-miR-5609-3p	GTTAACGTCGGTGCGCAA	GUUACAGGUCGGUGCGCUAAC	62642	0	0	0	30
MI00342	miR-5610-5p	cin-miR-5610-5p	AATAATCTTTCATCATCGTCT	AAUAAUUAGCAUCAUCAGUCU	31	0	0	0	0
MI00097	miR-562	bta-miR-562	AAAGCAAGCTGTAGCATATA	AAAGCAGCUGUACCAUUUAC	28	0	36	0	133
MI00450	miR-5620-3p	mmu-miR-5620-3p	ACAGTTATCGGCCCTGCCTCC	ACAGUCAUCCCCCUGCCUCAC	1108	0	0	0	0
MI03629	miR-5622-3p	mmu-miR-5622-3p	TTGATGGTAGTGGTGGTGC	CUUAGCUGGGUAGUGGUGGUGC	66	0	0	0	0
MI02530	miR-5624-5p	mmu-miR-5624-5p	TAATTGTAACCTGACCTT	UAUUGUAAACUCUGCCUU	96	0	11	0	0
MI00709	miR-5626-3p	mmu-miR-5626-3p	AGCAGTTGAATGACGTGAAC	CAGCAGUUGAGUGAUGUGACAC	0	0	0	18	0
MI00923	miR-564	hsa-miR-564	AGTCAGGTCGTCAGCAGGA	AGGCACGGUGUCAGCAGGC	16	0	0	0	0
MI00145	miR-5688	hsa-miR-5688	AACAAAGAACTGATAAAACAGC	UAACAAACACCUGUAAAACAGC	13	0	0	0	0
MI01934	miR-5693	hsa-miR-5693	GCAGTGGACTCTGGAAATGGCTC	GCAGUGGCUCUGAAAUGAACUC	347	0	0	0	32
MI01195	miR-5697-3p	mml-miR-5697-3p	ATTTGATCTGAACTCTTGA	CUUUUAUCUGAAACUGCUUGA	51	0	0	0	0
MI03376	miR-5698	hsa-miR-5698	TGGGGGAGGAGGATGTGG	UGGGGGAGUGCAGUGAUUGUGG	0	0	164	0	0
MI00772	miR-5703	hsa-miR-5703	AGGAGAAGTCGTAACAAGGT	AGGAGAAGUCGGGAAGGU	11	0	0	0	0
MI01070	miR-5708	hsa-miR-5708	ATGAGCGACTGCAGCGTGACCA	AUGAGCGACUGUGCCUGACC	85	0	0	0	0
MI01333	miR-571	mml-miR-571	CAGTTGGACATGGGTGAG	GAGUUGGCCACCUGGGUGAG	0	0	18	0	0
MI01849	miR-5729a-3p	tur-miR-5729a-3p	GATCGATCAGTCAGGGGTG	GAUCGAACCCAGUCAGGGUG	48	0	0	0	0
MI00555	miR-5733-5p	tur-miR-5733-5p	ACTTGATTGGAGACGTGTAG	CACUUGAUUGGACACAGUUUAG	26	0	0	0	0
MI03685	miR-5734-3p	tur-miR-5734-3p	TTGGGTAGAAGTCACATAT	UUGGGGUAGAAGUCAGUAUAA	36	0	0	0	0
MI00743	miR-5734-5p	tur-miR-5734-5p	AGCTTGACTCTAGTCCGAATG	GCAUUGACUUCUAUCCGAAUG	99	0	0	177	0
MI01088	miR-5736a-5p	tur-miR-5736a-5p	ATGCGTGAAGTAGACGATCAAATG	UGCGGAGUAGACUGGUCAAAUG	102	0	0	0	0
MI02832	miR-5736b-5p	tur-miR-5736b-5p	TCGGACTTGAGATTGGGCGAAT	UGCGGAGUUGAUUGGGCGAAU	0	0	0	0	14
MI01353	miR-5737-3p	tur-miR-5737-3p	CATTCTCGTTGGGTTTTT	CGGAUUCUCGAUUGGGGUUUU	11	14	12	14	15
MI00382	miR-5738-5p	tur-miR-5738-5p	AATGTAATGATGCTGAAA	AAUGUAAUGAUAGCAAAAAC	30	0	0	0	0
MI03495	miR-574	bta-miR-574	TGTGTGTGTGTGTGTGTGTGTGTGTG	UGAGUGUGUGUGUGUGAGUGUGUG	20	0	0	11	0
MI02839	miR-574-5p	hsa-miR-574-5p	TCGGGCTGTTGTGTGTGTGTGTGT	UGAGUGUGUGUGUGUGAGUGUGU	0	0	8568	596	20
MI02548	miR-57-5p	asu-miR-57-5p	TACCCTGTAGTCCCGAGCCGTTT	UACCCUGUAGUACCGAGCUGUGUUU	25030	4207	1125	1799	9944
MI00228	miR-576-3p	hsa-miR-576-3p	AAGATGTGGAAAAATTGGA	AAGAUGUGGAAAAAUUGGAAUC	0	0	0	110	0
MI02942	miR-578	hsa-miR-578	TCTTTTGTATCTAGGATTGT	CUUCUUGUGCUCUAGGAUUGU	11	0	0	0	0
MI03804	miR-578	mml-miR-578	TTTTGTGCTCGGGGATGT	CUUCUUGUGCUCUGGGAUUGU	0	0	0	3371	26
MI00842	miR-5787	hsa-miR-5787	AGGCTGGGGCTGGGGAGGTG	GGGCUGGGGCGCGGGGAGGU	0	0	221	105	0
MI01075	miR-5838	bma-miR-5838	ATGAGTATGGTTTCGGTTTCGAT	UGAGUAUUUUCGGUUUCGCAUC	42	0	0	0	0
MI03018	miR-58-3p	prd-miR-58-3p	TGAGATCAGTCCAGATTCGT	UGAGAUCAUUCCAGAUUCAUUU	8931255	604082	50792	114032	1523728
MI00735	miR-584-3p	mml-miR-584-3p	AGCTCCAGGACAACCAGGT	AGUUCCAGGCCAACCAGGCUG	0	0	0	512	0
MI02972	miR-5849	bma-miR-5849	TGAAGATGCTGTGTATGAACTGAA	UGAAUGAUCUUGUUUUAACUGAA	42	35	0	0	0
MI02844	miR-585-3p	hsa-miR-585-3p	TCGGGGGTGTCGTATGCTA	UGGGCGUAUCUGUAUGCUA	804	0	0	89011	0
MI00413	miR-5857	bma-miR-5857	AATTTTTTGGGAATTGTGACGGA	AAGUUUUUUGGGAUUUGCUGAGGA	0	0	0	0	12
MI02241	miR-5859	bma-miR-5859	GTAGAATTGTTGGTGGATGGCTT	UUAGGAAUUGUUGGAGAUCGGCUU	0	0	0	16	0
MI02706	miR-586	hsa-miR-586	TATGCTTGTATTTTTGAGTC	UAUGCAUUGUAUUUUUAGGUCC	141	216	0	0	135
MI00612	miR-5860	bma-miR-5860	AGAATTTGTTGGTGATGAT	AGAAUUUUGUUUGUGAUAAGAU	0	17	0	0	0
MI00124	miR-5861	bma-miR-5861	AAATACAACGAAAAGCTGAACGA	UAAUAUCAUACGAAAGCUGAAGA	0	14	0	0	0
MI01012	miR-5862	bma-miR-5862	ATATACGACTGTGCTGGAGGTGG	AUAUCGUGUGCUGGAGGUCAGG	21	0	0	0	0
MI02766	miR-5872	bma-miR-5872	TCAGGAGGTGAAGCAGCA	UUUCAGGAGGUGAACCAGCA	0	0	0	23	0
MI03099	miR-5873	bma-miR-5873	TGATTTGTCTGATTGAAC	UAGAUGUUGUUCUGAUUGAC	32	0	0	11	0
MI03799	miR-5889	hco-miR-5889	TTTTGGTAAGCAGAACTGGAGATGT	UUUCUGUAAGGAAUGGAGAUGU	11	90901	61897	53405	42
MI01504	miR-5890b-5p	hco-miR-5890b-5p	CTAGGACTGCTTGTGGAG	CAUAGGACUGAAUUGUGGGAG	52	19	96	16422	0
MI00988	miR-5890e	hco-miR-5890e	ATAATGACTGAACTGGTGGGGA	AUAGGACUGAACUGUGGGAGA	127	55	0	0	20
MI02236	miR-5893	hco-miR-5893	GTACAAATTTGTGAACTACTCGGAAG	UACAAAUUUAUGAACUCCGAAG	14	0	0	0	0
MI01516	miR-58b	cbr-miR-58b	CTCATATCATTCAAAAGCCC	UGAGAUCAUUCAAGAAGCCC	33	0	0	0	16
MI02274	miR-5905	hco-miR-5905	GTCTGAACAGGCTGAAGTGGTGGC	UCUGAAAGGCUGAAGUUUUUGGC	550	36	0	0	0
MI01852	miR-590-5p	hsa-miR-590-5p	GATCTTGTTAAAAAGTGCAG	GAGCUUAUUCAUAAAAGUGCAG	0	0	28	0	0
MI03166	miR-5906	hco-miR-5906	TGGAATGGCTGCTGAAATTGTT	UGGCAAUGAGCUAGCUAAUUGUU	0	0	0	0	18
MI01855	miR-5908-5p	hco-miR-5908-5p	GATGAGTTGTTGACGGTGAGG	GAUGAUUGUGCACUGGUGAGG	22	0	0	0	0
MI03632	miR-5909	hco-miR-5909	TTGCAATCTTCATTTTGTT	UCUGCAACUCUUCAUUCUUGUC	25	0	0	0	0
MI03410	miR-5914	hco-miR-5914	TGGTGAGTAGCATAGGACAGAGGG	UAGUGACUAGCAUAGGCAGAGG	26	0	0	0	0
MI03640	miR-592	ggo-miR-592	TTGCGTGAATTGGATGATG	UUGUGUCAAUAUGCGAUGAUG	34	0	0	12	0
MI02875	miR-592-3p	mml-miR-592-3p	TCTCCCGTTGGACGCAACA	UCAUCACGUGGUGACGCAACA	0	5916	0	0	0
MI02945	miR-5928b	hco-miR-5928b	TGAAAATGTAGAATTAGTAAGGG	UGAAGUAAGGUAGAUUAGUAAGGU	19	0	0	0	0
MI02978	miR-5928d	hco-miR-5928d	TGAAGTGAATAGTTGGGTTGT	UGAAGUAGAAUAGUUGGGUAUGGU	28	0	0	0	0
MI01149	miR-5932	hco-miR-5932	ATGTTGGTCGGTGGTTGAGT	AUUUUGGUCGGUGGUUAGAGUCA	0	0	0	0	389
MI00762	miR-593-5p	hsa-miR-593-5p	AGGACCACTAGGCATTTCAGC	AGGCACCAGCCAGGCAUUGCUCAGC	67	0	0	0	0
MI00995	miR-5936	hco-miR-5936	ATACTGTGATACTCCTTTTCA	AUACUGUGAAAGCUCCUUUGUC	24	0	0	0	0
MI01880	miR-5937	hco-miR-5937	GATTGGGACATGGAAGCAGC	AAUCGUGGACUAUGGAAGCAGC	0	19	0	0	0
MI03608	miR-5953	hco-miR-5953	TTCTGACGATTCTGGAAGCG	AUUCGUGCGAUUCUGGAUGCG	16	0	0	0	0
MI02264	miR-5954	hco-miR-5954	GTATTTTTTGCGGACAGAT	GUCAUUUUUUCAGGACAGAGU	117	0	0	0	0
MI02026	miR-5965	hco-miR-5965	GGACAATTCGGACATGTCGG	GACAAUUCUGACAUUUCGGA	54	0	0	0	152
MI02219	miR-597	mml-miR-597	GGTGTGCGACTTGTAAGACCACTGT	UGUGUCACUUGACGACCACUGU	23	0	0	0	0
MI01341	miR-5970	hco-miR-5970	CATCTGAGCGATTATGACTGA	CAUUGAUCGAUAUGACUCA	0	15	0	0	5666
MI03603	miR-5975	hco-miR-5975	TTCGTTCACCGGCTGACCCTCCA	UUGUAGUAAUCGGCUGACCCUCCA	17	0	0	0	0
MI03593	miR-5978	hco-miR-5978	TTCGAGTCTAGAGTCACTGAA	UUCGAGACUAGAGUCACUCCGCA	257	209	248	299	966
MI03759	miR-5983	hco-miR-5983	TTTGCACATGTAGGCCGCGGCAT	UUUGGCACAUGUUAGGCCGGCA	299	0	0	0	31
MI00355	miR-5990-5p	hco-miR-5990-5p	AATCGCATTTTGATGATTCTG	AAUCAUCAAUUUGAUGUAUUCUG	11	0	0	0	0
MI02527	miR-5991	hco-miR-5991	TAATGGTAGTGGTGGTGGTTGCGA	UGAGGUAGUAGGUGGUGUUCGA	19	0	0	0	0
MI02472	miR-5993	spu-miR-5993	TAAATTTGTAGAACAAGGTATTC	UAAAAAUGUGUAGAACAGGUAUC	33	0	0	0	0
MI03755	miR-599-5p	mml-miR-599-5p	TTTGATAAGCCTGAGGATGGGACT	UUUGAUAAGCUGACAUGGGACA	65	0	0	0	0
MI02653	miR-6000a-3p	ame-miR-6000a-3p	TAGTACGAGAGTAACCGCAG	UAGUACGAGAAGUACCCACA	199	21327	547	11740	11978
MI01951	miR-6002-3p	ame-miR-6002-3p	GCGAGTGTAACGTCGTGG	CGAGAGUAACGUUUCGUGG	115145	281037	0	0	0
MI01865	miR-6004-5p	ame-miR-6004-5p	GATGGAGGATAATGATGG	GAAUGGAGCGUUAAUGAUCG	0	0	0	72	0
MI01211	miR-6006-3p	ame-miR-6006-3p	ATTTTTTTTTCAGCTTACCA	AUUUUCUUUUUCAGUUAUAA	365	75	0	595	35
MI02448	miR-6007-5p	tca-miR-6007-5p	TAAAGACATAGAAACAGGA	CAAAGACGUUAGAAACAGG	33	12	0	0	0
MI01154	miR-6008-3p	tca-miR-6008-3p	ATTACCAGGCACTACGGAAC	AUUACCACGCUAGCGGAAC	11	0	0	0	0
MI01595	miR-6009-5p	tca-miR-6009-5p	CTGTAAATGTTGAACGAAC	CUCAAAUGUUGAGCGAGAC	20	0	0	0	0
MI02503	miR-6010-3p	tca-miR-6010-3p	TAAGGGTGCTTGACTGTG	UAAGGGUGCUCGACUUGUA	0	0	14	0	0
MI01552	miR-6012-5p	tca-miR-6012-5p	CTGGAACTGTTTCTGGCGGA	CUGAUCUUGUUUCUGCGGA	49	0	0	0	0
MI02878	miR-6014-5p	tca-miR-6014-5p	TCTCTCTTGATCGTACCCA	ACUCUCUUGACGUAUUCCA	3942	0	0	37	0
MI01082	miR-6015-3p	tca-miR-6015-3p	ATGCAGATGCCGCCGGTT	AGGCAGAUGCAGCGCCGGU	0	3867	0	0	0
MI02927	miR-6017-5p	tca-miR-6017-5p	TCTGTGAATGCTGTATTTTTTA	UUGGUAUGUUGUAUUUUUUA	20	0	0	0	0
MI03572	miR-6038	ame-miR-6038	TTATTTTTTCTTATTTCATT	UAUGUUUCUGUCUUAUUUCAUU	49	0	0	0	0
MI00125	miR-6041	ame-miR-6041	AAATACTCAGATCGACGGA	AAAUAUCAUCGAGAUCGAAGGA	0	0	0	0	12
MI03233	miR-6042	ame-miR-6042	TGGAGGAAGTAGTGGAGA	UAGGAACGGUAGUAGUGGAGA	19	43	155	0	0
MI00219	miR-6044	ame-miR-6044	AAGAGGCTTCTGAGGCATAT	AAGAGGCUUCUUAGGCAAGUGAU	79	0	0	0	0
MI01120	miR-6048	ame-miR-6048	ATGGCGAGGTGGCCGAGTGGT	AGAGGCGAGGUGGACCGACUGGU	13	40	52	499	60
MI01090	miR-6049	ame-miR-6049	ATGGAACGGGAAAGACGGT	AGGAACGGAGGAAUAGACGGU	45	0	35	0	0
MI01967	miR-6050	ame-miR-6050	GCGGGAGGGGAGGGTTGGAA	GCGGGUUGUGGAGGGUGGAA	29	0	176	162	213
MI00171	miR-6053	ame-miR-6053	AACGAAGACCGCGGCGGAGCTGT	AUACGAAAGACCGCGCGGAUGU	17	0	0	0	0
MI00600	miR-605-3p	hsa-miR-605-3p	AGAAGGCGACTTTTGTAGATTTGA	AGAAGGCACUAUGAGAUUUAGA	0	38	0	0	0
MI01786	miR-6056	ame-miR-6056	GAGGATGCGGAGGAGGTT	GAGGGACGAGGAGGGAGGUU	0	55	0	400	0
MI00657	miR-6059	ame-miR-6059	AGAGGGAGAACAGAACGA	UAGAGGGAGAGACGGAACCA	13	0	0	0	2782
MI01906	miR-60-5p	crm-miR-60-5p	GCAGAAAGGGCTGACATAAAATC	AGCUAGAAAGGUGACAUAAAAUC	29	0	0	0	0
MI00491	miR-6060	ame-miR-6060	ACGGCAAGTAGACGTTGGCAATGT	ACGGGUACGACGUUGGCAACGU	33	0	0	0	0
MI02391	miR-607	mml-miR-607	GTTATAGATCTATTAGGACC	GUUAUAGAUCUGGAUUGGAAC	815	0	0	0	0
MI00360	miR-6076	hsa-miR-6076	AATGAAAGAGTAGAGGTGG	AGCAUGACAGAGGAGAGGUGG	61	0	0	0	0
MI02110	miR-6077	hsa-miR-6077	GGGAAGAGTTGTCGGCCT	GGGAAGAGCUGUACGGCCUUC	2129	0	0	0	0
MI01499	miR-6083	hsa-miR-6083	CTAATCAGAAGACTGTGGG	CUUAUAUCAGAGGCUGUGGG	0	0	15	0	13
MI00307	miR-6085	hsa-miR-6085	AAGGGGTGGGGGAGGAGGA	AAGGGGCUGGGGGAGCACA	16	0	0	0	149
MI02066	miR-6086	hsa-miR-6086	GGAGGTTGGAGGAGAGAG	GGAGGUUGGGAAGGGCAGAG	39	91	1128	0	211
MI01798	miR-6087	hsa-miR-6087	GAGGCGGTGGTGGGCGGC	UGAGGCGGGGGGGCGAGC	43	0	0	0	0
MI00782	miR-6088	hsa-miR-6088	AGGAGGAAGCGGGGGAGGAG	AGAGAUGAAGCGGGGGGGCG	18	0	12	20	12
MI02135	miR-6090	hsa-miR-6090	GGGGAGGATGGGGCGGTGG	GGGGAGCGAGGGGCGGGGC	206	23	209	161	237
MI00347	miR-6096	mse-miR-6096	AATATTAGAGATCGGACAAACG	AAUAUUAUGAGGUCGGUCAACG	0	33	0	0	0
MI03709	miR-6098	mse-miR-6098	TTGTGATTGTTGTGATGGAA	AUAGUGAUUGUGUGUUGGAA	22	273	0	0	0
MI02016	miR-6099	mse-miR-6099	GGAAAAGTCAAACGTCGC	UGAGAAAGUCAAUACGUCGUC	0	0	0	0	12
MI02980	miR-61	cbn-miR-61	TGAATAGAATGTCGACTCAGC	UGACUAGAACCGUGACUCAGC	28	0	0	0	0
MI01947	miR-612	hsa-miR-612	GCGAGCAGAGGCTTCTGAATCCTT	GCUGGGCAGGGCUUCUGAGCUCCUU	224	0	0	0	0
MI00490	miR-6121-3p	bta-miR-6121-3p	ACGGATATGGACATGGGG	CCGGAUGAUGGACACUGAGG	0	0	33	0	234
MI02017	miR-6124	hsa-miR-6124	GGAAATGGAGGGGGAGGG	GGGAAAAGGAAGGGGGAGGA	33	17	194	19	93
MI01957	miR-6125	hsa-miR-6125	GCGGAAGAGCGTACGCGGGGA	GCGGAAGGCGGAGCGGCGGA	215	218	34	82	139
MI02330	miR-6126	hsa-miR-6126	GTGGAGGCGGCGGCGGAGGA	GUGAAGGCCCGGCGGAGA	329	0	0	0	0
MI02632	miR-6127	ptr-miR-6127	TAGGGAGTGGGGGGAGGAG	UGAGGGAGUGGGUGGGAGG	58	0	0	0	13
MI00533	miR-6128	ptr-miR-6128	ACTGAAGAATTGGAGCAAA	ACUGGAAUUGGAGUCAAAA	194	0	0	0	54
MI03052	miR-6129	ptr-miR-6129	TGAGGGATTTGCGGTGTT	UGAGGGAGUUGGGUGUAUA	123	207	0	0	341
MI03051	miR-6130	ptr-miR-6130	TGAGGGAGTGGAGAATGTAGG	UGAGGGAGUGGAUUGUAUG	28	13	0	0	0
MI02107	miR-6131	hsa-miR-6131	GGCTGGTCAGAGAGATTGC	GGCUGGUCAGAUGGGAGUG	754	0	0	119	120
MI00704	miR-6132	ptr-miR-6132	AGCAGGGTTGTCGGTGATTGCA	AGCAGGGCUGGGGAUUGCA	98	0	0	0	0
MI03362	miR-6133	ptr-miR-6133	TGGGGAGGGAGTGTGGGTA	UGAGGGAGGAGGUUGGGUA	123	0	0	12	0
MI03158	miR-6134	mml-miR-6134	TGGAAGTAGTGGATGTAA	UGAGGUAGUAGGAUGUAGA	0	95	0	0	0
MI03256	miR-6134	ptr-miR-6134	TGGAGGTGGATGGAGTAGA	UGAGGUGGUAGGAUGUAGA	486	0	0	50	484
MI01126	miR-61-5p	prd-miR-61-5p	ATGGGTATGATGTCAAAGTTG	AUGGGUAUGAGUCACAGUCAUG	1200	2570	1032	653	1645
MI03327	miR-6-1-5p	dme-miR-6-1-5p	TGGGAATTTGTTGCTGATGACTGTA	AGGGAAUAGUUGCUGUGCUGUA	0	0	0	0	20
MI00643	miR-6165	hsa-miR-6165	AGAGGAGGTGGAGGAGGAG	CAGCAGGAGGUGAGGGGAG	1084	180	238	516	56
MI01100	miR-620	hsa-miR-620	ATGGAGAAGATGATGAAACT	AUGGAGAUAGAUAUAGAAAU	0	0	0	0	41
MI01156	miR-6215	rno-miR-6215	ATTAGGGTGGCAGAGCCAGG	UUUAGGGUUGCAGAGCCAGG	0	0	13	0	0
MI01837	miR-6216	rno-miR-6216	GATAACAAGAGGACAGGCAGGACAA	GAUACACAGAGGCAGGAGGAGAA	41	0	0	0	0
MI00465	miR-622	hsa-miR-622	ACCAGGCTGCGGAGGTTGGAG	ACAGUCUGCUGAGGUUGGAGC	0	239	151	172	0
MI02697	miR-6238	mmu-miR-6238	TATCTGTCAGTGGAGGAATATG	UUAUUAGUCAGUGGAGGAAAUG	0	0	0	91	0
MI00315	miR-6239	mmu-miR-6239	AAGGTTGGGTCACTCGGG	UAGCGUUGGAUCACUCGGUG	62	62	57689	27	83
MI02133	miR-6244	mmu-miR-6244	GGGGAGCAGGGAATTATGGGT	GGGGGCGUGGAAUUAUCGGGU	0	0	90	64	26
MI00847	miR-6-2-5p	dme-miR-6-2-5p	AGGGAACCTGCTGCTGGATCATTA	AGGGAACUUCUGCUGCUGAUAUA	21	22	12	0	22
MI00546	miR-626	hsa-miR-626	ACTGGTATGAAAATGTTTT	AGCUGUCUGAAAAUGUCUU	42	0	0	0	0
MI00619	miR-626	ppy-miR-626	AGACTGTCACCAAATGTTT	AGCUGUCUGCAAAUGUCUU	0	850	0	0	0
MI02489	miR-627-5p	mml-miR-627-5p	TAAGCTGTATGAAAAGAAGGAG	UGAGUCUGUAAGAAAAGAGGAG	80	0	0	0	15
MI01871	miR-628-5p	hsa-miR-628-5p	GATGTGACATATATACTGAGG	AUGCUGACAUAUUUACUAGAGG	16	0	0	0	0
MI03400	miR-629-5p	hsa-miR-629-5p	TGGGTTTCGTTGGAAACAT	UGGGUUUACGUUGGGAGAACU	25	0	0	0	0
MI00774	miR-6302-2-5p	hme-miR-6302-2-5p	AGGAGACGGATGGGTTTGCA	AGGUUGACGGGGGGUUUGCA	0	402	0	0	0
MI00422	miR-6306-3p	hme-miR-6306-3p	ACAAGCTACTGAACCTGAAG	UCUAAGCUAAAUGAACCUGAAG	0	0	0	0	51
MI02716	miR-6311-3p	hme-miR-6311-3p	TATGTGAGACTATACGTAGC	UAGUGAGACUCUGACGGUAGC	42	0	0	0	0
MI02285	miR-6317	rno-miR-6317	GTGAACCTGAAGAATGTCT	GUGAACCUGAGAGAAAGGCUC	23	0	0	0	0
MI01630	miR-6325	rno-miR-6325	GAAAATCAGATCAGAGACTTGCAT	AAAGUCAGACAGAGACUCUGCAG	12	0	0	0	0
[truncated: 727 more rows]
