# Supplementary material for: Stage-Wise Identification and Analysis of miRNA from Root-Knot Nematode Meloidogyne incognita
Source: Int J Mol Sci. 2016 Oct 21;17(10):1758. doi: 10.3390/ijms17101758 (PMC5085782; doi:10.3390/ijms17101758)
Supplement: Supplementary file 1 [file ijms-17-01758-s001.zip › 12. ijms-150713 supplementary materials/Table_S5.xlsx]

## Sheet: S5_Novel reassorted R>10
Table S5. Novel miRNA of M. incoginta from all stages with R>10
Given Name	Sequences (Unique)	Postion	Egg	J2	J3	J4	Fe
MIN00001	AAAAACAGCTGAGTACTTGTCG	3p	80	0	0	0	0
MIN00002	AAAAAGAGTCAATACATCGCCG	5p	26	0	0	0	21
MIN00003	AAAACGTCGTTTTTTGGCCTTAT	3p	15	0	0	0	0
MIN00004	AAAATTAACCGGTCGTGAACA	3p	38	0	0	0	0
MIN00005	AAAATTTTAAAGTCGGAGCTCT	3p	0	0	131	0	0
MIN00006	AAACAGTATGATTTGCGGACA	3p	147	11	0	0	13
MIN00007	AAAGAAAATTGGTCTGTTAGGAG	3p	38	0	0	0	0
MIN00008	AAAGTCCGCAAGAATTGTCCGCA	3p	208	0	0	0	13
MIN00009	AAATAATAATTCAATCATTTCT	3p	64	0	0	0	0
MIN00010	AAATGCCCCTCTGAAATCTCAAC	3p	0	151	46	0	0
MIN00011	AAATTTAAAAATATGCTTGTTT	5p	14	0	0	0	0
MIN00012	AAATTTTCAAAGGTCGTGGGAT	3p	72	0	0	0	0
MIN00013	AAATTTTCTATGGTCGTGAGAT	3p	171	0	0	0	0
MIN00014	AACCGGCTAGGACTCAACCGG	3p	28	0	0	0	0
MIN00015	AACGCGGACAGACACGGCCAGT	3p	4577	639	98	89	250
MIN00016	AACGGAACTCGAGATGGGGAAG	3p	0	116	0	0	0
MIN00017	AACGGAACTCGAGATGGGGAAGA	3p	0	0	102	950	608
MIN00018	AACTTACGGACATATTTTTGCG	5p	25820	1374	226	242	1622
MIN00019	AAGCAAAGGGCAAGTTTAGAAGG	5p	32	0	0	0	0
MIN00020	AAGCTAGAATTCCACATTTTGTC	5p	18	0	0	0	0
MIN00021	AAGCTTCCCAGTGGCGGAGTCG	5p	0	0	0	0	244
MIN00022	AAGGAAATTGGATGCCGGCATT	3p	0	0	0	12	0
MIN00023	AAGGCTAAAAATCCGCGTTTTGC	5p	30	0	0	0	0
MIN00024	AAGGCTGAAAACTTACATTTTG	5p	136	0	0	0	0
MIN00025	AAGGGAAGGGAAGGGAAGGG	3p	15	0	0	0	0
MIN00026	AAGGGTAGGGAGGTGCTGGGA	3p	76	0	0	0	0
MIN00027	AAGGGTTGTGCATCGTTCATGTT	3p	0	0	0	0	15
MIN00028	AAGTAGACCGGACTGATGTGTTA	3p	14	0	0	0	0
MIN00029	AAGTGCAGACTGCTGCTTAAGC	3p	200	18	0	0	0
MIN00030	AAGTGGAGAGGAAAGCTGTT	3p	0	0	0	12	0
MIN00031	AAGTGGAGAGGAAAGCTGTTA	3p	0	0	0	0	13
MIN00032	AAGTGGCCTCGTGGTGTAGTTG	5p	0	0	0	0	154
MIN00033	AAGTGGCCTCGTGGTGTAGTTGG	5p	62	0	36	0	0
MIN00034	AAGTGGTGGATGGTTGAGTGGTT	5p	0	0	0	18	0
MIN00035	AATACTCTGATCATTGCTATAAA	5p	11	0	0	0	0
MIN00036	AATATAACGGAAAAAGAGGAGA	5p	23	0	0	0	0
MIN00037	AATCAGAACACCAAATAAACATG	3p	17	0	0	0	0
MIN00038	AATCTTACAACATTCCAGCATTC	3p	12	0	0	0	0
MIN00039	AATGAAATTTTTGGAACTGGGGGT	5p	0	0	79	0	0
MIN00040	AATGCCGGCATCCAATTTTTCCT	3p	33	0	0	0	32
MIN00041	AATGCCGGCATCCAATTTTTCCTC	5p	88	21	0	0	140
MIN00042	AATTATTTGATCGGTCGAGTTA	3p	0	0	0	0	14
MIN00043	AATTTTAATTTTGCGGACACTT	5p	57	0	0	0	20
MIN00044	ACAAAAAAAGTTACAGCCGGATA	5p	106	0	0	0	0
MIN00045	ACCAGGGCTGTCCGCAAGTGGA	5p	18	0	0	0	0
MIN00046	ACCAGGGGCGTAGCTAGGGGG	5p	22	0	0	0	0
MIN00047	ACGAATCGTTTGCACATCGGTGTT	5p	971588	7638	12356	24212	0
MIN00048	ACGGAGGGTAGGCCGGGCATGGTT	5p	24	0	0	0	0
MIN00049	ACGGGCGGTTGCGGGTGGCGG	3p	0	0	0	0	18
MIN00050	ACTAGAGATCGAGCTGGGCCTG	5p	12	0	0	0	0
MIN00051	ACTGGATCGGCGTTTCGGGTTGA	5p	5594	0	73	138	290
MIN00052	ACTTATAACGTATGAAGAGGCTGATA	5p	15	0	0	0	0
MIN00053	ACTTGTAGTGGTGTAAGCTTGTT	5p	16598	802	186	296	406
MIN00054	AGAAATATTTAAAATCGTTCCGG	3p	44	0	0	0	0
MIN00055	AGAAATTTAAAAATGTCTAGTT	5p	151	0	0	0	0
MIN00056	AGACAAAACACGGACGAACACGG	5p	0	0	0	0	11
MIN00057	AGACTTATCTGATCTGGTCACTC	5p	130	20	0	0	17
MIN00058	AGAGACCGGACTGGGAGTGTCG	5p	466	0	0	0	0
MIN00059	AGAGTACGAATTTTGGTACGAG	3p	43	0	0	0	0
MIN00060	AGAGTGTTTTCGGAAAAATTTT	5p	0	0	0	0	31
MIN00061	AGAGTGTTTTCGGAAAAATTTTT	5p	127	12	0	0	0
MIN00062	AGAGTTGCGTCGTAATCGAAATT	5p	17	0	0	0	0
MIN00063	AGATTTGACAAAATTATGACAT	5p	66	0	0	0	0
MIN00064	AGATTTTGGTCAAGTACAAAGG	3p	2327	0	0	0	0
MIN00065	AGCAAGAACTCCCAGCAAAGAAG	3p	20469	0	0	552	10084
MIN00066	AGCACATTCACGGAGAGTTTTCC	5p	0	0	0	0	68
MIN00067	AGCCCAATGTACCGTCGAGCTAT	5p	11	0	0	0	0
MIN00068	AGCCTTATCAACTGCGATTACA	5p	1385	59	24	32	27
MIN00069	AGCGCCAAGGCTGCACGCAATTG	5p	876	0	0	60	0
MIN00070	AGGACGATGATTATAAAGGCATTT	5p	894	0	0	0	0
MIN00071	AGGACGCCCTGATATGGTTCGA	5p	140	0	0	0	0
MIN00072	AGGACTTATAAGGGTATTAGGTT	3p	13	0	0	0	0
MIN00073	AGGCCAACTCCAAATATTTGTA	5p	62	0	0	0	0
MIN00074	AGGCGAAAGGACAGGCCAACTT	3p	482	0	0	0	0
MIN00075	AGGCGTCGTCTCCGGCGGTTTC	5p	15404	886	56	85	116
MIN00076	AGGCTAAAACTCCACATTTTGCC	5p	206	0	0	0	0
MIN00077	AGGCTAAAATCACTCATTTTGTC	5p	72	0	0	0	17
MIN00078	AGGCTAAAATTCTCATTTTGTC	5p	14	0	0	0	0
MIN00079	AGGCTGAAGCGTTTTGGAATATT	5p	13362	902	544	760	164
MIN00080	AGGGATTAGACTTTCTTCATTCA	5p	13	0	0	0	47
MIN00081	AGGGGAAAGGGCGAGGAGGGG	3p	21	0	0	0	0
MIN00082	AGGTAAAAATTCTCGTTTTGTC	5p	36	0	0	0	0
MIN00083	AGTAGACCGGACTGATGTGTTT	5p	50	0	0	0	0
MIN00084	AGTAGGCACGACCAAGTAGGCG	5p	14	0	0	0	0
MIN00085	AGTAGGCGGTGTGGTGTAATAGAT	3p	0	0	15	0	0
MIN00086	AGTCCTTCTTTGTGCTGCTTGG	5p	224	22	0	76	0
MIN00087	AGTCTAAATTCACTGTCTTGGT	5p	0	80	0	0	24
MIN00088	AGTTGTTTTGGTGTCGAAACGA	5p	1120	0	0	0	0
MIN00089	AGTTTAAGGGAGATCAGTCGGT	5p	24	12	0	0	0
MIN00090	ATAAAATGCTTATCATTTACAG	3p	14	0	0	0	0
MIN00091	ATAAAGTTCGAGTGCAGCAGA	5p	0	47	0	0	0
MIN00092	ATAAAGTTCGAGTGCAGCAGAAA	5p	893	0	14	0	36
MIN00093	ATAATAATTCAATCATTTCTGGA	3p	0	118	0	0	0
MIN00094	ATACGATAGTTGGTATAGAGTTTG	5p	0	24	0	0	0
MIN00095	ATCAATTAACATAATCTTCGGT	5p	36	0	0	0	0
MIN00096	ATCGGACGAAGTTATACCACAA	5p	260	0	0	0	0
MIN00097	ATCGGATGGCAAAGCTTACAAC	5p	20	0	0	0	0
MIN00098	ATCGGGGTTATAGAGGTATTCA	3p	21	0	0	0	0
MIN00099	ATCTACACCCAAAGAATCGTCTC	5p	307	0	0	0	0
MIN00100	ATCTGTTGAGTGATCTGTTGAGT	3p	60	0	0	0	0
MIN00101	ATGAAATTTTTGGAACTGGGGGT	5p	0	0	0	0	11
MIN00102	ATGCACATGGATACGGATTTTGC	5p	0	0	0	0	90
MIN00103	ATGGGACGGGGTGTGGCGGCATG	3p	0	0	0	0	30
MIN00104	ATGGGTGTGCCTCTCCAGTCGTG	5p	1101	0	110	108	89
MIN00105	ATTATTTTTTTTTGTTGTTGGT	3p	11	0	0	0	0
MIN00106	ATTCCGCTCGGGGATTTAATTA	3p;5p	48	0	0	0	0
MIN00107	ATTCTAATCAACTGAACAAGGCA	3p	18	0	0	0	0
MIN00108	ATTTAGGTCGGATATCGGAT	3p	24	0	0	0	0
MIN00109	CAAATATTTGCGGACATAAGTT	5p	18	0	0	0	0
MIN00110	CAAGAACTCCCAGCAAAGAAGCG	3p	0	0	0	0	10296
MIN00111	CAAGACATTGAATTTGGACTGA	3p	780	0	0	0	0
MIN00112	CAAGCGAATTCGAACCCACGACA	5p	0	0	0	0	11
MIN00113	CAAGCTGCTCAGTTGAAAGGCTGA	3p	4886	174	44	88	238
MIN00114	CAAGGAACCATATCGAACTGTC	5p	57	0	0	0	0
MIN00115	CAAGTTATGACTTTGCGCCGTT	5p	149	0	0	0	0
MIN00116	CAATGAATTCTGTCAGAAGACAA	3p	0	0	0	0	31
MIN00117	CAATTTTTCTGTGGCATGTTCAA	5p	79	0	0	0	0
MIN00118	CACAGGGAAAAATTAACCGGTC	3p	11	0	0	0	0
MIN00119	CAGGCAAAGATTAACCGGCCA	3p	66	0	0	0	0
MIN00120	CATTCCAGATGTGCCATTTACA	5p	50	24	0	18	0
MIN00121	CCAAAGGGTGTAGGGGGTAT	5p	19	0	0	0	0
MIN00122	CCAACATTTTAATCTCAGCGC	3p	332	0	17	24	35
MIN00123	CCCAACATTTTAATCTCAGCGC	3p	0	36	0	0	0
MIN00124	CCCATTTTGGCTGGAACTGGCC	5p	60	0	0	0	0
MIN00125	CCCCCCTTTTCCCCTCTTTGGC	5p	0	17	0	14	0
MIN00126	CCGGACTGGATCCGGCCGGATTT	5p	66	0	0	0	0
MIN00127	CGAAACGAGGATTTTTGGCCATA	3p	11	0	0	0	0
MIN00128	CGAAGTTGTATGTAGAAAAGGTGT	5p	0	0	0	14	0
MIN00129	CGAGGTTTTGCGGCATGCGTCTCG	3p	12	0	0	0	0
MIN00130	CGGAAAGCTTATTAATATTTCC	3p	24	0	0	0	0
MIN00131	CGGACAATTTTTGCGGACTTTTG	5p	2545	226	29	47	116
MIN00132	CGGACAATTTTTGCGGATTTTT	5p	14	0	0	0	0
MIN00133	CGGAGAAATTTGGCAGGAAACTT	5p	60	0	0	0	0
MIN00134	CGGAGAAGAAGAACACCAGGCT	3p	0	0	0	0	23
MIN00135	CGGGACGACATGGTATGGTTCG	5p	47	11	0	0	0
MIN00136	CGGGACGCCTTGGTATAGTTCG	5p	211	35	0	0	33
MIN00137	CGGGACTCCCTGGTATGGTTCGA	5p	34	0	0	0	0
MIN00138	CGGGGAGCGTTGGAGGATGACT	5p	0	0	0	0	33
MIN00139	CGGTTAATTTTTCACTATGGCG	5p	14	0	0	0	0
MIN00140	CGGTTAATTTTTCACTGTGGTT	5p	34	0	0	0	0
MIN00141	CGGTTAATTTTTCCCTGTGGCGG	5p	63	0	0	0	0
MIN00142	CGGTTAATTTTTGGCTGTGACG	5p	37	0	0	0	0
MIN00143	CGTGTCAAGCTTTTTGTCGACTGT	5p	124	0	0	0	0
MIN00144	CTAACGCAGCCTGCTCACTCGGC	3p	0	0	0	127	66
MIN00145	CTATAACTTTCAGAAATTTCG	3p	1147	0	0	0	0
MIN00146	CTCGCGGGTGTAAACGGTTGCTTG	5p	48	0	0	0	0
MIN00147	CTCTCTTCTTTTCTAGACGGG	3p	64	0	0	0	0
MIN00148	CTGAATCGGCCATACTGAATCG	3p	14	0	0	0	0
MIN00149	CTTAGGTGTCGGGTGGATTTTT	3p	11	0	0	0	0
MIN00150	CTTCGGGGTTCGGGTCGGGGTTT	5p	12	0	0	0	0
MIN00151	CTTCTGACAGAATTCATTGGCT	5p	0	0	0	0	29
MIN00152	CTTGAAGAATAGTCAACTGCTA	5p	0	0	0	13	0
MIN00153	CTTGGAAAATTTTCGG	5p	11	0	0	0	0
MIN00154	CTTGTGCAGGATTCGCTTAGAC	3p	0	398	158	540	346
MIN00155	GAAAGATCGAGCGAGCAGAGGCT	3p	0	0	0	0	18
MIN00156	GAAAGATCTAGCGATTAGGTGGT	3p	25	0	0	0	0
MIN00157	GAAGCTCTGCGCGGAAAGTAGTT	3p	0	132	0	0	0
MIN00158	GAAGGACTTGAACGACCACGCATA	5p	54	0	0	0	0
MIN00159	GAATTGTAGAATTAAGCAGGATAG	3p	11	0	0	0	0
MIN00160	GACCGATTGTCCACTGACGCATT	3p	105	0	0	0	28
MIN00161	GACCGTTGGGCCTCGCGAGTTGG	5p	30	0	0	0	0
MIN00162	GACTTCTTGATCGTAGGATACTT	3p	199	19	0	0	0
MIN00163	GAGAATCTTGATCGGTCGCTAT	5p	18	0	0	0	0
MIN00164	GAGACATAGCCGATCGTTTGGGT	3p	0	42	0	0	0
MIN00165	GAGCATCGGGACTGAGTTGGTTGC	3p	157	12	0	0	31
MIN00166	GAGCTGTAGCTAATGAAACCGGA	5p	11	0	0	0	0
MIN00167	GAGGGATCTCACTGGGTTGTAGT	3p	24	0	0	0	0
MIN00168	GAGGTCGGCGCAGGACGGGATCC	5p	0	14	0	0	0
MIN00169	GAGGTCGGCGCAGGACGGGATCCC	5p	79	0	0	0	0
MIN00170	GAGTTTCTCGATGTCGGACCCT	3p	0	879	47	36	413
MIN00171	GATAGATAGTTGGCTGTTTCGGT	3p	0	1362	0	0	0
MIN00172	GATAGATAGTTGGCTGTTTCGGTT	3p	0	0	0	99	0
MIN00173	GATATGATCGTCAGATGTCACA	3p	13	0	0	0	0
MIN00174	GATATGATCGTCAGATGTCACATT	3p	13	0	0	0	0
MIN00175	GATGGAATTCTGCTGGAGTACGT	5p	0	14	0	0	0
MIN00176	GATGGACTGCCATACGCCCATGG	5p	11	0	0	0	0
MIN00177	GATGGTCGATGGTTGAGTGGTT	5p	29	0	0	0	0
MIN00178	GATGGTCGATGGTTGAGTGGTTA	5p	0	0	68	28	0
MIN00179	GATTGATCGTCCTGACATTGTCA	5p	0	0	0	0	598
MIN00180	GATTTATAATTCGATCGCTATCTT	3p	31	0	0	0	0
MIN00181	GATTTTGATTGTAATCGGACAGAG	3p	0	0	0	0	11
MIN00182	GCAAGAACTCCCAGCAAAGAAG	3p	0	0	0	559	0
MIN00183	GCAATTAAAACTGATCCGGATAG	3p	12	0	0	0	0
MIN00184	GCACTTCTCGGTCGTTGGCGAT	3p	0	0	0	0	63
MIN00185	GCAGAAGAAAGCGGTTGTGGAGC	3p	66	0	0	0	0
MIN00186	GCAGGGATGGCCGAGCGGTCTA	3p	0	0	0	0	2151
MIN00187	GCAGGGATGGCCGAGCGGTCTAA	3p	1787	0	0	0	0
MIN00188	GCGGACAAAATTTGCGGATA	5p	0	0	0	0	11
MIN00189	GCGGTCGTGTCCGAGTGGTTA	5p	434	552	0	0	454
MIN00190	GCTCTCGGCGCTGTGGGAGGCC	3p	0	12	0	0	0
MIN00191	GCTGAGTCGATCGCGGGCAGAG	3p	0	0	0	0	132
MIN00192	GGACCAGTTCCGATTTTCGGCT	3p	11	0	0	0	0
MIN00193	GGAGATCCTGGCTGTCCGACATG	5p	0	0	0	0	46
MIN00194	GGAGTGTCGTTGGTCCAGGTCGG	3p;5p	14	12	0	0	0
MIN00195	GGCGGAATTCAATTGGGTACGGT	5p	26	0	0	0	0
MIN00196	GGGATTATTAGAGAGGGGGATA	3p	52	0	0	0	0
MIN00197	GGGATTTCAGAGGGCATGGTCGT	5p	0	0	0	0	22
MIN00198	GGGGATGGAGAACCGGCCAAAGG	5p	24	0	0	0	0
MIN00199	GGGGGATGACATTGTAATTGAACA	3p	62	0	0	0	0
MIN00200	GGGGTCTGGCTTGGTTCTCATC	5p	0	0	0	0	48
MIN00201	GGGTAAAACAATGCTGTCGTCG	3p	0	0	0	0	12
MIN00202	GGGTATCCGATCTATCACTCTGA	3p	12	0	0	0	0
MIN00203	GGGTATCTCCGACTGTAAGATGAA	5p	18	0	0	0	0
MIN00204	GGTCGAACCGGGCATCGAATTT	5p	35	0	0	0	14
MIN00205	GGTGATCGTATCGAAGCGGCTGC	3p	0	0	0	0	28
MIN00206	GGTGGCTGCACCTGAAGACCAACA	5p	0	57	0	0	0
MIN00207	GGTGTCGATGTAGCTAGTGGTGAC	3p	0	0	0	0	13
MIN00208	GGTTAAATGTCGGTCGTTGGT	3p	0	0	0	0	72
MIN00209	GTAAGATCGGCAACAGTGACTGT	3p	0	0	0	0	11
MIN00210	GTAAGGTTGGCGGATAGTTGG	5p	60	0	0	0	0
MIN00211	GTAATTAAAACGGTCGCTGGGT	3p	43	0	0	0	0
MIN00212	GTACACCCACCTAGCTTTTGACC	3p	49	0	0	0	0
MIN00213	GTAGACGGAGGCGATGTAGGAGC	3p	0	55	0	0	0
MIN00214	GTAGATAGTTGGGATAAAATGGCA	3p	0	0	16	0	0
MIN00215	GTAGATTATAAGGATGCTCGAGC	3p	128	0	0	0	0
MIN00216	GTAGATTGAGGATAAGATGGAAG	5p	0	0	0	0	19
MIN00217	GTAGTAGGACTTGATGTAGTAGGA	3p	19	0	0	0	0
MIN00218	GTATCGAGAACGATCGTGAAGGGG	3p;5p	28	0	0	0	0
MIN00219	GTATGATCGTGGAGAGTGACGT	3p	0	0	0	0	23
MIN00220	GTATTTTTGATCGTTGCCAACACA	5p	0	0	0	0	18
MIN00221	GTCACCTCGATCGTTAGAAA	5p	0	0	0	0	24
MIN00222	GTCAGATTGAAGGTCGTGGAAGTT	5p	0	28	0	0	0
MIN00223	GTCCGGACGGTATTTTGGTCAGA	5p	11	0	0	0	0
MIN00224	GTCGAGTTAGGATAGGGTAGTTC	5p	0	0	0	0	43
MIN00225	GTGATGGATCTTAAGCTCGGGC	3p	228	0	0	0	0
MIN00226	GTGCATGCGTCTTTGTAGATTTTC	3p	86	0	0	0	0
MIN00227	GTGCTGTTGAAGCTGTAGGCATT	3p	63	0	0	0	0
MIN00228	GTGGATATTCTGGAGGAGGACTCA	3p	22	0	0	0	0
MIN00229	GTGGATTGTCGGATCCGGATATC	5p	14	0	0	0	0
MIN00230	GTGTCGATGTAGCTAGTGGTGAC	3p	0	0	0	0	13
MIN00231	GTTACAAACGATGGGGCTGTTGAT	3p	11	0	0	0	0
MIN00232	GTTACGTCGACGATTGCCGGAGT	5p	40	0	0	0	0
MIN00233	GTTCTGATCGTTAGTGAATTAAT	3p	0	0	0	0	185
MIN00234	GTTCTTGATCGTTGACGCAACC	3p	0	0	324	0	0
MIN00235	GTTCTTGATCGTTGACGCAACCAC	3p	0	5448	0	0	0
MIN00236	GTTGATCAAAGACCAGACGGTGTT	3p	16	0	0	0	0
MIN00237	GTTGATCATTCGGGTAGATAGGG	5p	11	0	0	0	0
MIN00238	GTTGATCCGACGATTAGATTTGCC	3p	0	21	0	0	13
MIN00239	GTTGATCGGTGGTTGAGTGGT	5p	21	0	0	0	0
MIN00240	GTTGATCGGTGGTTGAGTGGTTT	5p	0	0	0	23	0
MIN00241	GTTGATCGTTTTTGGCCGTGT	3p	0	0	0	0	92
MIN00242	GTTGATTCTCGAACTTGATAGGCT	5p	0	28	0	0	105
MIN00243	GTTGATTCTCGGTCTCGGTCTC	3p;5p	0	0	0	0	91
MIN00244	GTTGCGGACCGACACATGCAGAC	5p	20	0	0	0	0
MIN00245	GTTGCTCGGCGCATAGATCGCGGC	5p	13	0	0	0	0
MIN00246	GTTGGAACTTTGGATTGTGGAGA	3p	0	0	0	0	16
MIN00247	GTTGGTCGGTGGTTGAGTGGTTA	5p	0	0	0	56	0
MIN00248	GTTGTTGATGATCGTTGACGAAT	5p	0	0	0	0	12
MIN00249	GTTTAAATGATCGTTCGTGTTCT	5p	0	0	0	0	43
MIN00250	GTTTAGATGGTTGTGTAGTAGGCT	5p	0	0	0	0	26
MIN00251	GTTTAGATTTTTGGGCTGATTCT	5p	0	0	0	0	36
MIN00252	GTTTCTATCGTCGTCAAAGGCC	3p	15	0	0	0	0
MIN00253	GTTTCTATCGTCGTCAAAGGCCT	3p	0	0	0	0	18
MIN00254	GTTTGATCAACTGAAGTAGGATTC	5p	53	0	0	0	0
MIN00255	GTTTGATCAGAAGTGGAAGGACGT	3p	28	0	0	0	0
MIN00256	GTTTGATCAGCGGCATGGAGTT	3p	0	76	0	0	0
MIN00257	GTTTTGGTCGTCAAACACGGGAGC	5p	12	0	0	0	0
MIN00258	GTTTTGGTTGTCTTGCTTGTAGC	5p	328	0	0	0	86
MIN00259	GTTTTTATCGATCATTTTCGGGCC	5p	21	0	0	0	0
MIN00260	TAACTTACACTCAGATCGAACCA	3p	0	0	0	0	96
MIN00261	TAAGGACAGATTTAAAAGGATA	5p	72	11	0	0	0
MIN00262	TAAGGAGAAGGAAAGGGAATAT	3p	14	0	0	0	0
MIN00263	TAAGGCTGCTATTTTCCTACAG	3p	0	36	0	0	0
MIN00264	TAATAATTCAATCATTTCTGGAT	3p	1532	0	0	0	0
MIN00265	TAATATCAACCATAAATTTGTAT	5p	130	0	0	0	70
MIN00266	TAATTTTCGCCTGTGACGTCTC	5p	64	0	0	0	0
MIN00267	TAATTTTTGCCTGTAGCGGCTC	5p	199	0	0	0	0
MIN00268	TAATTTTTGTATCGTAACTATGT	3p	13	0	0	0	0
MIN00269	TACAAAAAGTTACATCTAAATA	5p	14	0	0	0	0
MIN00270	TACAAGTAGAGTGAAGGGAACAT	5p	47	0	0	0	0
MIN00271	TACAGGGGAAATTAATCGGTCG	3p	12	0	0	0	0
MIN00272	TACGAGTACGAGTACGAGCGA	3p	62	13	0	0	0
MIN00273	TACGTGTAGTGTGAAGGGAACAT	5p	30	0	0	0	0
MIN00274	TACTAATCTCGGTAGGAGGCTTC	3p	0	0	0	0	55
MIN00275	TACTGACGCATTTTCTACTGAC	3p	122	0	0	0	166
MIN00276	TAGCACATTCACGGAGAGTTTTCC	5p	0	0	0	81	0
MIN00277	TAGGCCTGATGCTGAAACGTCCAA	3p	68	0	0	0	0
MIN00278	TAGGCTAGAAACTCTCATTTTGCC	5p	260	0	0	0	16
MIN00279	TAGGGTAAAAACTTACGGTTTGT	5p	18	0	0	0	0
MIN00280	TAGTTATGGCTTTGCGTTGTTA	5p	17	0	0	0	0
MIN00281	TAGTTGAATTGTCGGACGAA	5p	11	0	0	0	0
MIN00282	TATGATCCCAATAGACTGACGCT	3p	0	0	0	0	60
MIN00283	TATTATTATTATTAACACGGA	3p	71	0	0	0	0
MIN00284	TCACAACCCCCTAGAGTTCGCTAG	3p	55178	14536	1094	1362	336
MIN00285	TCACCGGGAATTTATTCATGAGT	3p	0	0	18	127	95
MIN00286	TCACGGAATGACCAAAACACGG	5p	15	0	0	0	0
MIN00287	TCAGTAGACCGGACTGATGTGTTT	5p	0	0	0	0	41
MIN00288	TCCGAGACGCCCTGGCATGGTT	5p	18	0	0	0	0
MIN00289	TCCGGCTGTAACTTTTTTTGTGA	3p	14	0	0	0	0
MIN00290	TCCGGGACGCCTTGGTATGGTT	5p	11	0	0	0	0
MIN00291	TCCGGGACGTCATGGTATAGTT	3p;5p	134	27	0	0	0
MIN00292	TCCGTGGCGCCCTGGTATGGTTC	5p	30	0	0	0	0
MIN00293	TCGAAATTTCGGAAAGTTATAA	5p	632	0	0	0	0
MIN00294	TCGGACGAAGTTATACCACAA	5p	0	12	0	0	0
MIN00295	TCGGGTTATAACTTTTTAACGA	3p	24	0	0	0	0
MIN00296	TCGGGTTTTAAAGCAGCGAATA	5p	120	0	23	75	0
MIN00297	TCGGTAGAACACAGAGCAGAAAA	5p	12	0	0	0	0
MIN00298	TCTAACTTTGCGTAGGATGGTC	3p	21	0	0	0	0
MIN00299	TCTGCTCCAGTTTATGAGTCCA	5p	30	0	0	0	0
MIN00300	TCTGGGACGCTTTGATACGGTTC	5p	12	0	0	0	0
MIN00301	TCTGGTTTGTAGTTAGAATGTG	3p	0	19	0	0	0
MIN00302	TCTGGTTTGTAGTTAGAATGTGA	3p	298	0	0	0	0
MIN00303	TCTGTCCAAAGGTACCAAGAACA	3p	0	0	0	0	17
MIN00304	TCTTCGGTTCGGATATCCGGAG	3p	32	0	0	0	0
MIN00305	TGAAGTGTTCTCTCATATTGGTT	5p	172	0	0	0	18
MIN00306	TGACAGATTTTGGAATACTCATG	5p	344	0	0	0	0
MIN00307	TGACTAGACAAACAACTAGTGA	3p	0	37	0	0	40
MIN00308	TGAGATCATACCAGATCACAT	3p	26325	325	22	121	48
MIN00309	TGAGATTTCTAATGAGCATTGTA	5p	112	0	0	41	1358
MIN00310	TGAGCACTGTGTCCGAAGTTCCT	5p	0	11	0	0	0
MIN00311	TGAGTATTCCAAAATCTGTCA	3p	0	0	0	0	32
MIN00312	TGAGTTCAAACATGTTACTCAAG	3p	87	0	0	0	0
MIN00313	TGAGTTTAATTCTGTTACTTAAG	3p	44	0	0	0	0
MIN00314	TGATTATCCAGGCTGTACCCACT	5p	118	11	0	0	0
MIN00315	TGATTGTAGTTGACGGTCACTTG	3p	20	0	0	0	0
MIN00316	TGCAAAAAAACTGGAACCGGTC	5p	252	13	0	0	27
MIN00317	TGCCTTTTCATCGCTTCGGGCC	3p	16	0	0	0	0
MIN00318	TGCGCAATGTAGCATTTGATTTAC	5p	0	0	0	0	40
MIN00319	TGCGGAAGAAAATAACATTGAA	5p	96	0	0	0	0
MIN00320	TGCGGAAGAAAATAACATTGAG	5p	44	0	0	0	0
MIN00321	TGCGGACATGTGGAGGACGAGC	3p	3067	394	62	34	62
MIN00322	TGCGGACTGTCCGCAAATTTTTT	3p;5p	60	0	0	0	0
MIN00323	TGCGGCACTACTACTTAGGCATG	3p	123	0	0	0	0
MIN00324	TGCTCGCTTAATCTACTGAAC	3p	0	23	0	48	0
MIN00325	TGCTCGCTTAATCTACTGAACTAA	3p	0	0	56	0	0
MIN00326	TGGATTGAAGAGCAACAGTTGGC	5p	0	0	0	0	25
MIN00327	TGGATTTGTAGGATTAAGGCGGA	3p	0	13	0	0	0
MIN00328	TGGCAAAATATGGATTGGCAGA	3p	61	0	0	0	0
MIN00329	TGGCTCAAAGTTGGACAATTT	5p	0	199	0	0	0
MIN00330	TGGCTCAAAGTTGGACAATTTA	5p	3911	0	21	0	25
MIN00331	TGGGCAAGAGAGGGAACAATTAA	5p	430	0	0	0	0
MIN00332	TGGGCTAGTGGGAGGAGGGA	5p	18	0	0	0	0
MIN00333	TGGGGACTTTACATTGTGCAGCG	5p	51936	423	888	1385	1737
MIN00334	TGGTCTGTCAGTCATAGGTTAT	5p	26	0	0	0	0
MIN00335	TGGTGTATCTTGTATTGTGGGTA	5p	27	0	0	0	0
MIN00336	TGTAGCAACTCTCAAGCCTATGG	3p	0	0	0	0	58
MIN00337	TGTCCTGATGAATCAAACGCTGCA	5p	2024	132	231	0	682
MIN00338	TGTGATGGATCTTAAGCTCGGG	3p	0	0	0	0	78
MIN00339	TGTGGGACGAATTGGGGAGTGAC	5p	547	0	0	0	0
MIN00340	TGTTGACGATTGGTTAATTTCT	5p	16	0	0	0	0
MIN00341	TGTTGTCAGTCGCTTCAATTTTG	5p	16	0	0	0	0
MIN00342	TTAAGCACACTCTTAAGGATGA	5p	48	0	0	0	0
MIN00343	TTAATTTTTGCCTGTAGCTGTT	5p	189	0	0	0	0
MIN00344	TTCAGAATCGTCGAATCCGGG	5p	34	0	0	0	0
MIN00345	TTCATCTAAATCCTCGGATATC	3p	21	0	0	0	0
MIN00346	TTCCACAGCATGAACATCGGACA	5p	0	688	81	0	0
MIN00347	TTCGAATCGGGCCTTATTTTTT	5p	11	0	0	0	0
MIN00348	TTCGACAAAGTTATGACATAAAGT	5p	0	13	0	0	0
MIN00349	TTCGGACTAGGAAGTAGGCTGG	5p	31	0	0	0	0
MIN00350	TTCGGCCTTAACTTTTTTAGATC	3p	33	0	0	0	0
MIN00351	TTCGGCGTAGCTAAGATTTGGCG	3p	33	0	0	0	0
MIN00352	TTCGGTCATAACTTCTTGTAGG	3p	23	0	0	0	0
MIN00353	TTCTGATCATCTGACCAAGAGA	3p	97	0	0	0	0
MIN00354	TTCTGATTTATTTAAAAATCAGA	3p	286	0	0	0	0
MIN00355	TTGAAGAATAGTCAACTGCTAAC	5p	0	0	0	0	46
MIN00356	TTGAGACGTTGCCGGCAGAAAT	3p	11	0	0	0	0
MIN00357	TTGCACACTCGGGTTTGGTCTAA	5p	17	0	0	0	0
MIN00358	TTGCGAACCGTCTTTTGCTGAT	3p	26	0	0	0	0
MIN00359	TTGCTCGCTTAATCTACTGAAC	3p	0	0	0	0	255
MIN00360	TTGGACACATGCTAGACAAGT	3p	419	35	0	0	0
MIN00361	TTGGACCGGGAGAGGAGGGTGTG	3p	19	0	0	0	0
MIN00362	TTGGGACGGATCGTGGGTGGG	3p	35	0	0	0	0
MIN00363	TTGGGATATGTAGGGAGGTGGGA	5p	20	0	0	0	0
MIN00364	TTGGGTGCTGGTGGAGGAGGGG	3p	0	0	0	0	24
MIN00365	TTGTATCGTCATAAGCATTTCGCA	3p	0	0	0	0	11
MIN00366	TTTAAATAGAGATCGGAACGGGA	5p	11	0	0	0	0
MIN00367	TTTACCCGTGTCGGCTCAAATA	5p	112	0	0	0	0
MIN00368	TTTAGAAGAGCTGTTATTTGCA	3p	2966	156	0	0	0
MIN00369	TTTCCCTGTGGCTGCTCAAATG	5p	49	0	0	0	0
MIN00370	TTTCTCCTGAGGCGGCTCAAATG	5p	28	0	0	0	0
MIN00371	TTTGAAACTGAAGCAAATTTGC	3p;5p	22	0	0	0	0
MIN00372	TTTGAAACTTGAAGCAAATTTGC	5p	13	0	0	0	0
MIN00373	TTTGATTTTGCTAAGAACATGTTT	5p	247	0	0	0	24
MIN00374	TTTGCGGACCCGACATTTGCGG	3p;5p	0	0	0	0	23
MIN00375	TTTGGACAAGAATGTAATTTGGA	3p	8556	364	36	56	464
MIN00376	TTTGGACAGGAATGTAATTTGGA	3p	0	0	0	0	24
MIN00377	TTTGGCTTAGATGTGGAAGATA	5p	0	0	0	0	13
MIN00378	TTTGTGGTATAACTTCGTCCGA	3p	187	0	0	0	0
MIN00379	TTTGTTGGTGTTAGGTGAAA	3p	0	0	39	0	0
MIN00380	TTTTCCCCTTTTTTCTCTCTTTG	5p	48	49	38	0	34
MIN00381	TTTTGATTTCGGTTGGGTAGAG	5p	25	0	0	0	0
MIN00382	TTTTGTATACGAAATGACGGCGA	3p	0	83	0	0	0
MIN00383	TTTTGTATGCGAAATGACGGCGA	3p	195	72	0	0	0
