# Supplementary material for: Stage-Wise Identification and Analysis of miRNA from Root-Knot Nematode Meloidogyne incognita
Source: Int J Mol Sci. 2016 Oct 21;17(10):1758. doi: 10.3390/ijms17101758 (PMC5085782; doi:10.3390/ijms17101758)
Supplement: Supplementary file 1 [file ijms-17-01758-s001.zip › 12. ijms-150713 supplementary materials/Table_S6.xlsx]

## Sheet: S6_MFEI_miRNA
Table S6. Statistics and MFEI values of novel miRNA from M. incognita
Id	location	miRNA precursor sequence	count	Sequence length	A %	T %	G %	C %	(A+T) %	(G+C) %	Minimum free energy (mfe)	Adjusted mfe (AMFE)	mfe Index (MFEI)
Mi-egg-m0251	Minc_Contig280:33067:33148:-	CAAACAAAGGACGAATCGTTTGCACATCGGTGTTTTTATGTTATCGCAAAACATCGATATGCAGGTTCGCCCTTTTTTGATT	485952	82	26.8293	34.1463	19.5122	19.5122	60.9756	39.0244	-29.5	-35.9756	-0.921875
Mi-egg-m0498	Minc_Contig59:15115:15196:+	CAAACAAAGGACGAATCGTTTGCACATCGGTGTTTTTATGTTATCGCAAAACATCGATATGCAGGTTCGCCCTTTTTTGATT	485952	82	26.8293	34.1463	19.5122	19.5122	60.9756	39.0244	-29.5	-35.9756	-0.921875
Mi-egg-m0627	Minc_Contig884:4338:4434:+	CCTTATTCCGTGGGGACTTTACATTGTGCAGCGTTAATATTTTTGGTGTACTTTTTGACATCATCGTTGCACATGTTTAGGCCCATCGGAAGATGGT	51949	97	19.5876	38.1443	23.7113	18.5567	57.732	42.268	-37.7	-38.866	-0.919512
Mi-egg-m0058	Minc_Contig140:22439:22519:-	CTCGTCTAGCCGACTCTGTTGGTTGTAGGTGTTTTTAAAAATAATCATCACAACCCCCTAGAGTTCGCTAGGTGGAAAATG	33486	81	25.9259	30.8642	22.2222	20.9877	56.7901	43.2099	-29.3	-36.1728	-0.837143
Mi-egg-m0636	Minc_Contig9218:649:733:+	CTCGTCTAGCCGACTCTGTTGGTTGTAGGTGTTTTTTGAAAAAATTAATCATCACAACCCCCTAGAGTTCGCTAGGTGGAAAATG	33486	85	25.8824	31.7647	22.3529	20	57.6471	42.3529	-29.5	-34.7059	-0.819444
Mi-egg-m0514	Minc_Contig6341:3975:4059:+	GCAGGAGGACGGGGTCTGGCTTGGTTCTCATCTAGTATATACTTAGAAAACTGATGAGATCATACCAGATCACATTCGCTTGTTA	26908	85	27.0588	29.4118	24.7059	18.8235	56.4706	43.5294	-30.32	-35.6706	-0.819459
Mi-egg-m0370	Minc_Contig4135:3051:3149:+	CGCATCCGCTTCTTTGCTGGGAGTTCTTGCTGCCTTACAAGGTAATCGTACCTGCAACGGCAAGTCAGCAAGAACTCCCAGCAAAGAAGCGGATGCAGA	20736	99	26.2626	21.2121	25.2525	27.2727	47.4747	52.5253	-70.3	-71.0101	-1.35192
Mi-egg-m0311	Minc_Contig3357:4161:4244:+	GATTGCGACCAGGCGTCGTCTCCGGCGGTTTCGAGTTAACAGTAAAAGCTGAAGCCGTAGGAGACGTCGTTAGGTTGCCTTCTC	16760	84	20.2381	25	30.9524	23.8095	45.2381	54.7619	-45.5	-54.1667	-0.98913
Mi-egg-m0191	Minc_Contig2353:8861:8948:+	TTGACAAAAAAACTTACGGACATATTTTTGCGGGAGGATGGAGAGGTATAGAGTCCGCAAAATCTGTCCGCAAGTCGCTGTCTGTCCG	12935	88	28.4091	25	27.2727	19.3182	53.4091	46.5909	-27.2	-30.9091	-0.663415
Mi-egg-m0563	Minc_Contig7089:455:542:-	ATTGACAAAAAACTTACGGACATATTTTTGCGGGAGGATGGAGAGGTATAGAGTCCGCAAAATCTGTCCGCAAGTCGCTGTCTGTCCG	12935	88	28.4091	25	27.2727	19.3182	53.4091	46.5909	-27.8	-31.5909	-0.678049
Mi-egg-m0462	Minc_Contig52:27829:27915:+	TGTCACCGTCCAAATTACATTCCTGTCCAAATCAATTTTGCCGGCCGAATTATATTTGGACAAGAATGTAATTTGGACGGTGACATT	8712	87	28.7356	32.1839	18.3908	20.6897	60.9195	39.0805	-50.7	-58.2759	-1.49118
Mi-egg-m0003	Minc_Contig1029:12756:12849:-	ATTGATCCGCACTTGTAGTGGTGTAAGCTTGTTTTGTAAAAGCAATTTTGTTGCGCCCAGGCAAATAAGCTCGCTTCTACAGGCGTGGGTCTTC	8299	94	21.2766	32.9787	25.5319	20.2128	54.2553	45.7447	-39.2	-41.7021	-0.911628
Mi-egg-m0114	Minc_Contig1783:7242:7335:-	ATTGATCCGCACTTGTAGTGGTGTAAGCTTGTTTTGTAAAAGCAATTTTGTTGCGCCCAGGCAAATAAGCTCGCTTCTACAGGCGTGGGTCTTC	8299	94	21.2766	32.9787	25.5319	20.2128	54.2553	45.7447	-39.2	-41.7021	-0.911628
Mi-egg-m0291	Minc_Contig3195:6844:6932:+	CCAAATGTTCAGGCTGAAGCGTTTTGGAATATTCTGCGCCAATTTAAAAAACAGAGCAATATTGCACTCGTTTCGGCCTGAGCTTTGGT	6687	89	26.9663	30.3371	22.4719	20.2247	57.3034	42.6966	-36.77	-41.3146	-0.967632
Mi-egg-m0619	Minc_Contig845:12471:12559:-	CCATATGTTCAGGCTGAAGCGTTTTGGAATATTCTGCGCCAATTTAAAAAACAGAGCAATATTGCACTCGTTTCGGCCTGAGCTTTGGT	6687	89	25.8427	31.4607	22.4719	20.2247	57.3034	42.6966	-35.07	-39.4045	-0.922895
Mi-egg-m0443	Minc_Contig493:13725:13798:+	ATTTGGGTAGACTGGATCGGCGTTTCGGGTTGATTGGTTAGATGAAAAGGCCTGACTGAGATTCTACTCTAAAA	5596	74	25.6757	31.0811	29.7297	13.5135	56.7568	43.2432	-18.2	-24.5946	-0.56875
Mi-egg-m0349	Minc_Contig3822:2299:2379:-	ATGTTTTGACTGACCGTGTCTGTCCGTGTTTTGATGGCTCTTCAGGCAAAACGCGGACAGACACGGCCAGTCAAAACACGG	4869	81	23.4568	24.6914	27.1605	24.6914	48.1481	51.8519	-54.8	-67.6543	-1.30476
Mi-egg-m0089	Minc_Contig15:46831:46921:-	TTTCCGTACTTGGCTCAAAGTTGGACAATTTATATGTTAATCGAAAGAGCTCGTTGATAAATTGTCCATTTTTGAACCAATTACGGAAAGT	3922	91	30.7692	35.1648	18.6813	15.3846	65.9341	34.0659	-40.1	-44.0659	-1.29355
Mi-egg-m0609	Minc_Contig8179:1044:1117:+	CAAATGTCCAGCTCGTCCTCCACATGTCTGCAGAAAGTCATTTGCGGACATGTGGAGGACGAGCTGGATATTTA	3073	74	25.6757	25.6757	25.6757	22.973	51.3514	48.6486	-61.7	-83.3784	-1.71389
Mi-egg-m0361	Minc_Contig3:11898:11997:+	TAATTTTATGAGGACGATGATTATAAAGGCATTTGTCTGAGCATTAATGACTGATTGCTCTTTTATAAATCCATTCGTTGTATGAGTCCTTTTGGCAAAA	2878	100	29	39	19	13	68	32	-18.2	-18.2	-0.56875
Mi-egg-m0531	Minc_Contig65:54569:54657:-	AAAATTGCTGCGGACAATTTTTGCGGACTTTTGTTAATAACTAGACTTTTTTGTCAAAAGTCCGCAAGAATTGTCCGCAATTTTTTGCG	2758	89	26.9663	37.0787	19.1011	16.8539	64.0449	35.9551	-41.82	-46.9888	-1.30688
Mi-egg-m0143	Minc_Contig1980:2720:2810:-	CCATAAAATCAGCCCTTCAATGTGCTGCTTTTGGCTATTTTAAAAATTATATTGCGTCAAGCTGCTCAGTTGAAAGGCTGACTTTTGGGTG	2447	91	25.2747	35.1648	20.8791	18.6813	60.4396	39.5604	-27.57	-30.2967	-0.765833
Mi-egg-m0599	Minc_Contig793:14444:14534:-	CCATAAAATCAGCCCTTCAATGTGCTGCTTTTGGCTATTTAAAAAATTATATTATGTCAAGCTGCTCAGTTGAAAGGCTGACTTTTGGGTG	2447	91	27.4725	35.1648	19.7802	17.5824	62.6374	37.3626	-28.15	-30.9341	-0.827941
Mi-egg-m0215	Minc_Contig2532:114:209:+	GCTATTTCTCGCTTTTGTACTAGCCAAAATGTCTGCAATCCATTAAATGGAAAGTTAAAGATGCAGATTTTGGTCAAGTACAAAGGCATGATATAG	2339	96	33.3333	31.25	19.7917	15.625	64.5833	35.4167	-34.1	-35.5208	-1.00294
Mi-egg-m0400	Minc_Contig445:3920:4016:-	GCCCCGTATCTTTGGCCCTCGCGAATCCTTTTTAGGTGGCTTAATTATTAACAGCCAATCATGTGCAGGGATGGCCGAGCGGTCTAAGGCGCCAGAC	1787	97	20.6186	25.7732	26.8041	26.8041	46.3918	53.6082	-27.9	-28.7629	-0.536538
Mi-egg-m0011	Minc_Contig1105:1121:1198:+	GGTTATTCTGCAAATAACAGCTCTTCTAAATATGAAATTAATTCTATTTAGAAGAGCTGTTATTTGCAGAATACTCCA	1577	78	34.6154	35.8974	14.1026	15.3846	70.5128	29.4872	-47	-60.2564	-2.04348
Mi-egg-m0012	Minc_Contig1105:1119:1196:-	GAGTATTCTGCAAATAACAGCTCTTCTAAATAGAATTAATTTCATATTTAGAAGAGCTGTTATTTGCAGAATAACCAA	1576	78	38.4615	33.3333	14.1026	14.1026	71.7949	28.2051	-46	-58.9744	-2.09091
Mi-egg-m0377	Minc_Contig422:9893:9970:-	TAGGATCACAAGCCTTATCAACTGCGATTACATTGTAATTAAAGATTGTATCACAGTTCGATATGGCCTCTGATCTAG	1385	78	30.7692	32.0513	17.9487	19.2308	62.8205	37.1795	-23.9	-30.641	-0.824138
Mi-egg-m0378	Minc_Contig422:10030:10120:-	TAGTTCTTGGATGGGTGTGCCTCTCCAGTCGTGTTTTTGGCCTAGTGCCACTATTTGGCTCATGACTAGATCCACACTCATCTAAGCACTT	1101	91	17.5824	35.1648	21.978	25.2747	52.7473	47.2527	-38.4	-42.1978	-0.893023
Mi-egg-m0074	Minc_Contig1489:7970:8055:-	CCAAAATTTCAGTCTAAATTCACTGTCTTGGTTTCAAACGTTGTTTGGCCGTACCAAGACATTGAATTTGGACTGAAATTGGTTTT	1074	86	26.7442	37.2093	18.6047	17.4419	63.9535	36.0465	-41.2	-47.907	-1.32903
Mi-egg-m0141	Minc_Contig1973:1641:1718:-	GTCTTACTATATAAAGTTCGAGTGCAGCAGAAAAAATTAAATTTGGTTTCAGTTCTCTCGAACTTTAAATAGTAGATT	898	78	34.6154	35.8974	16.6667	12.8205	70.5128	29.4872	-25.4	-32.5641	-1.10435
Mi-egg-m0173	Minc_Contig2157:1631:1718:+	ACCTTTGGCGAGCGCCAAGGCTGCACGCAATTGCGGCTCTGAGAAAATTTTTTCATTTGCGTGCAGCCCTGGTGCGCGCAATTGCGTC	878	88	18.1818	26.1364	28.4091	27.2727	44.3182	55.6818	-42.4	-48.1818	-0.865306
Mi-egg-m0247	Minc_Contig278:21688:21774:-	AGCTATATTTAAGACAGAAATGATTGAATTATTATTTTATGTATGACATTCAAATAATAATTCAATCATTTCTGGATTAAATATAGC	813	87	40.2299	39.0805	11.4943	9.1954	79.3103	20.6897	-42.8	-49.1954	-2.37778
Mi-egg-m0244	Minc_Contig278:5265:5347:+	AGCTATATTTAAGACAGAAATGATTGAATTATTATTTCATGACATTCAAATAATAATTCAATCATTTCTGGATTAAATATAGT	812	83	40.9639	38.5542	10.8434	9.63855	79.5181	20.4819	-39.2	-47.2289	-2.30588
Mi-egg-m0282	Minc_Contig3111:1295:1372:-	ATTGAAATGAGCGGTCGTGTCCGAGTGGTTAAGGAGATTGACTCGAAATCAATTGGGCTCTGCCCGCACAGGTTCGAA	434	78	25.641	24.359	30.7692	19.2308	50	50	-25.2	-32.3077	-0.646154
Mi-egg-m0591	Minc_Contig7628:2150:2247:-	GAAACTGTTACACGTCGGGGTACTTGTCTAGTACGTGTCCAAAATATCAAATTTTCAAAAAAAATTTTTGGACACATGCTAGACAAGTAATCCGACGT	420	98	34.6939	28.5714	18.3673	18.3673	63.2653	36.7347	-46.7	-47.6531	-1.29722
Mi-egg-m0398	Minc_Contig444:5079:5163:-	AACCAAGAGTATCTACACCCAAAGAATCGTCTCTTGTGTGCGATACTCTGGGAGATACTTTGGATGTCGATACTCTTGTTGTACT	358	85	25.8824	31.7647	21.1765	21.1765	57.6471	42.3529	-33.1	-38.9412	-0.919444
Mi-egg-m0468	Minc_Contig5379:1657:1739:-	AAAAGACCGGTGCAAAAAAACTGGAACCGGTCTTTTAATCCCTTTTGCCCGTTCCGGTTTTTTTTGCCCCGGTCTTTTGTATA	342	83	21.6867	34.9398	19.2771	24.0964	56.6265	43.3735	-38.16	-45.9759	-1.06
Mi-egg-m0308	Minc_Contig3305:1863:1958:-	TAGCGTCAGCGAGTTCTGGGATTTTTTATGTTGGTAGAGTCACATGTACTTTTAACTATAACCTCCCAACATTTTAATCTCAGCGCTTGCGCGCAA	332	96	23.9583	34.375	19.7917	21.875	58.3333	41.6667	-34.3	-35.7292	-0.8575
Mi-egg-m0298	Minc_Contig323:18404:18489:-	TTAAGCGATCTGAAGTGTTCTCTCATATTGGTTGATATTAAAAATTTTGAACAATCAATATGTCAGACATTTCAGATCAGGCGAGT	312	86	32.5581	34.8837	18.6047	13.9535	67.4419	32.5581	-30.8	-35.814	-1.1
Mi-egg-m0376	Minc_Contig421:6945:7044:+	TATCGAACATTTAATTGTGTTTAATTTAATTACACTTTAGTTAACCGGTAGCGTAATGGTTAGTGTTTCTGGTTTGTAGTTAGAATGTGAGGGTTCGATT	301	100	25	43	23	9	68	32	-21.4	-21.4	-0.66875
Mi-egg-m0365	Minc_Contig4066:4563:4645:+	TAGACAAAAATTCTGATTTTTTAAAAATCAGAATTATTTAAAAATCAGAATTCTGATTTATTTAAAAATCAGAATTTTTGCTT	286	83	42.1687	40.9639	8.43373	8.43373	83.1325	16.8675	-28.12	-33.8795	-2.00857
Mi-egg-m0227	Minc_Contig2620:17:107:+	ATATTTCGTCTGTGGGACGAATTGGGGAGTGACGTTTTGACCGGGACGAATTGGGGAGCGACGTTTTGTCCGGGGCGTTTTGGGGAGTGAC	283	91	16.4835	28.5714	40.6593	14.2857	45.0549	54.9451	-26.8	-29.4505	-0.536
Mi-egg-m0465	Minc_Contig530:25011:25101:-	ATATTTCGTCTGTGGGACGAATTGGGGAGTGACGTTTTGACCGGGACGAATTGGGGAGCGACGTTTTGTCCGGGGCGTTTTGGGGAGTGAC	281	91	16.4835	28.5714	40.6593	14.2857	45.0549	54.9451	-26.8	-29.4505	-0.536
Mi-egg-m0266	Minc_Contig2906:1113:1194:+	TTTTGCCAATTAGGCTAGAAACTCTCATTTTGCCACTAAGACTGTTGGCAAAATGTAGGTTTTTACCCTTACTGGCAAAATG	262	82	28.0488	34.1463	18.2927	19.5122	62.1951	37.8049	-35.2	-42.9268	-1.13548
Mi-egg-m0461	Minc_Contig529:21691:21771:+	TGCAACAAGTTTTGATTTTGCTAAGAACATGTTTTTACAAATTAAAACAAAATATGTTTTGCAAAATTTAAACATGTTTCT	247	81	38.2716	39.5062	11.1111	11.1111	77.7778	22.2222	-20.42	-25.2099	-1.13444
Mi-egg-m0208	Minc_Contig2492:329:426:+	CACCTATTAAAAACGAAGGCCTTCTTTTTAAACTTTTTTATTCAACAAATATAATTAATAAATAAAAGGCGAAAGGACAGGCCAACTTTTGATCGGGC	244	98	38.7755	29.5918	14.2857	17.3469	68.3673	31.6327	-20.14	-20.551	-0.649677
Mi-egg-m0209	Minc_Contig2492:3016:3113:+	CACCTATTAAAAACGAAGGCCTTCTTTTTAAACTTTTTTATTCAACAAATATAATTAATAAATAAAAGGCGAAAGGACAGGCCAACTTTTGATCGGGC	244	98	38.7755	29.5918	14.2857	17.3469	68.3673	31.6327	-20.14	-20.551	-0.649677
Mi-egg-m0502	Minc_Contig6131:218:293:+	CCTCATAGTTAGAGACCGGACTGGGAGTGTCGTATGAGAATCGAGATCTTGTCTCGGCCGGTCTCTAATCATAACT	235	76	23.6842	27.6316	26.3158	22.3684	51.3158	48.6842	-30.3	-39.8684	-0.818919
Mi-egg-m0624	Minc_Contig862:1596:1671:-	CCTCATAGTTAGAGACCGGACTGGGAGTGTCGTATGAGAATCGAGATCTTGTCTCGGCCGGTCTCTAATCATAACT	235	76	23.6842	27.6316	26.3158	22.3684	51.3158	48.6842	-30.3	-39.8684	-0.818919
Mi-egg-m0319	Minc_Contig3474:263:330:-	CGGGTCTCAGAGTTGTTTTGGTGTCGAAACGACGTCAGTTGTTTCCTCAACGATTCAACGGGGACTCA	227	68	20.5882	29.4118	27.9412	22.0588	50	50	-30.2	-44.4118	-0.888235
Mi-egg-m0510	Minc_Contig61:38569:38636:-	CGGGTCTCAGAGTTGTTTTGGTGTCGAAACGACGTCAGTTGTTTCCTCAACGATTCAACGGGGACTCA	227	68	20.5882	29.4118	27.9412	22.0588	50	50	-30.2	-44.4118	-0.888235
Mi-egg-m0593	Minc_Contig77:53942:54009:-	CGGGTCTCAGAGTTGTTTTGGTGTCGAAACGACGTCAGTTGTTTCCTCAACAATTCAACGGGGACTCA	227	68	22.0588	29.4118	26.4706	22.0588	51.4706	48.5294	-30.5	-44.8529	-0.924242
Mi-egg-m0550	Minc_Contig6869:122:191:+	ATGGTCTCAGAGTTGTTTTGGTGTCGAAACGACGTCAGTTGTTTCCTCAACGATTCAACGGGGACTCATC	226	70	21.4286	31.4286	25.7143	21.4286	52.8571	47.1429	-26.9	-38.4286	-0.815152
Mi-egg-m0408	Minc_Contig453:23197:23264:+	CGTGTCTCAGAGTTGTTTTGGTGTCGAAACGACGTCAGTTGTTTCCTCAACGATTCAACGGGGACGCA	225	68	20.5882	29.4118	27.9412	22.0588	50	50	-30.5	-44.8529	-0.897059
Mi-egg-m0024	Minc_Contig1172:1714:1804:+	ATCACAATTTTGGGCAAGAGAGGGAACAATTAATTTTTACTGAAAAAGGACAATTGGAGATAATTGTCCCTCTCTTGCCCAAATATTTATA	218	91	36.2637	30.7692	17.5824	15.3846	67.033	32.967	-37.9	-41.6484	-1.26333
Mi-egg-m0260	Minc_Contig287:20673:20763:+	ATCACAATTTTGGGCAAGAGAGGGAACAATTAATTTTTACTGAAAAAGGACAATTGGAGATGATTGTCCCTCTCTTGCCCAAATATTTATA	218	91	35.1648	30.7692	18.6813	15.3846	65.9341	34.0659	-38	-41.7582	-1.22581
Mi-egg-m0464	Minc_Contig5306:3907:3985:-	CCGCATGATTACTGTATTTCTCGTACAAAATCTTAAAAATAGTCGCTTTTGTATGCGAAATGACGGCGATCATTTTGAT	216	79	29.1139	35.443	17.7215	17.7215	64.557	35.443	-20.8	-26.3291	-0.742857
Mi-egg-m0132	Minc_Contig18:81352:81441:-	TATTGTCGAATCCGGGACGTCATGGTATAGTTCGACTCAGCTCGTTGAGGTGCATCGAACCATGCCATGGCGTCCCGGATTTGATAACTT	212	90	21.1111	28.8889	26.6667	23.3333	50	50	-59	-65.5556	-1.31111
Mi-egg-m0138	Minc_Contig1940:10859:10953:-	TGCAAAAAATGTTGCGGGCAATTTTTGCTAATCTGAATAGCAAAATCTGAGCCTTTGTAACAAAAGTCCGCAAGAATTGTCCGCAAAATTTTTGC	208	95	33.6842	29.4737	18.9474	17.8947	63.1579	36.8421	-33.1	-34.8421	-0.945714
Mi-egg-m0299	Minc_Contig3244:882:965:-	ACACGTAGGAATCAAGTATCCAATGACCAAGAAGCCACTCGGAATTTACGTGACTTCTTGATCGTAGGATACTTGACTACAAGC	202	84	33.3333	23.8095	20.2381	22.619	57.1429	42.8571	-33.9	-40.3571	-0.941667
Mi-egg-m0218	Minc_Contig257:6195:6278:+	CCATTTACATGCCTAAGTAGTAGTGCCGCATTTAACGGAAATAATTAGGTTTAAGTGCAGACTGCTGCTTAAGCACGGAGATGT	200	84	29.7619	28.5714	23.8095	17.8571	58.3333	41.6667	-28	-33.3333	-0.8
Mi-egg-m0485	Minc_Contig559:7070:7158:+	CCCTACTTTTCGAAATTTCTGAAAATTATAATCGTTTTTCTGAGATCTCTAAAATTGGCTATAACTTTCAGAAATTTCGAGGAATTCAA	193	89	32.5843	38.2022	12.3596	16.8539	70.7865	29.2135	-27.5	-30.8989	-1.05769
Mi-egg-m0120	Minc_Contig1814:3066:3153:-	CAGAAACGGGTGACAGATTTTGGAATACTCATGCAGTTCAACTTTATTTGTCGCCATGAGCATCCGAAAATCTGTTGTCCGAGTCTGG	192	88	26.1364	29.5455	23.8636	20.4545	55.6818	44.3182	-35.7	-40.5682	-0.915385
Mi-egg-m0181	Minc_Contig2257:7021:7114:+	TCCTTACACTATCCCTCGAAATTTCTGAGTTATAATCGTTTTTCTGAAATTTTAAACAATTGGCTATAACTTTCAGAAATTTCGAGGGATAAGG	192	94	30.8511	37.234	14.8936	17.0213	68.0851	31.9149	-34.35	-36.5426	-1.145
Mi-egg-m0302	Minc_Contig3260:1620:1708:-	CAGAAACGGATGACAGATTTTGGAATACTCATGCAGTTCAACTATAATTCGTCGCCATGAGCATCCGAAAATCTGTTGTCCGAGTCTGT	192	89	29.2135	28.0899	21.3483	21.3483	57.3034	42.6966	-34.21	-38.4382	-0.900263
Mi-egg-m0276	Minc_Contig3030:1419:1507:+	ACCCTTAACTCGAAATTTCTTAAAGTTATATCCTTTTTCTGAAATTTTAAACATTTGGCTATAACTTTCAGAAATTTCGAGGAATAGGG	191	89	32.5843	38.2022	13.4831	15.7303	70.7865	29.2135	-31.9	-35.8427	-1.22692
Mi-egg-m0390	Minc_Contig4371:2044:2132:+	ACCCTTAACTCGAAATTTCTTAAAGTTATACCCTTTTTCTGAAATTTTAAACATTTGGCTATAACTTTCAGAAATTTCGAGGAATAGGG	191	89	32.5843	37.0787	13.4831	16.8539	69.6629	30.3371	-31.9	-35.8427	-1.18148
Mi-egg-m0393	Minc_Contig4391:2644:2733:+	ACCCTATCCATCGAAATTTCTTAAAGTTAAAATCGTTTTTCTGAAATTTTTAAAAATGGCTATAACTTTCAGAAATTTCGAGAGATAGGG	191	90	35.5556	35.5556	14.4444	14.4444	71.1111	28.8889	-35.3	-39.2222	-1.35769
Mi-egg-m0625	Minc_Contig863:16081:16170:+	ACCCTATTCTTCAAAATTATTAAGGTTATAATCGTTTTTCTTAAATTTTTAAAAGTTGGCTATAACTTTCAGAAATTTCGAGGAATAGGG	191	90	33.3333	40	14.4444	12.2222	73.3333	26.6667	-25.9	-28.7778	-1.07917
Mi-egg-m0094	Minc_Contig1625:3689:3772:+	AATGGGGGGATGTCCTGATGAATCAAACGCTGCAAAATTTTTTCAAAATTGCGGTTTGCTTCATACTGAACGTTTCTGCCATTG	186	84	26.1905	33.3333	22.619	17.8571	59.5238	40.4762	-24.12	-28.7143	-0.709412
Mi-egg-m0341	Minc_Contig3732:1834:1917:+	AATGGGGGGATGTCCTGATGAATCAAACGCTGCAAAATTTTTTCAAAATTGCGGTTTGCTTCATACTGAACGTTTCTGCCATTG	186	84	26.1905	33.3333	22.619	17.8571	59.5238	40.4762	-24.12	-28.7143	-0.709412
Mi-egg-m0344	Minc_Contig3740:367:450:-	AATGGGGGGATGTCCTGATGAATCAAACGCTGCAAAATTTTTTCAAAATTGCGGTTTGCTTCATACTGAACGTTTCTGCCATTG	186	84	26.1905	33.3333	22.619	17.8571	59.5238	40.4762	-24.12	-28.7143	-0.709412
Mi-egg-m0386	Minc_Contig4300:97:180:+	AATGGGGGGATGTCCTGATGAATCAAACGCTGCAAAATTTTTTCAAAATTGCGGTTTGCTTCATACTGAACGTTTCTGCCATTG	186	84	26.1905	33.3333	22.619	17.8571	59.5238	40.4762	-24.12	-28.7143	-0.709412
Mi-egg-m0421	Minc_Contig4689:1490:1572:-	AATGGGGGGATGTCCTGATGAATCAAACGCTGCAAAATTTTTTCAAATTGCGGTTTGCTTCATACTGAACGTTTCTGCCATTG	186	83	25.3012	33.7349	22.8916	18.0723	59.0361	40.9639	-24.2	-29.1566	-0.711765
Mi-egg-m0425	Minc_Contig474:23410:23493:+	AATGGGGGGATGTCCTGATGAATCAAACGCTGCAAAATTTTTTCAAAATTGCGGTTTGCTTCATACTGAACGTTTCTGCCATTG	186	84	26.1905	33.3333	22.619	17.8571	59.5238	40.4762	-24.12	-28.7143	-0.709412
Mi-egg-m0459	Minc_Contig51:37704:37785:+	AAAAAGGGGATGTCCTGATGAATCAAACGCTGCAAAATTTTTTCAAAATTGCGGTTTGCTTCATACTGAACGTTTCTGCCAT	186	82	30.4878	31.7073	19.5122	18.2927	62.1951	37.8049	-19.32	-23.561	-0.623226
Mi-egg-m0517	Minc_Contig640:8455:8538:+	AATGGGGGGATGTCCTGATGAATCAAACGCTGCAAAATTTTTTCAAAATTGCGGTTTGCTTCATACTGAACGTTTCTGCCATTG	186	84	26.1905	33.3333	22.619	17.8571	59.5238	40.4762	-24.12	-28.7143	-0.709412
Mi-egg-m0590	Minc_Contig7612:832:915:+	AATGGGGGGATGTCCTGATGAATCAAACGCTGCAAAATTTTTTCAAAATTGCGGTTTGCTTCATACTGAACGTTTCTGCCATTG	186	84	26.1905	33.3333	22.619	17.8571	59.5238	40.4762	-24.12	-28.7143	-0.709412
Mi-egg-m0621	Minc_Contig847:198:281:+	AATGGGGGGATGTCCTGATGAATCAAACGCTGCAAAATTTTTTCAAAATTGCGGTTTGCTTCATACTGAACGTTTCTGCCATTG	186	84	26.1905	33.3333	22.619	17.8571	59.5238	40.4762	-24.12	-28.7143	-0.709412
Mi-egg-m0444	Minc_Contig494:23983:24066:-	AATGGGAGGATGTCCTGATGAATCAAACGCTGCAAAATTTTTTCAAAATTGCGGTTTGCTTCATACTGAACGTTTCTGCCATTG	185	84	27.381	33.3333	21.4286	17.8571	60.7143	39.2857	-22.92	-27.2857	-0.694545
Mi-egg-m0223	Minc_Contig2604:61:140:+	ATGACAAAAGATCCCACGACCTTTGAAAATTTTTTTTATTTTTTGAAAAAATTTTCTATGGTCGTGAGATTTTTTGTCAC	171	80	30	42.5	13.75	13.75	72.5	27.5	-38.1	-47.625	-1.73182
Mi-egg-m0252	Minc_Contig2810:8243:8317:-	CTTTTTTAATGTTTTGGTTGTCTTGCTTGTAGCAAGTTTTGCTTGTAGCAACAAACTGTCAAAGGATTAATTCTT	165	75	22.6667	45.3333	18.6667	13.3333	68	32	-19	-25.3333	-0.791667
Mi-egg-m0188	Minc_Contig2336:1958:2038:+	TTTATAGACGAGAAATTTAAAAATGTCTAGTTTTGTCTTTTTTGGTAAACTTGATATTTTTAAATTTTTCATCTGTTCTAA	164	81	29.6296	49.3827	12.3457	8.64198	79.0123	20.9877	-25.7	-31.7284	-1.51176
Mi-egg-m0409	Minc_Contig456:14349:14423:+	CTTTTTTAATGTTTTGGTTGTCTTGCTTGTAGCAAGTTTTGCTTGCAGCAACAAACTGTCAAAGGATTAATTTTT	164	75	22.6667	45.3333	18.6667	13.3333	68	32	-20.5	-27.3333	-0.854167
Mi-egg-m0307	Minc_Contig32:25483:25563:-	TTTGCCAATAAGGCTAAAACTCCACATTTTGCCAACTGACTTTGTTGGCAAAATGTGTGATTTTGGCATTGTTGGCAGAAT	158	81	27.1605	34.5679	20.9877	17.284	61.7284	38.2716	-44.9	-55.4321	-1.44839
Mi-egg-m0596	Minc_Contig7849:279:379:-	CTACTTTTATCAGAACCACCACTTTGTCTAAATGAATCGCTTTTTCTGTTGTGCCTTTTGAGTGGCCGAGCATCGGGACTGAGTTGGTTGCGATTTTGTAT	158	101	18.8119	38.6139	22.7723	19.802	57.4257	42.5743	-21.51	-21.297	-0.500233
Mi-egg-m0205	Minc_Contig2481:4877:4952:+	AATCTTGAAGCAAGTTATGACTTTGCGCCGTTATGGCCGCGCGCCGTTTTGGGCGTGTCCCGACTCGCGCGAGTTG	150	76	14.4737	27.6316	31.5789	26.3158	42.1053	57.8947	-25.2	-33.1579	-0.572727
Mi-egg-m0077	Minc_Contig149:35901:35971:-	GCAAGTTTCGTCCGCAAGTTGTACTATTTTCTGGAAAAAGAAACAGTATGATTTGCGGACAAAACTTGCGG	148	71	30.9859	28.169	23.9437	16.9014	59.1549	40.8451	-38.5	-54.2254	-1.32759
Mi-egg-m0118	Minc_Contig1805:11139:11219:+	ATCCGAAAGGAATGCCGGCATCCAATTTTTCCTCTCCTCCTCGAATAGAAAGGAAATTGGATGCCGGCATTCCTTTGGATA	148	81	27.1605	27.1605	20.9877	24.6914	54.321	45.679	-48.1	-59.3827	-1.3
Mi-egg-m0219	Minc_Contig257:6194:6279:-	CACATCTCCGTGCTTAAGCAGCAGTCTGCACTTAAACCTAATTATTTCCGTTAAATGCGGCACTACTACTTAGGCATGTAAATGGC	148	86	27.907	29.0698	17.4419	25.5814	56.9767	43.0233	-24.2	-28.1395	-0.654054
Mi-egg-m0183	Minc_Contig2258:7179:7272:-	GTCCTTTAAATGATTATCCAGGCTGTACCCACTGAGTCCTGTATATTTGGAAATGATTACCCAGTGGCAGCCTGGATAATCGTTTATAGCAAAA	133	94	28.7234	30.8511	20.2128	20.2128	59.5745	40.4255	-39.4	-41.9149	-1.03684
Mi-egg-m0103	Minc_Contig16:1428:1519:-	TTTTATAATTAGACTTATCTGATCTGGTCACTCTACAAAAAATCTGTAACTCTTTTTGAGATGATCAGATCAGATTGGTCCAATTATGAAAA	130	92	33.6957	36.9565	14.1304	15.2174	70.6522	29.3478	-38.8	-42.1739	-1.43704
Mi-egg-m0275	Minc_Contig29:73944:74042:+	GGCCATTAATGTAGGTGGAGGAATCCAGGCATTTCGTTGGGGTTTCTTGCAATTTTGTTTAATTTTGTAGATTATAAGGATGCTCGAGCAAATTAAGGC	130	99	25.2525	35.3535	27.2727	12.1212	60.6061	39.3939	-22.72	-22.9495	-0.582564
Mi-egg-m0179	Minc_Contig2251:8827:8906:+	TATTTTTAGGAGAGTGTTTTCGGAAAAATTTTTAAAATTTTCAATTCAAAAATTTTTCCAAAAACACTCTCCTATTCAAA	127	80	37.5	40	8.75	13.75	77.5	22.5	-32	-40	-1.77778
Mi-egg-m0614	Minc_Contig834:14434:14531:+	AAATGACATCCGTGTCAAGCTTTTTGTCGACTGTCAAGCGCCCCTCCCACATTGAGAGTAAAATGCACGGAACAAAACGCTTGACACTGATCTATTGT	125	98	29.5918	25.5102	19.3878	25.5102	55.102	44.898	-26.1	-26.6327	-0.593182
Mi-egg-m0628	Minc_Contig88:45717:45807:-	GTGGAAAATGAGTCAGTGGAAAATGGGTCAGTACCCGGAGGGTTTTTAAAATAGTGCTATACTGACGCATTTTCTACTGACTCATTTTCCA	123	91	28.5714	30.7692	24.1758	16.4835	59.3407	40.6593	-49.62	-54.5275	-1.34108
Mi-egg-m0539	Minc_Contig6709:1473:1560:-	AAAGGGTTGTTCGGGTTTTAAAGCAGCGAATATTTAAATATTTAAATTATGGCTATTCGTTGTTTCTGAAACCTGAACTGCGCCTTTT	120	88	27.2727	38.6364	20.4545	13.6364	65.9091	34.0909	-34.7	-39.4318	-1.15667
Mi-egg-m0050	Minc_Contig1336:13361:13442:+	CCGGTTAATTTTTACCCGTGTCGGCTCAAATAGAGAAGAATAAGAGCATTTGAGCCGCCACGGGGGAAAATTAACATGTCGC	114	82	30.4878	23.1707	25.6098	20.7317	53.6585	46.3415	-36.49	-44.5	-0.960263
Mi-egg-m0537	Minc_Contig6706:1926:2023:+	CATTTCGAGTTGAGATTTCTAATGAGCATTGTACGCCGCTAGTGAGACAGAAATTGTTTTATGTAAAATGCCCCTCTGAAATCTCAACTCGATTTTGT	113	98	27.551	34.6939	19.3878	18.3673	62.2449	37.7551	-33.71	-34.398	-0.911081
Mi-egg-m0142	Minc_Contig1980:3409:3494:+	CCATAAAATCAGTCCTTCTTTGTGCTGCTTGGCTTTTTTTAAAAATTATATGTCCAAGCTGCCCAATTGAATGACTGATTTTTTGA	112	86	25.5814	40.6977	15.1163	18.6047	66.2791	33.7209	-28.97	-33.686	-0.998966
Mi-egg-m0598	Minc_Contig793:15128:15218:+	CCATAAAATCAGTCCTTCTTTGTGCTGCTTGGCTTTTTTTAAAAATTATATATGTCCAAGCTGCCCAATTGAATGACTGACTTTTTGAGGT	112	91	25.2747	39.5604	16.4835	18.6813	64.8352	35.1648	-25.75	-28.2967	-0.804687
Mi-egg-m0574	Minc_Contig7336:2593:2676:-	TTGTCGAATCCGGGACGCCTTGGTATAGTTCGATGCGTTCGAGAGAACTGAATCGACCCATACCAAGTTCCCGAATTCGACAAT	109	84	26.1905	25	23.8095	25	51.1905	48.8095	-42.7	-50.8333	-1.04146
Mi-egg-m0098	Minc_Contig167:38446:38537:+	TGTCTGTGGTTCTTCTGTCCTTGGGTCTTCTGTCTGTGGGTCTTCTGTCACTACGCCCTGACCGATTGTCCACTGACGCATTTTCCACAGAC	106	92	10.8696	36.9565	22.8261	29.3478	47.8261	52.1739	-29.82	-32.413	-0.62125
Mi-egg-m0006	Minc_Contig1085:3816:3893:+	TTTGCCAATAAGGCTAAAACTCCACATTTTGCCAAAAGTTTGTTGACAAAACGTAGGTTTTTAGCCTTATTGGCAAAA	103	78	33.3333	32.0513	16.6667	17.9487	65.3846	34.6154	-34.5	-44.2308	-1.27778
Mi-egg-m0469	Minc_Contig5398:4053:4138:-	TGGTCGGATACGGGACGCCTTGGTATAGTTCGATGCGTCTTGACGAGCTGAATCGAACTATATCAAGGCGTCCCGGATTCGACCAT	102	86	22.093	25.5814	29.0698	23.2558	47.6744	52.3256	-60.2	-70	-1.33778
Mi-egg-m0329	Minc_Contig3566:6336:6430:+	TGGTGACCTGTTAATTTTTGCCTGTAGCTGTTCAATTTGCTCTTAAAATTCTCCATTTAGGCAGCAGCCACAAGCGAAAATTAACCGATCATCAA	97	95	28.4211	32.6316	16.8421	22.1053	61.0526	38.9474	-31.9	-33.5789	-0.862162
Mi-egg-m0589	Minc_Contig75:10355:10446:-	TGGTGACCCCTTAATTTTTGCCTGTAGCTGTTCAACTTGCTCTTAAAATTCTCCATCTGGGCAGCCAAAGACGAAAATTAACCGATCATCAA	92	92	28.2609	30.4348	16.3043	25	58.6957	41.3043	-23.8	-25.8696	-0.626316
Mi-egg-m0435	Minc_Contig482:3443:3522:+	TTTGCCAATAAGGCTAAAATCACTCATTTTGTCAACAAACTTGTGGCAAAATGTGTATTTTTAGCCTTATTGGCAAAATG	87	80	32.5	35	16.25	16.25	67.5	32.5	-42.2	-52.75	-1.62308
Mi-egg-m0495	Minc_Contig594:16516:16617:+	ACATTCATTAGAGTTTCCTGGGACGTTTCAGCATCAAAAAAGCAAAACCTCAAAGGTAATTTTTTTCTGTGCATGCGTCTTTGTAGATTTTCCCCTTGTTGT	87	102	25.4902	37.2549	17.6471	19.6078	62.7451	37.2549	-19.8	-19.4118	-0.521053
Mi-egg-m0427	Minc_Contig4758:2165:2259:+	ATTCGAACTAGAGGTCGGCGCAGGACGGGATCCCGCGCGGGATTTTGCGGGATCCCATCACGCAAAGATTTTTTAAAAAATTTTAACCCGCGGGA	80	95	26.3158	22.1053	28.4211	23.1579	48.4211	51.5789	-34.7	-36.5263	-0.708163
Mi-egg-m0123	Minc_Contig182:31473:31567:-	TCAGATCATCACAAAAAAAGTTACAGCCGGATAAGTGAGCGTAATCGTAATTTTCGATAATTATCCGGTTGTAACTTTTTTGTGATGATCTGAAC	78	95	32.6316	32.6316	18.9474	15.7895	65.2632	34.7368	-51.2	-53.8947	-1.55152
Mi-egg-m0224	Minc_Contig2604:61:141:-	GGTGACAAAAAATCTCACGACCATAGAAAATTTTTTCAAAAAATAAAAAAAATTTTCAAAGGTCGTGGGATCTTTTGTCAT	72	81	41.9753	29.6296	14.8148	13.5802	71.6049	28.3951	-35.2	-43.4568	-1.53043
Mi-egg-m0407	Minc_Contig4539:4105:4175:+	GTACTCGTACCTCGTACTCGTACTCGTACCTGGTACGAAGTACGAGTACGAGTACGAGCGAAAAAATGGGG	72	71	28.169	21.1268	28.169	22.5352	49.2958	50.7042	-38	-53.5211	-1.05556
Mi-egg-m0505	Minc_Contig6169:3514:3594:-	TAAAATTGTCTAAGGACAGATTTAAAAGGATAAATTTAAAAAATGTCTTATCCTTTTAAAGCTGTCCTTAGACAATTTTAA	72	81	40.7407	35.8025	12.3457	11.1111	76.5432	23.4568	-41	-50.6173	-2.15789
Mi-egg-m0236	Minc_Contig2691:7577:7657:-	TGTAACTGAATAATATCAACCATAAATTTGTATGAGTAAAATTCGCCATAGAAATTTTTGTTGATATTAACCAATTGCATT	71	81	38.2716	37.037	12.3457	12.3457	75.3086	24.6914	-22.2	-27.4074	-1.11
Mi-egg-m0273	Minc_Contig2989:1994:2074:+	TGTAACTGAATAATATCAACCATAAATTTGTATGAGTAAAATTCGCCATAGAAATTTTTGTTGATATTAACCAATTGCATT	71	81	38.2716	37.037	12.3457	12.3457	75.3086	24.6914	-22.2	-27.4074	-1.11
Mi-egg-m0334	Minc_Contig368:26433:26524:-	ATGTGACGCATCCGCGTTAATATTAATAAATTTTTTATAAATAATTTTTCTACTTTTTTATTATTATTATTATTAACACGGATGTAATAATC	71	92	33.6957	46.7391	8.69565	10.8696	80.4348	19.5652	-19.46	-21.1522	-1.08111
Mi-egg-m0484	Minc_Contig5591:154:252:+	TTTATTTTAATTTTCCCCTTTTTTCTCTCTTTGTTTTTCTGATCAACATCAGAAAATCTGTGGCCAAAGAGGGGAAAAGGGGGGAAATTAAAAAGAAAA	71	99	32.3232	35.3535	18.1818	14.1414	67.6768	32.3232	-45.5	-45.9596	-1.42187
Mi-egg-m0192	Minc_Contig2353:8095:8177:-	TTTTGCCAATAAGGCTGAAAACTTACATTTTGCCAACGTAACCTTATTGTCAAAATGTAAGTTTTTAGCCTTATTGGCAGAAT	68	83	31.3253	36.1446	15.6627	16.8675	67.4699	32.5301	-47.2	-56.8675	-1.74815
Mi-egg-m0518	Minc_Contig6417:1433:1520:+	TGGACGCGACCGGTTAACTTTTCCCTGTGGCGTGTCAAAGAGCTTTTTTAGCCACCGCAGGCAAAGATTAACCGGCCATGCCCAACGC	68	88	22.7273	22.7273	25	29.5455	45.4545	54.5455	-32.2	-36.5909	-0.670833
Mi-egg-m0562	Minc_Contig7089:1226:1308:+	TTTTGCCAATAAGGCTGAAAACTTACATTTTGCCAACGTAACCTTATTGTCAAAATGTAAGTTTTTAGCCTTATTGGCAGAAT	68	83	31.3253	36.1446	15.6627	16.8675	67.4699	32.5301	-47.2	-56.8675	-1.74815
Mi-egg-m0100	Minc_Contig1682:10448:10531:-	CCCGGCTAGTTAATTTTTGCCTGTAGCGGCTCATATGCTTTTATTCTTTATTTGATCGCCACAGGCAAAAATTAATCAGTCGTG	67	84	22.619	36.9048	19.0476	21.4286	59.5238	40.4762	-34.6	-41.1905	-1.01765
Mi-egg-m0304	Minc_Contig3287:4876:4962:+	TTCGATCGGTTAATTTTTGCCTGTAGCGGCTCAAGTACTCTTATTCTTCTCTATTTTGAGCCCATAGGCAGGAATTAACCGGGCTTC	66	87	19.5402	36.7816	20.6897	22.9885	56.3218	43.6782	-37.61	-43.2299	-0.989737
Mi-egg-m0500	Minc_Contig60:46922:47009:+	CACGTCTGGTTAATTTTTGCCTGTAGCGGCTCAAATACTCCTATTCCTCTCTATTTTGAGCCCATAGGCAAGAAATTAACCAGTTTTG	66	88	23.8636	35.2273	17.0455	23.8636	59.0909	40.9091	-34.61	-39.3295	-0.961389
Mi-egg-m0202	Minc_Contig2430:102:172:+	GCCCAATCCCTCGAAATTTCGGAAAGTTATAATTGTTTTTCCGAAATTTCGAGGGATTGGGCAAGGGACGG	65	71	26.7606	28.169	26.7606	18.3099	54.9296	45.0704	-46.5	-65.493	-1.45313
Mi-egg-m0032	Minc_Contig1220:6157:6247:+	CAGACCCTGGAGGCCAACTCCAAATATTTGTAGATTTTTAACTCCAAGTACTATTTGCCCAAGTATTTGGAGTTGACCTCCAGGGTCATTT	63	91	26.3736	31.8681	18.6813	23.0769	58.2418	41.7582	-47.7	-52.4176	-1.25526
Mi-egg-m0007	Minc_Contig1089:10260:10343:-	TCAAACTTATTGTTAGTATACAAAATACCTCTGGTTTGGGATCTCCTTCTGGGGGATGACATTGTAATTGAACAGTTTTCCCTT	62	84	25	38.0952	19.0476	17.8571	63.0952	36.9048	-18	-21.4286	-0.580645
Mi-egg-m0019	Minc_Contig1147:7272:7358:+	AAATTCACGTTTTGCCAATAGTGTTGTGTTGACAAAAAGAGGATTTTAGCCTTATTGGCAAAATATGGATTGGCAGAATATGAGGAG	61	87	33.3333	31.0345	25.2874	10.3448	64.3678	35.6322	-25.9	-29.7701	-0.835484
Mi-egg-m0105	Minc_Contig1703:32:124:-	GCCCTATCCCTCGAAATTTCGGAAAGTTATAATTGTTTTTCCGAAATTTTTAAAAATTGGCTATAACTTTCCGAAATTTCGAGGGATAGGGCA	59	93	30.1075	34.4086	18.2796	17.2043	64.5161	35.4839	-55.4	-59.5699	-1.67879
Mi-egg-m0220	Minc_Contig2587:6003:6095:-	GCCCTATCCCTCGAAATTTCGGAAAGTTATAATTGTTTTTCCGAAATTTTAAAAAATTGGCTATAACTTTCCGAAATTTCGAGGGATAGGGCA	59	93	31.1828	33.3333	18.2796	17.2043	64.5161	35.4839	-55.6	-59.7849	-1.68485
Mi-egg-m0313	Minc_Contig339:7852:7944:+	GCCCTATCCCTCGAAATTTCGGAAAGTTATAATTGTTTTTCCAAAATTTTTAAACATTGGCTACAACTTTCAGAAATTTCGAGGGATACGGCA	59	93	31.1828	33.3333	16.129	19.3548	64.5161	35.4839	-39.42	-42.3871	-1.19455
Mi-egg-m0477	Minc_Contig5498:154:246:-	GCCCTATCCCTCGAAATTTCGGAAAGTTATAATTGTTTTTCCGAAATTTTTAAAAGTTGGCTATAACTTTTCGAAATTTCGAAGGATAAGGCA	59	93	31.1828	35.4839	17.2043	16.129	66.6667	33.3333	-38.4	-41.2903	-1.23871
Mi-egg-m0479	Minc_Contig551:11809:11901:-	GCCCTATCCCTCGAAATTTCGGAAAGTTATAATTGTTTTTCCGAAATTTTTAAAAATTGGCTATAACTTTCCGAAATTTCGAGGGATAGGGTA	59	93	30.1075	35.4839	18.2796	16.129	65.5914	34.4086	-53	-56.9892	-1.65625
Mi-egg-m0577	Minc_Contig734:9274:9366:+	GCCATATCCCTCGAAATTTCGGAAAGTTATAATTGTTTTTCCGAAATTTTTAAAAATTGGCTACAACTTTCCGAAATTTCGAGGGATAGGGCA	59	93	31.1828	33.3333	18.2796	17.2043	64.5161	35.4839	-44.8	-48.172	-1.35758
Mi-egg-m0603	Minc_Contig805:2506:2598:-	ACTCTATCCCTCGAAATTTCGGAAAGTTATAATTGTTTTTCTGAAATTTTTAAAAATTGGCTATAACTTTTCGAAATTTCGAAGGATAGGGTA	59	93	32.2581	38.7097	16.129	12.9032	70.9677	29.0323	-40.4	-43.4409	-1.4963
Mi-egg-m0144	Minc_Contig1984:1:92:-	GCCCTATCCCTCGAAATTTCGGAAAGTTATAATTGATTTTCCGAAATTTTTAAAAATTGGCTACAACTTTCCGAAATTTCGAGGGATAGGGC	58	92	30.4348	32.6087	18.4783	18.4783	63.0435	36.9565	-53.3	-57.9348	-1.56765
Mi-egg-m0396	Minc_Contig4420:3760:3842:+	AATGTCTAGGTCAAAAGCTAGGTGAGTGTATGAATAAGAAATAAATACTTGTACACCCACCTAGCTTTTGACCTTAACATTAT	58	83	36.1446	30.1205	16.8675	16.8675	66.2651	33.7349	-41.96	-50.5542	-1.49857
Mi-egg-m0069	Minc_Contig144:1562:1649:-	TTTTGCGGACAATTTTAATTTTGCGGACACTTTGATAACTGAAGATATCCGCAAAAAGTGTCCGCAAAGTTAGAAATGTTCGCAGAAT	57	88	32.9545	30.6818	20.4545	15.9091	63.6364	36.3636	-44.3	-50.3409	-1.38437
Mi-egg-m0190	Minc_Contig2350:5557:5628:-	TGGGTCGAAGCTCGGGCCTTCGGCCCTCGCGACCCATTTTGTGATGGATCTTAAGCTCGGGCCTTCGGCCCT	57	72	11.1111	26.3889	30.5556	31.9444	37.5	62.5	-36.9	-51.25	-0.82
Mi-egg-m0551	Minc_Contig686:9439:9510:-	TGGGTCGAAGCTCGGGCCTTCGGCCCTCGCGACCCATTTTGTGATGGATCTTAAGCTCGGGCCTTCGGCCCT	57	72	11.1111	26.3889	30.5556	31.9444	37.5	62.5	-36.9	-51.25	-0.82
Mi-egg-m0552	Minc_Contig686:14125:14196:-	TGGGTCGAAGCTCGGGCCTTCGGCCCTCGCGACCCATTTTGTGATGGATCTTAAGCTCGGGCCTTCGGCCCT	57	72	11.1111	26.3889	30.5556	31.9444	37.5	62.5	-36.9	-51.25	-0.82
Mi-egg-m0553	Minc_Contig686:18373:18444:-	TGGGTCGAAGCTCGGGCCTTCGGCCCTCGCGACCCATTTTGTGATGGATCTTAAGCTCGGGCCTTCGGCCCT	57	72	11.1111	26.3889	30.5556	31.9444	37.5	62.5	-36.9	-51.25	-0.82
Mi-egg-m0284	Minc_Contig3143:4807:4899:+	ACCCTATCTCTCGAAATTTCGGAAAGTTATAATTGTTTTTCCGAAATTTTTAAAAATTTGCTATAACTTTCCGAAATTTCGAGGGATAGGGTA	56	93	31.1828	37.6344	16.129	15.0538	68.8172	31.1828	-49.7	-53.4409	-1.71379
Mi-egg-m0478	Minc_Contig5504:4766:4856:-	CTCTATCTCTCGAAATTTCGGAAAGTTATAATTGTTTTTCCGAAATTTTTAAAAATTGGCTACAACTTTCTGAAATTTCGAGGGATAGGGC	56	91	29.6703	37.3626	17.5824	15.3846	67.033	32.967	-38.4	-42.1978	-1.28
Mi-egg-m0018	Minc_Contig1138:5321:5415:-	GACTCCATTTTTAAGCACACTCTTAAGGATGAAAAAAATGTAGAGGAGCTAAATTAGATAAAAAATCCTCGGAGTGTGCTTACAAATGGGGTCTG	54	95	36.8421	26.3158	22.1053	14.7368	63.1579	36.8421	-38.8	-40.8421	-1.10857
Mi-egg-m0088	Minc_Contig1590:2719:2810:-	ATTGAACAAAATCGGACGAAGTTATACCACAAAAAATAAACAACGTAGACCTATGTTTTTTGTGCCATAACTTGGCCCTATCTTGATCAATC	53	92	36.9565	28.2609	14.1304	20.6522	65.2174	34.7826	-23.46	-25.5	-0.733125
Mi-egg-m0163	Minc_Contig20:55852:55942:+	CTTCTCTTCAGTTTGATCAACTGAAGTAGGATTCTTAAACTTTTCAAGGGTTTGTTTGATCCGCTCTTTTTGATCGGAATGGGGATTGAAT	53	91	21.978	40.6593	21.978	15.3846	62.6374	37.3626	-26.9	-29.5604	-0.791176
Mi-egg-m0199	Minc_Contig2401:8380:8472:+	TCAGATCATTACAAAAAAAGTTACAGCCGGATAAGTGCATGTAATCGTGATTTTCGATCATTATCCAGTTGTACTTTTTTGTGATGATTTGAT	53	93	30.1075	37.6344	18.2796	13.9785	67.7419	32.2581	-34.74	-37.3548	-1.158
Mi-egg-m0231	Minc_Contig263:34138:34229:-	ATTGAACAAAATCGGACGAAGTTATACCACAAAAAACAAACAACGTAGACCTATGTTTTTTGTGTCATAACTTCGCCCGATCTTGATCAATC	53	92	36.9565	27.1739	14.1304	21.7391	64.1304	35.8696	-36.06	-39.1957	-1.09273
Mi-egg-m0327	Minc_Contig355:12051:12142:-	ATTGAACAAAATCGGACGAAGTTATACCACAAAAAACAAACAACGTAGACCTATGTTTTTTATGTCATAACTTCGCCCGATCTTGATCAATC	53	92	38.0435	27.1739	13.0435	21.7391	65.2174	34.7826	-30.06	-32.6739	-0.939375
Mi-egg-m0406	Minc_Contig4533:4272:4363:-	ATTGAACAAAATCGGACGAAGTTATACCACAAAAAACAAACAACGTAGACCTATGTTTTTTGTGTCATAACTTCGCCCGATCTTGATCAATC	53	92	36.9565	27.1739	14.1304	21.7391	64.1304	35.8696	-36.06	-39.1957	-1.09273
Mi-egg-m0413	Minc_Contig457:4875:4965:-	ATTGAACAAAATCGGACGAAGTTATACCACAAAAAACAAACAACGTGAGCCTAAGTTTTTATGTCATAACTTTGTCCAAACTTGAACAATC	53	91	41.7582	25.2747	13.1868	19.7802	67.033	32.967	-19.13	-21.022	-0.637667
Mi-egg-m0483	Minc_Contig558:3253:3352:-	TGGAAATGACCGGTTAATTTTTGGCTGTGACGTCTCAAATAGAGAAGAATAAAAGCAATTGAACCGCTACAAGCAAAAATTAACCAGTCATGTCCAATCC	53	100	38	24	19	19	62	38	-31.95	-31.95	-0.840789
Mi-egg-m0573	Minc_Contig726:11505:11602:-	CCTTCTAATAGACGCCCTCTCTCTAATAATAGCCCTTTTTATTATAAAGGATTCTTTCTGAGGAGGGGGATTATTAGAGAGGGGGATATTATTGAAGT	52	98	27.551	34.6939	22.449	15.3061	62.2449	37.7551	-42.3	-43.1633	-1.14324
Mi-egg-m0385	Minc_Contig4296:2002:2098:-	TCTTGCGTTTTGCGGAAGAAAATAACATTGAAAAGAAGGAGAGACAAAATCGCGCCTCTATATTTTCAATGCTATTTTCTTCCGCAAAACGCATGAC	51	97	34.0206	27.8351	18.5567	19.5876	61.8557	38.1443	-48	-49.4845	-1.2973
Mi-egg-m0068	Minc_Contig144:31836:31918:+	CCCTTCGCACTACAAGTAGAGTGAAGGGAACATTGTAGGTAAAGCTATGTTCCCTTCATACTACTTGTAGAGTGAAGGGAACA	50	83	31.3253	25.3012	24.0964	19.2771	56.6265	43.3735	-52	-62.6506	-1.44444
Mi-egg-m0096	Minc_Contig163:35868:35964:-	TCTTGCGTTTTGCGGAAGAAAATAACATTGAAAAGAAGGAGAGACAAAATCGCGTCTCTTTATTTTCAATGCTATTTTCTTCCGCAATTCTCAAGAC	50	97	31.9588	31.9588	17.5258	18.5567	63.9175	36.0825	-48.6	-50.1031	-1.38857
Mi-egg-m0234	Minc_Contig2655:8048:8136:+	CCAAACCTTTCATTCCAGATGTGCCATTTACATGACTATTTCGTTTAAAGAATTCTTGTAAATGCACCTATCTGGTATGAAAGGAAGGA	50	89	31.4607	32.5843	16.8539	19.1011	64.0449	35.9551	-32.9	-36.9663	-1.02812
Mi-egg-m0397	Minc_Contig4424:643:721:-	CCTGTTAATTTTTCCCTGTGGCTGCTCAAATGGGGAAATTTAATGACATTTGGACCGCCACAGGTTAAGATTAACCGGC	50	79	25.3165	30.3797	22.7848	21.519	55.6962	44.3038	-34.74	-43.9747	-0.992571
Mi-egg-m0475	Minc_Contig5477:249:330:-	CAGCATCTTCAGTAGACCGGACTGATGTGTTTATTTAATTACACCATGCCGTCTACTGCATAGCCTTAGGAATTAAATGCTA	50	82	28.0488	31.7073	18.2927	21.9512	59.7561	40.2439	-19.7	-24.0244	-0.59697
Mi-egg-m0584	Minc_Contig749:2180:2274:-	ATTTAACGTTTGCCTTGTTCAGTTGATTAGAATTATAGTTATCTAAATGGGAGATATATCTAATTCTGATCATCTGACCAAGAGAAACGACAAAT	49	95	34.7368	34.7368	16.8421	13.6842	69.4737	30.5263	-31.6	-33.2632	-1.08966
Mi-egg-m0638	Minc_Contig934:18162:18255:-	AGTTAACGTTTCCCTTGGTCATTTGATTAGAATTATAGTACATAAAAGTGGGAGAGATATAATTCTGATCATCTGACCAAGAGAATATTAAACA	49	94	37.234	31.9149	18.0851	12.766	69.1489	30.8511	-32.9	-35	-1.13448
Mi-egg-m0065	Minc_Contig1445:10118:10202:+	CGACACGTGTCTCGCGGGTGTAAACGGTTGCTTGGGTTAGAGTAGCAAAACAAGCCTATTGTTAGCCTGCGAAAAAATGGGGTGA	48	85	27.0588	23.5294	31.7647	17.6471	50.5882	49.4118	-26.6	-31.2941	-0.633333
Mi-egg-m0240	Minc_Contig271:28266:28348:+	GACCATAGCGGTGAGTAACAGTTTTGATTCACATTTTTTTTGTAATTTTGTGAGTTTAATTCTGTTACTTAAGGTGGATGCGG	48	83	22.8916	42.1687	24.0964	10.8434	65.0602	34.9398	-25.06	-30.1928	-0.864138
Mi-egg-m0245	Minc_Contig278:21691:21769:+	ATATTTAATCCAGAAATGATTGAATTATTATTTGAATGTCATACATAAAATAATAATTCAATCATTTCTGTCTTAAATA	48	79	41.7722	40.5063	7.59494	10.1266	82.2785	17.7215	-33.5	-42.4051	-2.39286
Mi-egg-m0246	Minc_Contig278:5270:5344:-	ATATTTAATCCAGAAATGATTGAATTATTATTTGAATGTCATGAAATAATAATTCAATCATTTCTGTCTTAAATA	48	75	40	41.3333	9.33333	9.33333	81.3333	18.6667	-31.8	-42.4	-2.27143
Mi-egg-m0004	Minc_Contig1040:12325:12409:+	CTGTCGAATTCGGGACGACATGGTATGGTTCGATGCGCCTCGACGAGCTGAATCGAATCATATCAGGTTGTCCCGGATTCAACCA	47	85	23.5294	24.7059	27.0588	24.7059	48.2353	51.7647	-46.2	-54.3529	-1.05
Mi-egg-m0055	Minc_Contig1398:8797:8892:-	TCTTGCGTTTTGCGGAAGAAAATAACATTGAGAATAAAGAGACGCGATTTTGTCTCTCCTTTTTTCAATGCTATTTTCTTCCGCAAAACGCAGGAT	47	96	28.125	34.375	18.75	18.75	62.5	37.5	-56.4	-58.75	-1.56667
Mi-egg-m0616	Minc_Contig839:15719:15816:+	GATAACTGACCGGTTAATTTTTCACTGTGGTTGGTCAAATAGAAAGAATAAAAGAATATGTGTCGCCACAGGGAAAAATTAACCGGTCGGTTAACCGA	45	98	35.7143	25.5102	23.4694	15.3061	61.2245	38.7755	-43.16	-44.0408	-1.13579
Mi-egg-m0441	Minc_Contig4926:2954:3047:-	ACAAACTTTCCGGAAACGATTTCTAATATTCCGGAAATATTTACAATCCTTTAAAAAGTCCAGAAATATTTAAAATCGTTCCGGAATTGATTTG	44	94	37.234	32.9787	12.766	17.0213	70.2128	29.7872	-24.9	-26.4894	-0.889286
Mi-egg-m0508	Minc_Contig6186:3398:3491:-	TCTGGCCCTTCGGGCCAGGGACTTTTTCAAAAATTCAAAACTCCCTGAATTATAGGTATAATGTAATTAAAACGGTCGCTGGGTCTGGGTCAGT	44	94	26.5957	29.7872	23.4043	20.2128	56.383	43.617	-27.7	-29.4681	-0.67561
Mi-egg-m0555	Minc_Contig693:21459:21549:-	CAATTTCACTCAATTTTTCTGTGGCATGTTCAATGAGAGAAGAAAGATTATTTTACTTGAACATGCCACAGAAAAATTGAGTGAAATTGAG	44	91	36.2637	31.8681	18.6813	13.1868	68.1319	31.8681	-53.7	-59.011	-1.85172
Mi-egg-m0014	Minc_Contig1111:13155:13251:-	CTATTTCTGGCCTAGTACCAATATCTCGTACTTTGGAGTATGAATTTTATAAGATAATTTTGTTAAGAGTACGAATTTTGGTACGAGCATCAAACGA	43	97	30.9278	36.0825	18.5567	14.433	67.0103	32.9897	-22.4	-23.0928	-0.7
Mi-egg-m0045	Minc_Contig12:26356:26436:+	CTAGGTCATCCCGCCTAGAAAAGAAGAGAGTGGCTTTGTTTATGTTTTCACTCTCTTCTTTTCTAGACGGGATGACCTGTT	43	81	20.9877	35.8025	22.2222	20.9877	56.7901	43.2099	-51.64	-63.7531	-1.47543
Mi-egg-m0333	Minc_Contig367:25896:25976:-	CTAGGTCATCCCGCCTAGAAAAGAAGAGAGTGGCTTTGTTTATGTTTTCACTCTCTTCTTTTCTAGACGGGATGACCTGTT	43	81	20.9877	35.8025	22.2222	20.9877	56.7901	43.2099	-51.64	-63.7531	-1.47543
Mi-egg-m0597	Minc_Contig786:4406:4500:-	TTAGATCAGATCTAAAAAGTTATAACCGGATAATTGCGAGTAATCGTGATTTTTGATGTTTATTCGGCCTTAACTTTTTTAGATCCCCAAATCCA	43	95	30.5263	36.8421	15.7895	16.8421	67.3684	32.6316	-24.9	-26.2105	-0.803226
Mi-egg-m0481	Minc_Contig5581:4277:4362:+	ACTAGTGTTGTTCCCGACAGGCTAATTTTTGGCTCCATTTGACCCGTCACATGCAAAAATTAACCGGTCGTGAACAATACCAATTT	42	86	27.907	30.2326	17.4419	24.4186	58.1395	41.8605	-29.7	-34.5349	-0.825
Mi-egg-m0027	Minc_Contig117:7520:7619:-	CTTTATTCCTGTTAGAAAGAATTTCTAGTTAAAGAATAGACGGAAAATTAAAGTTTATTAAAAGTTTAAAGAAAATTGGTCTGTTAGGAGACCAACCTTA	41	100	40	33	17	10	73	27	-18.1	-18.1	-0.67037
Mi-egg-m0554	Minc_Contig693:21461:21551:+	CAATTTCACTCAATTTTTCTGTGGCATGTTCAAGTAAAATAATCTTTCTTCTCTCATTGAACATGCCACAGAAAAATTGAGTGAAATTGAG	41	91	32.967	35.1648	14.2857	17.5824	68.1319	31.8681	-51	-56.044	-1.75862
Mi-egg-m0059	Minc_Contig1427:9878:9976:-	GTCTCTATTACAAACCCTACTCTGGCGATAAGTACCCAGCTTTTTTTAGAACCAATGCCAACGCTCTAAAAACAGCTGAGTACTTGTCGCTATAGAGCA	40	99	30.303	27.2727	16.1616	26.2626	57.5758	42.4242	-36.26	-36.6263	-0.863333
Mi-egg-m0119	Minc_Contig1812:9098:9196:+	GTCTCTATTACAAACCCTACTCTGGCGATAAGTACCCAGCTTTTTTTAGAACCAATGCCAACGCTCTAAAAACAGCTGAGTACTTGTCGCTATAGAGCA	40	99	30.303	27.2727	16.1616	26.2626	57.5758	42.4242	-36.26	-36.6263	-0.863333
Mi-egg-m0211	Minc_Contig249:4490:4576:-	CCTGCCCTTTGTTACGTCGACGATTGCCGGAGTCCTTTGTCCTGTTGGAGTCCAGCCAGGCGTCAACGTTCATTTGTCAAGTGCTAG	40	87	14.9425	31.0345	26.4368	27.5862	45.977	54.023	-23.1	-26.5517	-0.491489
Mi-egg-m0430	Minc_Contig4766:461:554:+	ATTTTCCGGAAGTATTAATAGACTTTCCGGAAGTATTAATTTATAATATTTAATAAATTTTCCGGAAAGCTTATTAATATTTCCGGAAATTTTA	40	94	35.1064	41.4894	12.766	10.6383	76.5957	23.4043	-41.4	-44.0426	-1.88182
Mi-egg-m0455	Minc_Contig510:8720:8800:-	ATAATTAGAGCCAGGATTTTTAGGCAAATGCCTGTTTTTTTCCCAAATAGGCCTGATGCTGAAACGTCCAAATCCGGTGTT	39	81	27.1605	32.0988	20.9877	19.7531	59.2593	40.7407	-19.8	-24.4444	-0.6
Mi-egg-m0129	Minc_Contig186:27296:27365:+	AAGAGGAGGACAAACGCCTTTTTAATTCTTCTACAGCATAAGGGTAGGGAGGTGCTGGGAAATCTTCTCT	38	70	28.5714	27.1429	27.1429	17.1429	55.7143	44.2857	-18.7	-26.7143	-0.603226
Mi-egg-m0226	Minc_Contig260:28138:28207:-	AAGAGGAGGACAAACGCCTTTTTAATTCTTCTACAGCATAAGGGTAGGGAGGTGCTGGGAAATCTTCTCT	38	70	28.5714	27.1429	27.1429	17.1429	55.7143	44.2857	-18.7	-26.7143	-0.603226
Mi-egg-m0607	Minc_Contig814:5143:5226:-	AGTCGAATCCAGGACGCCCTGATATGGTTCGATTCTGCTCGTCGAGCTGCATTGAACTATACCAAGGCGCCCGGATTTGACCAG	38	84	22.619	23.8095	26.1905	27.381	46.4286	53.5714	-43	-51.1905	-0.955556
Mi-egg-m0375	Minc_Contig420:26634:26713:-	TTGCCAGCAAAGGTAAAAATTCTCGTTTTGTCATCGTAGCCTTATCGACAAAATTTGAATTTTTATCCTTATTGGTCAAA	37	80	30	37.5	15	17.5	67.5	32.5	-23.54	-29.425	-0.905385
Mi-egg-m0013	Minc_Contig110:38846:38920:+	CGGTTCGATAGGTCGAACCGGGCATCGAATTTTGGCAAAAAAGACTCGGTGCCCGGTTCGATAAAAATCAGGCCC	36	75	28	20	28	24	48	52	-41.3	-55.0667	-1.05897
Mi-egg-m0052	Minc_Contig1374:11:108:-	GAGTATTCCTACTCAGTTGGGCATATTGAGATGGGACGAATTTTTAAATAGGGTGGATTTTTGTACATTGGGACGGATCGTGGGTGGGACGAATTTAG	36	98	24.4898	32.6531	32.6531	10.2041	57.1429	42.8571	-19.4	-19.7959	-0.461905
Mi-egg-m0248	Minc_Contig279:5137:5219:+	AGTCGAATCCAGGACGCCCTGATATGGTTCGATGCGGCTTGACGAGCTGATTAAAACTATACCAGGGCCTCCCGGATTCAAGA	36	83	26.506	21.6867	26.506	25.3012	48.1928	51.8072	-40	-48.1928	-0.930233
Mi-egg-m0300	Minc_Contig3254:1897:1971:+	AAATGATTTGATCAATTAACATAATCTTCGGTGTATAATATAAACCGAAGATGATGTTAATTGATCAAATCTTTA	36	75	40	36	13.3333	10.6667	76	24	-37	-49.3333	-2.05556
Mi-egg-m0314	Minc_Contig339:18295:18384:-	AATTGTCGAATCCGTGGCGCCCTGGTATGGTTCGATGCGGCTCGACCAGCTGAATCGAACCATACCAGAGCGCCACGGATTCGACAAATT	36	90	24.4444	21.1111	26.6667	27.7778	45.5556	54.4444	-70.9	-78.7778	-1.44694
Mi-egg-m0634	Minc_Contig9082:622:708:-	TTTTCGAATCCGGGACTCCCTGGTATGGTTCGATTCAGCTCGTCGAGAAGCATCGAACCATATCAAGGCGTCCCGGATTCTACAATT	36	87	22.9885	27.5862	22.9885	26.4368	50.5747	49.4253	-48.9	-56.2069	-1.13721
Mi-egg-m0017	Minc_Contig1134:11154:11233:+	TATAACTTCGTTCAGAATCGTCGAATCCGGGACAATTTGATATGGTTTGATGCGCCTCGACGAGCTGAATCGAATCATAC	35	80	27.5	28.75	22.5	21.25	56.25	43.75	-20.3	-25.375	-0.58
Mi-egg-m0453	Minc_Contig5092:1529:1612:-	AGTCGAATCAAGGACGCCCTGATATGGTTCGATTCAGCTTGTCGAGATGCCTCGAACTATACCAAGTCGTCTCAGATTTGAGTA	35	84	26.1905	27.381	23.8095	22.619	53.5714	46.4286	-29.5	-35.119	-0.75641
Mi-egg-m0602	Minc_Contig8002:1047:1128:-	AGTCGAATCCAGGACGCCCTGATATGGTTCGATTCTGCTCGTCGAGCTGCAATGAACTATACCAAGGCGCCCGGATTTGACC	35	82	23.1707	23.1707	25.6098	28.0488	46.3415	53.6585	-39.6	-48.2927	-0.9
Mi-egg-m0189	Minc_Contig2349:9305:9392:-	GGAAATGAAGCCGGACTGGATCCGGCCGGATTTTTCCGGATTAATCCGGTCCGAAAAATCAGGCCTGATCCGGTCCGACCCCGAACAC	34	88	25	18.1818	27.2727	29.5455	43.1818	56.8182	-44	-50	-0.88
Mi-egg-m0613	Minc_Contig828:7006:7084:-	TAAATAGAGCCCGGATTTTTGGGCAAATGCCTGTTTTTCCCCAAATAGGCCTGATGCTGAAACGTCCAAATCAGAATTT	34	79	29.1139	29.1139	20.2532	21.519	58.2278	41.7722	-21.5	-27.2152	-0.651515
Mi-egg-m0082	Minc_Contig152:25359:25436:-	TCTACAGGTATAATAGAATTGAGTTGTTCGGCCCTATGCGAAAGTAATGCCGGCATCCAATTTTTCCTTACATCCTCG	33	78	25.641	32.0513	19.2308	23.0769	57.6923	42.3077	-19.1	-24.4872	-0.578788
Mi-egg-m0087	Minc_Contig1590:2720:2809:+	ATTGATCAAGATAGGGCCAAGTTATGGCACAAAAAACATAGGTCTACGTTGTTTATTTTTTGTGGTATAACTTCGTCCGATTTTGTTCAA	33	90	28.8889	36.6667	20	14.4444	65.5556	34.4444	-30.8	-34.2222	-0.993548
Mi-egg-m0237	Minc_Contig2692:8599:8689:+	AGGCATATCTGCGCCGTATTGGAACTGCGCCGAAATATCTCTCGACATTAGAAGCATTTTCGGCGTAGCTAAGATTTGGCGCAAAATAGCT	33	91	27.4725	26.3736	24.1758	21.978	53.8462	46.1538	-34.3	-37.6923	-0.816667
Mi-egg-m0283	Minc_Contig313:20116:20200:-	GGCAACAGCGGTGAGTAACAGTTTTGATTCACATTTTTGTTGTATATTTTTGTGAGTTCAAACATGTTACTCAAGGTGGTTGCGT	33	85	23.5294	38.8235	24.7059	12.9412	62.3529	37.6471	-33.23	-39.0941	-1.03844
Mi-egg-m0305	Minc_Contig328:4113:4195:+	ACTGCGAGTAAGGTTGGCGGTTGCGGGTATTCGGAACCGAAAATCTGGGGATCTTCGGTTCGGATATCCGGAGAATTCCCAGG	33	83	21.6867	24.0964	34.9398	19.2771	45.7831	54.2169	-31.5	-37.9518	-0.7
Mi-egg-m0343	Minc_Contig373:11059:11143:+	GGCAACAGCGGTGAGTAACAGTTTTGATTCACATTTTTGTTGTATATTTTTGTGAGTTCAAACATGTTACTCAAGGTGGTTGCGT	33	85	23.5294	38.8235	24.7059	12.9412	62.3529	37.6471	-33.23	-39.0941	-1.03844
Mi-egg-m0373	Minc_Contig4181:1425:1499:+	GCAACTTATGCCGGACTGGATCCGGCCGGATTTTTCCGGATTAATCCGGTCCGATTTTAATCCGGTAAAAATAAT	33	75	25.3333	29.3333	22.6667	22.6667	54.6667	45.3333	-29.6	-39.4667	-0.870588
Mi-egg-m0428	Minc_Contig475:5558:5642:+	GGCAACAGCGGTGAGTAACAGTTTTGATTCACATTTTTGTTGTTTATTTTTGTGAGTTCAAACATGTTACTCAAGGTGGTTGCGT	33	85	22.3529	40	24.7059	12.9412	62.3529	37.6471	-33.4	-39.2941	-1.04375
Mi-egg-m0451	Minc_Contig5080:3675:3756:-	TCCAGCTCCGCCGCTACCACCACCACTACCTCCTCCGCCACCACCAATAGCAGAAGAAAGCGGTTGTGGAGCAAATGCACCA	33	82	28.0488	13.4146	18.2927	40.2439	41.4634	58.5366	-18.1	-22.0732	-0.377083
Mi-egg-m0494	Minc_Contig5941:2974:3055:-	TCCAGCTCCGCCGCTACCACCACCACTACCTCCTCCGCCACCACCAATAGCAGAAGAAAGCGGTTGTGGAGCAAATGCACCA	33	82	28.0488	13.4146	18.2927	40.2439	41.4634	58.5366	-18.1	-22.0732	-0.377083
Mi-egg-m0110	Minc_Contig1751:1:80:-	TCAAGATCGGGCGAAGTTATGACACAAAAAACATAGGTTTACGTTGTTTGTTTTTTGTGGTATAACTTCGTCCGATCTTG	32	80	26.25	36.25	22.5	15	62.5	37.5	-43.36	-54.2	-1.44533
Mi-egg-m0197	Minc_Contig239:34033:34132:+	TTGAGTGATCACCTCATTATTTTACTTTTGGTTGATATTGATCACTTTATTGATCACTTCATACTTGATTTATAATTCGATCGCTATCTTGATCACTAGG	32	100	24	45	14	17	69	31	-20.79	-20.79	-0.670645
Mi-egg-m0221	Minc_Contig258:33364:33451:+	CACTTCCGGATAATTTTCGCCTGTGACGTCTCATGTCCTTAAAATCCACCCATTTGAGCTGCCATAAGCGAAAATTAACCGGCTATGA	32	88	27.2727	28.4091	17.0455	27.2727	55.6818	44.3182	-26.3	-29.8864	-0.674359
Mi-egg-m0230	Minc_Contig263:34139:34228:+	ATTGATCAAGATCGGGCGAAGTTATGACACAAAAAACATAGGTCTACGTTGTTTGTTTTTTGTGGTATAACTTCGTCCGATTTTGTTCAA	32	90	27.7778	36.6667	21.1111	14.4444	64.4444	35.5556	-44.86	-49.8444	-1.40187
Mi-egg-m0326	Minc_Contig355:12052:12141:+	ATTGATCAAGATCGGGCGAAGTTATGACATAAAAAACATAGGTCTACGTTGTTTGTTTTTTGTGGTATAACTTCGTCCGATTTTGTTCAA	32	90	27.7778	37.7778	21.1111	13.3333	65.5556	34.4444	-42.96	-47.7333	-1.38581
Mi-egg-m0380	Minc_Contig4241:4388:4471:-	TCAAAATTTTAAGCAAAGGGCAAGTTTAGAAGGAGAAAAATTAAAAATGAGGCATTCTAACTTGTCATTTGTTAAAAATTTGTT	32	84	41.6667	32.1429	17.8571	8.33333	73.8095	26.1905	-19.1	-22.7381	-0.868182
Mi-egg-m0405	Minc_Contig4533:4273:4362:+	ATTGATCAAGATCGGGCGAAGTTATGACACAAAAAACATAGGTCTACGTTGTTTGTTTTTTGTGGTATAACTTCGTCCGATTTTGTTCAA	32	90	27.7778	36.6667	21.1111	14.4444	64.4444	35.5556	-44.86	-49.8444	-1.40187
Mi-egg-m0487	Minc_Contig572:10201:10288:+	CACTTCCGGATAATTTTCGCCTGTGACGTCTCATGTCCTTAAAATACACCCATTTGAGCTGCCATAAGCGAAAATTAACCGGCTATGA	32	88	28.4091	28.4091	17.0455	26.1364	56.8182	43.1818	-26.3	-29.8864	-0.692105
Mi-egg-m0506	Minc_Contig616:10635:10724:+	TGGACATGACCGGTTAATTTTTCCCTGTGGCGGGTCAAATAGAGAAGAATCAAGTGCCAGAGGGAAAAATTAACCGGCCGTGTCTAACTC	32	90	30	23.3333	26.6667	20	53.3333	46.6667	-46.15	-51.2778	-1.09881
Mi-egg-m0524	Minc_Contig657:13776:13863:+	ATATGTCCTTTTCGGACTAGGAAGTAGGCTGGAGAGCAAGCAGTACGTGTTCTCTTCAGCCTAGTTTATAGTCCGTAAGGAACATGTA	32	88	26.1364	29.5455	26.1364	18.1818	55.6818	44.3182	-46	-52.2727	-1.17949
Mi-egg-m0575	Minc_Contig7338:1874:1952:+	GCCTTACTTACAAGGAACCATATCGAACTGTCACCAAAAATTTTGGTGACAGTTCGATATGGTTCCTTGTTAGTGAGAT	32	79	29.1139	31.6456	20.2532	18.9873	60.7595	39.2405	-57.7	-73.038	-1.86129
Mi-egg-m0047	Minc_Contig1314:11751:11832:-	TTTTGCCAATAAGGCTAAAAATCCGCGTTTTGCCAATAAGTGTGTTGACAAAACGTGGGGTTTTAGCCTTTCTGGCGAAATA	31	82	28.0488	31.7073	23.1707	17.0732	59.7561	40.2439	-43.8	-53.4146	-1.32727
Mi-egg-m0281	Minc_Contig3109:1029:1106:-	CAAAAAAACTTGCGGACTGTCCGCAAATTTTTTACGGACTGTCCGCAAAAACTTGCGGACAATCCGCAAGTTTTTACG	31	78	30.7692	25.641	19.2308	24.359	56.4103	43.5897	-41	-52.5641	-1.20588
Mi-egg-m0301	Minc_Contig325:27481:27557:+	AAAAACAAACAAGTGGCCTCGTGGTGTAGTTGGTTATCACGTCAGTCTAACACACTGAAGGTCGCCAGTTCGAGTCT	31	77	28.5714	24.6753	24.6753	22.0779	53.2468	46.7532	-20.12	-26.1299	-0.558889
Mi-egg-m0404	Minc_Contig4530:3110:3186:-	AAAAACAAACAAGTGGCCTCGTGGTGTAGTTGGTTATCACGTCAGTCTAACACACTGAAGGTCGCCAGTTCGAGTCT	31	77	28.5714	24.6753	24.6753	22.0779	53.2468	46.7532	-20.12	-26.1299	-0.558889
Mi-egg-m0412	Minc_Contig457:4876:4964:+	ATTGTTCAAGTTTGGACAAAGTTATGACATAAAAACTTAGGCTCACGTTGTTTGTTTTTTGTGGTATAACTTCGTCCGATTTTGTTCAA	31	89	25.8427	41.573	19.1011	13.4831	67.4157	32.5843	-29.1	-32.6966	-1.00345
Mi-egg-m0534	Minc_Contig6647:321:388:-	AACCAAGCGTGACCGTTGGGCCTCGCGAGTTGGGCGAACCCAACTCGCGAGTCGTGGTCCGCCGAACA	31	68	20.5882	14.7059	32.3529	32.3529	35.2941	64.7059	-36.9	-54.2647	-0.838636
Mi-egg-m0576	Minc_Contig7338:1874:1952:-	ATCTCACTAACAAGGAACCATATCGAACTGTCACCAAAATTTTTGGTGACAGTTCGATATGGTTCCTTGTAAGTAAGGC	31	79	31.6456	29.1139	18.9873	20.2532	60.7595	39.2405	-54.2	-68.6076	-1.74839
Mi-egg-m0137	Minc_Contig193:37220:37311:-	TGCTGCTGATGTACCCTGCACTTGCTCAGATGAACTTGGACGCTGAGAAGTCCCAGGCGTTTGATCAGAAGTGGAAGGACGTTGTGCAGAAG	30	92	23.913	23.913	31.5217	20.6522	47.8261	52.1739	-31.6	-34.3478	-0.658333
Mi-egg-m0201	Minc_Contig2425:480:566:-	AATAAGAAATCGGAGAAATTTGGCAGGAAACTTTTATTCTCCCATGTTTTTAAGAAGTTTTCCGCCAATTTTTTCTGATTACTTCAT	30	87	29.8851	39.0805	14.9425	16.092	68.9655	31.0345	-28.93	-33.2529	-1.07148
Mi-egg-m0419	Minc_Contig4673:4780:4866:-	AATAAGAAATCGGAGAAATTTGGCAGGAAACTTTTATTCTCCCATGTTTTTAAGAAGTTTTCCGCCAATTTTTTCTGATTACTTCAT	30	87	29.8851	39.0805	14.9425	16.092	68.9655	31.0345	-28.93	-33.2529	-1.07148
Mi-egg-m0258	Minc_Contig2867:337:424:-	CCTTCCTTATGATGGTCGATGGTTGAGTGGTTAGTGGACTGACTTCACTCACTTGAATATTTTGGAAGTGATGGGGTCAAATCCAGGG	29	88	21.5909	32.9545	29.5455	15.9091	54.5455	45.4545	-23.5	-26.7045	-0.5875
Mi-egg-m0547	Minc_Contig682:3629:3705:+	TATAGATTAAAAAAAATTTTTTTGCGGACAGTCCGCAAATATTTTGCGGACTGTCCGCAAATTTTTTGCGGACTGTC	29	77	28.5714	35.0649	19.4805	16.8831	63.6364	36.3636	-36.3	-47.1429	-1.29643
Mi-egg-m0169	Minc_Contig211:30827:30897:+	TGAGTCCATTGCCAGTTGAGTCCATGGGCAGTTGAGTCTCAACCGGCTAGGACTCAACCGGCTAGGGACTC	28	71	21.1268	22.5352	29.5775	26.7606	43.662	56.338	-40.9	-57.6056	-1.0225
Mi-egg-m0085	Minc_Contig1561:11684:11779:-	ATCCTGAATCGGCGGAATTCAATTGGGTACGGTAGGGGACAACTCAGTCCCGCCGATTCAGTCCCGTGCCAATTCAGTCCCGCCGATTCAGTCCCC	27	96	20.8333	21.875	25	32.2917	42.7083	57.2917	-44.8	-46.6667	-0.814545
Mi-egg-m0306	Minc_Contig32:27768:27861:+	TTGTGCTGCTACGGAGGGTAGGCCGGGCATGGTTTTCGCTACACGATGGCTGTGCTTCGCTGCGGTCGTGCTCGCTTCGGATATAGTGTAAAGC	27	94	13.8298	28.7234	35.1064	22.3404	42.5532	57.4468	-32.3	-34.3617	-0.598148
Mi-egg-m0527	Minc_Contig65:19447:19540:+	TATTAAATAGTGGTGTATCTTGTATTGTGGGTATCTCAAAACGTCTACTCTCATTAAAAGATAACCCTAATACTAGATACACCTCAATTTAAGA	27	94	35.1064	34.0426	13.8298	17.0213	69.1489	30.8511	-30.05	-31.9681	-1.03621
Mi-egg-m0078	Minc_Contig14:32467:32547:-	ATTTAAAAAATGGTCTGTCAGTCATAGGTTATAGAAGTCAGTCATAAGTATAACCTATGACTGACTGACCATTTTTTACAT	26	81	34.5679	34.5679	16.0494	14.8148	69.1358	30.8642	-40.06	-49.4568	-1.6024
Mi-egg-m0122	Minc_Contig182:31475:31569:+	TCAGATCATCACAAAAAAGTTACAACCGGATAATTATCGAAAATTACGATTACGCTCACTTATCCGGCTGTAACTTTTTTTGTGATGATCTGAGC	26	95	32.6316	31.5789	15.7895	20	64.2105	35.7895	-44.7	-47.0526	-1.31471
Mi-egg-m0310	Minc_Contig3352:2273:2343:-	TTGGTCAGTCTAGAGTAGTTGTGGGTTTTTCAGTTGATGAAAGATCTAGCGATTAGGTGGTGGGTCGACCA	26	71	21.1268	33.8028	33.8028	11.2676	54.9296	45.0704	-23.8	-33.5211	-0.74375
Mi-egg-m0486	Minc_Contig5681:1590:1673:+	GCTCCCTATCTATCCGCAAAAGACATTTTGCAAATACAGCAAATGAAGGTTATTGCGAACCGTCTTTTGCTGATTGATGGGGAG	26	84	28.5714	28.5714	22.619	20.2381	57.1429	42.8571	-38.1	-45.3571	-1.05833
Mi-egg-m0557	Minc_Contig69:54575:54658:+	CGTCACGGCCAAAAAGAGTCAATACATCGCCGAAGCTCAAATTACCAACAGCGATATTTTGACCCTTTTTTTTTCGTCGCGACA	26	84	29.7619	26.1905	16.6667	27.381	55.9524	44.0476	-22.05	-26.25	-0.595946
Mi-egg-m0648	Minc_Contig996:17137:17215:+	TTTGCCAATAAAGCTAGAATTCCACATTTTGTCAACAAACTTATTGACAAAACGTAAATTTTTAGCCTTATTGGCAAAA	26	79	37.9747	32.9114	11.3924	17.7215	70.8861	29.1139	-30.7	-38.8608	-1.33478
Mi-egg-m0360	Minc_Contig39:66472:66561:-	CACCCTTCTCTTTTGATTTCGGTTGGGTAGAGCTGTTTATGGGTTTGTTTCCCCATTCTATCCGATTCCGCAATTTTTTGTCTGGCGGTA	25	90	12.2222	43.3333	22.2222	22.2222	55.5556	44.4444	-23.61	-26.2333	-0.59025
Mi-egg-m0148	Minc_Contig1:63386:63481:-	TTTAGAGAGAAGTTTAAGGGAGATCAGTCGGTAGAGCACCTGTTGAGCGGGTGTTTTACAATGGGCCGACATCTTCCTGTTCACGATATCAAAGAG	24	96	27.0833	27.0833	29.1667	16.6667	54.1667	45.8333	-32.71	-34.0729	-0.743409
Mi-egg-m0198	Minc_Contig239:23804:23873:-	AAAAATGTTAATTATCAACTTGGACCCCTTTGGTTATGAGGGATCTCACTGGGTTGTAGTTCACATTAAT	24	70	28.5714	35.7143	20	15.7143	64.2857	35.7143	-19.2	-27.4286	-0.768
Mi-egg-m0070	Minc_Contig144:3572:3652:-	TTTTGCCAACTAGGGTAAAAACTTACGGTTTGTCAACAAGACTTAGTGCCAAAACGTAAATTTTTAGCCTTATTGGCGAAA	23	81	33.3333	30.8642	18.5185	17.284	64.1975	35.8025	-27.5	-33.9506	-0.948276
Mi-egg-m0445	Minc_Contig4967:1856:1947:-	TGCAACAGAAAATATAACGGAAAAAGAGGAGAGACGCTATTTTCTGCGCTATTTTACCTCTCCTTTTTTTGAATGTTATATCTCTGTCGCAA	23	92	30.4348	33.6957	17.3913	18.4783	64.1304	35.8696	-32.6	-35.4348	-0.987879
Mi-egg-m0474	Minc_Contig5453:1094:1186:-	CGATTGGACAAGATTTGACAAAATTATGACATAAAGTCGCCGACTCCGATAGGTCTACTTCATGTCATAACTATGTCAAATCTGGTCCAATCA	23	93	33.3333	27.957	17.2043	21.5054	61.2903	38.7097	-42.6	-45.8065	-1.18333
Mi-egg-m0492	Minc_Contig592:24013:24105:-	CGATTGGACAAGATTTGACAAAATTATGACATAAAGTCGCCGACTCCGATAGGTCTACTTCATGTCATAACTATGTCAAATCTGGTCCAATCA	23	93	33.3333	27.957	17.2043	21.5054	61.2903	38.7097	-42.6	-45.8065	-1.18333
Mi-egg-m0509	Minc_Contig618:3500:3592:+	CGATTGGACAAGATTTGACAAAATTATGACATAAAGTCGCCGACTCCGATAGGTCTACTTCATGTCATAACTATGTCAAATCTGGTCCAATCA	23	93	33.3333	27.957	17.2043	21.5054	61.2903	38.7097	-42.6	-45.8065	-1.18333
Mi-egg-m0631	Minc_Contig901:14021:14116:+	AATAGATCATCCTACAAGAAGTTATAGCCGAATAAAGATCAAAAATCACGATTGCGTCCGCTTATTCGGTCATAACTTCTTGTAGGATGCTCTGAT	23	96	33.3333	29.1667	17.7083	19.7917	62.5	37.5	-44.6	-46.4583	-1.23889
Mi-egg-m0112	Minc_Contig1760:3912:3989:+	CATTATACCTACCAGGGGCGTAGCTAGGGGGGGCTGGGGGAAATCGACCCCCTGGCTACGCCCTTGATACCTACCAAT	22	78	21.7949	19.2308	29.4872	29.4872	41.0256	58.9744	-42.1	-53.9744	-0.915217
Mi-egg-m0253	Minc_Contig2830:7373:7458:+	AAGAAGGTGATATCGGTGGGTTTTGAGGGAAATAAATGGATTTAATAAGTGGATTTCATCTAAATCCTCGGATATCTCCTATCACC	22	86	31.3953	31.3953	23.2558	13.9535	62.7907	37.2093	-25.4	-29.5349	-0.79375
Mi-egg-m0363	Minc_Contig3:45321:45410:-	TCAGTCCGGCACTTATAACGTATGAAGAGGCTGATAATTTCTAATGTTCTTGATATCCCTTCATGAGTTATAGGGTCGGAACTGAACTGA	22	90	27.7778	32.2222	22.2222	17.7778	60	40	-32.2	-35.7778	-0.894444
Mi-egg-m0600	Minc_Contig79:46728:46809:-	AAACCGTATCAACTTGTTCGACTACCAGATTTTCTACACTGAATTTGAGTGGATATTCTGGAGGAGGACTCAATAAAGGATG	22	82	31.7073	29.2683	21.9512	17.0732	60.9756	39.0244	-21.27	-25.939	-0.664687
Mi-egg-m0643	Minc_Contig966:12330:12397:+	TTTCCCTTTTGTTGATCGGTGGTTGAGTGGTTTACAAGTCGGCTCCACTCACTTTGATATTTGGGGCT	22	68	13.2353	41.1765	26.4706	19.1176	54.4118	45.5882	-18.6	-27.3529	-0.6
Mi-egg-m0023	Minc_Contig1171:4653:4740:+	ATCCGTTGGTGAGAAACGGGGTACTTAAAGTAGGGGATGGTGGATTAGTCACCGCTATCGGGGTTATAGAGGTATTCAACCAATGGTG	21	88	26.1364	26.1364	34.0909	13.6364	52.2727	47.7273	-27.3	-31.0227	-0.65
Mi-egg-m0076	Minc_Contig149:30796:30878:+	ATAAATATTCGATGTGTAAGGCTCAATAGATTCGTTGTTACCAAGAATTTGTGCTGTTGAAGCTGTAGGCATTGGAGCAATTA	21	83	30.1205	33.7349	24.0964	12.0482	63.8554	36.1446	-22.1	-26.6265	-0.736667
Mi-egg-m0153	Minc_Contig2018:888:964:+	TTTCGGGCTTGTTTTTATCGATCATTTTCGGGCCAAATATCTTTGGCCCGACTCGATCTTTCGGTCCGAGTCTGTCC	21	77	12.987	38.961	22.0779	25.974	51.9481	48.0519	-30.7	-39.8701	-0.82973
Mi-egg-m0165	Minc_Contig2106:8022:8096:-	TAGAAACCCCGCTTCATTGCACTTTGTCCTTTATTGGCATGAGGAGGGGAAAGGGCGAGGAGGGGGGTCTTTCAT	21	75	21.3333	26.6667	33.3333	18.6667	48	52	-31.1	-41.4667	-0.797436
Mi-egg-m0222	Minc_Contig25:42441:42524:+	TCTTGGAAAAGTCTTGGAAAATTTTCGGTCTTGGAATTTTTGGGACATCTCTTGGAAAATTTTCGGTCTTGGACTACTCTAATA	21	84	25	39.2857	21.4286	14.2857	64.2857	35.7143	-20.9	-24.881	-0.696667
Mi-egg-m0353	Minc_Contig3875:2654:2736:+	ATAAATATTCGATGTGTAAGGCTCGATAGATTCGTTGTTTCCAAGAATTTGTGCTGTTGAAGCTGTAGGCATTGGAGCAATTA	21	83	27.7108	34.9398	25.3012	12.0482	62.6506	37.3494	-21.8	-26.2651	-0.703226
Mi-egg-m0368	Minc_Contig4120:5992:6081:-	GATGGCTGGTTGTTGTCAGTCGCTTCAATTTTGACTCCAAAGCCTATCAAAATACCAATTTGAAGCGCCTAACAATAATCAGCCATCCGA	21	90	30	27.7778	17.7778	24.4444	57.7778	42.2222	-38.11	-42.3444	-1.00289
Mi-egg-m0374	Minc_Contig4189:1525:1621:+	GCTTTGATCAGATCATTCTACTAAAAGTTGTAGTCAATTAAATGCGTGGAGTCGTGATTTGATACTCTAACTTTGCGTAGGATGGTCTGATCACTCC	21	97	25.7732	35.0515	21.6495	17.5258	60.8247	39.1753	-38.6	-39.7938	-1.01579
Mi-egg-m0497	Minc_Contig5989:3826:3908:-	ATAAATATTCGATGTGTAAGGCTCAATAGACTCGTTGTTACCAAGAATTTGTGCTGTTGAAGCTGTAGGCATTGGAGCAATTA	21	83	30.1205	32.5301	24.0964	13.253	62.6506	37.3494	-22.5	-27.1084	-0.725806
Mi-egg-m0046	Minc_Contig1300:8072:8148:+	ATATTTGAGCTCTGCTCCAGTTTATGAGTCCATAAATTGAGATTGGACTCATGAACTGGAATAGAGCCTATATTTGT	20	77	28.5714	35.0649	20.7792	15.5844	63.6364	36.3636	-37.8	-49.0909	-1.35
Mi-egg-m0180	Minc_Contig2253:4640:4720:-	TCCGCTGAAACCAAAGGGTGTAGGGGGTATCCGCCTAATTTTCTTTGATTTTGCCGCCAATATCCTATGGGTGTAGGGGGT	20	81	19.7531	30.8642	29.6296	19.7531	50.6173	49.3827	-28.05	-34.6296	-0.70125
Mi-egg-m0338	Minc_Contig36:37730:37806:+	ATATTTGAGCTCTGCTCCAGTTTATGAGTCCATAAATTGAGATTGGACTCATGAACTGGAATAGAGCCTATATTTGT	20	77	28.5714	35.0649	20.7792	15.5844	63.6364	36.3636	-37.8	-49.0909	-1.35
Mi-egg-m0348	Minc_Contig3765:196:290:-	AACTAAAGACTTGGGATATGTAGGGAGGTGGGATAAGTCAGAGACTCTTAGATAGTCTCATCTATCCCAATGGTCTACAGCTCATCTCTAATATA	20	95	31.5789	28.4211	22.1053	17.8947	60	40	-30.2	-31.7895	-0.794737
Mi-egg-m0436	Minc_Contig4837:755:849:-	GAACCCGACAGTTGCGGACCGACACATGCAGACACAAACATACTTATTGTTAAGTGTCAAGTGTCAGCATGTGTCTGTCCGCAAAAATCGGCATG	20	95	30.5263	22.1053	23.1579	24.2105	52.6316	47.3684	-49.2	-51.7895	-1.09333
Mi-egg-m0437	Minc_Contig484:3717:3790:-	CAGCCCAGGAATCGGATGGCAAAGCTTACAACCATCAACGCATGGTTGTAAGCTTTGCCATCCTTCCAAAATTA	20	74	31.0811	22.973	18.9189	27.027	54.0541	45.9459	-43.1	-58.2432	-1.26765
Mi-egg-m0592	Minc_Contig767:20246:20334:+	ACGGTCGATTGTAGTTGACGGTCGATTGTAGTTGACGGTCACTTGTAGTTGACGGTTGATTGTAGTTGACGGTCACTTGTAGTTGACGG	20	89	17.9775	34.8315	33.7079	13.4831	52.809	47.191	-38.7	-43.4831	-0.921429
Mi-egg-m0612	Minc_Contig8246:1435:1517:+	CATTTTGAAATCAGATTCATCTGGTTCCACCGTCAGCAGAGCACTGTCTGTAGTAGGACTTGATGTAGTAGGATCTACCCGCC	20	83	24.0964	28.9157	22.8916	24.0964	53.012	46.988	-18.6	-22.4096	-0.476923
Mi-egg-m0351	Minc_Contig3845:1925:2010:+	CTTTTGTCCGCAAATATTTGCGGACATAAGTTGCGGACCGAATTTAATCTAGTCAATATTTGTCCGCAATTATTTGCGGAGGGGTC	19	86	24.4186	33.7209	23.2558	18.6047	58.1395	41.8605	-34.1	-39.6512	-0.947222
Mi-egg-m0379	Minc_Contig4237:1461:1547:-	TCTTTCCAGGTATTCCTCTCCTTCCTGGAATGCCTTTCGGACCGGGATCTCCGCTTGGACCGGGAGAGGAGGGTGTGCATATAAAAC	19	87	18.3908	27.5862	27.5862	26.4368	45.977	54.023	-30.3	-34.8276	-0.644681
Mi-egg-m0564	Minc_Contig7135:2001:2097:-	GGCGTTTCTAACCAGGGCTGTCCGCAAGTGGAAAAAGTTACAGCAACCGCAATTTACGTATCTGCAATTGCGGATAGCCCTGGTTCTAACACGCAGA	19	97	27.8351	22.6804	24.7423	24.7423	50.5155	49.4845	-44.9	-46.2887	-0.935417
Mi-egg-m0588	Minc_Contig75:38112:38196:+	AATTATCTTAGGGTATCTCCGACTGTAAGATGAATCGAGCTTATGCTCGAGTTTATCTATAAGCGGATGTATCGCTTAGGTATCT	19	85	25.8824	35.2941	22.3529	16.4706	61.1765	38.8235	-33	-38.8235	-1
Mi-egg-m0146	Minc_Contig19:85818:85896:+	AGTTAACACCAGAGTTGCGTCGTAATCGAAATTTTTTTTGTAATCGTAATTCGTAATTACGACGCAACCCTGGTTAACA	18	79	30.3797	32.9114	17.7215	18.9873	63.2911	36.7089	-30.91	-39.1266	-1.06586
Mi-egg-m0279	Minc_Contig3078:3371:3453:-	TTTTTATGATTTGCACACTCGGGTTTGGTCTAATCAGAATTTTTAAAATATGTTTGGACCTTTGTGGTTGTGCTAAATAAAAT	18	83	26.506	43.3735	19.2771	10.8434	69.8795	30.1205	-20.34	-24.506	-0.8136
Mi-egg-m0290	Minc_Contig3168:7683:7779:-	TGGCCAAGACCGGTTAATTTTTCCCTGTGGCGGGTCAAATAGAGAAGAATATAAGCTTTTGAGGCGCCACAAATAAAAATGAACCGGTCGTGTCCAA	18	97	31.9588	23.7113	24.7423	19.5876	55.6701	44.3299	-37.27	-38.4227	-0.866744
Mi-egg-m0372	Minc_Contig4179:854:924:+	GATCTCCAAGGAGAATCTTGATCGGTCGCTATGGCCAGTTCGATCGAAAACACAATTCCCCGATGGTGAAA	18	71	29.5775	22.5352	23.9437	23.9437	52.1127	47.8873	-18	-25.3521	-0.529412
Mi-egg-m0391	Minc_Contig438:1634:1701:-	TGAATTTTTTCGGGGCGTGGAACGGGTCGGGGAAAACCTAAAAAATCGTTCGGGTGTCGGGGAACGGG	18	68	23.5294	22.0588	39.7059	14.7059	45.5882	54.4118	-20.1	-29.5588	-0.543243
Mi-egg-m0410	Minc_Contig456:22398:22496:+	AGTGTTATTAAACCTCCGTGGCCGACTGGTTAAGGTTTCCGCATTTGAAAATTTTGGGGAAGGTTCAATTCCGCTCGGGGATTTAATTATTTTATTAGG	18	99	23.2323	36.3636	25.2525	15.1515	59.596	40.404	-21.2	-21.4141	-0.53
Mi-egg-m0466	Minc_Contig532:14865:14949:+	AGACATAGTTGAAGGACTTGAACGACCACGCATATTAGTCATTCCTCTCAAATGATGTGGAGGTTGTGGTTTTTGAAGTGTGGCC	18	85	25.8824	30.5882	27.0588	16.4706	56.4706	43.5294	-22.96	-27.0118	-0.620541
Mi-egg-m0473	Minc_Contig543:9115:9200:+	GGACATAGTTGAAGGACTTGAACGACCACGCATATTAGTCATTCCTCTCAAATGATGTGGAGGTTGTGGTTTTTGAAGTGTGGCCA	18	86	25.5814	30.2326	27.907	16.2791	55.814	44.186	-25.76	-29.9535	-0.677895
Mi-egg-m0511	Minc_Contig6228:4012:4089:-	TCTTTCACCTGCTGCTCGTTTTGTGACTTCAATGAATTCACTTCTGAAGGCAAGAAGAGCTGCTAGTAATATTTCTAC	18	78	24.359	35.8974	17.9487	21.7949	60.2564	39.7436	-18.5	-23.7179	-0.596774
Mi-egg-m0536	Minc_Contig6695:1522:1611:-	AATTGCCGAATCCGAGACGCCCTGGCATGGTTTGATGCGGCTCGAGGAGCTGAATCAAATTATACCAGGGCCTCAAGGATTTGACAATTT	18	90	26.6667	24.4444	26.6667	22.2222	51.1111	48.8889	-48	-53.3333	-1.09091
Mi-egg-m0565	Minc_Contig7167:2426:2509:+	TGTGGTCTGATGGGCTAGTGGGAGGAGGGAGAGAGGAGGGATGGTAAACAACTCCAACTTTATTTTACTCAGAGGGGGCCGGAA	18	84	26.1905	21.4286	39.2857	13.0952	47.619	52.381	-18.7	-22.2619	-0.425
Mi-egg-m0568	Minc_Contig71:24967:25034:-	TGAATTTTTTCGGGGCGTGGAACGGGTCGGGGAAAACCTAAAAAATCGTTCGGGTGTCGGGGAACGGG	18	68	23.5294	22.0588	39.7059	14.7059	45.5882	54.4118	-20.1	-29.5588	-0.543243
Mi-egg-m0583	Minc_Contig749:2179:2274:+	TATTTGTCGTTTCTCTTGGTCAGATGATCAGAATTAGATATATCTCCCATTTAGATAACTATAATTCTAATCAACTGAACAAGGCAAACGTTAAAT	18	96	34.375	35.4167	13.5417	16.6667	69.7917	30.2083	-29.2	-30.4167	-1.0069
Mi-egg-m0630	Minc_Contig89:233:318:+	GGACATAGTTGAAGGACTTGAACGACCACGCATATTAGTCATTCCTCTCAAATGATGTGGAGGTTGTGGTTTTTGAAGTGTGGCCA	18	86	25.5814	30.2326	27.907	16.2791	55.814	44.186	-25.76	-29.9535	-0.677895
Mi-egg-m0081	Minc_Contig1522:3363:3441:-	CCCTTCGCACTACGTGTAGTGTGAAGGGAACATAAAATTTTTTGATGTTCCCTTTGCACCATATGTAGTGCGAAAGGAA	17	79	27.8481	30.3797	22.7848	18.9873	58.2278	41.7722	-46.9	-59.3671	-1.42121
Mi-egg-m0255	Minc_Contig2836:4438:4515:-	CGCACGGCCAAGTAGGCACGACCAAGTAGGCGCACGGCCAAGAGTACTCGGTCGCGCCTACTTGGCCCGCGCCTACTC	17	78	20.5128	12.8205	29.4872	37.1795	33.3333	66.6667	-44.8	-57.4359	-0.861538
Mi-egg-m0256	Minc_Contig2836:5801:5894:-	ATTTTTCAGCTAGTTATGGCTTTGCGTTGTTATGGGCTGTACCTTATTTAATGGGTAAGCCCAAGTAGGCGCGGGCCAAGTAGGCGCGACCGAG	17	94	20.2128	29.7872	30.8511	19.1489	50	50	-34.5	-36.7021	-0.734043
Mi-egg-m0259	Minc_Contig2872:6627:6715:+	GATTGTATTTCTTGTTTATTTCATGTTCTGATTTAAAATAAAATACAAAATACATAAATCAGAACACCAAATAAACATGAAACACAAAT	17	89	46.0674	32.5843	7.86517	13.4831	78.6517	21.3483	-26.51	-29.7865	-1.39526
Mi-egg-m0472	Minc_Contig5434:4238:4330:+	TAGACTTAAAATTTGAAATTTCGGATTTTTACCCCATGTTTGACATGGTCGAATTCGGGTCCGGGGTTCGAGATAAGCAAATTCTAAGCTCAG	17	93	27.957	32.2581	22.5806	17.2043	60.2151	39.7849	-29.5	-31.7204	-0.797297
Mi-egg-m0561	Minc_Contig7072:1400:1478:+	CCCTTCGCACTACGTGTAGTGTGAAGGGAACATAAAATTTTTTGATGTTCCCTTTGCACCATATGTAGTGCGAAAGGAA	17	79	27.8481	30.3797	22.7848	18.9873	58.2278	41.7722	-46.9	-59.3671	-1.42121
Mi-egg-m0571	Minc_Contig7242:1222:1315:-	GCTATTATATATCCTTTTCTTTCTTTCTTAATTTTATTTTTCTTCCCAATTGTTTGGATTTTTAAGGAGAAGGAAAGGGAATATATACTAGATA	17	94	27.6596	46.8085	13.8298	11.7021	74.4681	25.5319	-26.97	-28.6915	-1.12375
Mi-egg-m0617	Minc_Contig8430:1547:1644:+	ATTGAACATGTTTTGACAAAGTTATGACATAAAGAAACCTATGGGAGTTCTGTGGGAGTCGGCGACTTATGTTATAACTTTGTCAAATCTTGTCCAAT	17	98	30.6122	33.6735	21.4286	14.2857	64.2857	35.7143	-37.1	-37.8571	-1.06
Mi-egg-m0642	Minc_Contig959:17323:17413:+	GTACAGAGCGAGCCCAATGTACCGTCGAGCTATAACTTTGTCCAAAATTTTCGAATCCGTGGCGCCTTGGTATGGTTCGATTCAGCTGGTC	17	91	21.978	28.5714	25.2747	24.1758	50.5495	49.4505	-22.6	-24.8352	-0.502222
Mi-egg-m0034	Minc_Contig1225:5453:5534:+	TTCGGTTACTTTTCTCCTGAGGCGGCTCAAATGTCCCTTAAATTCTCCATTTGAACCACCACATGCGAAAATTAACCCGTCA	16	82	25.6098	30.4878	14.6341	29.2683	56.0976	43.9024	-22.34	-27.2439	-0.620556
Mi-egg-m0172	Minc_Contig2154:6653:6739:+	GAACAACGCGCGTTTGGTCGATCAGAGCCACATCTGGATACCGGTTGAGGTCGGCGTTTCTATCGTCGTCAAAGGCCTTGGTTGTTA	16	87	19.5402	27.5862	29.8851	22.9885	47.1264	52.8736	-24.1	-27.7011	-0.523913
Mi-egg-m0232	Minc_Contig2647:4909:5001:-	TTTATAGGGTTGTTGACGATTGGTTAATTTCTTTTTGGAAACATTTGAGACCCAAACAGGTGGAAATTAACTGGTCTTCAACAACCCTAGAAT	16	93	30.1075	34.4086	20.4301	15.0538	64.5161	35.4839	-40.7	-43.7634	-1.23333
Mi-egg-m0340	Minc_Contig3721:581:671:-	ATTTGTGGTTCCAATACTGGTATGACAATTGGAATTTCTCGTGTCTGTAATTCCTATGTTGATCAAAGACCAGACGGTGTTAGCTTCGAAC	16	91	25.2747	35.1648	21.978	17.5824	60.4396	39.5604	-20.7	-22.7473	-0.575
Mi-egg-m0381	Minc_Contig4244:5843:5923:+	TTTTGCCAATAAGGGCAAAACTCGCGTTTTGTACATTAATTTGTTGGCAAAACGTCGTTTTTTGGCCTTATTGGCAAAATA	16	81	27.1605	37.037	19.7531	16.0494	64.1975	35.8025	-39.5	-48.7654	-1.36207
Mi-egg-m0423	Minc_Contig472:11597:11678:-	GAACAACAATTCACGGAATGACCAAAACACGGAATATTTTAAAAATTTCTGTGATCTGGTAATTCTGTGACTTGTTGTTCTG	16	82	32.9268	32.9268	18.2927	15.8537	65.8537	34.1463	-36.5	-44.5122	-1.30357
Mi-egg-m0434	Minc_Contig4805:3306:3391:+	AGAAAGCCACATGCGCTGCTAGTGTTTGGATGCCTGTTAGAAAAAGTCTAGCCTTGCCTTTTCATCGCTTCGGGCCTTCGGCTCTC	16	86	18.6047	30.2326	24.4186	26.7442	48.8372	51.1628	-22.6	-26.2791	-0.513636
Mi-egg-m0516	Minc_Contig6397:1405:1498:-	TGTTTTGATTTTTGAAACTTGAAGCAAATTTGCTTCATGTTTTGATTTTTGAAACTTGAACCAAATTTGTTTATGTTTCGAAATTTTCAGACCT	16	94	26.5957	46.8085	14.8936	11.7021	73.4043	26.5957	-30.4	-32.3404	-1.216
Mi-egg-m0002	Minc_Contig1022:10067:10145:+	GGACTGAATCTTGAGACTCTTCAAGTAATCTCAGTCCTGGACTGAAACTTGAGACTCTAATGAACGACTGATTGTGTCG	15	79	27.8481	29.1139	22.7848	20.2532	56.962	43.038	-19.2	-24.3038	-0.564706
Mi-egg-m0030	Minc_Contig1199:11343:11419:-	AAGTCAATCGTCGCTCATAATCTCTCGGTAATGAACCATAAGTGTATCGAGAACGATCGTGAAGGGGACGCTGATAA	15	77	32.4675	23.3766	24.6753	19.4805	55.8442	44.1558	-22.2	-28.8312	-0.652941
Mi-egg-m0171	Minc_Contig2145:9432:9526:+	TTTTCACGGCCGGTTAATTTTTCACTATGGCGGGCAAAAATTAAAAAATAAGAACTTATGAGCCGCCACAGGGAAAAATTAATCGGCCGTGAATA	15	95	35.7895	25.2632	21.0526	17.8947	61.0526	38.9474	-44.55	-46.8947	-1.20405
Mi-egg-m0196	Minc_Contig239:33972:34048:+	CGAAATTCACTTGATGGATCACTCATTCACATGATTGATCACTCATCTGTTGAGTGATCTGTTGAGTGATCACCTCA	15	77	25.974	33.7662	18.1818	22.0779	59.7403	40.2597	-30.8	-40	-0.993548
Mi-egg-m0229	Minc_Contig2639:3968:4047:-	TTAAATTCTCCCACAACAGGAGCAACAACCCTTGCGCCTTTCTGCGCGGAGTGTCGTTGGTCCAGGTCGGGGGCCAAAAG	15	80	22.5	21.25	27.5	28.75	43.75	56.25	-27.4	-34.25	-0.608889
Mi-egg-m0286	Minc_Contig314:24134:24210:-	CGAAATTCACTTGATGGATCATTCATTCACATGATTGATCACTCATCTGTTGAGTGATCTGTTGAGTGATCACCTCA	15	77	25.974	35.0649	18.1818	20.7792	61.039	38.961	-28.5	-37.013	-0.95
Mi-egg-m0322	Minc_Contig34:54405:54481:-	CGAAATTCACTTGATGGATCACTCATTCACATGATTGATCACTCATCTGTTGAGTGATCTGTTGAGTGATCACCTCA	15	77	25.974	33.7662	18.1818	22.0779	59.7403	40.2597	-30.8	-40	-0.993548
Mi-egg-m0342	Minc_Contig373:5219:5316:+	AACCATAAGTGTATCGAGAACGATCGTGAAGGGGACGCTGATAAGGCATTGATAAAAGACCTCCACTTTCTGGCCAAGCTCTAGGCAAAGAGTTGGTG	15	98	31.6327	21.4286	27.551	19.3878	53.0612	46.9388	-19.03	-19.4184	-0.413696
Mi-egg-m0401	Minc_Contig4490:3939:4015:+	CGAAATTCACTTGATGGATCACTCATTCACATGATTGATCACTCATCTGTTGAGTGATCTGTTGAGTGATCACCTCA	15	77	25.974	33.7662	18.1818	22.0779	59.7403	40.2597	-30.8	-40	-0.993548
Mi-egg-m0415	Minc_Contig45:31110:31201:-	TTACCTAGTCCGGTTAATTTTTCCCTGTGGCGGGTCTTTCGTCTCTCTCCTCTTTTTGCCCCTCCACAGGGATAAATTAACCTAACCGGTTT	15	92	15.2174	38.0435	17.3913	29.3478	53.2609	46.7391	-35.1	-38.1522	-0.816279
Mi-egg-m0545	Minc_Contig6759:814:908:+	CACAAATTTTCCTTGCGGCGCTTCCCATTTTCTCATTTTCAACATTTTTTTGAAAATAAAAAAAGAAGGGAAGGGAAGGGAAGGGAAGAATAAAA	15	95	37.8947	27.3684	20	14.7368	65.2632	34.7368	-25.51	-26.8526	-0.77303
Mi-egg-m0022	Minc_Contig1165:11038:11116:-	TTCGGTTACTTTTCTCCTGAGGCGGCTCAAATGTCCCTTAAATTCTCATTTGAACCGCCACAGGCGAAAATTAACCCGT	14	79	24.0506	30.3797	17.7215	27.8481	54.4304	45.5696	-34.82	-44.0759	-0.967222
Mi-egg-m0099	Minc_Contig167:9376:9452:-	TTTGGGGAACAATAATATTTGCGGAGAATCATTGGAATTAAATGATATGATCGTCAGATGTCACATTGTTTCCTTAA	14	77	32.4675	35.0649	20.7792	11.6883	67.5325	32.4675	-21.1	-27.4026	-0.844
Mi-egg-m0130	Minc_Contig1891:7480:7571:+	TGGCCTTAGAAATACTCTGATCATTGCTATAAAGCCAAGGTCCCTTTCGACCATAATTGGATAGTTTGGAGCTAGGGTGCACTGGGACATGG	14	92	26.087	28.2609	26.087	19.5652	54.3478	45.6522	-22.1	-24.0217	-0.52619
Mi-egg-m0195	Minc_Contig2380:6070:6146:-	CATTCATTAGCCGATTCAGAATAGCCGATTCAGAATGGCGCCTTTCTGAATCGGCCATACTGAATCGGCTAATGAAT	14	77	28.5714	27.2727	20.7792	23.3766	55.8442	44.1558	-50.3	-65.3247	-1.47941
Mi-egg-m0217	Minc_Contig2571:6363:6439:-	TTTGCCAATAAGGCTAAAATTCTCATTTTGTCTATGAATTTGTTGACAAAACGTGGATTTTACCATTATTGGCAAAA	14	77	32.4675	37.6623	15.5844	14.2857	70.1299	29.8701	-29.3	-38.0519	-1.27391
Mi-egg-m0242	Minc_Contig2747:7121:7211:+	TGCAAACTTGAAATTTAAAAATATGCTTGTTTTTAAATGTAAAATTTTCAAGTTTTAATAAACTTGCTTGTTTTTAAATTCCAAGTTTGTG	14	91	34.0659	45.0549	12.0879	8.79121	79.1209	20.8791	-27	-29.6703	-1.42105
Mi-egg-m0303	Minc_Contig3260:7115:7188:-	AAAAAATTTGCGGACAATTTTTGCGGATTTTTCTTGAATTTAAAAAATCCGCAAAAATTGTCCGCAAAATTATA	14	74	39.1892	33.7838	13.5135	13.5135	72.973	27.027	-37.9	-51.2162	-1.895
Mi-egg-m0332	Minc_Contig3622:5987:6059:+	TGGGGAACAATAATATTTGCGGAGAATCATTGGAATTAAATGATATGATCGTCAGATGTCACATTGTTTCCTT	14	73	31.5068	34.2466	21.9178	12.3288	65.7534	34.2466	-21.1	-28.9041	-0.844
Mi-egg-m0347	Minc_Contig3762:6429:6521:+	AAAAAAGTGTTGAGACAACAATCAATAATGGTAAATGATAATCACTTTATTATTCAATTTAATAAAATGCTTATCATTTACAGGCACTGCGGA	14	93	41.9355	31.1828	13.9785	12.9032	73.1183	26.8817	-21.8	-23.4409	-0.872
Mi-egg-m0356	Minc_Contig394:8816:8886:-	CCACTATAGTGTGGATTGTCGGATCCGGATATCCGAGGATTTCCAACTATCATACAACCTTACTATAGTGA	14	71	28.169	29.5775	19.7183	22.5352	57.7465	42.2535	-25.7	-36.1972	-0.856667
Mi-egg-m0416	Minc_Contig4604:3871:3945:+	GGATGTCGGCGAGACGCTTGTGCAAAACCTCGCGCGAAGCGCGAGGTTTTGCGGCATGCGTCTCGCAGGTAGTCA	14	75	18.6667	20	36	25.3333	38.6667	61.3333	-50	-66.6667	-1.08696
Mi-egg-m0426	Minc_Contig4756:619:710:+	CAGATCATCTTACAAAAAGTTACATCTAAATAAGTGCGCGCAATCGTCATTTTTGATCTTTATTAGGCTGTAACTTTTTCTAAGATGATCAG	14	92	31.5217	35.8696	15.2174	17.3913	67.3913	32.6087	-31.1	-33.8043	-1.03667
Mi-egg-m0493	Minc_Contig5936:2528:2613:-	CTCCTTTAGCTAGTGCAAAAGGTTATCGGCGGCTGAGAGCGAACCAGCATTTGAAGTAGACCGGACTGATGTGTTAGCCATTACAC	14	86	26.7442	24.4186	26.7442	22.093	51.1628	48.8372	-20.6	-23.9535	-0.490476
Mi-egg-m0566	Minc_Contig719:6879:6973:+	ATTGGGGGAGGGGGATGGAGAACCGGCCAAAGGTTCTCGAAACTAAAAACTAAGACTGAACTTATTTGGCCAATTCTCCATCCCCTTAAGTAAGG	14	95	31.5789	22.1053	26.3158	20	53.6842	46.3158	-40.2	-42.3158	-0.913636
Mi-egg-m0567	Minc_Contig719:18779:18873:+	ATTGGGGGAGGGGGATGGAGAACCGGCCAAAGGTTCTCGAAACTAAAAACTAAGACTGAACTTATTTGGCCAATTCTCCATCCCCTTAAGTAAGG	14	95	31.5789	22.1053	26.3158	20	53.6842	46.3158	-40.2	-42.3158	-0.913636
Mi-egg-m0635	Minc_Contig920:13130:13223:-	TTGGAAACGACAGGTTAATTTTTCCCTGTAGTGGGTCAAATAGAGAAGAGCTTTTAAGGCGCTACAGGGGAAATTAATCGGTCGTTTCTACATA	14	94	29.7872	29.7872	25.5319	14.8936	59.5745	40.4255	-40.8	-43.4043	-1.07368
Mi-egg-m0025	Minc_Contig1172:14986:15064:-	TTTCGGAAATATACTCTGGTTTTATAACACTTTTTACCAAAAAAAGTGTTATAAAACTGGAGTATATACTACTCAGAAA	13	79	39.2405	34.1772	12.6582	13.9241	73.4177	26.5823	-32.8	-41.519	-1.5619
Mi-egg-m0026	Minc_Contig1178:8971:9042:-	TGTGTGGTTGACTGGGTAGTGTGTTTGTTCTCAGTCTTGAGGACTTATAAGGGTATTAGGTTCGAACCAGAC	13	72	19.4444	36.1111	31.9444	12.5	55.5556	44.4444	-21	-29.1667	-0.65625
Mi-egg-m0167	Minc_Contig2115:5557:5649:-	TTAATGACTTAGAGGTGAGTTCGATGCCTAGTCAGAGGTTAAGAGACTTGTGGTTGAGTGGCTTAGGTGTCGGGTGGATTTTTTGGATTTTTA	13	93	20.4301	37.6344	33.3333	8.60215	58.0645	41.9355	-23.4	-25.1613	-0.6
Mi-egg-m0176	Minc_Contig21:74226:74308:+	AAGGCTCCCCGACTTTTCGTCAACGGACCTTCCGTCAACGGCTTTTTTCCAGGATGTCTTACAAGGAGAGGTTGCGAGGTGTC	13	83	19.2771	27.7108	26.506	26.506	46.988	53.012	-21.37	-25.747	-0.485682
Mi-egg-m0243	Minc_Contig2771:4289:4368:-	CGGCGCAAAAGTTGCTCGGCGCATAGATCGCGGCGCATAGATCGCGGCGCAAAAGTCGTGGCGCAAGAGTCGCGGCGCAA	13	80	23.75	12.5	36.25	27.5	36.25	63.75	-34.4	-43	-0.67451
Mi-egg-m0289	Minc_Contig3168:7684:7782:+	TGGACACGACCGGTTCATTTTTATTTGTGGCGCCTCAAAAGCTTATATTCTTCTCTATTTGACCCGCCACAGGGAAAAATTAACCGGTCTTGGCCAATT	13	99	24.2424	32.3232	19.1919	24.2424	56.5657	43.4343	-38.77	-39.1616	-0.901628
Mi-egg-m0354	Minc_Contig388:25846:25920:+	TTGGAAAAATATACTCTGGTTTTATAACACTTTTCCAAAAAGTGTTATAAAACTGGAGTATATACTACTTGCGAC	13	75	36	34.6667	14.6667	14.6667	70.6667	29.3333	-30.8	-41.0667	-1.4
Mi-egg-m0369	Minc_Contig4125:1086:1178:-	AACAGAATGGGATTGGTTGAGAGAAAAGGCGGCTCGGGTTCGGATCGAGAAAAGTCCTTTGGGTATCCGATCTATCACTCTGATCCTAATGAA	13	93	29.0323	24.7312	29.0323	17.2043	53.7634	46.2366	-25.3	-27.2043	-0.588372
Mi-egg-m0418	Minc_Contig4631:1830:1919:+	AACAAGTTTGGATAAAGTTACGATACAAAAACGAACCAAGTAAATTTCTATGGGTGTTAATTTTTGTATCGTAACTATGTCCAAACTTGT	13	90	36.6667	33.3333	16.6667	13.3333	70	30	-42.3	-47	-1.56667
Mi-egg-m0463	Minc_Contig52:53472:53548:+	TTTCGGAAATATACTCTGGTTTTATAACACTTTTTACCAAAAAGTGTTATAAAACTGGAGTATATACTACTTATATT	13	77	35.0649	40.2597	11.6883	12.987	75.3247	24.6753	-31.7	-41.1688	-1.66842
Mi-egg-m0496	Minc_Contig5989:337:411:-	GATCAATTGGAGGGATTAGACTTTCTTCATTCAAAGCAATAAATGAATGGAAAGTCTAATTCCTCCAGTTGATTT	13	75	33.3333	33.3333	18.6667	14.6667	66.6667	33.3333	-41.3	-55.0667	-1.652
Mi-egg-m0542	Minc_Contig672:11861:11954:+	AACTAACAAAACAAATGTTGAAATATTGCATGATTTGAAAATAATAGTAATATTATGTACAAATCTTACAACATTCCAGCATTCTTTTGCTAGT	13	94	41.4894	34.0426	10.6383	13.8298	75.5319	24.4681	-22.6	-24.0426	-0.982609
Mi-egg-m0582	Minc_Contig7484:1619:1708:+	AATGGTCGAATCTGGGACGCTTTGATACGGTTCGATTCAGACCGTCGAGATGCATCGAACTATACCAAGGCGTCCCGGATTCGACTATTT	13	90	24.4444	26.6667	25.5556	23.3333	51.1111	48.8889	-52.7	-58.5556	-1.19773
Mi-egg-m0626	Minc_Contig879:18928:19010:+	AAGGCTCCCCGACTTTTCGTCAACGGACCTTCCGTCAACGGCTTTTTTCCAGGATGTCTTACAAGGAGAGGTTGCGAGGTGTC	13	83	19.2771	27.7108	26.506	26.506	46.988	53.012	-21.37	-25.747	-0.485682
Mi-egg-m0001	Minc_Contig1005:10056:10149:-	AGTCTGATCATTTGATAAAAAGTTTTATCCGATAAATGTGAAAACACCAATAACTGTATTTATCGGGTTATAACTTTTTAACGAGTGATCAGAC	12	94	36.1702	34.0426	15.9574	13.8298	70.2128	29.7872	-39.1	-41.5957	-1.39643
Mi-egg-m0016	Minc_Contig1122:6606:6687:-	GTAGGGTTGTCGGGTTCAGATATCCGGATCTGAAAAAGGCCGGATAGCCGAAATTTAGGTCGGATATCGGATCCGGATCTTG	12	82	24.3902	25.6098	32.9268	17.0732	50	50	-35.1	-42.8049	-0.856098
Mi-egg-m0035	Minc_Contig1240:14437:14534:-	GGAAGGTTCGATTCCGCTCGGGGATTTAATTATTTTATTAGGTTTTTTGATCTTTGATCAAAATATTTCAGTCCCCGACTGAAATTCCCAGCCCCCCA	12	98	23.4694	35.7143	18.3673	22.449	59.1837	40.8163	-28	-28.5714	-0.7
Mi-egg-m0062	Minc_Contig1440:11783:11869:+	TAGCTGCTGCGTTTTGGTCGTCAAACACGGGAGCTGGGGCAATTTCTTGAGTGGGGGTTAAGATGTCTATCGAAGTTAGTGAGCTAA	12	87	21.8391	29.8851	33.3333	14.9425	51.7241	48.2759	-20.7	-23.7931	-0.492857
Mi-egg-m0083	Minc_Contig1542:7849:7935:-	GGCCTTTACTTTTAAATAGAGATCGGAACGGGATCGGGACCCGGTCCCGTTTCCCGGTCCTTTTTCCCGGCTTTTTTGAAGATGCCG	12	87	16.092	31.0345	26.4368	26.4368	47.1264	52.8736	-33.3	-38.2759	-0.723913
Mi-egg-m0086	Minc_Contig1586:2701:2795:-	CTTGTGTCAAGTAAGGTTGGCGGATAGTTGGAAATCTTCGGATATCCGGACTTTTTTCGGATCCGGATCCGCCAACCTTAGTGTCAAGACACGAT	12	95	23.1579	29.4737	26.3158	21.0526	52.6316	47.3684	-42.9	-45.1579	-0.953333
Mi-egg-m0136	Minc_Contig193:5072:5161:-	AATCTTAAAATTATACCTGGAAACGTTCCCGTTGCTGGATTTTCACATGAATTTCTTGCAATTAAAACTGATCCGGATAGTTCTCTTCTC	12	90	27.7778	36.6667	14.4444	21.1111	64.4444	35.5556	-18.5	-20.5556	-0.578125
Mi-egg-m0175	Minc_Contig2178:3230:3311:+	ACAGGGTTGTCGGGTCCAGATATCCGGATCTGAGAAAGCCGGATAGCCGAAAATTTAGGTCGGATATCGGATCCGGATCCTG	12	82	25.6098	21.9512	31.7073	20.7317	47.561	52.439	-40.1	-48.9024	-0.932558
Mi-egg-m0187	Minc_Contig231:19151:19234:+	GGACTGTTTAGTAAGGTTGGCGGATAGTTGGAAATCTTCGGATATCCGGATCCGATGTCCGAACCGAAAATTTTCGGATATCCC	12	84	25	28.5714	27.381	19.0476	53.5714	46.4286	-25.5	-30.3571	-0.653846
Mi-egg-m0204	Minc_Contig2459:6677:6765:-	GTTGTAGCATCGGTTAATTTTTCCCTGTGGCGGCTTAAATGTGCCTTCTTGTGCCGCTACAGGCAAGAATTAACCGGCAGTCAATAACC	12	89	22.4719	30.3371	23.5955	23.5955	52.809	47.191	-38.67	-43.4494	-0.920714
Mi-egg-m0213	Minc_Contig252:18577:18662:-	CCAAATTTGGCCCATTTTGGCTGGAACTGGCCAAACTACTTCTTTCTTTAAATTTGGCCAGTTCCACCAAAATGGGCCAAATTCCG	12	86	25.5814	30.2326	17.4419	26.7442	55.814	44.186	-50.83	-59.1047	-1.33763
Mi-egg-m0214	Minc_Contig252:30364:30449:-	CCAAATTTGGCCCATTTTGGCTGGAACTGGCCAAACTACTTCTTTCTTTAAATTTGGCCAGTTCCACCAAAATGGGCCAAATTCCG	12	86	25.5814	30.2326	17.4419	26.7442	55.814	44.186	-50.83	-59.1047	-1.33763
Mi-egg-m0238	Minc_Contig270:2702:2787:-	CCAAATTTGGCCCATTTTGGCTGGAACTGGCCAAACTAATTCTTTCTTTAAATTTGGCCAGTTCCGCCAAAATGGGCCAAATTCCG	12	86	25.5814	30.2326	18.6047	25.5814	55.814	44.186	-53.2	-61.8605	-1.4
Mi-egg-m0239	Minc_Contig270:12354:12439:-	CCAAATTTGGCCCATTTTGGCTGGAACTGGCCAAACTAATTCTTTCTTTAAATTTGGCCAGTTCCGCCAAAATGGGCCAAATTCCG	12	86	25.5814	30.2326	18.6047	25.5814	55.814	44.186	-53.2	-61.8605	-1.4
Mi-egg-m0241	Minc_Contig2733:8074:8158:+	TTTTAGTGTTGTCTGATGAGACTGTTCGAGGTGAAAAAAATAATGTAACGGCCTCTGATAGTTTACCAATGGAGGAAAATAAAGA	12	85	35.2941	29.4118	24.7059	10.5882	64.7059	35.2941	-18.07	-21.2588	-0.602333
Mi-egg-m0261	Minc_Contig288:32526:32592:-	AAAATTTGGTACTAGAGATCGAGCTGGGCCTGGACCGAGGCCTGGGTTTTTTCTGTACCCAGAGTTC	12	67	20.8955	28.3582	29.8507	20.8955	49.2537	50.7463	-25.2	-37.6119	-0.741176
Mi-egg-m0277	Minc_Contig3057:3901:3982:-	GGGGTAGAGCCTTCGGGGTTCGGGTCGGGGTTTTTGCCAAAAATAGTAGGGGGTCGGGGGGGGGGGTCGGGGTGCTATCCTA	12	82	13.4146	23.1707	48.7805	14.6341	36.5854	63.4146	-24	-29.2683	-0.461538
Mi-egg-m0296	Minc_Contig320:15878:15961:+	GGATTAGGAAGTAAGGTTGGCGGATAGTTGGAAATCTTCGGATATCCGGATCCGGTATCCGAACCGAAAATTTCCGGATATCCG	12	84	27.381	25	29.7619	17.8571	52.381	47.619	-31.9	-37.9762	-0.7975
Mi-egg-m0297	Minc_Contig321:31698:31779:+	GGTATTGGGGGTAAGGTTGGCGGATAGTTGGAAATCCTTGGATATCCGGATCCGGTATCCGAACTGAAAATTCCGGATATCC	12	82	24.3902	26.8293	31.7073	17.0732	51.2195	48.7805	-28.4	-34.6341	-0.71
Mi-egg-m0320	Minc_Contig3475:4596:4692:+	TGTCTGATCACTCATTTAAAAGTTATAACTCGTCAAGTCCAGTTATTTGGTGTCTTTCACATTTATCGGGTTATAACTTTTTAACGAGTGATCAGAC	12	97	26.8041	39.1753	16.4948	17.5258	65.9794	34.0206	-40.1	-41.3402	-1.21515
Mi-egg-m0337	Minc_Contig369:24241:24338:+	GGAAGGTTCGATTCCGCTCGGGGATTTAATTATTTTATTAGGTTTTTTGATCTTTGATCAAAATATTTCAGTCCCCGACTGAAATTCCCAGCCCCCCA	12	98	23.4694	35.7143	18.3673	22.449	59.1837	40.8163	-28	-28.5714	-0.7
Mi-egg-m0346	Minc_Contig374:16241:16325:+	AATAAGAAGTGATCTCTCACTAATCGTTAACTACAAAGTAGCGTAGTCTTTTTTATCGATTAGCGAGAGTATGCAATAATCTCTC	12	85	32.9412	32.9412	16.4706	17.6471	65.8824	34.1176	-20.6	-24.2353	-0.710345
Mi-egg-m0371	Minc_Contig415:7369:7451:-	GAGATTGGTCTCGGTAGAACACAGAGCAGAAAATAATTTTTCAGGTATGTTTTGTGTGTATGTGAAATGCTGAATTTTTTCTG	12	83	27.7108	37.3494	25.3012	9.63855	65.0602	34.9398	-20.1	-24.2169	-0.693103
Mi-egg-m0388	Minc_Contig431:12505:12582:-	TCGAAATTTCAAATTTTTTGCTTAATCGGACTCGTCTCTTCGAGTTGAGTCGATTGGTATCAAAATTATTACGTTTCG	12	78	24.359	41.0256	17.9487	16.6667	65.3846	34.6154	-19.3	-24.7436	-0.714815
Mi-egg-m0447	Minc_Contig5028:1366:1463:+	TAGCTGCACAGTAAGGTTGGCGGATAGTTGGAAATCTTCGGATATCCGGAACCGATATCTGAACCGAAAATTTCGGATATCCGGCCTTTTTTCGGATC	12	98	25.5102	28.5714	25.5102	20.4082	54.0816	45.9184	-28.9	-29.4898	-0.642222
Mi-egg-m0448	Minc_Contig5057:5144:5220:+	TTCCCCCCTTGGCAGTAGTCGATCTTCTTGGGCACGTGCAGATGGAAGTGGTTGTACTGATGTGGGAAGTCCGGAAA	12	77	19.4805	27.2727	32.4675	20.7792	46.7532	53.2468	-19	-24.6753	-0.463415
Mi-egg-m0560	Minc_Contig7037:17:113:+	GCAAGGTTCAATTCCGCTCGGGGATTTAATTATTTTATTAGGTTTTTTGATCTTTGATCAAAATATTTCAGTCCCCGACTGAAATTCCCAGCCCCCC	12	97	23.7113	36.0825	16.4948	23.7113	59.7938	40.2062	-24.6	-25.3608	-0.630769
Mi-egg-m0608	Minc_Contig815:7665:7755:+	AAATTGTCGTTCCGGGACGCCTTGGTATGGTTCGATGCGCCTCGACGTGCTGAATCGAAACATACCAGGGCGTCCCGGATTCGACGATTTT	12	91	19.7802	26.3736	28.5714	25.2747	46.1538	53.8462	-60.6	-66.5934	-1.23673
Mi-egg-m0618	Minc_Contig843:18681:18759:-	TTCTCGTCCTTAGTTGAATTGTCGGACGAAACCTGGGCCAGAATTGGTCTCAGGTGTTGTTCAGAGTTGAACTCGAATT	12	79	21.519	32.9114	26.5823	18.9873	54.4304	45.5696	-26.8	-33.9241	-0.744444
Mi-egg-m0622	Minc_Contig8513:1546:1641:-	TAGAAAGTGTTTCAACCCGAACGTTCGGGGGCGGGTTTGTCGGGGTACGGGGTTTCAAATTGTTTCGGGGCGGGGTTCGGGATGGGAAATTTTAAA	12	96	19.7917	28.125	38.5417	13.5417	47.9167	52.0833	-30	-31.25	-0.6
Mi-egg-m0632	Minc_Contig9040:677:762:+	CCAAATTTGGCCCATTTTGGCTGGAACTGGCCAAACTAATTCTTTCTTTAAATTTGGCCAGTTCCGCCAAAATGGGCCAAATTCCG	12	86	25.5814	30.2326	18.6047	25.5814	55.814	44.186	-53.2	-61.8605	-1.4
Mi-egg-m0008	Minc_Contig109:1829:1925:+	GGCACGTTTTTCTGGGTGTGTTGGAGGATGACTGACAGGATAACACTCACAATTTATTGTCAGTCATACTCCAACGCACCCAGAAAAACGTGTCCTG	11	97	26.8041	26.8041	23.7113	22.6804	53.6082	46.3918	-63.67	-65.6392	-1.41489
Mi-egg-m0015	Minc_Contig1120:13429:13504:-	ATTTAAAGAAGATGGACTGCCATACGCCCATGGACGAACATCACGATTGGGTATTGGGAGTCCATCATAACGTCCG	11	76	30.2632	22.3684	25	22.3684	52.6316	47.3684	-26.7	-35.1316	-0.741667
Mi-egg-m0037	Minc_Contig126:1262:1362:-	GAGACTAGGTAGCCTGTAGTGAGGCGGTTTGTGTATTTTTATTCTTTTGGGCATTTTGGAATGGGACGAATTGTAGAATTAAGCAGGATAGCGCTATGCTT	11	101	22.7723	35.6436	30.6931	10.8911	58.4158	41.5842	-21.2	-20.9901	-0.504762
Mi-egg-m0042	Minc_Contig1283:957:1044:+	TCGGACGAGTTTTGACAAAGTTATGACATTATTTAGACCTACCGGAGTCTGCTCTTTATGTCATAACTTTGTCAAATCATGTCCAATC	11	88	27.2727	35.2273	17.0455	20.4545	62.5	37.5	-38.3	-43.5227	-1.16061
Mi-egg-m0056	Minc_Contig13:53329:53420:+	ATCTCGGGAATGACTTGGGCGATTCGGATGGGGCCTGCGGGGTATTAGGTAAGTCGCTATGGGGAATTTTTTGGATAGGTCATTTTGGTGCC	11	92	17.3913	31.5217	36.9565	14.1304	48.913	51.087	-22.3	-24.2391	-0.474468
Mi-egg-m0097	Minc_Contig164:25121:25203:+	TATGGTGTACCTCCATATTGTTGTTGATTTGGAGCCGGATAAGCTGTCGCTTGGGCATAAGGTGGAGGAGCAGTTGTATTCAA	11	83	21.6867	32.5301	31.3253	14.4578	54.2169	45.7831	-22.5	-27.1084	-0.592105
Mi-egg-m0117	Minc_Contig17:80129:80228:-	CGGTGCTAGGGTTTGACCCCGAACGCTCTGGGGCGAGTATGTCGGGGTACGGGGTTTCCAAATTGTTTCGGAGCGGGGTTCGGGTCGGGGTCGCAAAATA	11	100	16	24	40	20	40	60	-38.2	-38.2	-0.636667
Mi-egg-m0155	Minc_Contig201:31565:31663:-	ATTTTTTAAAGCAAAATTTGTTTCAGCTTTTTAAAATTTTGTTTTCAGTGGATTTTTTTTGCTTCATTTTGAAACTGAAGCAAATTTGCTTCAATTTTT	11	99	26.2626	51.5152	12.1212	10.101	77.7778	22.2222	-22.4	-22.6263	-1.01818
Mi-egg-m0156	Minc_Contig201:31619:31712:-	TTTGCTTCATTTTGAAACTGAAGCAAATTTGCTTCAATTTTTAAATTTAATTTTTTAAAGCAAAATTTGTTTCAGCTTTTTAAAATTTTGTTTT	11	94	29.7872	51.0638	9.57447	9.57447	80.8511	19.1489	-20.4	-21.7021	-1.13333
Mi-egg-m0157	Minc_Contig2054:3252:3327:+	GCATTATCTTGAAGATCAGCAAAAGACGAGGAAGGTGGAATTCCGTTTGCTTGTCTATGCTCCTTTAAAAAAATTT	11	76	31.5789	31.5789	21.0526	15.7895	63.1579	36.8421	-19.1	-25.1316	-0.682143
Mi-egg-m0212	Minc_Contig2519:5190:5278:+	TCGGACGAGTTTTGACAAAGTTATGACATTATTTAGACTTACCGGAGTCTGCAACTTTATGTCATAACTTTGTCAAATCATGTCCAATC	11	89	29.2135	34.8315	16.8539	19.1011	64.0449	35.9551	-40.4	-45.3933	-1.2625
Mi-egg-m0228	Minc_Contig262:15153:15250:+	TTACTCTAGTGTCCGGACGGTATTTTGGTCAGATGGTGAGCTATCCCTCACTCTCTAAAACTAGAATTTGTTACCATAAATTTCTGGAAACAGATCAT	11	98	27.551	33.6735	18.3673	20.4082	61.2245	38.7755	-25.1	-25.6122	-0.660526
Mi-egg-m0233	Minc_Contig2650:5189:5270:+	CCGACCGGTTAACTTTTGCCTGTGGCACCTCAAATGCTCTTATTCTTAATTTGAGACGTTGCCGGCAGAAATTAACCGCTCG	11	82	21.9512	30.4878	20.7317	26.8293	52.439	47.561	-33.92	-41.3659	-0.869744
Mi-egg-m0254	Minc_Contig2833:2368:2459:-	ATTTTGTAACATTGCAGCATTTGTTGTAGTCATGTCTGCGCGGTTACTACCCGCCATTGTTACAAACGATGGGGCTGTTGATGTTAATTGTT	11	92	20.6522	38.0435	23.913	17.3913	58.6957	41.3043	-26.4	-28.6957	-0.694737
Mi-egg-m0324	Minc_Contig352:21112:21187:-	GCATTATCTTGAAGATCAGCAAAAGACGAGGAAGGTGGAATTCCGTTTGCTTGTCTATGCTCCTTTAAAAAAATTT	11	76	31.5789	31.5789	21.0526	15.7895	63.1579	36.8421	-19.1	-25.1316	-0.682143
Mi-egg-m0389	Minc_Contig4325:4583:4669:-	TTGGTTGCTCGAGCTGTAGCTAATGAAACCGGAGCGTTTTTCTTTTTGCTCAATGGTAATCTTGGGAACGTTTGAGTTTTTTATCAC	11	87	19.5402	40.2299	24.1379	16.092	59.7701	40.2299	-21.6	-24.8276	-0.617143
Mi-egg-m0414	Minc_Contig4588:3122:3210:+	TCGAGTCTTGTTCGAATCGGGCCTTATTTTTTCGAGTCCGTTTGTGTCTTTTTCGGGCAAAAATTCGAGACCCGGTTCGATCTTTCGAA	11	89	16.8539	38.2022	23.5955	21.3483	55.0562	44.9438	-28.82	-32.382	-0.7205
Mi-egg-m0431	Minc_Contig4769:1072:1149:-	TCAATAGGTTGTTTGATTGCGGAGGTGGGTCGGAATTCCGATTTCCGGCTCTTCCGATTACCGACACCTTTGACTGCT	11	78	16.6667	33.3333	26.9231	23.0769	50	50	-27.4	-35.1282	-0.702564
Mi-egg-m0452	Minc_Contig5085:4384:4467:+	AGCTCGGGCCTTCGGCCCTCGCGACACATTTTGGGATGGATCTTAAGCTATAGAAAGGTGGTTTGGGCTTGGGGCGAGGGCACT	11	84	17.8571	25	35.7143	21.4286	42.8571	57.1429	-33.2	-39.5238	-0.691667
Mi-egg-m0458	Minc_Contig51:29312:29412:+	AACAAGGATTGAGTATTGTTGAAGAAGAATCTGATGATTGAATAGAAGAATTTTTGTTTAATGAAGCATCTTCTTCATCATCACATAACCACATACACAAA	11	101	39.604	30.6931	15.8416	13.8614	70.297	29.703	-22.2	-21.9802	-0.74
Mi-egg-m0491	Minc_Contig5928:538:636:+	CGGTTAACCGACCGCTTAATTTTTCCTTTGGCGGGTCAAATAGAAAGAATAAGAGCATACGCATCGCCACAGGGAAAAATTAACCGGTCGGTAACCGGA	11	99	32.3232	21.2121	24.2424	22.2222	53.5354	46.4646	-46.2	-46.6667	-1.00435
Mi-egg-m0499	Minc_Contig5:81448:81529:-	ATTCTGCCAATAAGGCTAAAAGCCCACGTTTTGCCAATAGAGTTGTTGACGAAACGAGGATTTTTGGCCATATTGGCAAAGT	11	82	30.4878	28.0488	23.1707	18.2927	58.5366	41.4634	-36.8	-44.878	-1.08235
Mi-egg-m0513	Minc_Contig632:13978:14053:-	AAACCGGTTCGAAATATATACCATTCGATTCGTCTCGACGAGCTGAGTCGAATGGTATATATTTCGAATTGGTTTC	11	76	27.6316	32.8947	21.0526	18.4211	60.5263	39.4737	-47.6	-62.6316	-1.58667
Mi-egg-m0515	Minc_Contig6364:441:538:-	TGGGTCGGTATTTTCTCTAATACAACTGAGCACTTCAAGCAGTGGTGGGTCGGAATTCCGACTTTTGGACCAGTTCCGATTTTCGGCTCTTCCGGCCC	11	98	17.3469	31.6327	25.5102	25.5102	48.9796	51.0204	-32.4	-33.0612	-0.648
Mi-egg-m0559	Minc_Contig7006:563:649:-	ACAAAAGACCAGTGCGTAAAATGACCGGAACGGGCAAAAAGTTGTTAAAAGGCCGGTTCCGGTCTATTTTTGCGCCGGTCTTTTGTA	11	87	28.7356	25.2874	26.4368	19.5402	54.023	45.977	-46.89	-53.8966	-1.17225
Mi-egg-m0569	Minc_Contig71:39566:39655:-	AATTGTCGAATCCGGGACGCCTTGGTATGGTTCGATTCACCTCGGCGAGCTGAATCGAACCATCCTAGGGCGTTCCGGATTCAATAATTA	11	90	23.3333	26.6667	25.5556	24.4444	50	50	-60	-66.6667	-1.33333
Mi-egg-m0578	Minc_Contig7358:2276:2361:-	AACAACATACAAAAATAACAAAAAAAAATTTTTTTTCCGGTTAGAAATTGATAAATTATTTTTTTTTGTTGTTGGTGAATGTTGTC	11	86	38.3721	40.6977	12.7907	8.13953	79.0698	20.9302	-24.5	-28.4884	-1.36111
Mi-egg-m0611	Minc_Contig822:11163:11246:+	AGATTAAATTCGTTGTCTAGCTAATTGAGCTCTTGGGTACCTAAGGTTTCCATGAGTTGCGGTTAGTTTAGTTGAATTCCGGCC	11	84	21.4286	36.9048	25	16.6667	58.3333	41.6667	-24.4	-29.0476	-0.697143
Mi-egg-m0641	Minc_Contig959:8710:8793:+	TCATTTGGGTGTTGATCATTCGGGTAGATAGGGGTTCGAGTACACTAACGAGATCTCTTATTTGGAGGGTAAATATTGGAAAAT	11	84	27.381	33.3333	28.5714	10.7143	60.7143	39.2857	-18.2	-21.6667	-0.551515
Mi-egg-m0033	Minc_Contig1221:10148:10234:+	TACTTCCTTTTTTGGGAATTTTTTTGCGGGACTCTTGTACAGAAGTAAATAAATTAGTCCGCAAAACAGTTTGCAAAAAAGGTTAAT	10	87	32.1839	35.6322	18.3908	13.7931	67.8161	32.1839	-27.8	-31.954	-0.992857
Mi-egg-m0041	Minc_Contig127:14213:14289:-	TGTTTATCAGTTTCTAACTGCCCCTGCGAAGATGGAGCAGAATGCTCCGTTATCGAGGCTGAAGAGGTCGATGCACC	10	77	23.3766	25.974	27.2727	23.3766	49.3506	50.6494	-27.8	-36.1039	-0.712821
Mi-egg-m0057	Minc_Contig13:6407:6486:-	ACTCTTTATAAAGCAGGATTTATGCAGGACTTTTCTTGAAATCCAGTATAGAACCTGGCTTTATTAAGAGGAAACTAATC	10	80	33.75	32.5	17.5	16.25	66.25	33.75	-27.9	-34.875	-1.03333
Mi-egg-m0102	Minc_Contig1697:11974:12067:+	AACTTTTTAATCAATCATTCAAAAATTCTCATTTTTTGGTATGTTGTAGAGATTTTGATTCTCTGTCCAAAGGTACCAAGAACATGAAAAAGTG	10	94	34.0426	37.234	14.8936	13.8298	71.2766	28.7234	-20.39	-21.6915	-0.755185
Mi-egg-m0111	Minc_Contig1755:340:413:-	ATTTCCTTTTGTTGGTCGGTGGTTGAGTGGTTAGGTTAACTGACTTCACCCATCTAGCTATTTTGATAGGGATG	10	74	17.5676	40.5405	27.027	14.8649	58.1081	41.8919	-21	-28.3784	-0.677419
Mi-egg-m0116	Minc_Contig1797:11068:11159:-	CTTTGTAGTTATCGATTAGCGAGAGTATGCAATACTACGAGACAATTGTCTCTTCTTTTATCGCACTCTCTCGCTAATCGATAACTACACAT	10	92	27.1739	34.7826	15.2174	22.8261	61.9565	38.0435	-47.8	-51.9565	-1.36571
Mi-egg-m0147	Minc_Contig1:73245:73329:+	TTATCGAATCTCGGACGCCCTGGTATGGTTCAATGTGCCTTGGTGAGCTGAATTGAACTATACCAGGGCGTCCCAGATTCGACAA	10	85	23.5294	27.0588	25.8824	23.5294	50.5882	49.4118	-56.1	-66	-1.33571
Mi-egg-m0151	Minc_Contig2012:5097:5182:+	TGAGAAAATCAATAATCAATAACCACTGTGAAACAACAACAAAGAGTTAATTAACAGTGGTGGTTGTGGGGTTATTGATTCTTTCC	10	86	37.2093	29.0698	19.7674	13.9535	66.2791	33.7209	-27.69	-32.1977	-0.954828
Mi-egg-m0154	Minc_Contig2019:1859:1947:+	TCCAATATTTGGTGGAATCGACAAAGGCTGAGTCGATCCAATCATTGGAATATTAAACGGAGAAGCTTGAATCATTCCTCCAGTTGGAA	10	89	32.5843	26.9663	22.4719	17.9775	59.5506	40.4494	-25.3	-28.427	-0.702778
Mi-egg-m0160	Minc_Contig2082:10250:10336:-	TGAATCGTTTCTTGATCGTGAATTCCATGTAGATGTTGCGGAGGATATTCATATTGAATTTGCTGATGCAAGTATTGGATCGGTTCT	10	87	22.9885	39.0805	25.2874	12.6437	62.069	37.931	-23.2	-26.6667	-0.70303
Mi-egg-m0164	Minc_Contig20:77848:77930:+	GCAGGGTTGTCGGGTCCAGATATCCGGATCTGAAAAAGGCCGGATAGCCGCAAATTTAGGTCGGATATCGGATCTGGATCTTG	10	83	24.0964	24.0964	32.5301	19.2771	48.1928	51.8072	-36.8	-44.3373	-0.855814
Mi-egg-m0166	Minc_Contig2115:2403:2488:+	CCAATAGGTTGTTTGATTGCGGAGGTGGGTCGGAATTCCGATTTCTGACTTTTGAGCCAGTTCCGATTTCCGGCTCTTCCTATTAC	10	86	16.2791	36.0465	25.5814	22.093	52.3256	47.6744	-30.1	-35	-0.734146
Mi-egg-m0168	Minc_Contig2118:7770:7860:-	AGCTCGACGAGCTGAGTCGAATGGCATAAAAATCAGCTTGATCAAACAAGATTGGACTAAGTTATGATCGTTTGTATTAGCTCCTTACCTA	10	91	31.8681	28.5714	20.8791	18.6813	60.4396	39.5604	-23.6	-25.9341	-0.655556
Mi-egg-m0184	Minc_Contig2309:8488:8565:-	ATTTCCTTTTGTTGGTCGGTGGTTGAGTGGTTAGGTTAACTGACTTCACCAGCTATTCTAGCTATTTTGATAGGGATG	10	78	17.9487	41.0256	26.9231	14.1026	58.9744	41.0256	-21.4	-27.4359	-0.66875
Mi-egg-m0207	Minc_Contig2487:1882:1960:-	TGGGGCATCTACCGCGTCTGCCTTATTGTGCCGTGAATTAAATCACGGCGACAAGTAGGACAGTCACGGTAGGTCCGTG	10	79	21.519	24.0506	30.3797	24.0506	45.5696	54.4304	-39.8	-50.3797	-0.925581
Mi-egg-m0210	Minc_Contig2493:2490:2575:+	ATTGATCAAGTTTTGACAAAGTTATGACATAAGTCGCCGACCCCATAAGTTTACCTAATGTCATAACTTTGTCAAAACATGTCAAA	10	86	36.0465	30.2326	13.9535	19.7674	66.2791	33.7209	-33.4	-38.8372	-1.15172
Mi-egg-m0249	Minc_Contig2800:2596:2684:+	ATTGGCCAAGTTTTGACAAAGTTATGACATAAGTCGCCGACTCCGATAGGTCTACTTAATGTCATAACTTTGTCAAATCTTGTCCAATC	10	89	29.2135	32.5843	16.8539	21.3483	61.7978	38.2022	-41.1	-46.1798	-1.20882
Mi-egg-m0269	Minc_Contig292:23709:23806:+	AGGGGAGGAGGTAATATTGAACCGGACAGACCCCTTTTGTCTTTCCCAATTTTTCCCTTTATTTCTGCAAAATGGTCAGATTTCCATTCAAATTCCCT	10	98	24.4898	34.6939	17.3469	23.4694	59.1837	40.8163	-20.3	-20.7143	-0.5075
Mi-egg-m0270	Minc_Contig2939:4030:4117:+	AGGATTTTTCTTGGGTAAAGATTATGCTGATTACGAATATGAGCTCAGATTTTGAATCAGCATATTTTTTACTCTAGGAAAGTCTTTT	10	88	28.4091	40.9091	19.3182	11.3636	69.3182	30.6818	-37.3	-42.3864	-1.38148
Mi-egg-m0272	Minc_Contig2949:45:141:-	AGGTAAAAATTGGGTTCTTATTGACTTTATGAGTCCAATCAAAAAATTATTGGATTTTCTTGGTGTTGCAAAGTAGGGGTATGGACCCAGTGGACGT	10	97	28.866	34.0206	25.7732	11.3402	62.8866	37.1134	-23	-23.7113	-0.638889
Mi-egg-m0280	Minc_Contig3098:1283:1375:-	TATGTAATTCTTTAATTATTGCCTACCCTTTATATAATAGAATTTTTCTAAAGTATTTGTGTAGGAGGGGGGTGGAGGAGGGAGGGTTATTTA	10	93	26.8817	39.7849	25.8065	7.52688	66.6667	33.3333	-23.9	-25.6989	-0.770968
Mi-egg-m0293	Minc_Contig31:51691:51759:+	ATTTCACAGAAGGGAAGTGGGTTTGGAGGGGTCCTTACAGCTCTTCTTACCCCTATACTTATAGAAATT	10	69	26.087	31.8841	23.1884	18.8406	57.971	42.029	-19.3	-27.971	-0.665517
Mi-egg-m0295	Minc_Contig3200:3915:4000:+	TGAGAAAATCAATAATCAATAACCACTGTGAAACAACAACAAAGAGTTAATTAACAGTGGTGGTTGTGGGGTTATTGATTCTTTCC	10	86	37.2093	29.0698	19.7674	13.9535	66.2791	33.7209	-27.69	-32.1977	-0.954828
Mi-egg-m0323	Minc_Contig3503:1627:1727:+	GTTGGGGCCGGTTGATCGCGGCTAGTTAAGTGCTGGTGGGATTCGACTTTTTTAGCCTTGATCCAATCTATTTAAATATTATATCATTCGAAAGCCCTCGA	10	101	21.7822	34.6535	24.7525	18.8119	56.4356	43.5644	-26.6	-26.3366	-0.604545
Mi-egg-m0336	Minc_Contig369:20266:20361:+	CCAAAAATCCAAAATTGTAATATTTTCTCAGGGTTAAACTTGGATGCTAGCCCAATTGAGTTTTGTACTCTTTCAGGAATTATTGGGGATTTTATT	10	96	29.1667	38.5417	17.7083	14.5833	67.7083	32.2917	-19.8	-20.625	-0.63871
Mi-egg-m0345	Minc_Contig374:16160:16253:+	TCACTTAGTTATCGATTAGCGAGAGTATGCAATAATAGGAGAGACAATTGTCTCGTAGTATTGCACTCTCACTAATCGATAAATAAGAAGTGAT	10	94	35.1064	29.7872	20.2128	14.8936	64.8936	35.1064	-43.2	-45.9574	-1.30909
Mi-egg-m0355	Minc_Contig38:8304:8393:+	AATTATTGAATCTGGGATGCTCTGGTATGGTTCGATCAAGCTCTTCGAGGCGTATCGAACCATACGAGGGCGTCATGGATTCGATAATTT	10	90	24.4444	31.1111	26.6667	17.7778	55.5556	44.4444	-50.3	-55.8889	-1.2575
Mi-egg-m0387	Minc_Contig430:26366:26465:-	TGAAAATTTTGCATCAAATTATTTTCTAATGCTTAACTTTAGGTAAATTGTAATTCTAAAGGTTTTCAAAGCATTCTGAAGGTCTGGGGGGAATTTTCCC	10	100	30	39	18	13	69	31	-20.9	-20.9	-0.674194
Mi-egg-m0395	Minc_Contig4410:1946:2043:-	TTGGAATTTTATACCCGAAATCCCCGAAGCTTTTTCAGTTCGGGGAACGGGGTTTTCGAATTTTTTCGGAGCGGGGTTCGGGTCGGGGAGAAAGGACA	10	98	21.4286	28.5714	32.6531	17.3469	50	50	-30.4	-31.0204	-0.620408
Mi-egg-m0403	Minc_Contig4530:5682:5765:+	TTCTACAATGCTAGGTCATTATGTAGCTGCGGCAGCTGCTGTTTCAACTGCTGTTGCTATACAACAACAACAGGTATTTTAAAA	10	84	28.5714	32.1429	19.0476	20.2381	60.7143	39.2857	-22.1	-26.3095	-0.669697
Mi-egg-m0450	Minc_Contig506:1246:1329:-	ACAAAGAAAATTTTGGCACATAAACTAGACCAGAGCCAAAAAATATATTTAGGCTGTAGTTTAGTATACCGGAGTTTTAGTTCC	10	84	38.0952	28.5714	17.8571	15.4762	66.6667	33.3333	-20.7	-24.6429	-0.739286
Mi-egg-m0470	Minc_Contig5406:2219:2298:-	CACCATTTAAGGGCCGCAGTTCTCTGACCATTATGAGACCATTATTAGAGGTAAGAGAACAGCGGCCCCCTTAGATGGCA	10	80	28.75	22.5	23.75	25	51.25	48.75	-38.3	-47.875	-0.982051
Mi-egg-m0488	Minc_Contig57:31732:31823:+	AAATTGTTTTGTGGGTGTAGTTATAGTAGAGGAAACAGCATTCACAATGTTACTATTTAAATCTGTTGTGACTGCAGTCGCTCCAACAGCGT	10	92	28.2609	33.6957	22.8261	15.2174	61.9565	38.0435	-25.9	-28.1522	-0.74
Mi-egg-m0490	Minc_Contig5916:622:711:-	TCCATCTTAAGTACGGATCGGAGCCAGGGCTGTCCGCAAGTGGAATCCACAGTTGAGGACAGCTCTGTTCGGAGCCCTCATTAAATACAA	10	90	26.6667	22.2222	25.5556	25.5556	48.8889	51.1111	-34.7	-38.5556	-0.754348
Mi-egg-m0520	Minc_Contig645:14501:14598:+	GGTCTGATCACTCGATAAAAAGTTATAGCCCAATAAATGCGAAAAAAACCAACTAACTGGACTTATCGGGTTATAACTTTTTAATGAGTGATCAGACA	10	98	38.7755	26.5306	17.3469	17.3469	65.3061	34.6939	-44.8	-45.7143	-1.31765
Mi-egg-m0521	Minc_Contig6473:2344:2442:-	ATTTCCTTTTGTTGGTCGGTGGTTGAGTGGTTAGGTTGCCTGACTTAACTCATTTAGCTATTTTGATAGGGATGTGGTTCGAATCCATGGATGGAAATG	10	99	19.1919	39.3939	29.2929	12.1212	58.5859	41.4141	-30.8	-31.1111	-0.75122
Mi-egg-m0529	Minc_Contig65:54569:54659:+	CGCAAAAAATTGCGGACAATTCTTGCGGACTTTTGACAAAAAAGTCTAGTTATTAACAAAAGTCCGCAAAAATTGTCCGCAGCAATTTTGC	10	91	36.2637	26.3736	17.5824	19.7802	62.6374	37.3626	-41.9	-46.044	-1.23235
Mi-egg-m0538	Minc_Contig6706:1926:2021:-	AAAATCGAGTTGAGATTTCAGAGGGGCATTTTACATAAAACAATTTCTGTCTCACTAGCGGCGTACAATGCTCATTAGAAATCTCAACTCGAAATG	10	96	34.375	28.125	18.75	18.75	62.5	37.5	-33.93	-35.3438	-0.9425
Mi-egg-m0544	Minc_Contig6750:32:110:+	ATTTCATTTTGTTGGTCGGTGGTTGAGTGGTTAGGTTAACTGACTTCACCCATCTAGCTATTTTGATAGGGATGTTGTT	10	79	17.7215	43.038	26.5823	12.6582	60.7595	39.2405	-18.9	-23.9241	-0.609677
Mi-egg-m0570	Minc_Contig722:20932:21020:-	TACCAGAGGTGGGTCGGAACAGTCAGAGGTGTCAGAAATCGGAAATCAAGATTTTTTTCGGAAATCTGAATTCCGACCCACCTCTGCCC	10	89	28.0899	23.5955	24.7191	23.5955	51.6854	48.3146	-43.2	-48.5393	-1.00465
Mi-egg-m0580	Minc_Contig738:6103:6171:+	ATTTCACAGAAGGGAAGTGGGTTTGGAGGGGTCCTTACAGCTCTTCTTACCCCTATACTTATAGAAATT	10	69	26.087	31.8841	23.1884	18.8406	57.971	42.029	-19.3	-27.971	-0.665517
Mi-egg-m0586	Minc_Contig7532:728:812:+	TCCACAATTGTCGCATCCGCAGTTGTCGTCCGCAATTGTCGCAACCGCAGTTGTCGCCCGCAATTGTCGCATCCGCAGTTGTCGC	10	85	16.4706	25.8824	23.5294	34.1176	42.3529	57.6471	-27.4	-32.2353	-0.559184
Mi-egg-m0644	Minc_Contig969:10782:10861:+	CCGAGATAATTGTAGCTAGGGTTGCCAGCTCGATCGAACCGAAACTCGAAAGATCGAGCGAGCCAAGGCTTTTCAGCTCG	10	80	27.5	20	27.5	25	47.5	52.5	-28.04	-35.05	-0.667619
Mi-egg-m0005	Minc_Contig1073:14279:14374:+	TGATATTTTTCTTTTCTTAGGATATAAGGACCTATGTTCAAGGGTTCTGGTAGCAGATCGATATGGGTTCTTATTTCTAACGTGGATCTAGATCAG	9	96	23.9583	39.5833	22.9167	13.5417	63.5417	36.4583	-28.1	-29.2708	-0.802857
Mi-egg-m0039	Minc_Contig1272:14865:14937:-	TGCCAATAAGGCTAAAATTACACGTTTTGCCAATAATGTTATTGGCAAAATGTGTGATTTTAGCCTCATTGGC	9	73	30.137	34.2466	19.1781	16.4384	64.3836	35.6164	-48.3	-66.1644	-1.85769
Mi-egg-m0064	Minc_Contig1444:9558:9623:+	CAAGATTTCCCGGGGTGTGGAGGTTGGGCAGCGGTAGGTTGGTCTGCTCCCAATCGGGGGATTTGG	9	66	13.6364	25.7576	42.4242	18.1818	39.3939	60.6061	-27.1	-41.0606	-0.6775
Mi-egg-m0108	Minc_Contig1739:1423:1517:-	CAGACCATCCTACTTAAAGTTATGGTCGAATAAGTGCGTGCAATCGTGCTTTTTAAGCTTTATTCGGCTTTAACTTTTGGTAGAATGATCTGACC	9	95	25.2632	35.7895	20	18.9474	61.0526	38.9474	-35.8	-37.6842	-0.967568
Mi-egg-m0109	Minc_Contig174:38958:39046:-	AAATGTGCCCTTCACATATTGTGAGGTCGTCCTCTCATTGTTTACGATGATTATCAACATGCGCCATTCACATGTTGTGAGGCATACCT	9	89	23.5955	33.7079	19.1011	23.5955	57.3034	42.6966	-25.64	-28.809	-0.674737
Mi-egg-m0125	Minc_Contig1857:2076:2163:+	AATCAGAATTTACAAATTCTGATTTTTTAAAAGGAGAAAAATTACAAATTCTGACTTTTGAAAATTAGAATTTGTAAATTCTGATTTT	9	88	40.9091	39.7727	11.3636	7.95455	80.6818	19.3182	-35.3	-40.1136	-2.07647
Mi-egg-m0170	Minc_Contig2133:9835:9926:+	TGGTAGGATAAGAAGAATTTGAGAGATGCTGATACTATAAAAGCTCATTCTTTTTGCTCGCATCATCTTCGAATCAACTCGACTACTGCTAC	9	92	30.4348	31.5217	18.4783	19.5652	61.9565	38.0435	-18.1	-19.6739	-0.517143
Mi-egg-m0185	Minc_Contig2317:7337:7417:+	TTGAAGGAAGGGGATTTTTGGTCACTTTTCAAAATATAATCTCATTTTATTAAAAAAGTACCAAATATCCGTTTAATTCAG	9	81	35.8025	37.037	14.8148	12.3457	72.8395	27.1605	-21.2	-26.1728	-0.963636
Mi-egg-m0194	Minc_Contig237:10135:10228:+	GTTCACGGCCGGTTAGTCTTTGCCTGTGGCGCTAAAAAGAGAAGAATAAGATCATTAGAGCCACCGCAGGCAAAGACTAACTGGTCATGAACAA	9	94	32.9787	20.2128	25.5319	21.2766	53.1915	46.8085	-52.5	-55.8511	-1.19318
Mi-egg-m0263	Minc_Contig28:9846:9938:+	TGATTCGACTGACACAAAATATCGGGCGAATCTCAAATTCTGACTTACTTCTTCTCTCCCGTTTCGCCAATTATTTTAAGTGCAGAATCAATT	9	93	27.957	34.4086	13.9785	23.6559	62.3656	37.6344	-19.35	-20.8065	-0.552857
Mi-egg-m0274	Minc_Contig298:30263:30331:-	CAAGATTTCCCGGGGTGTGGAGGTTGGGCAGCGGTAGGTTGGTCTGCTCCCAATCTGGGGATTTGGTGG	9	69	13.0435	27.5362	42.029	17.3913	40.5797	59.4203	-26.2	-37.971	-0.639024
Mi-egg-m0309	Minc_Contig3314:2139:2234:-	TGATATTTTTCTTTTCTTAGGATATAAGGACCTATGTTCAAGGGTTCTGGTAGCAGATCGATATGGGTTCTTATTTCTAACGTGGATCTAGATCAG	9	96	23.9583	39.5833	22.9167	13.5417	63.5417	36.4583	-28.1	-29.2708	-0.802857
Mi-egg-m0312	Minc_Contig3386:3458:3546:+	CGAATTGAACCCTTTCTATTATCTTACCTGTGCAGGAGGAGTTTGAACAGCCGGTTTCGGAGTTGTGGGTGTTGGAGGGGCAGGCCTTT	9	89	17.9775	31.4607	32.5843	17.9775	49.4382	50.5618	-19.5	-21.9101	-0.433333
Mi-egg-m0352	Minc_Contig3873:527:620:+	GTCTTATTGGCACCTTTTATTTGGTCTGTTCTGTGGGTCCTTCAAATTTTACAAATTGGTGTAGAACTGACCAAGAAAGGTACTAATAAGCAAA	9	94	28.7234	35.1064	20.2128	15.9574	63.8298	36.1702	-30.13	-32.0532	-0.886176
Mi-egg-m0362	Minc_Contig3:45319:45417:+	GTTCAGTTCAGTTCCGACCCTATAACTCATGAAGGGATATCAAGAACATTAGAAATTATCAGCCTCTTCATACGTTATAAGTGCCGGACTGAACTGATG	9	99	31.3131	28.2828	19.1919	21.2121	59.596	40.404	-31.93	-32.2525	-0.79825
Mi-egg-m0383	Minc_Contig425:17093:17190:+	CATTGGTTTTGTCGAGTTAGGATAGGGTAGTTCGAGTCCCACTTAAGGGATTTATTTTTTCTTGGACTTTTATTTTAGTATTTTGATTTTTTTCGATT	9	98	18.3673	50	21.4286	10.2041	68.3673	31.6327	-20.8	-21.2245	-0.670968
Mi-egg-m0417	Minc_Contig4611:4787:4866:+	CACAGAAAAATTTCAATTTTAGAAATGTCTTAAATTTTCCGATAAATTTTAAGATTTTCTGAAATTGGAAATTTTCTTGT	9	80	36.25	42.5	11.25	10	78.75	21.25	-25.7	-32.125	-1.51176
Mi-egg-m0420	Minc_Contig467:9053:9140:-	GAATTTAAATCCCTTTATTATCCTACCTGAGCAGGAGGAGTTTGAACAGCCGGTTTCGGAGTTGTGGGTGTTGGAGGGGCAGGCCTTT	9	88	20.4545	30.6818	31.8182	17.0455	51.1364	48.8636	-22.8	-25.9091	-0.530233
Mi-egg-m0446	Minc_Contig5018:1965:2052:-	TGGCCGAATCCGGGATGCCCTAGTATGTTTCGATTCAGCTCGTCAACACGCATTGAACCATACCATGGCGTCTCGGATTCGACCACTT	9	88	21.5909	26.1364	22.7273	29.5455	47.7273	52.2727	-40.7	-46.25	-0.884783
Mi-egg-m0482	Minc_Contig5588:1475:1574:-	ATCAGATTGTTATACAAAAAGTTACAGCCTAATAAAGATCACAAATCGCGATTGCATACACTTGTCTAGATGTAACTTTTTGTAGGATGATCTAATCAAA	9	100	38	31	15	16	69	31	-26.7	-26.7	-0.86129
Mi-egg-m0489	Minc_Contig5813:3647:3741:-	AATTGTAAAATCCGGGACGCACTGATATGGTTCAATGCGGCACCTATTCCAGTGCCCCCGGCACCTATTCCAGTGCCTCCTGTATTCGACAATTT	9	95	23.1579	27.3684	20	29.4737	50.5263	49.4737	-34.2	-36	-0.72766
Mi-egg-m0503	Minc_Contig613:10060:10158:-	TCCCGGTCCCGATTTGAGATCGGGACCGGGATCGGGATCTCTAGCCCAAATCCCGATCCCGATTTCGGCCAATCCCGATCCCGTGTCGGGATCCGGGAT	9	99	17.1717	21.2121	28.2828	33.3333	38.3838	61.6162	-63.06	-63.697	-1.03377
Mi-egg-m0519	Minc_Contig645:6406:6495:+	CATCAGCATTTTCGGCGCAGATAGAATTTGGCGTAGAATAAATTTTTATAATTTTGACGCCTATCTTTTTCTGCGCCGAAATATTCCTTA	9	90	26.6667	37.7778	16.6667	18.8889	64.4444	35.5556	-31.8	-35.3333	-0.99375
Mi-egg-m0523	Minc_Contig6575:1745:1832:+	CGGACATGGGGTAGCAGAGGTGGGTCGGAATTCCGATTTCCGACTTCCGATTTCCGATTTCCGACGTTTTTTTCCTTCCGATTTCCGA	9	88	15.9091	32.9545	26.1364	25	48.8636	51.1364	-29.9	-33.9773	-0.664444
Mi-egg-m0526	Minc_Contig657:22304:22390:-	TTGGACTAGATTTGACAAAGTTATGACATGATGTAGACCTATCTGAGTTGTCGACTTATCTCATAACTTTGTCAAATCTTGTCGAAT	9	87	28.7356	36.7816	18.3908	16.092	65.5172	34.4828	-35.6	-40.9195	-1.18667
Mi-egg-m0533	Minc_Contig6620:1489:1579:+	TCATACTTTGTCAATAAGGCTTAAAAATACACGTTTTGCCTAAAAGCTTGTCGATAAAACGTGGTTTTTACCCTTATTGGCAAAATATGGA	9	91	32.967	34.0659	16.4835	16.4835	67.033	32.967	-31.4	-34.5055	-1.04667
Mi-egg-m0581	Minc_Contig7450:2006:2099:+	TGAGAGCCGCCAACTGAGAGATGCCAACTGAGAGCCCCTTATAAAAGGGCTTGGCTCGGCTCTCAGTTGCCCGCTCTCAGTTGGCAGCTCTCAG	9	94	21.2766	21.2766	27.6596	29.7872	42.5532	57.4468	-59.8	-63.617	-1.10741
Mi-egg-m0594	Minc_Contig7816:363:459:+	AAGGGTCTAAAAATTAGAGGTCGTCGCGGGACGGGATCCCGAAGGGGATTTTCCGGGATCCCGAAATCCCGGATTTTTTTTATTTTCGGGATCTTTC	9	97	21.6495	29.8969	28.866	19.5876	51.5464	48.4536	-42.2	-43.5052	-0.897872
Mi-egg-m0595	Minc_Contig7833:872:960:+	ATCGGACGAGTTTTGACAAAGTTATGACATAAAGTCGCCGACTCCGGTAGGTCGAAATAATGTCATAACTTTGTCAAATCTTGTCCAAT	9	89	31.4607	29.2135	20.2247	19.1011	60.6742	39.3258	-46	-51.6854	-1.31429
Mi-egg-m0615	Minc_Contig838:6563:6660:-	GAAGTTATTGGTTGCTGTGATGAGTTTTGAACTTGTTGTTGAACAGTAGTTGAGGGAACTATCCCTGATTGAAAATCGGTTGCGGTAACCTCGGCCGT	9	98	22.449	33.6735	29.5918	14.2857	56.1224	43.8776	-27.2	-27.7551	-0.632558
Mi-egg-m0645	Minc_Contig96:47486:47554:-	GGCATATGTGGTGGATCATAGGTCATATCATCTAAGATCATATGCCTAGGAGGATCTGCTGGTAAAGGA	9	69	28.9855	27.5362	28.9855	14.4928	56.5217	43.4783	-19	-27.5362	-0.633333
Mi-egg-m0036	Minc_Contig1258:6792:6862:-	GAATTGAAGCCCGGCACGCGAAGATCGAGTTTTCTGCTTTCCTCCGGTCTTTGCTTTGCCACCTTTACCAC	8	71	16.9014	30.9859	21.1268	30.9859	47.8873	52.1127	-20.8	-29.2958	-0.562162
Mi-egg-m0038	Minc_Contig126:23808:23900:-	TTCTTCTTTCTAGGGTTGGGCCGGATCGGGATCCCGACATAAAATCGGGATTTTAGAATAATGATCCCGAATCGGGACCGGGATTGACTGAAA	8	93	25.8065	26.8817	27.957	19.3548	52.6882	47.3118	-30.83	-33.1505	-0.700682
Mi-egg-m0040	Minc_Contig1276:14184:14265:+	AGACCGGTTAATTTTCGCCTGGGCGACTCAACTGGAGAATTTAAGTACATCTGAACCGCCAGAGGCGAAAGTTAACCAGTCG	8	82	29.2683	21.9512	25.6098	23.1707	51.2195	48.7805	-37.82	-46.122	-0.9455
Mi-egg-m0061	Minc_Contig143:35921:36010:+	GGATGATTTGTTGTTGTCTAAAATAGCCCCGGGGGTCATTTTTTCGATCGACCTCTAGAGGGGGGCTATTTTAGAGAAAATACAGTAATT	8	90	25.5556	33.3333	26.6667	14.4444	58.8889	41.1111	-35.3	-39.2222	-0.954054
Mi-egg-m0080	Minc_Contig1508:71:154:-	TTTGGCCATATCTTCAAGGTAGCGGATTTGAGCTGCTTGGATGAATAGAAGAGAATCTGTTTTGCTGTGAAGACCAGTGCCAAG	8	84	26.1905	29.7619	28.5714	15.4762	55.9524	44.0476	-25.3	-30.119	-0.683784
Mi-egg-m0090	Minc_Contig1618:1281:1359:+	TATGGGCCCCCGCTCTTTCGTTGGGCCCCGAGAATGAGCGACGGCTCATTCTCGGGGCGCGAAAGGCGTTTTCTCTTTA	8	79	13.9241	26.5823	30.3797	29.1139	40.5063	59.4937	-45.9	-58.1013	-0.976596
Mi-egg-m0091	Minc_Contig1618:12406:12484:+	TATGGGCCCCCGCTCTTTCGTTGGGCCCCGAGAATGAGCGACGGCTCATTCTCGGGGCGCGAAAGGCGTTTTCTCTTTA	8	79	13.9241	26.5823	30.3797	29.1139	40.5063	59.4937	-45.9	-58.1013	-0.976596
Mi-egg-m0092	Minc_Contig1621:8098:8169:+	TTTGGGGCTGGCCTCTGTTTTGGTCTTAGTCTCCGTCTTGGGCTTCGCTTCCGATTTAGGCTTTGCCTCTGT	8	72	4.16667	43.0556	27.7778	25	47.2222	52.7778	-22.4	-31.1111	-0.589474
Mi-egg-m0104	Minc_Contig1702:3050:3148:+	GTTTAGTTTAGTTCCGACCCTATAACTCATGAAGGGATACCAAGAACATTAAAAATTATCAGCCTCTTCATACGTTATAAGTGCCGGACTGAACTGATG	8	99	32.3232	29.2929	18.1818	20.202	61.6162	38.3838	-27.53	-27.8081	-0.724474
Mi-egg-m0107	Minc_Contig1724:5821:5900:-	GAGACACGTTGGAGCGTTGGAGGATGACTGACAGAATCACAATTTATTGTCAGTCATCCGCCAACGCTCCCGCGCCCTCA	8	80	25	21.25	25	28.75	46.25	53.75	-48.7	-60.875	-1.13256
Mi-egg-m0152	Minc_Contig2016:9914:9982:-	GTGTGTTGGGCAGAGGGATGCTCGTGCGTGGCCAGCGCACTCATCACTAATCGGATCAACTCAACTAGT	8	69	21.7391	23.1884	30.4348	24.6377	44.9275	55.0725	-20	-28.9855	-0.526316
Mi-egg-m0174	Minc_Contig2170:2896:2983:+	TTCGACAATTTTGAACAAAGTTATAGCTCGGTGGTACCATGGCCTTGCGGTACCTTGGGGTGTACCCTTTTTGTTTGATGCAAGTAAA	8	88	22.7273	34.0909	25	18.1818	56.8182	43.1818	-22.6	-25.6818	-0.594737
Mi-egg-m0182	Minc_Contig2257:987:1074:-	TTAGACAAGGTTTGACAAAGTTATGACATGAAATAGACGTAACGGAGTCTACGACTTATGTCATAACTTTTTCAACTCTCGTCCAATC	8	88	32.9545	30.6818	17.0455	19.3182	63.6364	36.3636	-32	-36.3636	-1
Mi-egg-m0206	Minc_Contig2484:7970:8047:-	AAAATTTTTACGGACAATTTTTGCGGATTTTTCTACATTTAATCGAAAATCCGCAAAAATTTTTCAATTAAAATTTTT	8	78	35.8974	42.3077	8.97436	12.8205	78.2051	21.7949	-22.2	-28.4615	-1.30588
Mi-egg-m0225	Minc_Contig2605:6698:6781:+	AGGCAATGGTTCATGTTGTCTGGGTTATCAAATTTGATAAGTGCTCCCTTATTAATTTGGTGTCGAACTTTAGGGATTTTGCGC	8	84	21.4286	39.2857	25	14.2857	60.7143	39.2857	-18.3	-21.7857	-0.554545
Mi-egg-m0315	Minc_Contig3416:2741:2828:-	AATGGGGAAGTCTCACCACAGACGCCATGCCTTCGTGGTCGCATGAGCGCCCCAGCCAGGTAAGTTTCAGAGGGGACAAATACCCAGA	8	88	27.2727	15.9091	28.4091	28.4091	43.1818	56.8182	-25.3	-28.75	-0.506
Mi-egg-m0316	Minc_Contig3419:6971:7061:-	AATTTTTTGGAAAAGGGATTGGGCGAAAAATTTAAAAGTTTTGAGGGAAAATATTTTCTTGGATTTGGCTCAATCCTTTTATTAAATTAAA	8	91	35.1648	38.4615	19.7802	6.59341	73.6264	26.3736	-25.4	-27.9121	-1.05833
Mi-egg-m0317	Minc_Contig343:18949:19031:+	TAGTCGGGAAATGGCATCGGGAGTCGGGATCGGGAGGACAAAAACTCGGGAAATTTCCCGAGTCGGGTGTCGGGATATCCGAA	8	83	26.506	18.0723	37.3494	18.0723	44.5783	55.4217	-29.6	-35.6627	-0.643478
Mi-egg-m0328	Minc_Contig3564:1873:1964:+	TATCTTCCAATATTCTAATGACTCCTTGGTCTTTACTTCGATACTATTTGATTATTTAGTAGACTGGGTTTAGACGGATATGAGGGGGGGGG	8	92	22.8261	38.0435	25	14.1304	60.8696	39.1304	-20.14	-21.8913	-0.559444
Mi-egg-m0358	Minc_Contig3976:4899:4985:-	CTCCTTTTGATGTGAATCCTGTCTTAAATACATCCTTTTTATCAGCATATTGCAATGTATCATAGTCAGGATTTTCATCAATGTCTT	8	87	25.2874	42.5287	12.6437	19.5402	67.8161	32.1839	-22.1	-25.4023	-0.789286
Mi-egg-m0394	Minc_Contig439:7073:7157:-	AGAGAAAAGAAGAAATAGTATGTGAATTAAAGAGAATTTTCTCTGCCGTCTCTTATTTTTCCGTACTATTTCTTTTTTCTCTAAC	8	85	30.5882	40	14.1176	15.2941	70.5882	29.4118	-29.92	-35.2	-1.1968
Mi-egg-m0411	Minc_Contig456:9600:9670:-	GGTCGTGCTTGCTTCGATCGCGGCGACCGTAGTGAGGCGGCGGCCGTCGTTACGTTCGACATGCCCGGCTT	8	71	9.85915	23.9437	36.6197	29.5775	33.8028	66.1972	-26.2	-36.9014	-0.557447
Mi-egg-m0424	Minc_Contig474:10236:10335:+	CTGATCAGATCAAACAAAAAGTTACAGCCTAATAAACATCAAAAATCACGATTGAGCGCACTTATTTAGATGTAACTTTTTGTAGGATGAACTGATCAAA	8	100	41	27	15	17	68	32	-27.69	-27.69	-0.865313
Mi-egg-m0456	Minc_Contig512:13697:13768:+	CTCTCCCAGTCCAGGGGACCTCGCGCGAAAGTCATCAGCTATTGAACCGCTCGAGCTCTTGGTCTAAATCAA	8	72	23.6111	22.2222	22.2222	31.9444	45.8333	54.1667	-22.3	-30.9722	-0.571795
Mi-egg-m0507	Minc_Contig616:10632:10720:-	TAGACACGGCCGGTTAATTTTTCCCTCTGGCACTTGATTCTTCTCTATTTGACCCGCCACAGGGAAAAATTAACCGGTCATGTCCAACT	8	89	23.5955	30.3371	17.9775	28.0899	53.9326	46.0674	-42.2	-47.4157	-1.02927
Mi-egg-m0528	Minc_Contig65:46709:46808:+	AAATTTTTGTCCGCAAAAATTTTGCGGATTTTCTTTATATCAAAAGATATTTTAAATGATTTTTTGGAAAGTCCGCAAAAATTGTCCGCAAGAAAATTTT	8	100	35	39	14	12	74	26	-28.24	-28.24	-1.08615
Mi-egg-m0540	Minc_Contig670:2365:2451:+	CTCCTTTTGATGTGAATCCTGTCTTAAATACATCCTTTTTATCAGCATATTGCAATGTATCATAGTCAGGATTTTCATCAATGTCTT	8	87	25.2874	42.5287	12.6437	19.5402	67.8161	32.1839	-22.1	-25.4023	-0.789286
Mi-egg-m0548	Minc_Contig682:20259:20354:+	TTGTTCAAAATTATCGAATACGGAACGCCATGATATATTTCTATTCAACTTGTCGAACCATCATGAGCTCCCAGTTTCGATAATTTTGAAAGAAGA	8	96	33.3333	32.2917	15.625	18.75	65.625	34.375	-26.6	-27.7083	-0.806061
Mi-egg-m0633	Minc_Contig9071:810:894:+	ATATTTTGCCAATAAGGCTAAAAATATACATTTTGTCAACAAGCTTATTGGCAAAACGTGGATTTTTAGCCTTATTGGCAAAATA	8	85	36.4706	34.1176	15.2941	14.1176	70.5882	29.4118	-43.6	-51.2941	-1.744
Mi-egg-m0649	Minc_Contig9:103088:103187:+	CAAAAAGTCCGCAAGTTTTGTCCGCAAATCATACAATTAATTTTTTATCTGAAAAAGGATTTTTTTAGACTTGCGGACAAAACTTGCGGACTTCTTGGAA	8	100	33	33	17	17	66	34	-46.4	-46.4	-1.36471
Mi-egg-m0010	Minc_Contig10:50833:50933:-	TCTAGCTATTTTCGGCAACACTAAATGAAAGTTCAAGAAATACCAGGAAATTTTCGGTAAAGGTCTTGTATTAGATTTGTCGTGTAAGGCTTATAGATAGG	7	101	32.6733	32.6733	21.7822	12.8713	65.3465	34.6535	-19.9	-19.703	-0.568571
Mi-egg-m0028	Minc_Contig1192:15718:15799:+	GTCTTAGGGATCCCATCTACCCCAGGGACGGATCAGGTTCAGAAAAAGGTTCGGATGAGGAGGTAGGGGGGGGGGGGGGGAG	7	82	23.1707	15.8537	45.122	15.8537	39.0244	60.9756	-26.72	-32.5854	-0.5344
Mi-egg-m0054	Minc_Contig1395:11080:11169:-	GAACAATTTTGGGTGAAAAATTCGATTTTTCGAGTGATAGCTCATTTGAAAGAGCATCTCGAGCTGAGTCGAATGACACCAAAATCAGCT	7	90	33.3333	27.7778	22.2222	16.6667	61.1111	38.8889	-26.4	-29.3333	-0.754286
Mi-egg-m0060	Minc_Contig1437:8986:9055:+	ACTGAAAATAAGGCAGGATTTCGGACAGGATCCTGAAAAATCCTGTGCGGGATCCTGTCCTGTGCCGACC	7	70	27.1429	21.4286	27.1429	24.2857	48.5714	51.4286	-31.5	-45	-0.875
Mi-egg-m0067	Minc_Contig144:19256:19327:+	TTTTTAAAATTTGAGGTTGTAGGCGAAAAAATTTCACTTTTTTGGCGCTGCAGGCGCCAAAAATTTTGATTT	7	72	27.7778	38.8889	20.8333	12.5	66.6667	33.3333	-19.8	-27.5	-0.825
Mi-egg-m0071	Minc_Contig1455:9390:9478:+	TTGAAAAAGATCTGGCGAAGTTATGACACAAAAAACAAACAACGTAAACCTATGTTTTTTGTGTTGTAACTTTCTCTGTTCTTGTTCAT	7	89	32.5843	35.9551	15.7303	15.7303	68.5393	31.4607	-29.86	-33.5506	-1.06643
Mi-egg-m0073	Minc_Contig1484:12272:12364:+	TGAGAAAACTGGAAATGATTTTTGCTCGTTGGTCCTCCATCTTCCCAGAGACGAATGCATTCACGACCAAGATAAATTTGTCGTCTCTTCTCT	7	93	25.8065	32.2581	18.2796	23.6559	58.0645	41.9355	-18.7	-20.1075	-0.479487
Mi-egg-m0084	Minc_Contig1552:6640:6711:+	GGAGTAGTGTCTTCGGGGTTCGGGTCGGGGTTTTTACCAGAAAAAATTGTCGGAGCCGGGTTCCTACCCTCA	7	72	18.0556	27.7778	33.3333	20.8333	45.8333	54.1667	-19.1	-26.5278	-0.489744
Mi-egg-m0106	Minc_Contig1719:2467:2552:-	AATGTGTGTCATTGTGAGTAATTCTAACGGCGATTTTACATAATTATTTAATTATTTCTGTTAGGTTATTCACGAAAAAATATTTT	7	86	31.3953	44.186	15.1163	9.30233	75.5814	24.4186	-18.8	-21.8605	-0.895238
Mi-egg-m0113	Minc_Contig176:25077:25161:-	CCACGAGTTTATTAGTGATGGTCGGGATTCCCGGTCTCCGTTCCCGAGTCGGGAAATTTCCTGGGTTTTTTGATTACACTCGCTC	7	85	15.2941	34.1176	25.8824	24.7059	49.4118	50.5882	-29.7	-34.9412	-0.690698
Mi-egg-m0131	Minc_Contig189:37325:37422:+	TGAAAATCTTTGCGGATTAAATTTGCGGACTTTTAAAATTTGCGGATTGAGTTTGCGGACTTTTGAAACCTTGCGGATTTAATTTGCGGTCTATTCGA	7	98	24.4898	38.7755	23.4694	13.2653	63.2653	36.7347	-31.4	-32.0408	-0.872222
Mi-egg-m0134	Minc_Contig192:15669:15744:+	AATATTTACTTAACTTCTTTTGAAAAGGATCTGATAATTAGGTAGATCCTTTTCAAAAGAAGTTAAGTAAATATTT	7	76	38.1579	39.4737	13.1579	9.21053	77.6316	22.3684	-42.4	-55.7895	-2.49412
Mi-egg-m0135	Minc_Contig192:15668:15743:-	AATATTTACTTAACTTCTTTTGAAAAGGATCTACCTAATTATCAGATCCTTTTCAAAAGAAGTTAAGTAAATATTC	7	76	38.1579	38.1579	9.21053	14.4737	76.3158	23.6842	-41.2	-54.2105	-2.28889
Mi-egg-m0140	Minc_Contig1969:1161:1245:-	ATTTGCAGATATCGGCAAATTTTTTGTAGACAAAACAATTGATGTCCGCAAATCCTTTGCTGACATCAGGAAAAAACTTGCAGAA	7	85	36.4706	28.2353	17.6471	17.6471	64.7059	35.2941	-23.2	-27.2941	-0.773333
Mi-egg-m0177	Minc_Contig2205:2920:2985:+	AAAGCTATGCAGTAGGCGGCGTGGGGTAATGGCTAACATATCAGTCCGGTCTACTGAAGATGCTGG	7	66	25.7576	22.7273	33.3333	18.1818	48.4848	51.5152	-19.8	-30	-0.582353
Mi-egg-m0216	Minc_Contig2565:7060:7141:+	CATGGAATCTCTCTAACACGTCATCCCTCGAGGCAAATTGAACCGGCGTGAAGGGAAGTGACGTGGGAGGGGGGGGGCGACG	7	82	24.3902	15.8537	37.8049	21.9512	40.2439	59.7561	-30.8	-37.561	-0.628571
Mi-egg-m0250	Minc_Contig280:17962:18062:+	TATATTTGTAGCATCATGTTGAATACTAACTCGAGTGCCAGTCTGAATGCGGAAGTTGTCATGTGCTGAGTAAAATTCGACTGTTGGCTGTGGAATTCCCT	7	101	24.7525	33.6634	24.7525	16.8317	58.4158	41.5842	-27.4	-27.1287	-0.652381
Mi-egg-m0265	Minc_Contig2903:479:551:-	GTCTGTGCTTAGTGATCCTGAGTCTGTTGGAAAAGCAACTTTTCGATATGCGGTGGAGACATCTGTAAAGGCT	7	73	23.2877	31.5068	28.7671	16.4384	54.7945	45.2055	-19.6	-26.8493	-0.593939
Mi-egg-m0268	Minc_Contig2929:1358:1453:+	TATTTCGTTATGCGGAAGAATATAACATTGAAAATAAAGAGACGCGATTTTGTCTCTCCTTCTTTTCAATGCTATTATCTTCCGCAAAACGCAGGA	7	96	31.25	33.3333	16.6667	18.75	64.5833	35.4167	-35.8	-37.2917	-1.05294
Mi-egg-m0335	Minc_Contig3696:1399:1483:-	TCACTGGAATTTTGGTCACCAAGATTTTTCGGAACTTTGGTCACCAATTTTTTCGGAATTTTGGTCACTAGCGGAATTTTGGTCA	7	85	22.3529	38.8235	21.1765	17.6471	61.1765	38.8235	-24.7	-29.0588	-0.748485
Mi-egg-m0364	Minc_Contig403:6654:6729:-	AAGGGGTCTGGTTTGATCAAGGCGGATTTAAGTGTTATCAAAGGAGATTAACCTTTTGATCGATATCAGAGCGGAT	7	76	28.9474	30.2632	28.9474	11.8421	59.2105	40.7895	-21.2	-27.8947	-0.683871
Mi-egg-m0382	Minc_Contig4257:1641:1729:+	GAGAAATTAAGAGGATTGGTGGGGAGGGGGGGGGGTTGAGTAGTTAAGATTAGTCCCTCTAAGTCCCATGATATTTCCTTTAATATCAA	7	89	28.0899	29.2135	31.4607	11.236	57.3034	42.6966	-29.9	-33.5955	-0.786842
Mi-egg-m0384	Minc_Contig4290:610:693:+	TGTCGAATCCAGGACGCCCTGGTATGGTTCGATTCAGCTCATCGAGGCGCATCGAACCATACTACGGCGTCCCGGATTCGACAA	7	84	22.619	21.4286	26.1905	29.7619	44.0476	55.9524	-57.9	-68.9286	-1.23191
Mi-egg-m0432	Minc_Contig4773:111:191:+	CCGAAGGCCGAGAAGTTTTGCGGGCCGAAGGCCCGCCGTAGGCGAGGGCCGAAGGCCCGAGACGTTTTGGTGCCGTACTTG	7	81	17.284	16.0494	39.5062	27.1605	33.3333	66.6667	-39	-48.1481	-0.722222
Mi-egg-m0449	Minc_Contig506:1013:1113:-	ATTTTTTGGGTGAAAAATTTGATTTTTTGAGAGAAATTTAAAAGAGAAATTTAAATTCGAAAGAGATTCTCGAGCTGAGTCGAATGACACCAAAATCACCT	7	101	38.6139	31.6832	18.8119	10.8911	70.297	29.703	-22.6	-22.3762	-0.753333
Mi-egg-m0457	Minc_Contig5145:2519:2611:-	TTTTATTACTCCTCCCCGACTCGGGGTTTGCGTAGGGGATCGGTGTTTGTCGGAGTAGACCTTCGGGGTTCGGGTCGGGGTTTTTGCCAAAAA	7	93	13.9785	32.2581	33.3333	20.4301	46.2366	53.7634	-32.1	-34.5161	-0.642
Mi-egg-m0460	Minc_Contig5243:3972:4042:-	TATCGTGTGTTCATGAAGGGTTATGGGGATATCGGGATGGGATATCCGGATTCAACTGATATCAGATGATT	7	71	25.3521	32.3944	30.9859	11.2676	57.7465	42.2535	-18	-25.3521	-0.6
Mi-egg-m0467	Minc_Contig533:16073:16171:+	GGCCCGGTCCGAAAGATCGAGTCGTGCATTGAATTTTGGCCTGAAAAAGACTCGGTCGGGTCAGCCCGATAAAAATGACTCGAATGTCGGCCCGACTCG	7	99	25.2525	20.202	29.2929	25.2525	45.4545	54.5455	-35.2	-35.5556	-0.651852
Mi-egg-m0512	Minc_Contig625:21999:22084:-	TTAGACATGGTTTGACAAAGTTATGACATGAAGTATACCTAACGGAGTCGGTGACTTATGTCATAACTTTTTCCAATCTTGTCCTA	7	86	29.0698	34.8837	18.6047	17.4419	63.9535	36.0465	-31	-36.0465	-1
Mi-egg-m0522	Minc_Contig653:13437:13532:+	CGAATATTACAAGTACTGGAACGACTATTGTGGCTTCTGTTTTTAAGGTTGGAATTTTTTGACTTTATTTACGGGCTAGGATGGAGCAGTGTGTTC	7	96	22.9167	38.5417	26.0417	12.5	61.4583	38.5417	-24.2	-25.2083	-0.654054
Mi-egg-m0535	Minc_Contig6675:963:1040:-	TATATAGATAATGAAATTTTTGGAACTGGGGGTCTTTTTAGACCCCCTTCATTTTAAGTTTTTAGCATTAATATTTTT	7	78	26.9231	46.1538	15.3846	11.5385	73.0769	26.9231	-21.3	-27.3077	-1.01429
Mi-egg-m0556	Minc_Contig698:17920:17993:-	AGATGGAAAATCCGCAAGTTTTGTCCGCAAATTTTTTAATTGACTTGCGGACAAAACTTGCGGATTTTGCCTTC	7	74	27.027	33.7838	20.2703	18.9189	60.8108	39.1892	-42.3	-57.1622	-1.45862
Mi-egg-m0601	Minc_Contig7:77656:77748:-	CTGATCGCCCATTAAAAAGTTATAACTCGATAAATGTGAAAAACATCAATTAACTGGACTTATCTGGTTATAACTTTTTAATGACTGATCAGA	7	93	37.6344	32.2581	13.9785	16.129	69.8925	30.1075	-33.81	-36.3548	-1.2075
Mi-egg-m0606	Minc_Contig813:7690:7779:-	TTAACTGTTGAAGGAGTGTGTTCCTTGCGCGAAATGTGGTACACCCCAACTAGACGCGCGGCCAAGTAGACGCAAAGCCATAACGTGCTT	7	90	26.6667	22.2222	26.6667	24.4444	48.8889	51.1111	-20.5	-22.7778	-0.445652
Mi-egg-m0620	Minc_Contig8472:1040:1117:+	ATTTAGGAACTGAGTTAGGAATCTCTGGGATTTTGTAGTAATGATATAGGATCTTAGGCAGCTCGGCTAGATTTTAAA	7	78	29.4872	34.6154	25.641	10.2564	64.1026	35.8974	-20.7	-26.5385	-0.739286
Mi-egg-m0637	Minc_Contig925:7145:7227:-	AATACATTGTGTCTGAGATCGGCGTGCCTCCAAAAAACGGGCAAGCATTGCGGAGGAGCATGCAGACCAGGACCAAGGATTTG	7	83	30.1205	18.0723	30.1205	21.6867	48.1928	51.8072	-21.4	-25.7831	-0.497674
Mi-egg-m0640	Minc_Contig957:3084:3172:-	GATCACTCACTAAAAAGTTGTAGCTCGGTAAACGTGGAAAACACCAAATAATTGCACTTATCGGCCTCTAACTTTTTGGTTAGTGATCA	7	89	32.5843	29.2135	17.9775	20.2247	61.7978	38.2022	-32.3	-36.2921	-0.95
Mi-egg-m0646	Minc_Contig976:9729:9804:-	AGCATTAACAGAAGAGGCTACGGTAGATGTTGGTTGTTGCTCCTCTGATGCTTTTGTGGCGTTTTCGGTTACCTTA	7	76	18.4211	36.8421	27.6316	17.1053	55.2632	44.7368	-20.4	-26.8421	-0.6
Mi-egg-m0020	Minc_Contig1163:10582:10658:+	AAATTCTACCGTACTGTACTGTCGGCCGTGAGTTTTCTGTACCGTATTACGGACCTTACTACAATACGGAATACCGA	6	77	25.974	29.8701	19.4805	24.6753	55.8442	44.1558	-18.76	-24.3636	-0.551765
Mi-egg-m0031	Minc_Contig1207:2701:2794:+	AGTCTAGATAGAGCAGAGGTGGGTCGGAATTCCGATTTCCGTAAAAAATTGATTTCTGATTTCCGAGTTCCGACTTTTGAGCCAGTTCCGATTT	6	94	24.4681	32.9787	24.4681	18.0851	57.4468	42.5532	-24.6	-26.1702	-0.615
Mi-egg-m0043	Minc_Contig128:35070:35148:-	CTTCTTGAAAGCAATTCTCAATTATTAGTGTCATACATTAGAAAATGTTTGACAATAGTTTGAGGTTGCATGTATTGGA	6	79	31.6456	37.9747	18.9873	11.3924	69.6203	30.3797	-21.2	-26.8354	-0.883333
Mi-egg-m0048	Minc_Contig1323:6907:6992:-	CCAAATCGAGTCTATATTGTGAGTCGCCAGCTTTATAATTAGAAATAGAGCCGGGACTGTAAAAAATACCGACTGCATCGAAAAAT	6	86	37.2093	24.4186	19.7674	18.6047	61.6279	38.3721	-20.2	-23.4884	-0.612121
Mi-egg-m0051	Minc_Contig1354:2561:2654:-	TTAAAAAAAATTTTTCTTTTAGGAAAGCCAGTAGATTGGTGGGCGCTAGGCGTCATTCTTTACGAATTTCTTGTTGGAATTGTACCATTTTTGG	6	94	25.5319	39.3617	22.3404	12.766	64.8936	35.1064	-20	-21.2766	-0.606061
Mi-egg-m0053	Minc_Contig1387:9152:9244:+	AATTTATGGCTTTGCGTTATTGTGGCCGCGCGTTGTTTTAGGCGGGACACGCCCACATTGTCGCGCGGCCACATTGTCGCAGAGCCATAACTT	6	93	17.2043	29.0323	27.957	25.8065	46.2366	53.7634	-56.9	-61.1828	-1.138
Mi-egg-m0079	Minc_Contig14:49890:49967:-	CAAAACAGAAGACAAGCACGAACGGACACGAACAGAAAGTGTGTGTGTGTGTGTGTGTGTGTGTGTCTCGTGTTTTGT	6	78	26.9231	26.9231	32.0513	14.1026	53.8462	46.1538	-31.3	-40.1282	-0.869444
Mi-egg-m0115	Minc_Contig1784:7866:7949:+	TGAGGGTGTTGTGGGGGGATTTGTTGAGGAGGGTGTTGATAAGGGATTTGTTGGGTATGTTCCCACAGATTAAAATCACCTAAA	6	84	23.8095	32.1429	35.7143	8.33333	55.9524	44.0476	-19.2	-22.8571	-0.518919
Mi-egg-m0124	Minc_Contig1852:1633:1706:+	ATATGTTTCCGAAGACAAAAGGGCTGTAGCCTTTCCTGTTGCCGCTCTGCTTTCTTCGAATTTCTGAAATAAAA	6	74	25.6757	33.7838	18.9189	21.6216	59.4595	40.5405	-20.41	-27.5811	-0.680333
Mi-egg-m0126	Minc_Contig1858:3026:3104:+	ATTAAATTTCAGGAGGAATTGAACTTGGCCGGTCAAATTAAATTCGGCCGGTCAAATTGAATTTGTCCTGAAATGAATT	6	79	32.9114	31.6456	21.519	13.9241	64.557	35.443	-34.8	-44.0506	-1.24286
Mi-egg-m0127	Minc_Contig1858:1256:1342:-	TTTGAGGAGATTTGACAAAGTTATGACATTATTTAGACCTACCGGAGTCGACGACTTATGTCATAACTTTGTCAAATCAAGTCGGAT	6	87	31.0345	32.1839	20.6897	16.092	63.2184	36.7816	-33.94	-39.0115	-1.06062
Mi-egg-m0128	Minc_Contig185:25373:25454:+	ATTTTTCCTGAAAGTCCGTAAATTTTGTCCGCCAAGAGTACACTGGACTTGCGGATAAAATTTGCGGACTTTTGGGATAAGG	6	82	26.8293	31.7073	24.3902	17.0732	58.5366	41.4634	-43.6	-53.1707	-1.28235
Mi-egg-m0139	Minc_Contig1966:7567:7666:+	AGCAAACGCTGGAATGTTATCAGAAGACGGTTGCTGTAGAGCTTTTGATATTGATGCTAATGGATATGGACGATCTGATGGCTGTGTTGTAATGATAATA	6	100	29	32	28	11	61	39	-21.7	-21.7	-0.55641
Mi-egg-m0149	Minc_Contig1:73243:73329:-	TTGTCGAATCTGGGACGCCCTGGTATAGTTCAATTCAGCTCACCAAGGCACATTGAACCATACCAGGGCGTCCGAGATTCGATAATT	6	87	26.4368	25.2874	22.9885	25.2874	51.7241	48.2759	-56.3	-64.7126	-1.34048
Mi-egg-m0150	Minc_Contig1:73928:74007:-	TCTTGACCGAGCCGAACCGAGCCGAAGAACCTATGATATTTTAGTTCGGGTCTTCGGTTCGGTTCTGGATCTCCGAAGAT	6	80	21.25	28.75	26.25	23.75	50	50	-33.9	-42.375	-0.8475
Mi-egg-m0158	Minc_Contig2057:2677:2752:+	CTATTGATAGTAAGGTTATCGGATAGTTGGAAATCTTCGGATATCCGATCCGGTATCCGAACTGAAAATTTCCGGA	6	76	28.9474	30.2632	23.6842	17.1053	59.2105	40.7895	-21.7	-28.5526	-0.7
Mi-egg-m0159	Minc_Contig2066:8196:8288:+	AAGAAGCTTTAATTATTTTATAGGGTTGTCGACTCTTGGAAAATGGACTTCAGTTCGGTTCCGAACTGACAATCCTATTATTTCAAGTAAAAA	6	93	32.2581	34.4086	18.2796	15.0538	66.6667	33.3333	-24.6	-26.4516	-0.793548
Mi-egg-m0162	Minc_Contig20:21240:21315:+	GGGCGGGGTTTGGGTCTGAGAGCAAAGTATGGTAGGGGTTCGGGTCGGGGGTTTCGGGGTAAAGGACCGCGGTCCT	6	76	14.4737	22.3684	48.6842	14.4737	36.8421	63.1579	-22.6	-29.7368	-0.470833
Mi-egg-m0193	Minc_Contig2372:4062:4147:-	ACACGATTAATAGGCGCGGACGAATGGGCGTCATTCTTTCGGCGCAGCATTGTCCGCGCCTTTTCGGCCGCGCCCATTAGTCCTGC	6	86	16.2791	24.4186	27.907	31.3953	40.6977	59.3023	-39	-45.3488	-0.764706
Mi-egg-m0257	Minc_Contig2848:5511:5611:+	CCCTGTGAAATGTGGCAGCTTGAAAAAATTTTGGAATTGCTTTGCCTTTTGGTGAGGTTTAAATGTTGTGTGATTTTTTGACTGTTGTTTCTCAGATATAG	6	101	21.7822	42.5743	24.7525	10.8911	64.3564	35.6436	-23.7	-23.4653	-0.658333
Mi-egg-m0262	Minc_Contig289:20698:20791:+	AAGTGTTGGATCTGTCCATAGGAATCAAATCTTCGAAATCAAATAACTTTTTTGATATTGGAAGATTTGATTCCTACGGACATATCCAACTCTC	6	94	31.9149	34.0426	15.9574	18.0851	65.9574	34.0426	-49.4	-52.5532	-1.54375
Mi-egg-m0264	Minc_Contig28:21304:21381:-	GCCGACAATTCCGGATATAACAATTGCGGGGGCGGGTTGAAATTAATGTCCGCACTTGTCATGTCCGCAATTGTCACG	6	78	24.359	25.641	26.9231	23.0769	50	50	-32.1	-41.1538	-0.823077
Mi-egg-m0271	Minc_Contig2940:1231:1330:+	GGTCGATGGTGAAGTGGTTAAGTTGACTGACTTTGCTCACTGTGGTAGCCTGGGTTCAAGTCCTGGGTTTGGAAATAGGCTTATACAATTTTTCCTTCCA	6	100	20	35	28	17	55	45	-27.3	-27.3	-0.606667
Mi-egg-m0278	Minc_Contig3064:5413:5495:-	GGTTCAGGAAGTCTTTGAACGTTCTTAGGTGGTAGAGGAGGATCCTTTTGAATGATCTTTTGCGGCTCAGAAGTTTTCTGAAC	6	83	21.6867	34.9398	28.9157	14.4578	56.6265	43.3735	-27.5	-33.1325	-0.763889
Mi-egg-m0285	Minc_Contig314:22560:22644:-	TGATTATTATGATTGGAAGAGGATTGAAAACTGCTAGTACTTGGACGTATTGGCAACTCATACTCCGCTGAAAATTTGATAGTTT	6	85	30.5882	34.1176	22.3529	12.9412	64.7059	35.2941	-21.4	-25.1765	-0.713333
Mi-egg-m0321	Minc_Contig3489:1599:1686:-	CTGATTTTTCGACATGAGGTTTGGGGTAGAAAAAAAATTCTGGAAGCGTAGTACGCTGGTTTATTCCATTTCCCGTCGAATAAAAAAA	6	88	31.8182	30.6818	22.7273	14.7727	62.5	37.5	-19.99	-22.7159	-0.605758
Mi-egg-m0325	Minc_Contig3549:6962:7036:-	GTCTAACTCCTGTTTCAATTGTCCGCAGAGATCGCAGACCACAGAATCTGCGGACAATTGAAATAGGGCACTTGG	6	75	28	24	24	24	52	48	-36.6	-48.8	-1.01667
Mi-egg-m0339	Minc_Contig3708:385:478:-	CCTCTGTGTTGAGTGAAACGAGTGAGCTGGCCCTTGAAAATCTCACTCTTGATTGCCTCTCTTCATTGCCTCTCATTAATCTTCTTTCAGGAGT	6	94	19.1489	36.1702	19.1489	25.5319	55.3191	44.6809	-19.31	-20.5426	-0.459762
Mi-egg-m0359	Minc_Contig399:26391:26466:+	TGCGTACAAAATCTGCGTGAGGTATTAATCGTTTTTTCTGACGAGTAGTTAGGCTGAAACGTGATTTTAGTATATT	6	76	26.3158	38.1579	23.6842	11.8421	64.4737	35.5263	-18.8	-24.7368	-0.696296
Mi-egg-m0422	Minc_Contig468:12268:12364:-	AACCTTCCTCGTTGCTTGGACTTGGAATAACAGGAGTTTTCCCTGTGTCAAAATCACCCACGAAATCCTGTTGATTAGGCAATAATTGAGCGCGTAT	6	97	26.8041	29.8969	20.6186	22.6804	56.701	43.299	-18.7	-19.2784	-0.445238
Mi-egg-m0429	Minc_Contig4760:5333:5422:+	AAAGTGGTCGAATCCGGGACGCCCTATGATTCGATTCAGCTCGTCATGACGCATCGAAGCATACTAAGGCTTCCCTGATTCGACGACGGT	6	90	24.4444	23.3333	25.5556	26.6667	47.7778	52.2222	-37.6	-41.7778	-0.8
Mi-egg-m0440	Minc_Contig490:15871:15964:-	CCTCTGTGTTGAGTGAAACGAGTGAGCTGGCCCTTGAAAATCTCACTCTTGATTGCCTCTCTTCATTGCCTCTCATTAATCTTCTTTCAGGAGT	6	94	19.1489	36.1702	19.1489	25.5319	55.3191	44.6809	-19.31	-20.5426	-0.459762
Mi-egg-m0442	Minc_Contig492:1498:1597:-	AGTTCACCTTGAGACTGGAAATGGTAGTAGCTAAGCTCGTTGGTAAGCTGAAGCTTTGCACGTAATCCAGAATCGAAACCAGACATAATTTGGTAGAAAA	6	100	34	25	24	17	59	41	-26.9	-26.9	-0.656098
Mi-egg-m0454	Minc_Contig509:3266:3366:+	TCCCTCTCTTTCTGGGATATCTTAGTGGGATAACTGAAGGATTGTGATATTTTTGAAGGGGGTAACTAAAGGATGGTGATGGTCGGACAGTGGGATGACTG	6	101	23.7624	31.6832	32.6733	11.8812	55.4455	44.5545	-22.8	-22.5743	-0.506667
Mi-egg-m0476	Minc_Contig5493:2377:2464:-	GCGCTCAATGGAAGTTCGCCTTAAAGAGGTGTGTATTTATGGTACCCTCGTATTTTATTGTCCTTTATAATCGTCTTTGATTGTGCTC	6	88	19.3182	40.9091	21.5909	18.1818	60.2273	39.7727	-19.4	-22.0455	-0.554286
Mi-egg-m0501	Minc_Contig610:11866:11956:+	TCACTCAATTGTGTAGACTCAACCGGGAGGATTCAATAGTCGCGTTCCGGACTCATTTGAGTTGTACCCGCTTGGAAATACATTTGAAATT	6	91	26.3736	30.7692	21.978	20.8791	57.1429	42.8571	-26.5	-29.1209	-0.679487
Mi-egg-m0541	Minc_Contig6716:147:233:-	TCGGACGAGTTTTGACAAAGTTATGACATTATTTAGACCTACCGGAGTCTGCAACTTTATGTCATAACTTTGTCAAATCATGTCCAA	6	87	29.8851	33.3333	17.2414	19.5402	63.2184	36.7816	-37.7	-43.3333	-1.17813
Mi-egg-m0558	Minc_Contig69:16292:16366:-	ATTAATGGGCGTTGAGGCGATTGTCGGTTGAGCACGTTGTTGTTGTGACTGCTGTTGTTGTTGATGCTGAGCAGT	6	75	14.6667	37.3333	36	12	52	48	-18.8	-25.0667	-0.522222
Mi-egg-m0605	Minc_Contig8121:84:170:-	TCGGACGAGTTTTGACAAAGTTATGACATTATTTAGACCTACCGGAGTCTGCAACTTTATGTCATAACTTTGTCAAATCATGTCCAA	6	87	29.8851	33.3333	17.2414	19.5402	63.2184	36.7816	-37.7	-43.3333	-1.17813
Mi-egg-m0629	Minc_Contig8984:221:306:+	TGTTGAGGTTGATGGTGTTGTTGATGGTGAAGATGAGAATCACCTCCACCGCCCCCACCAGTCAAATAAGCAGAATTTCCTCCACC	6	86	25.5814	25.5814	23.2558	25.5814	51.1628	48.8372	-20.54	-23.8837	-0.489048
Mi-egg-m0639	Minc_Contig946:6542:6637:+	CACCATAAAATCTGGGCAACTTCTTCTGACGAATGGATTTCACTAATGGAGATGAATTTCTTGAAGGAGGAAGGAGTGTTATGTCCGTGATTTGAA	6	96	30.2083	30.2083	25	14.5833	60.4167	39.5833	-27.3	-28.4375	-0.718421
Mi-egg-m0009	Minc_Contig10:42145:42237:-	ATAGCAAGTACAGTAACCGACCGAGTTACTGTACTTGCTATGTTCCTAGTAGGAACATAGTAAGTACAATAACTCGGTCGGTAGAGCGAGTTA	5	93	32.2581	25.8065	23.6559	18.2796	58.0645	41.9355	-52.5	-56.4516	-1.34615
Mi-egg-m0021	Minc_Contig1163:1834:1934:-	ACAAGAAGAAGAATTATTATCTTCAATAGATGTTAAAGACAAAACTTGTGGTAAAGGTGTAGAATTTGATGATCTTGGAGGTATTGGTGGAACACTTGGAC	5	101	36.6337	29.703	24.7525	8.91089	66.3366	33.6634	-21.02	-20.8119	-0.618235
Mi-egg-m0029	Minc_Contig1194:11380:11462:+	CTAGACATCGTACCTAGAACTAGAGATCGGACAGTGCCGTACTACGCGGTATTTTTCGATATTTATCGGGATTACGTATCGTA	5	83	26.506	30.1205	22.8916	20.4819	56.6265	43.3735	-23.1	-27.8313	-0.641667
Mi-egg-m0044	Minc_Contig129:34507:34591:+	GATCTTCCAAAATTCTCAAAATTTTTGTCTGCGGCGCTGAAAATTTTTGAGAGTAAGCATGGATTAATGGGGATCTGGAGTGATA	5	85	29.4118	32.9412	24.7059	12.9412	62.3529	37.6471	-19.1	-22.4706	-0.596875
Mi-egg-m0049	Minc_Contig132:16815:16909:-	AAATGTTGTTGTTGCTGTAAATGTGAAGTATTTGTTGTAATATCCCCATTGAGTTGAATACAATTTCTAATGTTTACAGAGCTGCAAGGGCGAGG	5	95	28.4211	35.7895	24.2105	11.5789	64.2105	35.7895	-20.5	-21.5789	-0.602941
Mi-egg-m0063	Minc_Contig1442:9866:9957:-	ATGGGAGTGTATCGCATCCGCATTAATAATAATAATGAATAATTTCTTCTTCTTTTAATTATTATTATTAACGCGGACGTAAATCATCCAAA	5	92	34.7826	36.9565	13.0435	15.2174	71.7391	28.2609	-24.5	-26.6304	-0.942308
Mi-egg-m0066	Minc_Contig144:3565:3659:+	AAACATATTTCGCCAATAAGGCTAAAAATTTACGTTTTGGCACTAAGTCTTGTTGACAAACCGTAAGTTTTTACCCTAGTTGGCAAAATGTGTAT	5	95	32.6316	33.6842	16.8421	16.8421	66.3158	33.6842	-35.9	-37.7895	-1.12187
Mi-egg-m0072	Minc_Contig1482:4296:4384:+	TAGGAAGTTCTACCGACCGAGTTACTGTACTTGCTATGTTCCTAGTAGGAACATAGTAAGTACAATAACTCGGTCGGTAGAGCGAGTTA	5	89	29.2135	28.0899	24.7191	17.9775	57.3034	42.6966	-62	-69.6629	-1.63158
Mi-egg-m0075	Minc_Contig1492:4136:4236:-	CATTGGGCTATCGGTACATCGGCATGATCTCGGTAATATATCTTGATATTTCAAAGGAAAACTAACTGAAAACGTGGCGGCTCCATTGGATCCTTCTGCTC	5	101	26.7327	29.703	21.7822	21.7822	56.4356	43.5644	-19.7	-19.505	-0.447727
Mi-egg-m0093	Minc_Contig1622:4308:4403:-	CGTTTTCACGTTTTTATCGAACGTCTTTATAATATTCTTTGCGAGAAGAGAAAGGGATAAAAGCAGATAAAGGGTTAGTAGAAAAGAGTGAAAATA	5	96	38.5417	29.1667	22.9167	9.375	67.7083	32.2917	-21.6	-22.5	-0.696774
Mi-egg-m0095	Minc_Contig1633:1484:1571:+	ACTTGTCGAATCCGGGACGCTCTGGTATGGTTCGATGCGCCTCACGAGCTGAATCTAACCATGCTAGGGCGTCCCTGATTCGATAATT	5	88	20.4545	27.2727	26.1364	26.1364	47.7273	52.2727	-52.9	-60.1136	-1.15
Mi-egg-m0101	Minc_Contig1687:11117:11191:-	ATTAGGCGGTAATGCCATTCTCATATTTGGAGGCATACCTTGCCAAAGTAAAGGATTTTGTTGTTGCTGCTGTTG	5	75	22.6667	36	25.3333	16	58.6667	41.3333	-22.7	-30.2667	-0.732258
Mi-egg-m0121	Minc_Contig1818:10127:10224:-	AAGTTAGGCCGGTGGTAGGTTGGGAGCGTTAGGTTGGTATCATTAAGTTGAGATGCTCCCAAGCAGTGATGGGCAAAGTTCCAGTCCGGAACTAATTA	5	98	25.5102	26.5306	32.6531	15.3061	52.0408	47.9592	-35.3	-36.0204	-0.751064
Mi-egg-m0133	Minc_Contig1913:8034:8133:+	AAAGACCGTTTTAAAAAAAGACCGGAATGGGCAAAAAGGGTTAAAAGACCAGTCCCGGTCTTTCTTTACCCGTTCCGGTCTTTTTTTGCACCGGTCTTTT	5	100	27	30	21	22	57	43	-49.9	-49.9	-1.16047
Mi-egg-m0145	Minc_Contig199:20644:20743:-	CTGGAAATTTTCTGGTCCTTATTAATTTTGGTATTAGTCTCTTTAGCTCGATGAGAGGAATCGTTTAATACTAAATTTGATAAGATTCGAAAATCATGAA	5	100	31	39	18	12	70	30	-23.9	-23.9	-0.796667
Mi-egg-m0161	Minc_Contig2085:6323:6410:-	ATTTGTCGAATCCGGGACGCTCTGGTATGGTTCGATTCAGCTCACCGAGGCGCATCGAACCTTAAAGGGCGCCCCGGATTCGATAATC	5	88	21.5909	23.8636	27.2727	27.2727	45.4545	54.5455	-50	-56.8182	-1.04167
Mi-egg-m0178	Minc_Contig2250:5517:5599:-	TCTTGTTTTTTTTGTTGGTCACAGAAAAGGTTTTCTTAATTAAAAATTAAAAAAAATTTTTGTGACTGACAAAAATTTTTTTT	5	83	33.7349	46.988	12.0482	7.22892	80.7229	19.2771	-23.3	-28.0723	-1.45625
Mi-egg-m0186	Minc_Contig2317:3881:3977:-	GCAAATTTTTTGCGGACTTATTTTTATCGCAAAAAATTTTTGCGGACAAAATACCTAAAAATATTTTTTCGGTAAAAATATGTCCGCAAAAAATTTG	5	97	37.1134	36.0825	13.4021	13.4021	73.1959	26.8041	-39.4	-40.6186	-1.51538
Mi-egg-m0200	Minc_Contig241:31233:31331:-	ACGGAGCGCCAGGCGGCGAAGCAACAATTCCACCTGGTACAGGCTGCCCGTTAGCACCATAATGTGTAGTTTGACGATGATATTGTGCTGGTGAAGAGC	5	99	25.2525	21.2121	30.303	23.2323	46.4646	53.5354	-27.2	-27.4747	-0.513208
Mi-egg-m0203	Minc_Contig243:33604:33698:+	CCCAGTATCTTGTAGAAGCCCACCTATAATTCAAGCCCATCTGAGGAGACTCATTGAAATATATAAGGTCTGGGCTTCTATCGGAGTATTTACGG	5	95	28.4211	28.4211	21.0526	22.1053	56.8421	43.1579	-31.61	-33.2737	-0.770976
Mi-egg-m0235	Minc_Contig2686:2188:2272:-	AAATCCTGGTGGAACAGGCAACCAAGTATTATGATTATTTTGATTTGGATGATTGTTTTGTTGTTGCTGTCGTCCACCACCACCT	5	85	23.5294	36.4706	21.1765	18.8235	60	40	-25.5	-30	-0.75
Mi-egg-m0267	Minc_Contig291:2719:2815:+	TTTTTGGGCCTCATTTTTATGGGCCAGACCGGTCGAGTCTTTTTCCGGCCGAAATTCGAGCTTGATTTGATCTATCGAACCGAACTGGGCCTCTAAT	5	97	18.5567	34.0206	23.7113	23.7113	52.5773	47.4227	-27	-27.8351	-0.586957
Mi-egg-m0287	Minc_Contig3160:1811:1901:-	ACTAGGATTAGTTATCGGTCAATGGAAAATCTTCGGATATCTGGACGAATCAGAGGTTTGGAGATAGTATACGGACGAACCTTCTCCGAAC	5	91	30.7692	26.3736	25.2747	17.5824	57.1429	42.8571	-21.9	-24.0659	-0.561538
Mi-egg-m0288	Minc_Contig3165:5488:5585:-	AGACCGGCGCGGGACGGGATCCCGACGGGATTTTCTGGGATCCAGAAATCCAGGATTTTTCGGGATTTATCCCTCAGGATCCCGGCATCGGCTAAGAA	5	98	22.449	21.4286	30.6122	25.5102	43.8776	56.1224	-41.7	-42.551	-0.758182
Mi-egg-m0292	Minc_Contig3199:6179:6276:+	AAATGTTGTTGTTGTTGCTGTAAATGTGAAGTATTTGTTGTAATATCCCCATTAAGTTGAATACAATTTCTAATGTTTACAGAGCTGCAAGGGCGAGG	5	98	28.5714	36.7347	23.4694	11.2245	65.3061	34.6939	-22.9	-23.3673	-0.673529
Mi-egg-m0294	Minc_Contig31:2604:2685:-	TTTTTTTTCTTTTCTTCTTCTCTCCAGCTGTCACTAACTTAGAGTTGTTGAGGGGGTGGGGAGAAGGGGGGATGGGGTTTGT	5	82	13.4146	40.2439	32.9268	13.4146	53.6585	46.3415	-31.9	-38.9024	-0.839474
Mi-egg-m0318	Minc_Contig3462:3151:3242:-	CAGGCTCTTCACTTCATGGAACTTGGTGGCTGATGGTGGTGGCTCTTCATGGAATTGGCGACTGGTGGTTCGTGGCAGATGATGGTGTGTGG	5	92	14.1304	31.5217	38.0435	16.3043	45.6522	54.3478	-27.4	-29.7826	-0.548
Mi-egg-m0330	Minc_Contig3574:6304:6390:-	GATTAGATAAATTACCGGGATTATTAACAAAAATTGTTGCCATAGTAAAGAATGGAACGATTTGTTGTTCACGGTAATGGTCAATCT	5	87	35.6322	32.1839	20.6897	11.4943	67.8161	32.1839	-24.6	-28.2759	-0.878571
Mi-egg-m0331	Minc_Contig359:13572:13659:+	AATATTTGAGAGGGTTGGTTTTTGTAGCGAGCCTGATGCTTTTTTGTAGCTTCAGGTTGTGCTTTAGTTTCTAAAATTTTTACGGTTT	5	88	18.1818	46.5909	25	10.2273	64.7727	35.2273	-24	-27.2727	-0.774194
Mi-egg-m0350	Minc_Contig3824:2827:2920:-	ATTGATTTGATCAGATCATGCTACAAAAAGTTACATCTATTTTTGATCTTTATTAGGCTGTAACTTTTTGTATGTTGATATGATCAGATCAATC	5	94	29.7872	42.5532	14.8936	12.766	72.3404	27.6596	-37.44	-39.8298	-1.44
Mi-egg-m0357	Minc_Contig3968:508:608:-	ACCATAATGAGTAGTTTGACGATGATATTGTGCTGGTGAAGAGCCTGTTGGTGGAGAACCAACAATCATGTAATGTTGTTGTGGAGTATTATTTATCACAC	5	101	28.7129	32.6733	25.7426	12.8713	61.3861	38.6139	-25.4	-25.1485	-0.651282
Mi-egg-m0366	Minc_Contig408:378:475:-	TGTTGAAAACGATTTTGTTGTCGATTGTCATGATAATTGTTGTTATAATTATTATTATTTTGTTGATGATAATTCCCATAACGTTGACGTTGTTGATT	5	98	25.5102	47.9592	18.3673	8.16327	73.4694	26.5306	-20.5	-20.9184	-0.788462
Mi-egg-m0367	Minc_Contig410:6692:6763:-	CCTCATTAAATGTAGAGCTAATAAATTGTACTCCGAGAGGGAGATTTGTTTGTCGGCTTTTTCCTACTGGGA	5	72	25	34.7222	23.6111	16.6667	59.7222	40.2778	-18.7	-25.9722	-0.644828
Mi-egg-m0392	Minc_Contig438:17647:17731:-	CAAATCGAAGTATGGGAGATATGACGGAATTTAACCAAATTTTTTATTTAGTTAAATTCCTTCATATCTCCCATACTTCGATTTA	5	85	32.9412	37.6471	12.9412	16.4706	70.5882	29.4118	-51.6	-60.7059	-2.064
Mi-egg-m0399	Minc_Contig444:11427:11515:-	ATTGCGACACATAAAATAACCGGGTGGGCATTTATGTAAATACTTGCAAAGAAAGCCCTCATCCTATAAATTGAAATGTGTATACAATT	5	89	38.2022	28.0899	16.8539	16.8539	66.2921	33.7079	-19.3	-21.6854	-0.643333
Mi-egg-m0402	Minc_Contig450:17530:17624:-	TGGAACTGGAACTAAAAAATTAAAAACCTGGTTTGGAACTGGAACTACTAAAACTAAAAACCTAGTTCTGGAACTAGGGTACTTGTGGGTTATCC	5	95	36.8421	26.3158	21.0526	15.7895	63.1579	36.8421	-20.11	-21.1684	-0.574571
Mi-egg-m0433	Minc_Contig477:386:475:-	AAAAATCGGCTCTAGTCCAATTTATGAGTCCAATATAAAATTATTAAAAAATCTTCATTGGATTCGTAAACTTGACAAGAACCAGAAAAA	5	90	44.4444	27.7778	12.2222	15.5556	72.2222	27.7778	-22.55	-25.0556	-0.902
Mi-egg-m0438	Minc_Contig485:7768:7852:+	AAATCCTGGTGGAACAGGCAACCAAGTATTATGATTATTTTGATTTGGATGATTGTTTTGTTGTTGCTGTCGTCCACCACCACCA	5	85	24.7059	35.2941	21.1765	18.8235	60	40	-25.5	-30	-0.75
Mi-egg-m0439	Minc_Contig489:21137:21210:-	AATTTTATATTAGATCTACAATTATTGAAATCTTAGTTTTTTTTTCACATTAATTGTAGATCAAATAATAAAAT	5	74	39.1892	45.9459	6.75676	8.10811	85.1351	14.8649	-19.5	-26.3514	-1.77273
Mi-egg-m0471	Minc_Contig5420:4398:4484:+	AGTAGTGTTAGTGGATCCTAGGAAGTCAACGGATATTCTATGCGAAAATTCCAGATATCAGACTTTTTTGGGTTCGGTGCCAAAATT	5	87	28.7356	32.1839	24.1379	14.9425	60.9195	39.0805	-21.7	-24.9425	-0.638235
Mi-egg-m0480	Minc_Contig5534:4507:4592:-	GGTTTTTTGCAGACAATTTTTGCGGACTTTTTAATGTAAAATGTCTTTTTTATTAAAAAGTCTGCAAGAATTGTCCGCAAATTTCT	5	86	27.907	43.0233	16.2791	12.7907	70.9302	29.0698	-39	-45.3488	-1.56
Mi-egg-m0504	Minc_Contig6161:1947:2044:-	GCACTTATTTCGGTAGTTGGGCATGTTTTTGTTACGGTGAGAGAGGCATAGAAGACAAATAATTACCAAATTTCCAGCCCAAAATCCTGGAAAAGCGC	5	98	31.6327	26.5306	23.4694	18.3673	58.1633	41.8367	-21.7	-22.1429	-0.529268
Mi-egg-m0525	Minc_Contig657:19419:19509:-	CTGATCGCCCATTAAAAAGTTATAACTCGATAATGTGAAGAACATCAAATATCTGGACTTTTCGGGTTATAACTTTTTAATGACAGATCAT	5	91	35.1648	32.967	15.3846	16.4835	68.1319	31.8681	-34.1	-37.4725	-1.17586
Mi-egg-m0530	Minc_Contig65:55028:55113:+	GGTTTTTTGCAGACAATTTTTGCGGACTTTTTAATGTAAAATGTCTTTTTTATTAAAAAGTCTGCAAGAATTGTCCGCAAATTTCT	5	86	27.907	43.0233	16.2791	12.7907	70.9302	29.0698	-39	-45.3488	-1.56
Mi-egg-m0532	Minc_Contig6617:1154:1245:+	GGGAGAAAGTGAAGATCAAGGAACTTGTACGTCACATCGAAGGACCAGGGGATATCGATGGATTTAGAGGATTTCGGTCAGGGCTTTGTACG	5	92	29.3478	22.8261	33.6957	14.1304	52.1739	47.8261	-22.4	-24.3478	-0.509091
Mi-egg-m0543	Minc_Contig674:10499:10569:+	TTTCTTCTCTGTAAATAAACATTCCAACTACATTCCATCGAATGTAGTTGGTTTTTATTACTTTTTATTAC	5	71	26.7606	46.4789	8.4507	18.3099	73.2394	26.7606	-18.9	-26.6197	-0.994737
Mi-egg-m0546	Minc_Contig6822:965:1053:-	TTAAAAAATTGCGAGTTTCGGATTGCGGCTGCGGAAATTTTTTTCCAATTGCGTCCAGCTCTGGTTGTAACCAAACTTTATTTTGTAAA	5	89	25.8427	37.0787	20.2247	16.8539	62.9213	37.0787	-21.5	-24.1573	-0.651515
Mi-egg-m0549	Minc_Contig6865:553:634:+	TTTTGCCAATAGGGGTAAAAACTTGCATTTTGTCAACACACCCTTTTGACAAAATGCGAGTTTTTAGCCTTATTGGCAAAAT	5	82	30.4878	34.1463	17.0732	18.2927	64.6341	35.3659	-48.7	-59.3902	-1.67931
Mi-egg-m0572	Minc_Contig726:11311:11391:+	GGGCGACAATTAGGGAGGGACTAGAGGTGGTGTTATAGTATTTTACGTCAATAAAAGCTCTCCCTCTCTAATAATCGCCCA	5	81	28.3951	27.1605	24.6914	19.7531	55.5556	44.4444	-36.8	-45.4321	-1.02222
Mi-egg-m0579	Minc_Contig736:993:1064:+	TCAATGATTTGGGGATTAATCGGATATCGGAGGACCTAATATCTCCTATAACGTCCAAATCCCTTCATTGGA	5	72	29.1667	30.5556	19.4444	20.8333	59.7222	40.2778	-22	-30.5556	-0.758621
Mi-egg-m0585	Minc_Contig751:19057:19154:-	GTGTCGTTGCAACACATCCATGCATCAGTCTCGATGTTCTTTATTTTTGCTGTAAAATGTCCATTAGAAGGATCGACAATGTGGTGTTGCTGAAATTT	5	98	24.4898	36.7347	21.4286	17.3469	61.2245	38.7755	-19.9	-20.3061	-0.523684
Mi-egg-m0587	Minc_Contig75:7135:7221:+	GAATAAGTATCAACCCAGAAGTTCAATTTCCTGAAGGTCAACTGACTTTAGAGGTCAGGAAGTTGGCCTTTTGGGCTGGACTTTTTG	5	87	26.4368	31.0345	25.2874	17.2414	57.4713	42.5287	-36.6	-42.069	-0.989189
Mi-egg-m0604	Minc_Contig806:15405:15500:+	GTGGTCAGACTTTGTTTCTTTCCTCAACTTTGCTCTATTTCGCTATGGCACACAATTATATAGTAAAGTTGAGGAAAGAAGCATTGTCTGACCATT	5	96	26.0417	36.4583	18.75	18.75	62.5	37.5	-52.2	-54.375	-1.45
Mi-egg-m0610	Minc_Contig822:1888:1981:+	ATGATGATTTTTGCGGTAGGGGATCATTGAGTCCCGCCGTTTGAGTCCCGCCGTTTGAGTCCCGCCGATTGAGTCCCGCCGTTTGAGTCCCTGG	5	94	12.766	29.7872	30.8511	26.5957	42.5532	57.4468	-23.8	-25.3191	-0.440741
Mi-egg-m0623	Minc_Contig852:17556:17648:+	CATGACCGGTTAATTCTTCCCTGTGGCGGCTCTAAAGCTCTTTTTCTTCTCTATTTGACCTGCCACAGGTAAAAATTAACCGAACTAGTCTAA	5	93	24.7312	33.3333	16.129	25.8065	58.0645	41.9355	-30.76	-33.0753	-0.788718
Mi-egg-m0647	Minc_Contig983:8422:8506:-	GAGGAGTCTCATCATTTGAAACTGTCTTCACCAATTGAAGATTTTTAATTTGTGAAAGCTGAGCATTAGAAGGATGTGAATCCAT	5	85	31.7647	32.9412	21.1765	14.1176	64.7059	35.2941	-20.9	-24.5882	-0.696667
MI-J2-1-m0196	Minc_Contig9218:649:733:+	CTCGTCTAGCCGACTCTGTTGGTTGTAGGTGTTTTTTGAAAAAATTAATCATCACAACCCCCTAGAGTTCGCTAGGTGGAAAATG	7496	85	25.8824	31.7647	22.3529	20	57.6471	42.3529	-29.5	-34.7059	-0.819444
MI-J2-1-m0017	Minc_Contig140:22439:22519:-	CTCGTCTAGCCGACTCTGTTGGTTGTAGGTGTTTTTAAAAATAATCATCACAACCCCCTAGAGTTCGCTAGGTGGAAAATG	7495	81	25.9259	30.8642	22.2222	20.9877	56.7901	43.2099	-29.3	-36.1728	-0.837143
MI-J2-1-m0123	Minc_Contig475:5623:5716:-	ATAGCCGATCGTTTGGGTTGATGATACGAACAATTGACCTACACCTTGCTGTGACAACATGTTCTTGATCGTTGACGCAACCACCTTGAGTAAC	5502	94	26.5957	28.7234	21.2766	23.4043	55.3191	44.6809	-19	-20.2128	-0.452381
MI-J2-1-m0074	Minc_Contig280:33067:33148:-	CAAACAAAGGACGAATCGTTTGCACATCGGTGTTTTTATGTTATCGCAAAACATCGATATGCAGGTTCGCCCTTTTTTGATT	3822	82	26.8293	34.1463	19.5122	19.5122	60.9756	39.0244	-29.5	-35.9756	-0.921875
MI-J2-1-m0147	Minc_Contig59:15115:15196:+	CAAACAAAGGACGAATCGTTTGCACATCGGTGTTTTTATGTTATCGCAAAACATCGATATGCAGGTTCGCCCTTTTTTGATT	3822	82	26.8293	34.1463	19.5122	19.5122	60.9756	39.0244	-29.5	-35.9756	-0.921875
MI-J2-1-m0195	Minc_Contig907:10881:10955:+	ACGCGCCGCCTGCTCCGGCATTTCTCTCGCTAGGGCCCTTGCGATAGATAGTTGGCTGTTTCGGTTATGGCAGTC	1377	75	12	29.3333	29.3333	29.3333	41.3333	58.6667	-23.8	-31.7333	-0.540909
MI-J2-1-m0093	Minc_Contig3357:4161:4244:+	GATTGCGACCAGGCGTCGTCTCCGGCGGTTTCGAGTTAACAGTAAAAGCTGAAGCCGTAGGAGACGTCGTTAGGTTGCCTTCTC	898	84	20.2381	25	30.9524	23.8095	45.2381	54.7619	-45.5	-54.1667	-0.98913
MI-J2-1-m0041	Minc_Contig1871:3778:3873:-	CTTCGAGGCGGAATCCGGCTATCAATTCGCGCGGTTCCCCGTCCACAAGATTGCGAAGCAAAGTGAGTTTCTCGATGTCGGACCCTGAACTCGAGT	888	96	21.875	22.9167	27.0833	28.125	44.7917	55.2083	-30	-31.25	-0.566038
MI-J2-1-m0055	Minc_Contig2353:8861:8948:+	TTGACAAAAAAACTTACGGACATATTTTTGCGGGAGGATGGAGAGGTATAGAGTCCGCAAAATCTGTCCGCAAGTCGCTGTCTGTCCG	688	88	28.4091	25	27.2727	19.3182	53.4091	46.5909	-27.2	-30.9091	-0.663415
MI-J2-1-m0162	Minc_Contig7089:455:542:-	ATTGACAAAAAACTTACGGACATATTTTTGCGGGAGGATGGAGAGGTATAGAGTCCGCAAAATCTGTCCGCAAGTCGCTGTCTGTCCG	688	88	28.4091	25	27.2727	19.3182	53.4091	46.5909	-27.8	-31.5909	-0.678049
MI-J2-1-m0102	Minc_Contig3822:2299:2379:-	ATGTTTTGACTGACCGTGTCTGTCCGTGTTTTGATGGCTCTTCAGGCAAAACGCGGACAGACACGGCCAGTCAAAACACGG	657	81	23.4568	24.6914	27.1605	24.6914	48.1481	51.8519	-54.8	-67.6543	-1.30476
MI-J2-1-m0082	Minc_Contig3111:1295:1372:-	ATTGAAATGAGCGGTCGTGTCCGAGTGGTTAAGGAGATTGACTCGAAATCAATTGGGCTCTGCCCGCACAGGTTCGAA	552	78	25.641	24.359	30.7692	19.2308	50	50	-25.2	-32.3077	-0.646154
MI-J2-1-m0087	Minc_Contig3195:6844:6932:+	CCAAATGTTCAGGCTGAAGCGTTTTGGAATATTCTGCGCCAATTTAAAAAACAGAGCAATATTGCACTCGTTTCGGCCTGAGCTTTGGT	453	89	26.9663	30.3371	22.4719	20.2247	57.3034	42.6966	-36.77	-41.3146	-0.967632
MI-J2-1-m0187	Minc_Contig845:12471:12559:-	CCATATGTTCAGGCTGAAGCGTTTTGGAATATTCTGCGCCAATTTAAAAAACAGAGCAATATTGCACTCGTTTCGGCCTGAGCTTTGGT	453	89	25.8427	31.4607	22.4719	20.2247	57.3034	42.6966	-35.07	-39.4045	-0.922895
MI-J2-1-m0193	Minc_Contig884:4338:4434:+	CCTTATTCCGTGGGGACTTTACATTGTGCAGCGTTAATATTTTTGGTGTACTTTTTGACATCATCGTTGCACATGTTTAGGCCCATCGGAAGATGGT	423	97	19.5876	38.1443	23.7113	18.5567	57.732	42.268	-37.7	-38.866	-0.919512
MI-J2-1-m0002	Minc_Contig1029:12756:12849:-	ATTGATCCGCACTTGTAGTGGTGTAAGCTTGTTTTGTAAAAGCAATTTTGTTGCGCCCAGGCAAATAAGCTCGCTTCTACAGGCGTGGGTCTTC	401	94	21.2766	32.9787	25.5319	20.2128	54.2553	45.7447	-39.2	-41.7021	-0.911628
MI-J2-1-m0036	Minc_Contig1783:7242:7335:-	ATTGATCCGCACTTGTAGTGGTGTAAGCTTGTTTTGTAAAAGCAATTTTGTTGCGCCCAGGCAAATAAGCTCGCTTCTACAGGCGTGGGTCTTC	401	94	21.2766	32.9787	25.5319	20.2128	54.2553	45.7447	-39.2	-41.7021	-0.911628
MI-J2-1-m0184	Minc_Contig8179:1044:1117:+	CAAATGTCCAGCTCGTCCTCCACATGTCTGCAGAAAGTCATTTGCGGACATGTGGAGGACGAGCTGGATATTTA	394	74	25.6757	25.6757	25.6757	22.973	51.3514	48.6486	-61.7	-83.3784	-1.71389
MI-J2-1-m0133	Minc_Contig52:27829:27915:+	TGTCACCGTCCAAATTACATTCCTGTCCAAATCAATTTTGCCGGCCGAATTATATTTGGACAAGAATGTAATTTGGACGGTGACATT	370	87	28.7356	32.1839	18.3908	20.6897	60.9195	39.0805	-50.7	-58.2759	-1.49118
MI-J2-1-m0021	Minc_Contig1466:13561:13642:+	TCCACAATTTTTCCACAGCATGAACATCGGACATGACAAATATTGAAGTGTCCGATGTTCATGCTTAGGAATTATTGTGGAA	344	82	31.7073	30.4878	19.5122	18.2927	62.1951	37.8049	-49	-59.7561	-1.58065
MI-J2-1-m0180	Minc_Contig7:60975:61045:+	TCCACAATTTTTCCACAGCATGAACATCGGACATGACAAATGGCGATTCATGCTGTGGAAAAATTGTGGAT	344	71	32.3944	26.7606	21.1268	19.7183	59.1549	40.8451	-43.4	-61.1268	-1.49655
MI-J2-1-m0152	Minc_Contig6341:3975:4059:+	GCAGGAGGACGGGGTCTGGCTTGGTTCTCATCTAGTATATACTTAGAAAACTGATGAGATCATACCAGATCACATTCGCTTGTTA	331	85	27.0588	29.4118	24.7059	18.8235	56.4706	43.5294	-30.32	-35.6706	-0.819459
MI-J2-1-m0156	Minc_Contig65:54569:54657:-	AAAATTGCTGCGGACAATTTTTGCGGACTTTTGTTAATAACTAGACTTTTTTGTCAAAAGTCCGCAAGAATTGTCCGCAATTTTTTGCG	235	89	26.9663	37.0787	19.1011	16.8539	64.0449	35.9551	-41.82	-46.9888	-1.30688
MI-J2-1-m0110	Minc_Contig4312:5333:5409:+	CCAGTTAAGTGAATATCTTGCCACAAGCTATTAAAAATAGAATATCTTGTGCAGGATTCGCTTAGACTGGATCTTAT	202	77	32.4675	32.4675	18.1818	16.8831	64.9351	35.0649	-29.3	-38.0519	-1.08519
MI-J2-1-m0185	Minc_Contig820:8561:8637:+	CCAGTTAAGTGAATATCTTGCCACAAGCTATTAAAAATAGAATATCTTGTGCAGGATTCGCTTAGACTGGATCTTAT	202	77	32.4675	32.4675	18.1818	16.8831	64.9351	35.0649	-29.3	-38.0519	-1.08519
MI-J2-1-m0029	Minc_Contig15:46831:46921:-	TTTCCGTACTTGGCTCAAAGTTGGACAATTTATATGTTAATCGAAAGAGCTCGTTGATAAATTGTCCATTTTTGAACCAATTACGGAAAGT	201	91	30.7692	35.1648	18.6813	15.3846	65.9341	34.0659	-40.1	-44.0659	-1.29355
MI-J2-1-m0158	Minc_Contig6706:1926:2023:+	CATTTCGAGTTGAGATTTCTAATGAGCATTGTACGCCGCTAGTGAGACAGAAATTGTTTTATGTAAAATGCCCCTCTGAAATCTCAACTCGATTTTGT	164	98	27.551	34.6939	19.3878	18.3673	62.2449	37.7551	-33.71	-34.398	-0.911081
MI-J2-1-m0024	Minc_Contig1489:7970:8055:-	CCAAAATTTCAGTCTAAATTCACTGTCTTGGTTTCAAACGTTGTTTGGCCGTACCAAGACATTGAATTTGGACTGAAATTGGTTTT	111	86	26.7442	37.2093	18.6047	17.4419	63.9535	36.0465	-41.2	-47.907	-1.32903
MI-J2-1-m0006	Minc_Contig1105:1121:1198:+	GGTTATTCTGCAAATAACAGCTCTTCTAAATATGAAATTAATTCTATTTAGAAGAGCTGTTATTTGCAGAATACTCCA	87	78	34.6154	35.8974	14.1026	15.3846	70.5128	29.4872	-47	-60.2564	-2.04348
MI-J2-1-m0007	Minc_Contig1105:1119:1196:-	GAGTATTCTGCAAATAACAGCTCTTCTAAATAGAATTAATTTCATATTTAGAAGAGCTGTTATTTGCAGAATAACCAA	87	78	38.4615	33.3333	14.1026	14.1026	71.7949	28.2051	-46	-58.9744	-2.09091
MI-J2-1-m0047	Minc_Contig1980:2720:2813:-	CCACCATAAAATCAGCCCTTCAATGTGCTGCTTTTGGCTATTTTAAAAATTATATTGCGTCAAGCTGCTCAGTTGAAAGGCTGACTTTTGGGTG	87	94	25.5319	34.0426	20.2128	20.2128	59.5745	40.4255	-30.87	-32.8404	-0.812368
MI-J2-1-m0178	Minc_Contig793:14444:14537:-	CCACCATAAAATCAGCCCTTCAATGTGCTGCTTTTGGCTATTTAAAAAATTATATTATGTCAAGCTGCTCAGTTGAAAGGCTGACTTTTGGGTG	87	94	27.6596	34.0426	19.1489	19.1489	61.7021	38.2979	-31.45	-33.4574	-0.873611
MI-J2-1-m0081	Minc_Contig3078:323:404:-	AATCCACATGATTACTGTATTTCTCGTACAAAATCTTAGAAATAGTCGCTTTTGTATACGAAATGACGGCGATCATTTTGAT	86	82	31.7073	35.3659	15.8537	17.0732	67.0732	32.9268	-18.1	-22.0732	-0.67037
MI-J2-1-m0134	Minc_Contig5306:3907:3985:-	CCGCATGATTACTGTATTTCTCGTACAAAATCTTAAAAATAGTCGCTTTTGTATGCGAAATGACGGCGATCATTTTGAT	75	79	29.1139	35.443	17.7215	17.7215	64.557	35.443	-20.8	-26.3291	-0.742857
MI-J2-1-m0136	Minc_Contig535:21091:21172:-	CGAGGGAGCAATGACACTTTCCGTGCCAAGAGTTCGAATTGTTTCATTCGAAGCTCTGCGCGGAAAGTAGTTAATTCGCTGC	67	82	24.3902	26.8293	26.8293	21.9512	51.2195	48.7805	-34.1	-41.5854	-0.8525
MI-J2-1-m0148	Minc_Contig6016:74:155:-	CGAGGGAGCAATGACACTTTCCGTGCCAAGAGTTCGAATTGTTTCATTCGAAGCTCTGCGCGGAAAGTAGTTAATTCGCTGC	67	82	24.3902	26.8293	26.8293	21.9512	51.2195	48.7805	-34.1	-41.5854	-0.8525
MI-J2-1-m0071	Minc_Contig278:5266:5346:+	GCTATATTTAAGACAGAAATGATTGAATTATTATTTCATGACATTCAAATAATAATTCAATCATTTCTGGATTAAATATAG	62	81	40.7407	38.2716	11.1111	9.87654	79.0123	20.9877	-37.1	-45.8025	-2.18235
MI-J2-1-m0072	Minc_Contig278:21689:21773:-	GCTATATTTAAGACAGAAATGATTGAATTATTATTTTATGTATGACATTCAAATAATAATTCAATCATTTCTGGATTAAATATAG	62	85	40	40	11.7647	8.23529	80	20	-39.4	-46.3529	-2.31765
MI-J2-1-m0101	Minc_Contig37:33327:33421:-	TCGTTTACCCTGTAGTCCCGAGCCGTTTGAGAGAGACGTTACTTAAAACGTTGTTTGAAACCAAACGGAACTCGAGATGGGGAAGACGATTAGAA	59	95	30.5263	24.2105	26.3158	18.9474	54.7368	45.2632	-32.5	-34.2105	-0.755814
MI-J2-1-m0105	Minc_Contig422:9893:9970:-	TAGGATCACAAGCCTTATCAACTGCGATTACATTGTAATTAAAGATTGTATCACAGTTCGATATGGCCTCTGATCTAG	59	78	30.7692	32.0513	17.9487	19.2308	62.8205	37.1795	-23.9	-30.641	-0.824138
MI-J2-1-m0194	Minc_Contig901:19114:19200:+	TCGTTTACCCTGTAGTCCCGAGCCGTTTGAGACTATAAAACGTTGTTTGAAACCAAACGGAACTCGAGATGGGGAAGACGATTGAAA	59	87	31.0345	24.1379	25.2874	19.5402	55.1724	44.8276	-26.8	-30.8046	-0.687179
MI-J2-1-m0190	Minc_Contig871:14764:14835:+	ATGGAAATTTGGTGGCTGCACCTGAAGACCAACACGAAGTGGTGCTGGTCTTCCGGTGAGCACCCGATCCAA	58	72	25	20.8333	29.1667	25	45.8333	54.1667	-36.1	-50.1389	-0.925641
MI-J2-1-m0141	Minc_Contig5591:154:252:+	TTTATTTTAATTTTCCCCTTTTTTCTCTCTTTGTTTTTCTGATCAACATCAGAAAATCTGTGGCCAAAGAGGGGAAAAGGGGGGAAATTAAAAAGAAAA	50	99	32.3232	35.3535	18.1818	14.1414	67.6768	32.3232	-45.5	-45.9596	-1.42187
MI-J2-1-m0045	Minc_Contig1973:1641:1718:-	GTCTTACTATATAAAGTTCGAGTGCAGCAGAAAAAATTAAATTTGGTTTCAGTTCTCTCGAACTTTAAATAGTAGATT	47	78	34.6154	35.8974	16.6667	12.8205	70.5128	29.4872	-25.4	-32.5641	-1.10435
MI-J2-1-m0124	Minc_Contig475:5689:5769:-	TTTCTCAAGCATCCAGATTTTGGTTAGTCCGATAAATACTGCCCGTGCGAGACATAGCCGATCGTTTGGGTTGATGATACG	42	81	23.4568	30.8642	24.6914	20.9877	54.321	45.679	-19.4	-23.9506	-0.524324
MI-J2-1-m0091	Minc_Contig3305:1863:1958:-	TAGCGTCAGCGAGTTCTGGGATTTTTTATGTTGGTAGAGTCACATGTACTTTTAACTATAACCTCCCAACATTTTAATCTCAGCGCTTGCGCGCAA	37	96	23.9583	34.375	19.7917	21.875	58.3333	41.6667	-34.3	-35.7292	-0.8575
MI-J2-1-m0192	Minc_Contig884:4175:4267:+	GTTCTGCTGCTCACTGGGTGTTTAGTCCAGTCCACCTTTAAATGCAATTTCACTTTGTTGGTGACTAGACAAACAACTAGTGAGTTGCGTTCT	37	93	21.5054	35.4839	21.5054	21.5054	56.9892	43.0108	-35	-37.6344	-0.875
MI-J2-1-m0173	Minc_Contig7628:2150:2237:-	CACGTCGGGGTACTTGTCTAGTACGTGTCCAAAATATCAAATTTTCAAAAAAAATTTTTGGACACATGCTAGACAAGTAATCCGACGT	35	88	34.0909	28.4091	18.1818	19.3182	62.5	37.5	-46.7	-53.0682	-1.41515
MI-J2-1-m0037	Minc_Contig1805:11139:11219:+	ATCCGAAAGGAATGCCGGCATCCAATTTTTCCTCTCCTCCTCGAATAGAAAGGAAATTGGATGCCGGCATTCCTTTGGATA	29	81	27.1605	27.1605	20.9877	24.6914	54.321	45.679	-48.1	-59.3827	-1.3
MI-J2-1-m0145	Minc_Contig58:51106:51192:+	AGAATTTATTGTCAGATTGAAGGTCGTGGAAGTTCCGGCCTGCTTCAAGCTTTGACTCGCTACTTCCCCAACTGAAGAAAAATTTTA	29	87	27.5862	31.0345	20.6897	20.6897	58.6207	41.3793	-19.2	-22.069	-0.533333
MI-J2-1-m0179	Minc_Contig7975:1748:1844:-	ATGAAGGCATGTTGATTCTCGAACTTGATAGGCTAAAGCAGAGTTAAAGGCCAAGTTGGGCTTTAAAGCTGGTTAGGTTGGAAGAAAATATTTTTAA	28	97	32.9897	29.8969	26.8041	10.3093	62.8866	37.1134	-23.5	-24.2268	-0.652778
MI-J2-1-m0042	Minc_Contig18:81400:81469:-	AAGGGAGGAGGGCTATAACTTCGTTCATTATTGTCGAATCCGGGACGTCATGGTATAGTTCGACTCAGCT	27	70	24.2857	28.5714	28.5714	18.5714	52.8571	47.1429	-19	-27.1429	-0.575758
MI-J2-1-m0189	Minc_Contig856:17224:17307:+	TAAAATAGGCAGAAGTTGTCGGAATTACGGATCTTGATCAAAGCCTTGTCGTTGATCCGACGATTAGATTTGCCACCGCTACCT	25	84	27.381	28.5714	22.619	21.4286	55.9524	44.0476	-24.7	-29.4048	-0.667568
MI-J2-1-m0066	Minc_Contig2655:8048:8136:+	CCAAACCTTTCATTCCAGATGTGCCATTTACATGACTATTTCGTTTAAAGAATTCTTGTAAATGCACCTATCTGGTATGAAAGGAAGGA	24	89	31.4607	32.5843	16.8539	19.1011	64.0449	35.9551	-32.9	-36.9663	-1.02812
MI-J2-1-m0139	Minc_Contig5570:3806:3886:-	ATCTCACAACATACGATAGTTGGTATAGAGTTTGGGTGCCCATACCCCTGACTACTTTCCATCTCCAAGTTATTTTGGGAA	24	81	25.9259	32.0988	18.5185	23.4568	58.0247	41.9753	-18.2	-22.4691	-0.535294
MI-J2-1-m0080	Minc_Contig3052:6002:6088:-	TAATTTTAACGTTCTTTGTGGTTAAGTTGGTAGTGAATTTGATTATTTTATTTTGTTGCTCGCTTAATCTACTGAACTAATTAAATA	23	87	26.4368	48.2759	16.092	9.1954	74.7126	25.2874	-20.1	-23.1034	-0.913636
MI-J2-1-m0050	Minc_Contig21:59332:59414:+	TTCGTTAGAGCGATTGTTAGCTCCGGTTTGTGGTTGGCATCTGGATAATTGGTTTGATCAGCGGCATGGAGTTCTCTGGCTTG	22	83	14.4578	37.3494	32.5301	15.6627	51.8072	48.1928	-23.8	-28.6747	-0.595
MI-J2-1-m0125	Minc_Contig4820:420:502:+	TTCGTTAGAGCGATTGTTAGCTCCGGTTTGTGGTTGGCATCTGGATAATTGGTTTGATCAGCGGCATGGAGTTCTCTGGCTTG	22	83	14.4578	37.3494	32.5301	15.6627	51.8072	48.1928	-23.8	-28.6747	-0.595
MI-J2-1-m0161	Minc_Contig6982:2576:2658:-	TTCGTTAGAGCGATTGTTAGCTCCGGTTTGTGGTTGGCATCTGGATAATTGGTTTGATCAGCGGCATGGAGTTCTCTGGCTTG	22	83	14.4578	37.3494	32.5301	15.6627	51.8072	48.1928	-23.8	-28.6747	-0.595
MI-J2-1-m0191	Minc_Contig879:4208:4290:+	TTCGTTAGAGCGATTGTTAGCTCCGGTTTGTGGTTGGCATCTGGATAATTGGTTTGATCAGCGGCATGGAGTTCTCTGGCTTG	22	83	14.4578	37.3494	32.5301	15.6627	51.8072	48.1928	-23.8	-28.6747	-0.595
MI-J2-1-m0174	Minc_Contig767:10044:10143:+	TGTCTTTGCTGAGGAGGTATTAGAAGACACAATGCCAGCTGGTGGACGAATTACTGCTGTAGTAGTTGTTGTCTTTGATGTACCGGCTCCAAACTGTCCA	21	100	23	31	27	19	54	46	-27.7	-27.7	-0.602174
MI-J2-1-m0033	Minc_Contig16:1428:1519:-	TTTTATAATTAGACTTATCTGATCTGGTCACTCTACAAAAAATCTGTAACTCTTTTTGAGATGATCAGATCAGATTGGTCCAATTATGAAAA	20	92	33.6957	36.9565	14.1304	15.2174	70.6522	29.3478	-38.8	-42.1739	-1.43704
MI-J2-1-m0104	Minc_Contig421:6945:7043:+	TATCGAACATTTAATTGTGTTTAATTTAATTACACTTTAGTTAACCGGTAGCGTAATGGTTAGTGTTTCTGGTTTGTAGTTAGAATGTGAGGGTTCGAT	20	99	25.2525	42.4242	23.2323	9.09091	67.6768	32.3232	-21.3	-21.5152	-0.665625
MI-J2-1-m0089	Minc_Contig3244:882:965:-	ACACGTAGGAATCAAGTATCCAATGACCAAGAAGCCACTCGGAATTTACGTGACTTCTTGATCGTAGGATACTTGACTACAAGC	19	84	33.3333	23.8095	20.2381	22.619	57.1429	42.8571	-33.9	-40.3571	-0.941667
MI-J2-1-m0026	Minc_Contig1507:1807:1904:+	TGCGCACACTTCTCGTTTGCCGCTGTAGATGGTCCTTGAGAGCGCCCTCGGTTGCCAAATCCATGACGATCATCAGCGGCTCCTGACCCACTGCTACA	18	98	18.3673	24.4898	23.4694	33.6735	42.8571	57.1429	-27.5	-28.0612	-0.491071
MI-J2-1-m0032	Minc_Contig1675:2241:2338:+	TGCGCACACTTCTCGTTTGCCGCTGTAGATGGTCCTTGAGAGCGCCCTCGGTTGCCAAATCCATGACGATCATCAGCGGCTCCTGACCCACTGCTACA	18	98	18.3673	24.4898	23.4694	33.6735	42.8571	57.1429	-27.5	-28.0612	-0.491071
MI-J2-1-m0063	Minc_Contig257:6195:6278:+	CCATTTACATGCCTAAGTAGTAGTGCCGCATTTAACGGAAATAATTAGGTTTAAGTGCAGACTGCTGCTTAAGCACGGAGATGT	18	84	29.7619	28.5714	23.8095	17.8571	58.3333	41.6667	-28	-33.3333	-0.8
MI-J2-1-m0135	Minc_Contig5316:2679:2776:+	TGCGCACACTTCTCGTTTGCCGCTGTAGATGGTCCTTGAGAGCGCCCTCGGTTGCCAAATCCATGACGATCATCAGCGGCTCCTGACCCACTGCTACA	18	98	18.3673	24.4898	23.4694	33.6735	42.8571	57.1429	-27.5	-28.0612	-0.491071
MI-J2-1-m0126	Minc_Contig482:3442:3521:+	TTTTGCCAATAAGGCTAAAATCACTCATTTTGTCAACAAACTTGTGGCAAAATGTGTATTTTTAGCCTTATTGGCAAAAT	17	80	32.5	36.25	15	16.25	68.75	31.25	-42.9	-53.625	-1.716
MI-J2-1-m0142	Minc_Contig5591:157:247:-	TTTTTAATTTCCCCCCTTTTCCCCTCTTTGGCCACAGATTTTCTGATGTTGATCAGAAAAACAAAGAGAGAAAAAAGGGGAAAATTAAAAT	17	91	35.1648	30.7692	15.3846	18.6813	65.9341	34.0659	-31.8	-34.9451	-1.02581
MI-J2-1-m0137	Minc_Contig5379:1657:1739:-	AAAAGACCGGTGCAAAAAAACTGGAACCGGTCTTTTAATCCCTTTTGCCCGTTCCGGTTTTTTTTGCCCCGGTCTTTTGTATA	16	83	21.6867	34.9398	19.2771	24.0964	56.6265	43.3735	-38.16	-45.9759	-1.06
MI-J2-1-m0199	Minc_Contig98:45522:45618:+	TTGGACATGTTTCGACAAAGTTATGACATAAAGTATACCTATGGGAGTACTGTAGGAGTCGGCGACTTATGGCATAACTTTGTCAAAACTTGATGGA	16	97	30.9278	29.8969	24.7423	14.433	60.8247	39.1753	-32.7	-33.7113	-0.860526
MI-J2-1-m0115	Minc_Contig4539:4105:4175:+	GTACTCGTACCTCGTACTCGTACTCGTACCTGGTACGAAGTACGAGTACGAGTACGAGCGAAAAAATGGGG	15	71	28.169	21.1268	28.169	22.5352	49.2958	50.7042	-38	-53.5211	-1.05556
MI-J2-1-m0077	Minc_Contig2943:373:442:-	TTTAACCAGACCTGTGCATGGACACGGATTTTGGTATCCATATCCGTATCCATGCACAGGTCTGTTTTTA	14	70	22.8571	34.2857	20	22.8571	57.1429	42.8571	-42.6	-60.8571	-1.42
MI-J2-1-m0098	Minc_Contig373:14411:14502:-	TCCAATATTTGATGGAATTCTGCTGGAGTACGTGCATATCGAATTTCAGTTCCTCCAACACGCTGTGCCAGCTTTCCCCAAAGTGAGTTGGC	14	92	22.8261	30.4348	21.7391	25	53.2609	46.7391	-24.2	-26.3043	-0.562791
MI-J2-1-m0122	Minc_Contig4758:2165:2259:+	ATTCGAACTAGAGGTCGGCGCAGGACGGGATCCCGCGCGGGATTTTGCGGGATCCCATCACGCAAAGATTTTTTAAAAAATTTTAACCCGCGGGA	14	95	26.3158	22.1053	28.4211	23.1579	48.4211	51.5789	-34.7	-36.5263	-0.708163
MI-J2-1-m0005	Minc_Contig105:16279:16357:-	ACCCGATCAGGTAGGTCGATACTAGTCTTATATTTTTTATGTAAATATAAGGCTGCTATTTTCCTACAGGTAGCTGTGA	13	79	26.5823	36.7089	20.2532	16.4557	63.2911	36.7089	-23.3	-29.4937	-0.803448
MI-J2-1-m0030	Minc_Contig1625:3689:3772:+	AATGGGGGGATGTCCTGATGAATCAAACGCTGCAAAATTTTTTCAAAATTGCGGTTTGCTTCATACTGAACGTTTCTGCCATTG	13	84	26.1905	33.3333	22.619	17.8571	59.5238	40.4762	-24.12	-28.7143	-0.709412
MI-J2-1-m0061	Minc_Contig252:19949:20032:+	AATATGGAGGAAGGGTATTTGGTCGGCTTCCTGATGTAACATCCACTCGTGGAAGACCAGCGGATGGAAGTCGTAATCTCGAAA	13	84	28.5714	23.8095	29.7619	17.8571	52.381	47.619	-20.5	-24.4048	-0.5125
MI-J2-1-m0065	Minc_Contig2639:3929:4010:-	CTTTCTGCGCGGAGTGTCGTTGGTCCAGGTCGGGGGCCAAAAGCGCCCGACGGATTTGGGAATGTATTCAGCCATCGTGTCA	13	82	17.0732	24.3902	34.1463	24.3902	41.4634	58.5366	-26.9	-32.8049	-0.560417
MI-J2-1-m0084	Minc_Contig3121:1114:1201:-	TTGTTGAATCCGGGACGACATGGTATGGTTCGATGAGCCTCGAATAGCTGAATCGAACCATACCAAGTCGTCCTGGATTCGACCATTT	13	88	25	27.2727	25	22.7273	52.2727	47.7273	-58.5	-66.4773	-1.39286
MI-J2-1-m0097	Minc_Contig3732:1834:1917:+	AATGGGGGGATGTCCTGATGAATCAAACGCTGCAAAATTTTTTCAAAATTGCGGTTTGCTTCATACTGAACGTTTCTGCCATTG	13	84	26.1905	33.3333	22.619	17.8571	59.5238	40.4762	-24.12	-28.7143	-0.709412
MI-J2-1-m0099	Minc_Contig3740:367:450:-	AATGGGGGGATGTCCTGATGAATCAAACGCTGCAAAATTTTTTCAAAATTGCGGTTTGCTTCATACTGAACGTTTCTGCCATTG	13	84	26.1905	33.3333	22.619	17.8571	59.5238	40.4762	-24.12	-28.7143	-0.709412
MI-J2-1-m0106	Minc_Contig427:10943:11021:+	ACCCGATCAGGTAGGTCGATACTAGTCTTATATTTTTTATGTAAATATAAGGCTGCTATTTTCCTACAGGTAGCTGTGA	13	79	26.5823	36.7089	20.2532	16.4557	63.2911	36.7089	-23.3	-29.4937	-0.803448
MI-J2-1-m0109	Minc_Contig4300:97:180:+	AATGGGGGGATGTCCTGATGAATCAAACGCTGCAAAATTTTTTCAAAATTGCGGTTTGCTTCATACTGAACGTTTCTGCCATTG	13	84	26.1905	33.3333	22.619	17.8571	59.5238	40.4762	-24.12	-28.7143	-0.709412
MI-J2-1-m0118	Minc_Contig45:41652:41750:-	AGTCCCCTATATACCTCTAAATCCAGACATCCTCTCTATATAATCTGGGATTTGGTAGGGTTAATTTGGATTTGTAGGATTAAGGCGGATATCGGGGAT	13	99	26.2626	33.3333	23.2323	17.1717	59.596	40.404	-30	-30.303	-0.75
MI-J2-1-m0120	Minc_Contig4689:1490:1572:-	AATGGGGGGATGTCCTGATGAATCAAACGCTGCAAAATTTTTTCAAATTGCGGTTTGCTTCATACTGAACGTTTCTGCCATTG	13	83	25.3012	33.7349	22.8916	18.0723	59.0361	40.9639	-24.2	-29.1566	-0.711765
MI-J2-1-m0121	Minc_Contig474:23410:23493:+	AATGGGGGGATGTCCTGATGAATCAAACGCTGCAAAATTTTTTCAAAATTGCGGTTTGCTTCATACTGAACGTTTCTGCCATTG	13	84	26.1905	33.3333	22.619	17.8571	59.5238	40.4762	-24.12	-28.7143	-0.709412
MI-J2-1-m0129	Minc_Contig494:23983:24066:-	AATGGGAGGATGTCCTGATGAATCAAACGCTGCAAAATTTTTTCAAAATTGCGGTTTGCTTCATACTGAACGTTTCTGCCATTG	13	84	27.381	33.3333	21.4286	17.8571	60.7143	39.2857	-22.92	-27.2857	-0.694545
MI-J2-1-m0131	Minc_Contig51:37704:37785:+	AAAAAGGGGATGTCCTGATGAATCAAACGCTGCAAAATTTTTTCAAAATTGCGGTTTGCTTCATACTGAACGTTTCTGCCAT	13	82	30.4878	31.7073	19.5122	18.2927	62.1951	37.8049	-19.32	-23.561	-0.623226
MI-J2-1-m0138	Minc_Contig5398:4054:4138:-	TGGTCGGATACGGGACGCCTTGGTATAGTTCGATGCGTCTTGACGAGCTGAATCGAACTATATCAAGGCGTCCCGGATTCGACCA	13	85	22.3529	24.7059	29.4118	23.5294	47.0588	52.9412	-59.7	-70.2353	-1.32667
MI-J2-1-m0146	Minc_Contig5949:4052:4132:-	ATACCCGATCTGGTAGGTCGATACTAGTCTTATATTTTTTATGTAAATATAAGGCTGCTATTTTCCTACAGGTAGCTGTGA	13	81	25.9259	38.2716	19.7531	16.0494	64.1975	35.8025	-26.2	-32.3457	-0.903448
MI-J2-1-m0153	Minc_Contig640:8455:8538:+	AATGGGGGGATGTCCTGATGAATCAAACGCTGCAAAATTTTTTCAAAATTGCGGTTTGCTTCATACTGAACGTTTCTGCCATTG	13	84	26.1905	33.3333	22.619	17.8571	59.5238	40.4762	-24.12	-28.7143	-0.709412
MI-J2-1-m0172	Minc_Contig7612:832:915:+	AATGGGGGGATGTCCTGATGAATCAAACGCTGCAAAATTTTTTCAAAATTGCGGTTTGCTTCATACTGAACGTTTCTGCCATTG	13	84	26.1905	33.3333	22.619	17.8571	59.5238	40.4762	-24.12	-28.7143	-0.709412
MI-J2-1-m0188	Minc_Contig847:198:281:+	AATGGGGGGATGTCCTGATGAATCAAACGCTGCAAAATTTTTTCAAAATTGCGGTTTGCTTCATACTGAACGTTTCTGCCATTG	13	84	26.1905	33.3333	22.619	17.8571	59.5238	40.4762	-24.12	-28.7143	-0.709412
MI-J2-1-m0034	Minc_Contig1751:1:80:+	CAAGATCGGACGAAGTTATACCACAAAAAACAAACAACGTAAACCTATGTTTTTTGTGTCATAACTTCGCCCGATCTTGA	12	80	36.25	26.25	15	22.5	62.5	37.5	-38.36	-47.95	-1.27867
MI-J2-1-m0049	Minc_Contig1:63386:63481:-	TTTAGAGAGAAGTTTAAGGGAGATCAGTCGGTAGAGCACCTGTTGAGCGGGTGTTTTACAATGGGCCGACATCTTCCTGTTCACGATATCAAAGAG	12	96	27.0833	27.0833	29.1667	16.6667	54.1667	45.8333	-32.71	-34.0729	-0.743409
MI-J2-1-m0051	Minc_Contig2251:8827:8906:+	TATTTTTAGGAGAGTGTTTTCGGAAAAATTTTTAAAATTTTCAATTCAAAAATTTTTCCAAAAACACTCTCCTATTCAAA	12	80	37.5	40	8.75	13.75	77.5	22.5	-32	-40	-1.77778
MI-J2-1-m0054	Minc_Contig234:9066:9156:-	CTCTCGTAAATTCCTCCCGCCCAAGGGGATAAGGACGGGATAAATTTCCACTCAATTCTGCTCTCGGCGCTGTGGGAGGCCAAAGCAAATC	12	91	25.2747	21.978	24.1758	28.5714	47.2527	52.7473	-24.5	-26.9231	-0.510417
MI-J2-1-m0127	Minc_Contig483:17611:17682:+	AGGCCTGCTCAGCACAGCTCTACATGGCCCTGAAGTGTTCTGCATGGAGCTGCTGACATTCGGTGGTTTTTA	12	72	18.0556	29.1667	27.7778	25	47.2222	52.7778	-19.2	-26.6667	-0.505263
MI-J2-1-m0149	Minc_Contig6169:3512:3594:-	TAAAATTGTCTAAGGACAGATTTAAAAGGATAAATTTAAAAAATGTCTTATCCTTTTAAAGCTGTCCTTAGACAATTTTAAAT	12	83	40.9639	36.1446	12.0482	10.8434	77.1084	22.8916	-41	-49.3976	-2.15789
MI-J2-1-m0165	Minc_Contig7336:2593:2676:-	TTGTCGAATCCGGGACGCCTTGGTATAGTTCGATGCGTTCGAGAGAACTGAATCGACCCATACCAAGTTCCCGAATTCGACAAT	12	84	26.1905	25	23.8095	25	51.1905	48.8095	-42.7	-50.8333	-1.04146
MI-J2-1-m0168	Minc_Contig7484:1621:1705:-	TAGTCGAATCCGGGACGCCTTGGTATAGTTCGATGCATCTCGACGGTCTGAATCGAACCGTATCAAAGCGTCCCAGATTCGACCA	12	85	24.7059	23.5294	24.7059	27.0588	48.2353	51.7647	-44.8	-52.7059	-1.01818
MI-J2-1-m0176	Minc_Contig7849:279:379:-	CTACTTTTATCAGAACCACCACTTTGTCTAAATGAATCGCTTTTTCTGTTGTGCCTTTTGAGTGGCCGAGCATCGGGACTGAGTTGGTTGCGATTTTGTAT	12	101	18.8119	38.6139	22.7723	19.802	57.4257	42.5743	-21.51	-21.297	-0.500233
MI-J2-1-m0025	Minc_Contig149:35901:35974:-	TCCGCAAGTTTCGTCCGCAAGTTGTACTATTTTCTGGAAAAAGAAACAGTATGATTTGCGGACAAAACTTGCGG	11	74	29.7297	28.3784	22.973	18.9189	58.1081	41.8919	-42.6	-57.5676	-1.37419
MI-J2-1-m0038	Minc_Contig1812:2457:2548:-	TACGAGTCTTTTTCGGGCCTAACTTTATCGAGTCGGGCCGATACGAGTCTTTTTCGGGCCTAAATTTATCGAGTCGGGCACCGAGACATTTT	11	92	19.5652	32.6087	25	22.8261	52.1739	47.8261	-29.5	-32.0652	-0.670455
MI-J2-1-m0046	Minc_Contig1980:3409:3494:+	CCATAAAATCAGTCCTTCTTTGTGCTGCTTGGCTTTTTTTAAAAATTATATGTCCAAGCTGCCCAATTGAATGACTGATTTTTTGA	11	86	25.5814	40.6977	15.1163	18.6047	66.2791	33.7209	-28.97	-33.686	-0.998966
MI-J2-1-m0048	Minc_Contig1990:7752:7824:-	CCCGCTCAGCTGAGCACTGTGTCCGAAGTTCCTCCAATCGACCACCTGCCGACACTGCATAGCTAGAGTTGGA	11	73	21.9178	20.5479	23.2877	34.2466	42.4658	57.5342	-22.5	-30.8219	-0.535714
MI-J2-1-m0052	Minc_Contig2258:7181:7272:-	GTCCTTTAAATGATTATCCAGGCTGTACCCACTGAGTCCTGTATATTTGGAAATGATTACCCAGTGGCAGCCTGGATAATCGTTTATAGCAA	11	92	27.1739	31.5217	20.6522	20.6522	58.6957	41.3043	-39.4	-42.8261	-1.03684
MI-J2-1-m0069	Minc_Contig272:23395:23488:+	TGCTTGTTTAATTGTTGATACCTCGCGAGTTGATTGGCCAAGTGGTTGAGAGTTCGCTCCTGTTGGTCGTCCTGTGTCCGAGGTAGAGGCAGGT	11	94	14.8936	34.0426	32.9787	18.0851	48.9362	51.0638	-27.6	-29.3617	-0.575
MI-J2-1-m0085	Minc_Contig312:24116:24204:-	TTGATGTTGACGAAGTTGCATGCGTACGTCGTGCTTTAAATGTTAAACCGCTTATTGTAGACGGAGGCGATGTAGGAGCAAAACATAAA	11	89	30.3371	28.0899	26.9663	14.6067	58.427	41.573	-19.2	-21.573	-0.518919
MI-J2-1-m0095	Minc_Contig367:18702:18790:-	TTGATGTTGACGAAGTTGCATGCGTACGTCGTGCTTTAAATGTTAAACCGCTTATTGTAGACGGAGGCGATGTAGGAGCAAAACATAAA	11	89	30.3371	28.0899	26.9663	14.6067	58.427	41.573	-19.2	-21.573	-0.518919
MI-J2-1-m0100	Minc_Contig3750:6647:6735:-	TTGATGTTGACGAAGTTGCATGCGTACGTCGTGCTTTAAATGTTAAACCGCTTATTGTAGACGGAGGCGATGTAGGAGCAAAACATAAA	11	89	30.3371	28.0899	26.9663	14.6067	58.427	41.573	-19.2	-21.573	-0.518919
MI-J2-1-m0163	Minc_Contig711:16480:16568:+	TTGATGTTGACGAAGTTGCATGCGTACGTCGTGCTTTAAATGTTAAACCGCTTATTGTAGACGGAGGCGATGTAGGAGCAAAACATAAA	11	89	30.3371	28.0899	26.9663	14.6067	58.427	41.573	-19.2	-21.573	-0.518919
MI-J2-1-m0177	Minc_Contig793:15128:15218:+	CCATAAAATCAGTCCTTCTTTGTGCTGCTTGGCTTTTTTTAAAAATTATATATGTCCAAGCTGCCCAATTGAATGACTGACTTTTTGAGGT	11	91	25.2747	39.5604	16.4835	18.6813	64.8352	35.1648	-25.75	-28.2967	-0.804687
MI-J2-1-m0198	Minc_Contig988:11290:11378:-	TTGATGTTGACGAAGTTGCATGCGTACGTCGTGCTTTAAATGTTAACCCGCTTATTGTAGACGGAGGCGATGTAGGAGCAAAACATAAA	11	89	29.2135	28.0899	26.9663	15.7303	57.3034	42.6966	-19.2	-21.573	-0.505263
MI-J2-1-m0001	Minc_Contig1023:12889:12971:-	CATTTTGCCAATAAGGCTAAAAATACTCGTTTTGTCAACACTACTTTTGGCAAAATGTGTATTTTTAGCCTTATTGGCGAAAT	9	83	30.1205	37.3494	15.6627	16.8675	67.4699	32.5301	-48.3	-58.1928	-1.78889
MI-J2-1-m0013	Minc_Contig1332:10815:10915:+	TGTGGTCTAATCTGTTGCACTGTTGCTTGTGAACTAATTTTCGGAGCTGCTATTTGCAATCCAATTTGAGGAATCGTATGGTGTACTAATGTAGGAACCAT	9	101	23.7624	36.6337	23.7624	15.8416	60.396	39.604	-19.3	-19.1089	-0.4825
MI-J2-1-m0039	Minc_Contig1814:3066:3153:-	CAGAAACGGGTGACAGATTTTGGAATACTCATGCAGTTCAACTTTATTTGTCGCCATGAGCATCCGAAAATCTGTTGTCCGAGTCTGG	9	88	26.1364	29.5455	23.8636	20.4545	55.6818	44.3182	-35.7	-40.5682	-0.915385
MI-J2-1-m0043	Minc_Contig1940:10859:10953:-	TGCAAAAAATGTTGCGGGCAATTTTTGCTAATCTGAATAGCAAAATCTGAGCCTTTGTAACAAAAGTCCGCAAGAATTGTCCGCAAAATTTTTGC	9	95	33.6842	29.4737	18.9474	17.8947	63.1579	36.8421	-33.1	-34.8421	-0.945714
MI-J2-1-m0076	Minc_Contig2833:3506:3590:-	TGGTGTAGTGGGAAAAGATTAGGTTTCGGTGGGGTTGAGATGAGGGTTCGAGCCCCGCTGGGGGCATTTGATTTTTGCTGAGACC	9	85	17.6471	29.4118	40	12.9412	47.0588	52.9412	-31.1	-36.5882	-0.691111
MI-J2-1-m0090	Minc_Contig3260:1620:1708:-	CAGAAACGGATGACAGATTTTGGAATACTCATGCAGTTCAACTATAATTCGTCGCCATGAGCATCCGAAAATCTGTTGTCCGAGTCTGT	9	89	29.2135	28.0899	21.3483	21.3483	57.3034	42.6966	-34.21	-38.4382	-0.900263
MI-J2-1-m0094	Minc_Contig3566:6336:6430:+	TGGTGACCTGTTAATTTTTGCCTGTAGCTGTTCAATTTGCTCTTAAAATTCTCCATTTAGGCAGCAGCCACAAGCGAAAATTAACCGATCATCAA	9	95	28.4211	32.6316	16.8421	22.1053	61.0526	38.9474	-31.9	-33.5789	-0.862162
MI-J2-1-m0114	Minc_Contig4504:137:215:+	TACTTAAAAGGTACTCGATGCGGTCTGGAAGCAACTGGTTCCTCAGATGTTGTGATTATATCATGTTCGCCTGCTGTAC	9	79	22.7848	32.9114	24.0506	20.2532	55.6962	44.3038	-18	-22.7848	-0.514286
MI-J2-1-m0150	Minc_Contig624:370:448:-	TACTTAAAAGGTACTCGATGCGGTCTGGAAGCAACTGGTTCCTCAGATGTTGTGATTATATCATGTTCGCCTGCTGTAC	9	79	22.7848	32.9114	24.0506	20.2532	55.6962	44.3038	-18	-22.7848	-0.514286
MI-J2-1-m0151	Minc_Contig624:8637:8715:-	TACTTAAAAGGTACTCGATGCGGTCTGGAAGCAACTGGTTCCTCAGATGTTGTGATTATATCATGTTCGCCTGCTGTAC	9	79	22.7848	32.9114	24.0506	20.2532	55.6962	44.3038	-18	-22.7848	-0.514286
MI-J2-1-m0167	Minc_Contig7359:1940:2033:+	AGGAGGTGAAATTTGTTCACCTCCTGAGTCCAAATCGGATAATTGTTGCTGATGAAGTTCTGCAACAAGACCAGTCGGACACTCCTCATCCACC	9	94	27.6596	25.5319	21.2766	25.5319	53.1915	46.8085	-32.7	-34.7872	-0.743182
MI-J2-1-m0170	Minc_Contig7537:28:106:+	TACTTAAAAGGTACTCGATGCGGTCTGGAAGCAACTGGTTCCTCAGATGTTGTGATTATATCATGTTCGCCTGCTGTAC	9	79	22.7848	32.9114	24.0506	20.2532	55.6962	44.3038	-18	-22.7848	-0.514286
MI-J2-1-m0171	Minc_Contig75:10355:10446:-	TGGTGACCCCTTAATTTTTGCCTGTAGCTGTTCAACTTGCTCTTAAAATTCTCCATCTGGGCAGCCAAAGACGAAAATTAACCGATCATCAA	9	92	28.2609	30.4348	16.3043	25	58.6957	41.3043	-23.8	-25.8696	-0.626316
MI-J2-1-m0003	Minc_Contig1040:12325:12409:+	CTGTCGAATTCGGGACGACATGGTATGGTTCGATGCGCCTCGACGAGCTGAATCGAATCATATCAGGTTGTCCCGGATTCAACCA	8	85	23.5294	24.7059	27.0588	24.7059	48.2353	51.7647	-46.2	-54.3529	-1.05
MI-J2-1-m0004	Minc_Contig1051:16829:16928:+	TTCTCTCCTCTACTATTTTTTTGTATTTTTCTTTTTTTATTAGAAGGGTTAGTGTGTGTGGAACGAGAGGGAAAGTTAAGAAGAATGGAGTGGGAAAACA	8	100	27	39	25	9	66	34	-19.5	-19.5	-0.573529
MI-J2-1-m0022	Minc_Contig146:26817:26912:+	TATGTCTTTGGTAGATTGAGGATAAGATGGAAGGGAAATATCATCTGTTGTCAAAATTTCATCATCATCTTCATTTATGTTAGATGATGGACGTGT	8	96	29.1667	37.5	22.9167	10.4167	66.6667	33.3333	-23	-23.9583	-0.71875
MI-J2-1-m0031	Minc_Contig163:35868:35964:-	TCTTGCGTTTTGCGGAAGAAAATAACATTGAAAAGAAGGAGAGACAAAATCGCGTCTCTTTATTTTCAATGCTATTTTCTTCCGCAATTCTCAAGAC	8	97	31.9588	31.9588	17.5258	18.5567	63.9175	36.0825	-48.6	-50.1031	-1.38857
MI-J2-1-m0044	Minc_Contig1946:3266:3360:-	CGGCGGGAGTGTAGGTCGGGATATTGTTGGCAGGATGGGGAGAAATGGCCAACGACATTGCAAAATACGCAGGGAAGGTTGGGTTCTCTGGTGGG	8	95	23.1579	21.0526	42.1053	13.6842	44.2105	55.7895	-23.1	-24.3158	-0.435849
MI-J2-1-m0062	Minc_Contig2543:7129:7216:+	CTCGGTCTCGACTCTCGGTCTCGACTCTCGACACTCGTTTTGCTCTCGGTCTCGGGGTTGATTCTCGGTCTCGGTCTCGACTCTCGGC	8	88	6.81818	32.9545	26.1364	34.0909	39.7727	60.2273	-24.1	-27.3864	-0.454717
MI-J2-1-m0073	Minc_Contig2796:4291:4385:-	CGGCGGGAGTGTAGGTCGGGATATTGTTGGCAGGATGGGGAGAAATGGCCAACGACATTGCAAAATACGCAGGGAAGGTTGGGTTCTCTGGTGGG	8	95	23.1579	21.0526	42.1053	13.6842	44.2105	55.7895	-23.1	-24.3158	-0.435849
MI-J2-1-m0088	Minc_Contig323:18405:18489:-	TTAAGCGATCTGAAGTGTTCTCTCATATTGGTTGATATTAAAAATTTTGAACAATCAATATGTCAGACATTTCAGATCAGGCGAG	8	85	32.9412	34.1176	18.8235	14.1176	67.0588	32.9412	-30.8	-36.2353	-1.1
MI-J2-1-m0108	Minc_Contig4296:2002:2098:-	TCTTGCGTTTTGCGGAAGAAAATAACATTGAAAAGAAGGAGAGACAAAATCGCGCCTCTATATTTTCAATGCTATTTTCTTCCGCAAAACGCATGAC	8	97	34.0206	27.8351	18.5567	19.5876	61.8557	38.1443	-48	-49.4845	-1.2973
MI-J2-1-m0144	Minc_Contig5838:3229:3312:+	CGGTCTCGGGGTTGATTCTCGGTCTCGGTCTCGACTCTCGGTCTCGACTCTCGGTCTCGAGTCGAGTCTCGGTCTCGGGGTTGA	8	84	7.14286	30.9524	33.3333	28.5714	38.0952	61.9048	-35.9	-42.7381	-0.690385
MI-J2-1-m0154	Minc_Contig6498:3438:3525:-	GATTGCCTCAATGGGTGGGAATGGGGGAAATATTGGAGGGCCAAAAACTCCAATATGCCAAGGCCAATCTCCACCTTCTTTACTTGAA	8	88	29.5455	23.8636	25	21.5909	53.4091	46.5909	-27.3	-31.0227	-0.665854
MI-J2-1-m0164	Minc_Contig71:32176:32263:+	CTCGGTCTCGACTCTCGGTCTCGACTCTCGACTCTCGGTTTGGTCTCGGTCTCGGGGTTGATTCTCGGTCTCGGTCTCGACTCTCGGC	8	88	5.68182	32.9545	28.4091	32.9545	38.6364	61.3636	-24.4	-27.7273	-0.451852
MI-J2-1-m0197	Minc_Contig943:13554:13627:+	CGGTCTAGGGGTTGATTCTCGGTCTCGGTCTCGACTCTCGGGATTTTTTGACTCTCGAACATCACTAGTCTCCA	8	74	14.8649	33.7838	24.3243	27.027	48.6486	51.3514	-19.5	-26.3514	-0.513158
MI-J2-1-m0008	Minc_Contig1108:13125:13215:+	TATATCTTTAGTAGATTGAGGATAAGATGGAAGAGAAATATCGTCGGTTGTAAATATTTCGTCATCATCTTCAACTATATTAGACGATGGA	7	91	34.0659	34.0659	20.8791	10.989	68.1319	31.8681	-22.1	-24.2857	-0.762069
MI-J2-1-m0012	Minc_Contig1283:898:982:+	TGATAGCTCATTCGAAAGAACTCGTCGAGCTGAGTTGAATGACAGCAAAATCAACGTAATCGGACGAGTTTTGACAAAGTTATGA	7	85	35.2941	24.7059	23.5294	16.4706	60	40	-21.6	-25.4118	-0.635294
MI-J2-1-m0027	Minc_Contig1564:7979:8077:-	CGGTTCGATAGGTCGAACCGGGCATCGAATTTTGGCAAAAAAGACTCGGTGCCCGGTTCGATAAAAATGAGGCCCGAAAAAGACTCGAACGTCGGCCCG	7	99	29.2929	17.1717	29.2929	24.2424	46.4646	53.5354	-45.9	-46.3636	-0.866038
MI-J2-1-m0059	Minc_Contig2519:5131:5215:+	TGATAGCTCATTCGAAAGAACTCGTCGAGCTGAGTTGAATGACAGCAAAATCAACGTAATCGGACGAGTTTTGACAAAGTTATGA	7	85	35.2941	24.7059	23.5294	16.4706	60	40	-21.6	-25.4118	-0.635294
MI-J2-1-m0075	Minc_Contig2810:8243:8317:-	CTTTTTTAATGTTTTGGTTGTCTTGCTTGTAGCAAGTTTTGCTTGTAGCAACAAACTGTCAAAGGATTAATTCTT	7	75	22.6667	45.3333	18.6667	13.3333	68	32	-19	-25.3333	-0.791667
MI-J2-1-m0113	Minc_Contig444:13007:13105:+	CGGTTCGATAGGTCGAACCGGGCATCGAATTTTGGCAAAAAAGACTCGGTGCCCGGTTCGATAAAAATGAGGCCCGAAAAAGACTCGAACGTCGGCCCG	7	99	29.2929	17.1717	29.2929	24.2424	46.4646	53.5354	-45.9	-46.3636	-0.866038
MI-J2-1-m0117	Minc_Contig456:14349:14423:+	CTTTTTTAATGTTTTGGTTGTCTTGCTTGTAGCAAGTTTTGCTTGCAGCAACAAACTGTCAAAGGATTAATTTTT	7	75	22.6667	45.3333	18.6667	13.3333	68	32	-20.5	-27.3333	-0.854167
MI-J2-1-m0128	Minc_Contig4880:3509:3607:-	CGGTTCGATAGGTCGAACCGGGCATCGAATTTTGGCAAAAAAGACTCGGTGCCCGGTTCGATAAAAATGAGGCCCGAAAAAGACTCGAACGTCGGCCCG	7	99	29.2929	17.1717	29.2929	24.2424	46.4646	53.5354	-45.9	-46.3636	-0.866038
MI-J2-1-m0159	Minc_Contig6709:1473:1560:-	AAAGGGTTGTTCGGGTTTTAAAGCAGCGAATATTTAAATATTTAAATTATGGCTATTCGTTGTTTCTGAAACCTGAACTGCGCCTTTT	7	88	27.2727	38.6364	20.4545	13.6364	65.9091	34.0909	-34.7	-39.4318	-1.15667
MI-J2-1-m0186	Minc_Contig834:14434:14533:+	AAATGACATCCGTGTCAAGCTTTTTGTCGACTGTCAAGCGCCCCTCCCACATTGAGAGTAAAATGCACGGAACAAAACGCTTGACACTGATCTATTGTGG	7	100	29	25	21	25	54	46	-26.1	-26.1	-0.567391
MI-J2-1-m0009	Minc_Contig110:38846:38920:+	CGGTTCGATAGGTCGAACCGGGCATCGAATTTTGGCAAAAAAGACTCGGTGCCCGGTTCGATAAAAATCAGGCCC	6	75	28	20	28	24	48	52	-41.3	-55.0667	-1.05897
MI-J2-1-m0018	Minc_Contig140:30404:30475:-	CAAATTTTTAAAATCCGCAACATTTTGTCCGCAAAATTTTTGCGGACAAAACTTGCGGATTAAAAAAATTTC	6	72	37.5	31.9444	12.5	18.0556	69.4444	30.5556	-32.6	-45.2778	-1.48182
MI-J2-1-m0019	Minc_Contig1445:10118:10202:+	CGACACGTGTCTCGCGGGTGTAAACGGTTGCTTGGGTTAGAGTAGCAAAACAAGCCTATTGTTAGCCTGCGAAAAAATGGGGTGA	6	85	27.0588	23.5294	31.7647	17.6471	50.5882	49.4118	-26.6	-31.2941	-0.633333
MI-J2-1-m0020	Minc_Contig144:7429:7507:+	GAATATTTCTCTTATTAGGATTCGGATTTCGGGCCAAAAAAAGTCCGAATTTCGGGTAACTCGTGACATCCTTGTATTA	6	79	27.8481	34.1772	20.2532	17.7215	62.0253	37.9747	-18.3	-23.1646	-0.61
MI-J2-1-m0028	Minc_Contig1573:2553:2649:-	TGAGTTCCGAATCCGGGAACAGGAACTTTTAAAAAAAATTTTGCTAGCAAATTTTAAAGATTTTTTATTTTAAGTAGGGTTGTCGGTTTCACCACTT	6	97	30.9278	37.1134	18.5567	13.4021	68.0412	31.9588	-18.34	-18.9072	-0.591613
MI-J2-1-m0053	Minc_Contig2336:1431:1512:+	GGTCGAATCAGTGACGCCCTGGTATAGTCCGATTCAGCTTTTCAAGAAGCATCGAACCATACCAAGGCGTCCCAGATTCGAC	6	82	26.8293	21.9512	23.1707	28.0488	48.7805	51.2195	-39.7	-48.4146	-0.945238
MI-J2-1-m0057	Minc_Contig2481:4877:4952:+	AATCTTGAAGCAAGTTATGACTTTGCGCCGTTATGGCCGCGCGCCGTTTTGGGCGTGTCCCGACTCGCGCGAGTTG	6	76	14.4737	27.6316	31.5789	26.3158	42.1053	57.8947	-25.2	-33.1579	-0.572727
MI-J2-1-m0060	Minc_Contig2528:1494:1581:-	ACCTTCGTTCAAAATTATCGAATCCGTGACGCCCTGGTGCAACGAACCATACTAGGGCATCTCGGATTCAATAATTTTGAACGAGGTT	6	88	28.4091	27.2727	20.4545	23.8636	55.6818	44.3182	-48.1	-54.6591	-1.23333
MI-J2-1-m0064	Minc_Contig2604:61:140:+	ATGACAAAAGATCCCACGACCTTTGAAAATTTTTTTTATTTTTTGAAAAAATTTTCTATGGTCGTGAGATTTTTTGTCAC	6	80	30	42.5	13.75	13.75	72.5	27.5	-38.1	-47.625	-1.73182
MI-J2-1-m0068	Minc_Contig2727:183:283:-	ACGTGTATTCAATGGCGTAGTCTGGTCAGTTCCTTCAATTCGAATTTGCTGCACCAATGTTGAAGTGGTTTGATCGTCAGACCTGCGCTTCTTTACAATTG	6	101	20.7921	35.6436	22.7723	20.7921	56.4356	43.5644	-26.71	-26.4455	-0.607045
MI-J2-1-m0078	Minc_Contig29:73944:74042:+	GGCCATTAATGTAGGTGGAGGAATCCAGGCATTTCGTTGGGGTTTCTTGCAATTTTGTTTAATTTTGTAGATTATAAGGATGCTCGAGCAAATTAAGGC	6	99	25.2525	35.3535	27.2727	12.1212	60.6061	39.3939	-22.72	-22.9495	-0.582564
MI-J2-1-m0079	Minc_Contig2:91267:91363:-	CAGCCGGACCTCACTATAGTAGGGTTGTCGGATAGTTGGAAATCTTCGGATACCGGATCCGACAATCCTAGACTATAATGCACCCTCTTGGGGCTGA	6	97	24.7423	24.7423	25.7732	24.7423	49.4845	50.5155	-37.5	-38.6598	-0.765306
MI-J2-1-m0083	Minc_Contig3112:4255:4351:+	CAGCCGGACCTCACTATAGTAGGGTTGTCGGATAGTTGGAAATCTTCGGATACCGGATCCGACAATCCTAGACTATAATGCACCCTTTTGGGGCTGA	6	97	24.7423	25.7732	25.7732	23.7113	50.5155	49.4845	-37.5	-38.6598	-0.78125
MI-J2-1-m0086	Minc_Contig3194:2512:2583:+	CAAATTTTTAAAATCCGCAACATTTTGTCCGCAAAATTTTTGCGGACAAAACTTGCGGATTAAAAAAATTTC	6	72	37.5	31.9444	12.5	18.0556	69.4444	30.5556	-32.6	-45.2778	-1.48182
MI-J2-1-m0103	Minc_Contig4140:1248:1328:-	ATAGAAGGCAGAATCCGCAAGTTTTGATCCGCAACTCAAATAAAAGATTTGCGGACAAAACTTGCGGATTATGTATTTTTA	6	81	35.8025	28.3951	19.7531	16.0494	64.1975	35.8025	-39.2	-48.3951	-1.35172
MI-J2-1-m0107	Minc_Contig4290:610:693:+	TGTCGAATCCAGGACGCCCTGGTATGGTTCGATTCAGCTCATCGAGGCGCATCGAACCATACTACGGCGTCCCGGATTCGACAA	6	84	22.619	21.4286	26.1905	29.7619	44.0476	55.9524	-57.9	-68.9286	-1.23191
MI-J2-1-m0111	Minc_Contig43:236:324:-	AGTTTCTTCATTTTGTGTCGTATCGGATGAGACATCATGTATTTGGTTGCGTAGCCCATCAGTAGGTGCAACATTTCGACGGAGAATCA	6	89	23.5955	33.7079	24.7191	17.9775	57.3034	42.6966	-20.3	-22.809	-0.534211
MI-J2-1-m0112	Minc_Contig4424:643:721:-	CCTGTTAATTTTTCCCTGTGGCTGCTCAAATGGGGAAATTTAATGACATTTGGACCGCCACAGGTTAAGATTAACCGGC	6	79	25.3165	30.3797	22.7848	21.519	55.6962	44.3038	-34.74	-43.9747	-0.992571
MI-J2-1-m0116	Minc_Contig453:23197:23264:+	CGTGTCTCAGAGTTGTTTTGGTGTCGAAACGACGTCAGTTGTTTCCTCAACGATTCAACGGGGACGCA	6	68	20.5882	29.4118	27.9412	22.0588	50	50	-30.5	-44.8529	-0.897059
MI-J2-1-m0119	Minc_Contig4600:2733:2828:-	CAGCCGGACCTCACTATAGTAGGGTTGTCGGATAGTTGAAATCTTCGGATATCCGGATCCGACAATCCTAGACTATAATGCACCCTCTTGGGCTGA	6	96	25	26.0417	23.9583	25	51.0417	48.9583	-37	-38.5417	-0.787234
MI-J2-1-m0130	Minc_Contig5086:4397:4488:-	CAGCCGGACCTCACTATAGTAGGGTTGTCGGATAGTTGGAAATTTTCGGATATCCGGGTCCGAAAATCCTACACTATAATGGACCCTCTTGG	6	92	25	27.1739	25	22.8261	52.1739	47.8261	-27.9	-30.3261	-0.634091
MI-J2-1-m0143	Minc_Contig5813:3647:3741:-	AATTGTAAAATCCGGGACGCACTGATATGGTTCAATGCGGCACCTATTCCAGTGCCCCCGGCACCTATTCCAGTGCCTCCTGTATTCGACAATTT	6	95	23.1579	27.3684	20	29.4737	50.5263	49.4737	-34.2	-36	-0.72766
MI-J2-1-m0155	Minc_Contig65:15029:15109:+	TACGGTTTTGGGGCGTCCTGGTACGATTCGATTCAGCTTGTCGATGTGCATCGAACCATACCAAGGCGTCCCGAATTCGAC	6	81	19.7531	27.1605	27.1605	25.9259	46.9136	53.0864	-35.6	-43.9506	-0.827907
MI-J2-1-m0157	Minc_Contig664:7779:7854:+	ACCTTCTTCTGCAGGTGTAGGCCCAGAAGATCTTGATTGGCTCAAAATCTTTTCCTTCAGTTGCTCATCAATTGGA	6	76	22.3684	34.2105	19.7368	23.6842	56.5789	43.4211	-18.29	-24.0658	-0.554242
MI-J2-1-m0160	Minc_Contig6869:122:191:+	ATGGTCTCAGAGTTGTTTTGGTGTCGAAACGACGTCAGTTGTTTCCTCAACGATTCAACGGGGACTCATC	6	70	21.4286	31.4286	25.7143	21.4286	52.8571	47.1429	-26.9	-38.4286	-0.815152
MI-J2-1-m0169	Minc_Contig74:23731:23811:-	TCTCAAATCCAGGACGCCCTGGTATGGTTCGATTCAGGTTTTCGAGGTGCATCAAGCAACAAGGGCGTCCCGGATTCGACC	6	81	22.2222	23.4568	27.1605	27.1605	45.679	54.321	-32.6	-40.2469	-0.740909
MI-J2-1-m0181	Minc_Contig8002:1044:1131:+	ACTGGTCAAATCCGGGCGCCTTGGTATAGTTCATTGCAGCTCGACGAGCAGAATCGAACCATATCAGGGCGTCCTGGATTCGACTATT	6	88	23.8636	25	26.1364	25	48.8636	51.1364	-44.5	-50.5682	-0.988889
MI-J2-1-m0183	Minc_Contig814:5142:5229:+	ACTGGTCAAATCCGGGCGCCTTGGTATAGTTCAATGCAGCTCGACGAGCAGAATCGAACCATATCAGGGCGTCCTGGATTCGACTATT	6	88	25	23.8636	26.1364	25	48.8636	51.1364	-45.1	-51.25	-1.00222
MI-J2-1-m0010	Minc_Contig1147:7272:7358:+	AAATTCACGTTTTGCCAATAGTGTTGTGTTGACAAAAAGAGGATTTTAGCCTTATTGGCAAAATATGGATTGGCAGAATATGAGGAG	5	87	33.3333	31.0345	25.2874	10.3448	64.3678	35.6322	-25.9	-29.7701	-0.835484
MI-J2-1-m0011	Minc_Contig1237:11503:11588:+	ATCCCGGGTCCCGGCTCGGGATTGAGAATGACCGGGATCGGGATCGGGATATTTATTTCGGGACCGGGATCAGAAAAATCGGGATC	5	86	23.2558	20.9302	34.8837	20.9302	44.186	55.814	-36	-41.8605	-0.75
MI-J2-1-m0014	Minc_Contig1336:13360:13439:+	ACCGGTTAATTTTTACCCGTGTCGGCTCAAATAGAGAAGAATAAGAGCATTTGAGCCGCCACGGGGGAAAATTAACATGT	5	80	32.5	23.75	25	18.75	56.25	43.75	-36.49	-45.6125	-1.04257
MI-J2-1-m0015	Minc_Contig1349:6629:6722:+	TGGATCTTTAGCAGATAATGGTCGTGAGGATATAAAAAGTCGAGTAAAGATTGGTCGTTTTCTTATGAAAACATTGTTATATGAAAACGGTTTG	5	94	32.9787	34.0426	24.4681	8.51064	67.0213	32.9787	-20.1	-21.383	-0.648387
MI-J2-1-m0016	Minc_Contig1398:8797:8892:-	TCTTGCGTTTTGCGGAAGAAAATAACATTGAGAATAAAGAGACGCGATTTTGTCTCTCCTTTTTTCAATGCTATTTTCTTCCGCAAAACGCAGGAT	5	96	28.125	34.375	18.75	18.75	62.5	37.5	-56.4	-58.75	-1.56667
MI-J2-1-m0023	Minc_Contig1479:12383:12462:-	TGGAGAGTGACACTTTGTATGTCGGACGAATTGGGGAGTGACATTTTGTCGGGGCGTTTAGAGGAGTACATTTGGGTCAG	5	80	21.25	30	37.5	11.25	51.25	48.75	-21.2	-26.5	-0.54359
MI-J2-1-m0035	Minc_Contig1760:3912:3989:+	CATTATACCTACCAGGGGCGTAGCTAGGGGGGGCTGGGGGAAATCGACCCCCTGGCTACGCCCTTGATACCTACCAAT	5	78	21.7949	19.2308	29.4872	29.4872	41.0256	58.9744	-42.1	-53.9744	-0.915217
MI-J2-1-m0040	Minc_Contig1821:7556:7650:+	AATGCAAAAGTATACGTCCACCCTCTTTTTTCAAAATTTTTTCAATGGCAATGATCCTAATTTTTTGAAAATGGTGTGGACGTATACTTTTGCGT	5	95	28.4211	38.9474	15.7895	16.8421	67.3684	32.6316	-41.6	-43.7895	-1.34194
MI-J2-1-m0056	Minc_Contig246:21459:21550:+	CTTCTTCTGCCGTGTGCATACTAAGATCATCCTCATTTAAATCGCCACCTTCATTTAACGGGGACAATTTTGGTGTGGCAATATTATGTTTA	5	92	23.913	36.9565	17.3913	21.7391	60.8696	39.1304	-19.4	-21.087	-0.538889
MI-J2-1-m0058	Minc_Contig249:4490:4576:-	CCTGCCCTTTGTTACGTCGACGATTGCCGGAGTCCTTTGTCCTGTTGGAGTCCAGCCAGGCGTCAACGTTCATTTGTCAAGTGCTAG	5	87	14.9425	31.0345	26.4368	27.5862	45.977	54.023	-23.1	-26.5517	-0.491489
MI-J2-1-m0067	Minc_Contig2675:8522:8601:-	TGGAGAGTGACACTTTGTATGTCGGACGAATTGGGGAGTGACATTTTGTCGGGGCGTTTAGAGGAGTACATTTGGGTCAG	5	80	21.25	30	37.5	11.25	51.25	48.75	-21.2	-26.5	-0.54359
MI-J2-1-m0070	Minc_Contig2786:8450:8523:+	TGGACGTCTCTGAGTCGACTTGGCAGTAAGCATTTCAAGACTTGCTTCCTTGCCTTCGATTATTTTGGCGATTG	5	74	17.5676	36.4865	24.3243	21.6216	54.0541	45.9459	-21.8	-29.4595	-0.641176
MI-J2-1-m0092	Minc_Contig332:14777:14868:+	CCTCTTCTGCCGTGTGCATACTAAGATCATCCTCATTTAAATCGCCACCTTCATTTAACGGGGACAATTTTGGTGTGGCAATATTATGTTTA	5	92	23.913	35.8696	17.3913	22.8261	59.7826	40.2174	-19.4	-21.087	-0.524324
MI-J2-1-m0096	Minc_Contig369:15668:15759:-	CCTCTTCTGCCGTGTGCATACTAAGATCATCCTCATTTAAATCGCCACCTTCATTTAACGGGGACAATTTTGGTGTGGCAATATTATGTTTA	5	92	23.913	35.8696	17.3913	22.8261	59.7826	40.2174	-19.4	-21.087	-0.524324
MI-J2-1-m0132	Minc_Contig529:21691:21771:+	TGCAACAAGTTTTGATTTTGCTAAGAACATGTTTTTACAAATTAAAACAAAATATGTTTTGCAAAATTTAAACATGTTTCT	5	81	38.2716	39.5062	11.1111	11.1111	77.7778	22.2222	-20.42	-25.2099	-1.13444
MI-J2-1-m0140	Minc_Contig5581:4275:4362:+	ATACTAGTGTTGTTCCCGACAGGCTAATTTTTGGCTCCATTTGACCCGTCACATGCAAAAATTAACCGGTCGTGAACAATACCAATTT	5	88	28.4091	30.6818	17.0455	23.8636	59.0909	40.9091	-29.7	-33.75	-0.825
MI-J2-1-m0166	Minc_Contig7357:785:885:+	TACCTCTGCTGTATTTTTGATCGTTGCCAACACACGAAGAAATGTCTGCAAAGTCGAATTTCTTGGTGACGTTTGTTTCATTTTTAAGAATACTGTTTGAA	5	101	25.7426	38.6139	18.8119	16.8317	64.3564	35.6436	-22.1	-21.8812	-0.613889
MI-J2-1-m0175	Minc_Contig767:11781:11854:+	TGGACGTCTCTGAGTCGACTTGGCAGTAAGCATTTCAAGACTTGCTTCCTTGCCTTCGATTATTTTGGCGATTG	5	74	17.5676	36.4865	24.3243	21.6216	54.0541	45.9459	-21.8	-29.4595	-0.641176
MI-J2-1-m0182	Minc_Contig8083:88:167:-	ATCCCGGATCCCGGCTCGGGATTGAGAATGACCGGGATCGGGATATTTATTTTGGGACCGGGATCAGAAAAATCGGGATC	5	80	25	22.5	32.5	20	47.5	52.5	-33.2	-41.5	-0.790476
J3-m0022	Minc_Contig280:33067:33148:-	CAAACAAAGGACGAATCGTTTGCACATCGGTGTTTTTATGTTATCGCAAAACATCGATATGCAGGTTCGCCCTTTTTTGATT	6218	82	26.8293	34.1463	19.5122	19.5122	60.9756	39.0244	-29.5	-35.9756	-0.921875
J3-m0058	Minc_Contig59:15115:15196:+	CAAACAAAGGACGAATCGTTTGCACATCGGTGTTTTTATGTTATCGCAAAACATCGATATGCAGGTTCGCCCTTTTTTGATT	6218	82	26.8293	34.1463	19.5122	19.5122	60.9756	39.0244	-29.5	-35.9756	-0.921875
J3-m0084	Minc_Contig884:4338:4434:+	CCTTATTCCGTGGGGACTTTACATTGTGCAGCGTTAATATTTTTGGTGTACTTTTTGACATCATCGTTGCACATGTTTAGGCCCATCGGAAGATGGT	888	97	19.5876	38.1443	23.7113	18.5567	57.732	42.268	-37.7	-38.866	-0.919512
J3-m0004	Minc_Contig140:22439:22519:-	CTCGTCTAGCCGACTCTGTTGGTTGTAGGTGTTTTTAAAAATAATCATCACAACCCCCTAGAGTTCGCTAGGTGGAAAATG	557	81	25.9259	30.8642	22.2222	20.9877	56.7901	43.2099	-29.3	-36.1728	-0.837143
J3-m0088	Minc_Contig9218:649:733:+	CTCGTCTAGCCGACTCTGTTGGTTGTAGGTGTTTTTTGAAAAAATTAATCATCACAACCCCCTAGAGTTCGCTAGGTGGAAAATG	557	85	25.8824	31.7647	22.3529	20	57.6471	42.3529	-29.5	-34.7059	-0.819444
J3-m0027	Minc_Contig3195:6844:6932:+	CCAAATGTTCAGGCTGAAGCGTTTTGGAATATTCTGCGCCAATTTAAAAAACAGAGCAATATTGCACTCGTTTCGGCCTGAGCTTTGGT	272	89	26.9663	30.3371	22.4719	20.2247	57.3034	42.6966	-36.77	-41.3146	-0.967632
J3-m0081	Minc_Contig845:12471:12559:-	CCATATGTTCAGGCTGAAGCGTTTTGGAATATTCTGCGCCAATTTAAAAAACAGAGCAATATTGCACTCGTTTCGGCCTGAGCTTTGGT	272	89	25.8427	31.4607	22.4719	20.2247	57.3034	42.6966	-35.07	-39.4045	-0.922895
J3-m0062	Minc_Contig648:3928:4018:-	TTTAATTAAAGAGCAATGAAGAAATATTTGACTAGAGTCTCAGAAAAATAATTTTGTTGAAAATTTTAAAGTCGGAGCTCTTTGAAAAGAT	182	91	41.7582	32.967	17.5824	7.69231	74.7253	25.2747	-18.3	-20.1099	-0.795652
J3-m0020	Minc_Contig2353:8861:8944:+	TTGACAAAAAAACTTACGGACATATTTTTGCGGGAGGATGGAGAGGTATAGAGTCCGCAAAATCTGTCCGCAAGTCGCTGTCTG	113	84	29.7619	25	27.381	17.8571	54.7619	45.2381	-27.2	-32.381	-0.715789
J3-m0069	Minc_Contig7089:458:542:-	ATTGACAAAAAACTTACGGACATATTTTTGCGGGAGGATGGAGAGGTATAGAGTCCGCAAAATCTGTCCGCAAGTCGCTGTCTGT	113	85	29.4118	25.8824	27.0588	17.6471	55.2941	44.7059	-27.8	-32.7059	-0.731579
J3-m0040	Minc_Contig422:10030:10120:-	TAGTTCTTGGATGGGTGTGCCTCTCCAGTCGTGTTTTTGGCCTAGTGCCACTATTTGGCTCATGACTAGATCCACACTCATCTAAGCACTT	110	91	17.5824	35.1648	21.978	25.2747	52.7473	47.2527	-38.4	-42.1978	-0.893023
J3-m0026	Minc_Contig313:20041:20133:+	CATAGCCGGTCGTTTGGGTTGATGATTCGGACGATTGATCTACACCTTGCTGTGACAACATGTTCTTGATCGTTGACGCAACCACCTTGAGTA	109	93	21.5054	31.1828	24.7312	22.5806	52.6882	47.3118	-22.7	-24.4086	-0.515909
J3-m0033	Minc_Contig373:11126:11218:-	CATAGACGGTCATTTGGGTTGATGATCCGGACGATTGATCTACATCTTGCCGTGACAACATGTTCTTGATCGTTGACGCAACCACCTTGAGTA	109	93	23.6559	30.1075	23.6559	22.5806	53.7634	46.2366	-22.6	-24.3011	-0.525581
J3-m0049	Minc_Contig475:5625:5714:-	AGCCGATCGTTTGGGTTGATGATACGAACAATTGACCTACACCTTGCTGTGACAACATGTTCTTGATCGTTGACGCAACCACCTTGAGTA	109	90	25.5556	28.8889	22.2222	23.3333	54.4444	45.5556	-19	-21.1111	-0.463415
J3-m0036	Minc_Contig3822:2299:2382:-	TCCATGTTTTGACTGACCGTGTCTGTCCGTGTTTTGATGGCTCTTCAGGCAAAACGCGGACAGACACGGCCAGTCAAAACACGG	100	84	22.619	25	26.1905	26.1905	47.619	52.381	-56.8	-67.619	-1.29091
J3-m0001	Minc_Contig1029:12756:12849:-	ATTGATCCGCACTTGTAGTGGTGTAAGCTTGTTTTGTAAAAGCAATTTTGTTGCGCCCAGGCAAATAAGCTCGCTTCTACAGGCGTGGGTCTTC	93	94	21.2766	32.9787	25.5319	20.2128	54.2553	45.7447	-39.2	-41.7021	-0.911628
J3-m0011	Minc_Contig1783:7242:7335:-	ATTGATCCGCACTTGTAGTGGTGTAAGCTTGTTTTGTAAAAGCAATTTTGTTGCGCCCAGGCAAATAAGCTCGCTTCTACAGGCGTGGGTCTTC	93	94	21.2766	32.9787	25.5319	20.2128	54.2553	45.7447	-39.2	-41.7021	-0.911628
J3-m0005	Minc_Contig1466:13561:13642:+	TCCACAATTTTTCCACAGCATGAACATCGGACATGACAAATATTGAAGTGTCCGATGTTCATGCTTAGGAATTATTGTGGAA	82	82	31.7073	30.4878	19.5122	18.2927	62.1951	37.8049	-49	-59.7561	-1.58065
J3-m0043	Minc_Contig4312:5325:5409:+	GATAGTTGCCAGTTAAGTGAATATCTTGCCACAAGCTATTAAAAATAGAATATCTTGTGCAGGATTCGCTTAGACTGGATCTTAT	79	85	31.7647	32.9412	20	15.2941	64.7059	35.2941	-29.6	-34.8235	-0.986667
J3-m0064	Minc_Contig6675:962:1041:-	ATATATAGATAATGAAATTTTTGGAACTGGGGGTCTTTTTAGACCCCCTTCATTTTAAGTTTTTAGCATTAATATTTTTG	79	80	27.5	45	16.25	11.25	72.5	27.5	-21.3	-26.625	-0.968182
J3-m0079	Minc_Contig820:8553:8637:+	GATAGTTGCCAGTTAAGTGAATATCTTGCCACAAGCTATTAAAAATAGAATATCTTGTGCAGGATTCGCTTAGACTGGATCTTAT	79	85	31.7647	32.9412	20	15.2941	64.7059	35.2941	-29.6	-34.8235	-0.986667
J3-m0050	Minc_Contig493:13725:13798:+	ATTTGGGTAGACTGGATCGGCGTTTCGGGTTGATTGGTTAGATGAAAAGGCCTGACTGAGATTCTACTCTAAAA	73	74	25.6757	31.0811	29.7297	13.5135	56.7568	43.2432	-18.2	-24.5946	-0.56875
J3-m0078	Minc_Contig8179:1044:1117:+	CAAATGTCCAGCTCGTCCTCCACATGTCTGCAGAAAGTCATTTGCGGACATGTGGAGGACGAGCTGGATATTTA	62	74	25.6757	25.6757	25.6757	22.973	51.3514	48.6486	-61.7	-83.3784	-1.71389
J3-m0031	Minc_Contig3357:4161:4244:+	GATTGCGACCAGGCGTCGTCTCCGGCGGTTTCGAGTTAACAGTAAAAGCTGAAGCCGTAGGAGACGTCGTTAGGTTGCCTTCTC	58	84	20.2381	25	30.9524	23.8095	45.2381	54.7619	-45.5	-54.1667	-0.98913
J3-m0025	Minc_Contig3052:5999:6091:-	AAGTAATTTTAACGTTCTTTGTGGTTAAGTTGGTAGTGAATTTGATTATTTTATTTTGTTGCTCGCTTAATCTACTGAACTAATTAAATAACT	56	93	27.957	46.2366	16.129	9.67742	74.1935	25.8065	-21	-22.5806	-0.875
J3-m0035	Minc_Contig37:33326:33425:-	TTAGTCGTTTACCCTGTAGTCCCGAGCCGTTTGAGAGAGACGTTACTTAAAACGTTGTTTGAAACCAAACGGAACTCGAGATGGGGAAGACGATTAGAAA	51	100	31	25	26	18	56	44	-36.6	-36.6	-0.831818
J3-m0085	Minc_Contig901:19106:19201:+	ATTTTTAGTCGTTTACCCTGTAGTCCCGAGCCGTTTGAGACTATAAAACGTTGTTTGAAACCAAACGGAACTCGAGATGGGGAAGACGATTGAAAA	51	96	31.25	27.0833	23.9583	17.7083	58.3333	41.6667	-33.5	-34.8958	-0.8375
J3-m0012	Minc_Contig1871:3778:3873:-	CTTCGAGGCGGAATCCGGCTATCAATTCGCGCGGTTCCCCGTCCACAAGATTGCGAAGCAAAGTGAGTTTCTCGATGTCGGACCCTGAACTCGAGT	47	96	21.875	22.9167	27.0833	28.125	44.7917	55.2083	-30	-31.25	-0.566038
J3-m0065	Minc_Contig6706:1924:2023:+	TGCATTTCGAGTTGAGATTTCTAATGAGCATTGTACGCCGCTAGTGAGACAGAAATTGTTTTATGTAAAATGCCCCTCTGAAATCTCAACTCGATTTTGT	46	100	27	35	20	18	62	38	-35.31	-35.31	-0.929211
J3-m0038	Minc_Contig40:18157:18224:-	TCAGTGGTGTTGGCCGCCTTCCACTAATGAAGCTTTCCTTTGTTGGTGTTAGGTGAAATTTCAGTTGC	42	68	16.1765	38.2353	26.4706	19.1176	54.4118	45.5882	-20.9	-30.7353	-0.674194
J3-m0053	Minc_Contig52:27829:27915:+	TGTCACCGTCCAAATTACATTCCTGTCCAAATCAATTTTGCCGGCCGAATTATATTTGGACAAGAATGTAATTTGGACGGTGACATT	42	87	28.7356	32.1839	18.3908	20.6897	60.9195	39.0805	-50.7	-58.2759	-1.49118
J3-m0054	Minc_Contig5591:154:252:+	TTTATTTTAATTTTCCCCTTTTTTCTCTCTTTGTTTTTCTGATCAACATCAGAAAATCTGTGGCCAAAGAGGGGAAAAGGGGGGAAATTAAAAAGAAAA	42	99	32.3232	35.3535	18.1818	14.1414	67.6768	32.3232	-45.5	-45.9596	-1.42187
J3-m0059	Minc_Contig6341:3975:4059:+	GCAGGAGGACGGGGTCTGGCTTGGTTCTCATCTAGTATATACTTAGAAAACTGATGAGATCATACCAGATCACATTCGCTTGTTA	36	85	27.0588	29.4118	24.7059	18.8235	56.4706	43.5294	-30.32	-35.6706	-0.819459
J3-m0017	Minc_Contig208:23871:23967:-	ATTTCCTTATGATGGTCGATGGTTGAGTGGTTAGGTTGACTGACTCCACTCACTTGAATATGTAGGTGGTGCTGGGTTCGAATCCAGGGCTGGATTT	34	97	18.5567	35.0515	30.9278	15.4639	53.6082	46.3918	-27.4	-28.2474	-0.608889
J3-m0023	Minc_Contig2867:337:424:-	CCTTCCTTATGATGGTCGATGGTTGAGTGGTTAGTGGACTGACTTCACTCACTTGAATATTTTGGAAGTGATGGGGTCAAATCCAGGG	34	88	21.5909	32.9545	29.5455	15.9091	54.5455	45.4545	-23.5	-26.7045	-0.5875
J3-m0063	Minc_Contig65:54569:54657:-	AAAATTGCTGCGGACAATTTTTGCGGACTTTTGTTAATAACTAGACTTTTTTGTCAAAAGTCCGCAAGAATTGTCCGCAATTTTTTGCG	31	89	26.9663	37.0787	19.1011	16.8539	64.0449	35.9551	-41.82	-46.9888	-1.30688
J3-m0039	Minc_Contig422:9893:9970:-	TAGGATCACAAGCCTTATCAACTGCGATTACATTGTAATTAAAGATTGTATCACAGTTCGATATGGCCTCTGATCTAG	24	78	30.7692	32.0513	17.9487	19.2308	62.8205	37.1795	-23.9	-30.641	-0.824138
J3-m0066	Minc_Contig6709:1473:1560:-	AAAGGGTTGTTCGGGTTTTAAAGCAGCGAATATTTAAATATTTAAATTATGGCTATTCGTTGTTTCTGAAACCTGAACTGCGCCTTTT	23	88	27.2727	38.6364	20.4545	13.6364	65.9091	34.0909	-34.7	-39.4318	-1.15667
J3-m0016	Minc_Contig1980:2720:2813:-	CCACCATAAAATCAGCCCTTCAATGTGCTGCTTTTGGCTATTTTAAAAATTATATTGCGTCAAGCTGCTCAGTTGAAAGGCTGACTTTTGGGTG	22	94	25.5319	34.0426	20.2128	20.2128	59.5745	40.4255	-30.87	-32.8404	-0.812368
J3-m0077	Minc_Contig793:14444:14537:-	CCACCATAAAATCAGCCCTTCAATGTGCTGCTTTTGGCTATTTAAAAAATTATATTATGTCAAGCTGCTCAGTTGAAAGGCTGACTTTTGGGTG	22	94	27.6596	34.0426	19.1489	19.1489	61.7021	38.2979	-31.45	-33.4574	-0.873611
J3-m0009	Minc_Contig15:46832:46921:-	TTTCCGTACTTGGCTCAAAGTTGGACAATTTATATGTTAATCGAAAGAGCTCGTTGATAAATTGTCCATTTTTGAACCAATTACGGAAAG	21	90	31.1111	34.4444	18.8889	15.5556	65.5556	34.4444	-40.1	-44.5556	-1.29355
J3-m0010	Minc_Contig1625:3689:3772:+	AATGGGGGGATGTCCTGATGAATCAAACGCTGCAAAATTTTTTCAAAATTGCGGTTTGCTTCATACTGAACGTTTCTGCCATTG	21	84	26.1905	33.3333	22.619	17.8571	59.5238	40.4762	-24.12	-28.7143	-0.709412
J3-m0032	Minc_Contig3732:1834:1917:+	AATGGGGGGATGTCCTGATGAATCAAACGCTGCAAAATTTTTTCAAAATTGCGGTTTGCTTCATACTGAACGTTTCTGCCATTG	21	84	26.1905	33.3333	22.619	17.8571	59.5238	40.4762	-24.12	-28.7143	-0.709412
J3-m0034	Minc_Contig3740:367:450:-	AATGGGGGGATGTCCTGATGAATCAAACGCTGCAAAATTTTTTCAAAATTGCGGTTTGCTTCATACTGAACGTTTCTGCCATTG	21	84	26.1905	33.3333	22.619	17.8571	59.5238	40.4762	-24.12	-28.7143	-0.709412
J3-m0042	Minc_Contig4300:97:180:+	AATGGGGGGATGTCCTGATGAATCAAACGCTGCAAAATTTTTTCAAAATTGCGGTTTGCTTCATACTGAACGTTTCTGCCATTG	21	84	26.1905	33.3333	22.619	17.8571	59.5238	40.4762	-24.12	-28.7143	-0.709412
J3-m0046	Minc_Contig4689:1490:1572:-	AATGGGGGGATGTCCTGATGAATCAAACGCTGCAAAATTTTTTCAAATTGCGGTTTGCTTCATACTGAACGTTTCTGCCATTG	21	83	25.3012	33.7349	22.8916	18.0723	59.0361	40.9639	-24.2	-29.1566	-0.711765
J3-m0048	Minc_Contig474:23410:23493:+	AATGGGGGGATGTCCTGATGAATCAAACGCTGCAAAATTTTTTCAAAATTGCGGTTTGCTTCATACTGAACGTTTCTGCCATTG	21	84	26.1905	33.3333	22.619	17.8571	59.5238	40.4762	-24.12	-28.7143	-0.709412
J3-m0051	Minc_Contig494:23983:24066:-	AATGGGAGGATGTCCTGATGAATCAAACGCTGCAAAATTTTTTCAAAATTGCGGTTTGCTTCATACTGAACGTTTCTGCCATTG	21	84	27.381	33.3333	21.4286	17.8571	60.7143	39.2857	-22.92	-27.2857	-0.694545
J3-m0052	Minc_Contig51:37704:37785:+	AAAAAGGGGATGTCCTGATGAATCAAACGCTGCAAAATTTTTTCAAAATTGCGGTTTGCTTCATACTGAACGTTTCTGCCAT	21	82	30.4878	31.7073	19.5122	18.2927	62.1951	37.8049	-19.32	-23.561	-0.623226
J3-m0060	Minc_Contig640:8455:8538:+	AATGGGGGGATGTCCTGATGAATCAAACGCTGCAAAATTTTTTCAAAATTGCGGTTTGCTTCATACTGAACGTTTCTGCCATTG	21	84	26.1905	33.3333	22.619	17.8571	59.5238	40.4762	-24.12	-28.7143	-0.709412
J3-m0072	Minc_Contig7612:832:915:+	AATGGGGGGATGTCCTGATGAATCAAACGCTGCAAAATTTTTTCAAAATTGCGGTTTGCTTCATACTGAACGTTTCTGCCATTG	21	84	26.1905	33.3333	22.619	17.8571	59.5238	40.4762	-24.12	-28.7143	-0.709412
J3-m0082	Minc_Contig847:198:281:+	AATGGGGGGATGTCCTGATGAATCAAACGCTGCAAAATTTTTTCAAAATTGCGGTTTGCTTCATACTGAACGTTTCTGCCATTG	21	84	26.1905	33.3333	22.619	17.8571	59.5238	40.4762	-24.12	-28.7143	-0.709412
J3-m0029	Minc_Contig325:27481:27557:+	AAAAACAAACAAGTGGCCTCGTGGTGTAGTTGGTTATCACGTCAGTCTAACACACTGAAGGTCGCCAGTTCGAGTCT	18	77	28.5714	24.6753	24.6753	22.0779	53.2468	46.7532	-20.12	-26.1299	-0.558889
J3-m0045	Minc_Contig4530:3110:3186:-	AAAAACAAACAAGTGGCCTCGTGGTGTAGTTGGTTATCACGTCAGTCTAACACACTGAAGGTCGCCAGTTCGAGTCT	18	77	28.5714	24.6753	24.6753	22.0779	53.2468	46.7532	-20.12	-26.1299	-0.558889
J3-m0070	Minc_Contig7211:1923:2017:-	CCAAAATTATGCCCGTGAATAATTCTTCGGTTACCGTGAATTTTTTTTTCAAAATATGTCGGTCACCGGGAATTTATTCATGAGTATATATTATT	18	95	28.4211	40	15.7895	15.7895	68.4211	31.5789	-27.7	-29.1579	-0.923333
J3-m0030	Minc_Contig3305:1863:1958:-	TAGCGTCAGCGAGTTCTGGGATTTTTTATGTTGGTAGAGTCACATGTACTTTTAACTATAACCTCCCAACATTTTAATCTCAGCGCTTGCGCGCAA	17	96	23.9583	34.375	19.7917	21.875	58.3333	41.6667	-34.3	-35.7292	-0.8575
J3-m0024	Minc_Contig294:16721:16798:-	TTAAATCCACTGTGTTTGGGTCCTTTAATGTTGTTCCATTAAAGGTAGATAGTTGGGATAAAATGGCAGCGGTTAATT	16	78	26.9231	37.1795	24.359	11.5385	64.1026	35.8974	-18.1	-23.2051	-0.646429
J3-m0071	Minc_Contig7447:1141:1235:+	TCTGAAAAATCTTTAAATATTGTAAAGCTTATACATAGCCATTTATTTCCTAAGGCTGTGCAGTAGGCGGTGTGGTGTAATAGATAAAACATCAG	16	95	33.6842	32.6316	20	13.6842	66.3158	33.6842	-25.02	-26.3368	-0.781875
J3-m0014	Minc_Contig1973:1641:1718:-	GTCTTACTATATAAAGTTCGAGTGCAGCAGAAAAAATTAAATTTGGTTTCAGTTCTCTCGAACTTTAAATAGTAGATT	14	78	34.6154	35.8974	16.6667	12.8205	70.5128	29.4872	-25.4	-32.5641	-1.10435
J3-m0007	Minc_Contig1489:7970:8055:-	CCAAAATTTCAGTCTAAATTCACTGTCTTGGTTTCAAACGTTGTTTGGCCGTACCAAGACATTGAATTTGGACTGAAATTGGTTTT	11	86	26.7442	37.2093	18.6047	17.4419	63.9535	36.0465	-41.2	-47.907	-1.32903
J3-m0008	Minc_Contig1553:8383:8464:-	CTCCTTGCTTAGGCTCCGAGTCGCACATCCTTTGTCCCGTTTCCTAGCCGATTGGAGTTGCCTTCGCAGTTTGAGGGAGATT	11	82	13.4146	32.9268	25.6098	28.0488	46.3415	53.6585	-24.1	-29.3902	-0.547727
J3-m0074	Minc_Contig776:18820:18899:+	TCAACTCGACGCTTTTTGGGTAAGATTTGCTATGTTCAAAGTTCGAGTGAATTTTACCCAGATTACGAGATATCTGGTTG	11	80	25	36.25	22.5	16.25	61.25	38.75	-24.5	-30.625	-0.790323
J3-m0080	Minc_Contig824:10512:10591:+	TCAACTCGACGCTTTTTGGGTAAGATTTGCTATGTTCAAAGTTCGAGTGAATTTTACCCAGATTACGAGATATCTGGTTG	11	80	25	36.25	22.5	16.25	61.25	38.75	-24.5	-30.625	-0.790323
J3-m0003	Minc_Contig1184:15497:15589:-	TTTTCCTTTTGTTGGTCGGTGGTTGAGTGGTTAGGTTGACTGACTTCACTCACTTGAATATTTTGGTAGTGATGGGTTCTAATCCAGGGCTAG	10	93	16.129	40.8602	29.0323	13.9785	56.9892	43.0108	-22.1	-23.7634	-0.5525
J3-m0006	Minc_Contig146:26817:26912:+	TATGTCTTTGGTAGATTGAGGATAAGATGGAAGGGAAATATCATCTGTTGTCAAAATTTCATCATCATCTTCATTTATGTTAGATGATGGACGTGT	10	96	29.1667	37.5	22.9167	10.4167	66.6667	33.3333	-23	-23.9583	-0.71875
J3-m0019	Minc_Contig2309:8487:8565:-	ATTTCCTTTTGTTGGTCGGTGGTTGAGTGGTTAGGTTAACTGACTTCACCAGCTATTCTAGCTATTTTGATAGGGATGT	10	79	17.7215	41.7722	26.5823	13.9241	59.4937	40.5063	-21.4	-27.0886	-0.66875
J3-m0037	Minc_Contig387:18717:18800:-	TTGTTAAGTTAAGTGGTGGATGGTTGAGTGGTTAAGTTTCTAGACTTTAACTAGCGACCATTTTAGCATTGCTAGGTTCGACTC	10	84	22.619	38.0952	26.1905	13.0952	60.7143	39.2857	-24	-28.5714	-0.727273
J3-m0061	Minc_Contig6473:2344:2442:-	ATTTCCTTTTGTTGGTCGGTGGTTGAGTGGTTAGGTTGCCTGACTTAACTCATTTAGCTATTTTGATAGGGATGTGGTTCGAATCCATGGATGGAAATG	10	99	19.1919	39.3939	29.2929	12.1212	58.5859	41.4141	-30.8	-31.1111	-0.75122
J3-m0067	Minc_Contig6750:32:105:+	ATTTCATTTTGTTGGTCGGTGGTTGAGTGGTTAGGTTAACTGACTTCACCCATCTAGCTATTTTGATAGGGATG	10	74	18.9189	40.5405	27.027	13.5135	59.4595	40.5405	-18.9	-25.5405	-0.63
J3-m0021	Minc_Contig2768:5461:5559:+	ATTTTCTTTTGTTGGTCGGTGGTTGAGTGGTTAAGTTGACTGACTTAACCCATTTAGCTATTTTGATAGGGATGTGGTTCGAATCCATTGATGGAAATG	9	99	21.2121	40.404	27.2727	11.1111	61.6162	38.3838	-28	-28.2828	-0.736842
J3-m0028	Minc_Contig320:8336:8434:-	TGGAGTTTCGTAAGCGTCCTTTTGTGAACTCCGCAGAGTATAGAATGTAGGCAAGCGCTGATATAGGGGAGTTCCGGATTGGGAGACGTCTTCCCTCCG	9	99	21.2121	27.2727	31.3131	20.202	48.4848	51.5152	-26.7	-26.9697	-0.523529
J3-m0075	Minc_Contig791:15650:15748:+	TGGAGTTTCGTAAGCGTCCTTTTGTGAACTCCGCAGAGTATAGAATGTAGGCAAGCGCTGATATAGGGGAGTTCCGGATTGGGAGACGTCTTCCCTCCG	9	99	21.2121	27.2727	31.3131	20.202	48.4848	51.5152	-26.7	-26.9697	-0.523529
J3-m0083	Minc_Contig884:4175:4267:+	GTTCTGCTGCTCACTGGGTGTTTAGTCCAGTCCACCTTTAAATGCAATTTCACTTTGTTGGTGACTAGACAAACAACTAGTGAGTTGCGTTCT	9	93	21.5054	35.4839	21.5054	21.5054	56.9892	43.0108	-35	-37.6344	-0.875
J3-m0041	Minc_Contig4273:3045:3121:-	CACCGGATCGACTCCGCCACTGGGAAGTTAATTATTTTTAAAAAATGGCTTTTTGGCATGTGGTGTTTTGTCTTGTA	8	77	22.0779	37.6623	23.3766	16.8831	59.7403	40.2597	-18.16	-23.5844	-0.585806
J3-m0057	Minc_Contig590:8154:8253:+	CTATCGGTGGCTAAGTAAATTTCGGCCAATTTTTCATGCGAGTCGGGACGGAAAGGTATGTCCTCTAAAAGTCGGTCAGTAGGTAGGTTTAGCTCGATCT	8	100	24	30	28	18	54	46	-20.5	-20.5	-0.445652
J3-m0086	Minc_Contig9064:365:460:-	CCTTTGACTTTGGAACAGAGAAGGACGAGAGGACCTTTGCCTGATTGGGATGAGGTTTGGAACATTTTTTTGAATTTTTTGTTCGGACCTTTAATT	8	96	22.9167	37.5	26.0417	13.5417	60.4167	39.5833	-21.8	-22.7083	-0.573684
J3-m0087	Minc_Contig9108:766:865:+	CTATCGGTGGCTAAGTAAATTTCGGCCAATTTTTCATGCGAGTCGGGACGGAAAGGTATGTCCTCTAAAAGTCGGTCAGTAGGTAGGTTTAGCTCGATCT	8	100	24	30	28	18	54	46	-20.5	-20.5	-0.445652
J3-m0055	Minc_Contig5743:1049:1141:+	TGCGCACAGCTCGGTAGACGGTCGACATCTGGATCAGGTGGTCGTTCTGGATCAGGTTTCTGATGGCGATCTCTATGGCCGCATATGTGCCAG	7	93	17.2043	26.8817	32.2581	23.6559	44.086	55.914	-31.8	-34.1935	-0.611538
J3-m0013	Minc_Contig18:81349:81441:-	TATTGTCGAATCCGGGACGTCATGGTATAGTTCGACTCAGCTCGTTGAGGTGCATCGAACCATGCCATGGCGTCCCGGATTTGATAACTTTAA	6	93	22.5806	29.0323	25.8065	22.5806	51.6129	48.3871	-59	-63.4409	-1.31111
J3-m0018	Minc_Contig223:13227:13315:+	CGAGATTTGCAAGTCATGGAAACTCGACGGTGGGCGCGTCGTTGTTTAGACGGTAAGAATAATCTCATCGTTGTTCGGTGGTGGGTCTC	6	89	20.2247	29.2135	32.5843	17.9775	49.4382	50.5618	-27.6	-31.0112	-0.613333
J3-m0047	Minc_Contig4703:4241:4324:+	TAGTACTTGAAGATCAGTTTGAATTGCCCTCTCCCGTTGATTGCGCACAGCTCGGTAGACGGTCGACATCTGGATCAAGTGGTC	6	84	21.4286	28.5714	26.1905	23.8095	50	50	-20	-23.8095	-0.47619
J3-m0056	Minc_Contig5808:2887:2971:-	AGATTACTTGAAGATCAGTTTGAATTGCCCTCTCCCGTTGATTGCGCACAGCTCGGTAGACGGTCGACATCTGGATCAGGTGGTC	6	85	21.1765	28.2353	27.0588	23.5294	49.4118	50.5882	-23.7	-27.8824	-0.551163
J3-m0015	Minc_Contig1980:3409:3494:+	CCATAAAATCAGTCCTTCTTTGTGCTGCTTGGCTTTTTTTAAAAATTATATGTCCAAGCTGCCCAATTGAATGACTGATTTTTTGA	5	86	25.5814	40.6977	15.1163	18.6047	66.2791	33.7209	-28.97	-33.686	-0.998966
J3-m0044	Minc_Contig43:50548:50624:+	TTCAGGGCGTATAGATGTTGATTGTTTCTCGGTAATTTGAAATAGCATTTCAGCATCAGTTACAGAAAGTTTTGGAA	5	77	28.5714	36.3636	23.3766	11.6883	64.9351	35.0649	-19	-24.6753	-0.703704
J3-m0068	Minc_Contig69:54575:54658:+	CGTCACGGCCAAAAAGAGTCAATACATCGCCGAAGCTCAAATTACCAACAGCGATATTTTGACCCTTTTTTTTTCGTCGCGACA	5	84	29.7619	26.1905	16.6667	27.381	55.9524	44.0476	-22.05	-26.25	-0.595946
J3-m0073	Minc_Contig7768:626:725:+	CCGAATTCTTTCAATTAATGCAGTTTAAAGTTTAGTCTAAAAACTTACTTGAAGCCGATCGAGAACGAGAAGAATTTGTTGGTTGAGTAGAATTTGTTGT	5	100	32	35	21	12	67	33	-22	-22	-0.666667
J3-m0076	Minc_Contig793:15128:15218:+	CCATAAAATCAGTCCTTCTTTGTGCTGCTTGGCTTTTTTTAAAAATTATATATGTCCAAGCTGCCCAATTGAATGACTGACTTTTTGAGGT	5	91	25.2747	39.5604	16.4835	18.6813	64.8352	35.1648	-25.75	-28.2967	-0.804687
J3-m0002	Minc_Contig1108:13125:13215:+	TATATCTTTAGTAGATTGAGGATAAGATGGAAGAGAAATATCGTCGGTTGTAAATATTTCGTCATCATCTTCAACTATATTAGACGATGGA		91	34.0659	34.0659	20.8791	10.989	68.1319	31.8681	-22.1	-24.2857	-0.762069
Mi-J4-m0034	Minc_Contig280:33067:33148:-	CAAACAAAGGACGAATCGTTTGCACATCGGTGTTTTTATGTTATCGCAAAACATCGATATGCAGGTTCGCCCTTTTTTGATT	12175	82	26.8293	34.1463	19.5122	19.5122	60.9756	39.0244	-29.5	-35.9756	-0.921875
Mi-J4-m0077	Minc_Contig59:15115:15196:+	CAAACAAAGGACGAATCGTTTGCACATCGGTGTTTTTATGTTATCGCAAAACATCGATATGCAGGTTCGCCCTTTTTTGATT	12175	82	26.8293	34.1463	19.5122	19.5122	60.9756	39.0244	-29.5	-35.9756	-0.921875
Mi-J4-m0100	Minc_Contig884:4338:4434:+	CCTTATTCCGTGGGGACTTTACATTGTGCAGCGTTAATATTTTTGGTGTACTTTTTGACATCATCGTTGCACATGTTTAGGCCCATCGGAAGATGGT	1385	97	19.5876	38.1443	23.7113	18.5567	57.732	42.268	-37.7	-38.866	-0.919512
Mi-J4-m0061	Minc_Contig4703:2628:2718:+	TTATGTGTATGTTGAGGTAGTAGGTTGTATAGTTAAAGAACAGTATCAGTCGGAGTAACTAACGCAGCCTGCTCACTCGGCAATCACATTC	768	91	28.5714	29.6703	24.1758	17.5824	58.2418	41.7582	-33.1	-36.3736	-0.871053
Mi-J4-m0006	Minc_Contig140:22439:22522:-	ATTCTCGTCTAGCCGACTCTGTTGGTTGTAGGTGTTTTTAAAAATAATCATCACAACCCCCTAGAGTTCGCTAGGTGGAAAATG	704	84	26.1905	32.1429	21.4286	20.2381	58.3333	41.6667	-30.8	-36.6667	-0.88
Mi-J4-m0105	Minc_Contig9218:646:733:+	ATTCTCGTCTAGCCGACTCTGTTGGTTGTAGGTGTTTTTTGAAAAAATTAATCATCACAACCCCCTAGAGTTCGCTAGGTGGAAAATG	704	88	26.1364	32.9545	21.5909	19.3182	59.0909	40.9091	-31	-35.2273	-0.861111
Mi-J4-m0053	Minc_Contig4135:3050:3147:-	TGCATCCGCTTCTTTGCTGGGAGTTCTTGCTGACTTGCCGTTGCAGGTACGATTACCTTGTAAGGCAGCAAGAACTCCCAGCAAAGAAGCGGATGCGG	572	98	21.4286	25.5102	28.5714	24.4898	46.9388	53.0612	-72.7	-74.1837	-1.39808
Mi-J4-m0052	Minc_Contig4135:3051:3149:+	CGCATCCGCTTCTTTGCTGGGAGTTCTTGCTGCCTTACAAGGTAATCGTACCTGCAACGGCAAGTCAGCAAGAACTCCCAGCAAAGAAGCGGATGCAGA	560	99	26.2626	21.2121	25.2525	27.2727	47.4747	52.5253	-70.3	-71.0101	-1.35192
Mi-J4-m0048	Minc_Contig37:33326:33425:-	TTAGTCGTTTACCCTGTAGTCCCGAGCCGTTTGAGAGAGACGTTACTTAAAACGTTGTTTGAAACCAAACGGAACTCGAGATGGGGAAGACGATTAGAAA	475	100	31	25	26	18	56	44	-36.6	-36.6	-0.831818
Mi-J4-m0102	Minc_Contig901:19106:19201:+	ATTTTTAGTCGTTTACCCTGTAGTCCCGAGCCGTTTGAGACTATAAAACGTTGTTTGAAACCAAACGGAACTCGAGATGGGGAAGACGATTGAAAA	475	96	31.25	27.0833	23.9583	17.7083	58.3333	41.6667	-33.5	-34.8958	-0.8375
Mi-J4-m0039	Minc_Contig3195:6844:6932:+	CCAAATGTTCAGGCTGAAGCGTTTTGGAATATTCTGCGCCAATTTAAAAAACAGAGCAATATTGCACTCGTTTCGGCCTGAGCTTTGGT	380	89	26.9663	30.3371	22.4719	20.2247	57.3034	42.6966	-36.77	-41.3146	-0.967632
Mi-J4-m0096	Minc_Contig845:12471:12559:-	CCATATGTTCAGGCTGAAGCGTTTTGGAATATTCTGCGCCAATTTAAAAAACAGAGCAATATTGCACTCGTTTCGGCCTGAGCTTTGGT	380	89	25.8427	31.4607	22.4719	20.2247	57.3034	42.6966	-35.07	-39.4045	-0.922895
Mi-J4-m0057	Minc_Contig4312:5325:5409:+	GATAGTTGCCAGTTAAGTGAATATCTTGCCACAAGCTATTAAAAATAGAATATCTTGTGCAGGATTCGCTTAGACTGGATCTTAT	270	85	31.7647	32.9412	20	15.2941	64.7059	35.2941	-29.6	-34.8235	-0.986667
Mi-J4-m0095	Minc_Contig820:8553:8637:+	GATAGTTGCCAGTTAAGTGAATATCTTGCCACAAGCTATTAAAAATAGAATATCTTGTGCAGGATTCGCTTAGACTGGATCTTAT	270	85	31.7647	32.9412	20	15.2941	64.7059	35.2941	-29.6	-34.8235	-0.986667
Mi-J4-m0079	Minc_Contig6341:3975:4059:+	GCAGGAGGACGGGGTCTGGCTTGGTTCTCATCTAGTATATACTTAGAAAACTGATGAGATCATACCAGATCACATTCGCTTGTTA	158	85	27.0588	29.4118	24.7059	18.8235	56.4706	43.5294	-30.32	-35.6706	-0.819459
Mi-J4-m0001	Minc_Contig1029:12756:12849:-	ATTGATCCGCACTTGTAGTGGTGTAAGCTTGTTTTGTAAAAGCAATTTTGTTGCGCCCAGGCAAATAAGCTCGCTTCTACAGGCGTGGGTCTTC	148	94	21.2766	32.9787	25.5319	20.2128	54.2553	45.7447	-39.2	-41.7021	-0.911628
Mi-J4-m0016	Minc_Contig1783:7242:7335:-	ATTGATCCGCACTTGTAGTGGTGTAAGCTTGTTTTGTAAAAGCAATTTTGTTGCGCCCAGGCAAATAAGCTCGCTTCTACAGGCGTGGGTCTTC	148	94	21.2766	32.9787	25.5319	20.2128	54.2553	45.7447	-39.2	-41.7021	-0.911628
Mi-J4-m0063	Minc_Contig493:13725:13798:+	ATTTGGGTAGACTGGATCGGCGTTTCGGGTTGATTGGTTAGATGAAAAGGCCTGACTGAGATTCTACTCTAAAA	138	74	25.6757	31.0811	29.7297	13.5135	56.7568	43.2432	-18.2	-24.5946	-0.56875
Mi-J4-m0089	Minc_Contig7211:1923:2017:-	CCAAAATTATGCCCGTGAATAATTCTTCGGTTACCGTGAATTTTTTTTTCAAAATATGTCGGTCACCGGGAATTTATTCATGAGTATATATTATT	127	95	28.4211	40	15.7895	15.7895	68.4211	31.5789	-27.7	-29.1579	-0.923333
Mi-J4-m0027	Minc_Contig2353:8861:8944:+	TTGACAAAAAAACTTACGGACATATTTTTGCGGGAGGATGGAGAGGTATAGAGTCCGCAAAATCTGTCCGCAAGTCGCTGTCTG	121	84	29.7619	25	27.381	17.8571	54.7619	45.2381	-27.2	-32.381	-0.715789
Mi-J4-m0087	Minc_Contig7089:458:542:-	ATTGACAAAAAACTTACGGACATATTTTTGCGGGAGGATGGAGAGGTATAGAGTCCGCAAAATCTGTCCGCAAGTCGCTGTCTGT	121	85	29.4118	25.8824	27.0588	17.6471	55.2941	44.7059	-27.8	-32.7059	-0.731579
Mi-J4-m0055	Minc_Contig422:10030:10120:-	TAGTTCTTGGATGGGTGTGCCTCTCCAGTCGTGTTTTTGGCCTAGTGCCACTATTTGGCTCATGACTAGATCCACACTCATCTAAGCACTT	108	91	17.5824	35.1648	21.978	25.2747	52.7473	47.2527	-38.4	-42.1978	-0.893023
Mi-J4-m0103	Minc_Contig907:10880:10956:+	AACGCGCCGCCTGCTCCGGCATTTCTCTCGCTAGGGCCCTTGCGATAGATAGTTGGCTGTTTCGGTTATGGCAGTCT	99	77	12.987	29.8701	28.5714	28.5714	42.8571	57.1429	-23.8	-30.9091	-0.540909
Mi-J4-m0049	Minc_Contig3822:2299:2382:-	TCCATGTTTTGACTGACCGTGTCTGTCCGTGTTTTGATGGCTCTTCAGGCAAAACGCGGACAGACACGGCCAGTCAAAACACGG	89	84	22.619	25	26.1905	26.1905	47.619	52.381	-56.8	-67.619	-1.29091
Mi-J4-m0043	Minc_Contig3357:4161:4243:+	GATTGCGACCAGGCGTCGTCTCCGGCGGTTTCGAGTTAACAGTAAAAGCTGAAGCCGTAGGAGACGTCGTTAGGTTGCCTTCT	86	83	20.4819	25.3012	31.3253	22.8916	45.7831	54.2169	-45.5	-54.8193	-1.01111
Mi-J4-m0010	Minc_Contig1549:7447:7529:+	ATATTAATTTTAGCACATTCACGGAGAGTTTTCCTTGTTTATTTTGCCTGGGAAATCTCATAATGTTTGTGCAAAATCGAAGG	81	83	27.7108	38.5542	19.2771	14.4578	66.2651	33.7349	-21.5	-25.9036	-0.767857
Mi-J4-m0084	Minc_Contig6709:1473:1560:-	AAAGGGTTGTTCGGGTTTTAAAGCAGCGAATATTTAAATATTTAAATTATGGCTATTCGTTGTTTCTGAAACCTGAACTGCGCCTTTT	75	88	27.2727	38.6364	20.4545	13.6364	65.9091	34.0909	-34.7	-39.4318	-1.15667
Mi-J4-m0025	Minc_Contig2157:1631:1715:+	ACCTTTGGCGAGCGCCAAGGCTGCACGCAATTGCGGCTCTGAGAAAATTTTTTCATTTGCGTGCAGCCCTGGTGCGCGCAATTGC	62	85	18.8235	25.8824	28.2353	27.0588	44.7059	55.2941	-42.4	-49.8824	-0.902128
Mi-J4-m0067	Minc_Contig52:27829:27915:+	TGTCACCGTCCAAATTACATTCCTGTCCAAATCAATTTTGCCGGCCGAATTATATTTGGACAAGAATGTAATTTGGACGGTGACATT	59	87	28.7356	32.1839	18.3908	20.6897	60.9195	39.0805	-50.7	-58.2759	-1.49118
Mi-J4-m0082	Minc_Contig65:54569:54657:-	AAAATTGCTGCGGACAATTTTTGCGGACTTTTGTTAATAACTAGACTTTTTTGTCAAAAGTCCGCAAGAATTGTCCGCAATTTTTTGCG	51	89	26.9663	37.0787	19.1011	16.8539	64.0449	35.9551	-41.82	-46.9888	-1.30688
Mi-J4-m0036	Minc_Contig3052:6002:6088:-	TAATTTTAACGTTCTTTGTGGTTAAGTTGGTAGTGAATTTGATTATTTTATTTTGTTGCTCGCTTAATCTACTGAACTAATTAAATA	49	87	26.4368	48.2759	16.092	9.1954	74.7126	25.2874	-20.1	-23.1034	-0.913636
Mi-J4-m0023	Minc_Contig1980:2720:2813:-	CCACCATAAAATCAGCCCTTCAATGTGCTGCTTTTGGCTATTTTAAAAATTATATTGCGTCAAGCTGCTCAGTTGAAAGGCTGACTTTTGGGTG	44	94	25.5319	34.0426	20.2128	20.2128	59.5745	40.4255	-30.87	-32.8404	-0.812368
Mi-J4-m0093	Minc_Contig793:14444:14537:-	CCACCATAAAATCAGCCCTTCAATGTGCTGCTTTTGGCTATTTAAAAAATTATATTATGTCAAGCTGCTCAGTTGAAAGGCTGACTTTTGGGTG	44	94	27.6596	34.0426	19.1489	19.1489	61.7021	38.2979	-31.45	-33.4574	-0.873611
Mi-J4-m0083	Minc_Contig6706:1926:2023:+	CATTTCGAGTTGAGATTTCTAATGAGCATTGTACGCCGCTAGTGAGACAGAAATTGTTTTATGTAAAATGCCCCTCTGAAATCTCAACTCGATTTTGT	41	98	27.551	34.6939	19.3878	18.3673	62.2449	37.7551	-33.71	-34.398	-0.911081
Mi-J4-m0022	Minc_Contig1980:3409:3494:+	CCATAAAATCAGTCCTTCTTTGTGCTGCTTGGCTTTTTTTAAAAATTATATGTCCAAGCTGCCCAATTGAATGACTGATTTTTTGA	38	86	25.5814	40.6977	15.1163	18.6047	66.2791	33.7209	-28.97	-33.686	-0.998966
Mi-J4-m0092	Minc_Contig793:15128:15218:+	CCATAAAATCAGTCCTTCTTTGTGCTGCTTGGCTTTTTTTAAAAATTATATATGTCCAAGCTGCCCAATTGAATGACTGACTTTTTGAGGT	38	91	25.2747	39.5604	16.4835	18.6813	64.8352	35.1648	-25.75	-28.2967	-0.804687
Mi-J4-m0018	Minc_Contig1871:3778:3873:-	CTTCGAGGCGGAATCCGGCTATCAATTCGCGCGGTTCCCCGTCCACAAGATTGCGAAGCAAAGTGAGTTTCTCGATGTCGGACCCTGAACTCGAGT	37	96	21.875	22.9167	27.0833	28.125	44.7917	55.2083	-30	-31.25	-0.566038
Mi-J4-m0094	Minc_Contig8179:1044:1117:+	CAAATGTCCAGCTCGTCCTCCACATGTCTGCAGAAAGTCATTTGCGGACATGTGGAGGACGAGCTGGATATTTA	34	74	25.6757	25.6757	25.6757	22.973	51.3514	48.6486	-61.7	-83.3784	-1.71389
Mi-J4-m0054	Minc_Contig422:9893:9970:-	TAGGATCACAAGCCTTATCAACTGCGATTACATTGTAATTAAAGATTGTATCACAGTTCGATATGGCCTCTGATCTAG	32	78	30.7692	32.0513	17.9487	19.2308	62.8205	37.1795	-23.9	-30.641	-0.824138
Mi-J4-m0035	Minc_Contig2867:337:424:-	CCTTCCTTATGATGGTCGATGGTTGAGTGGTTAGTGGACTGACTTCACTCACTTGAATATTTTGGAAGTGATGGGGTCAAATCCAGGG	28	88	21.5909	32.9545	29.5455	15.9091	54.5455	45.4545	-23.5	-26.7045	-0.5875
Mi-J4-m0042	Minc_Contig3305:1863:1958:-	TAGCGTCAGCGAGTTCTGGGATTTTTTATGTTGGTAGAGTCACATGTACTTTTAACTATAACCTCCCAACATTTTAATCTCAGCGCTTGCGCGCAA	24	96	23.9583	34.375	19.7917	21.875	58.3333	41.6667	-34.3	-35.7292	-0.8575
Mi-J4-m0107	Minc_Contig966:12330:12397:+	TTTCCCTTTTGTTGATCGGTGGTTGAGTGGTTTACAAGTCGGCTCCACTCACTTTGATATTTGGGGCT	23	68	13.2353	41.1765	26.4706	19.1176	54.4118	45.5882	-18.6	-27.3529	-0.6
Mi-J4-m0017	Minc_Contig1805:11139:11219:+	ATCCGAAAGGAATGCCGGCATCCAATTTTTCCTCTCCTCCTCGAATAGAAAGGAAATTGGATGCCGGCATTCCTTTGGATA	19	81	27.1605	27.1605	20.9877	24.6914	54.321	45.679	-48.1	-59.3827	-1.3
Mi-J4-m0030	Minc_Contig2655:8048:8136:+	CCAAACCTTTCATTCCAGATGTGCCATTTACATGACTATTTCGTTTAAAGAATTCTTGTAAATGCACCTATCTGGTATGAAAGGAAGGA	19	89	31.4607	32.5843	16.8539	19.1011	64.0449	35.9551	-32.9	-36.9663	-1.02812
Mi-J4-m0050	Minc_Contig387:18717:18800:-	TTGTTAAGTTAAGTGGTGGATGGTTGAGTGGTTAAGTTTCTAGACTTTAACTAGCGACCATTTTAGCATTGCTAGGTTCGACTC	18	84	22.619	38.0952	26.1905	13.0952	60.7143	39.2857	-24	-28.5714	-0.727273
Mi-J4-m0073	Minc_Contig5591:153:247:-	TTTTTAATTTCCCCCCTTTTCCCCTCTTTGGCCACAGATTTTCTGATGTTGATCAGAAAAACAAAGAGAGAAAAAAGGGGAAAATTAAAATAAAA	15	95	37.8947	29.4737	14.7368	17.8947	67.3684	32.6316	-31.8	-33.4737	-1.02581
Mi-J4-m0081	Minc_Contig6473:2344:2442:-	ATTTCCTTTTGTTGGTCGGTGGTTGAGTGGTTAGGTTGCCTGACTTAACTCATTTAGCTATTTTGATAGGGATGTGGTTCGAATCCATGGATGGAAATG	15	99	19.1919	39.3939	29.2929	12.1212	58.5859	41.4141	-30.8	-31.1111	-0.75122
Mi-J4-m0085	Minc_Contig6750:32:105:+	ATTTCATTTTGTTGGTCGGTGGTTGAGTGGTTAGGTTAACTGACTTCACCCATCTAGCTATTTTGATAGGGATG	15	74	18.9189	40.5405	27.027	13.5135	59.4595	40.5405	-18.9	-25.5405	-0.63
Mi-J4-m0003	Minc_Contig1184:15497:15589:-	TTTTCCTTTTGTTGGTCGGTGGTTGAGTGGTTAGGTTGACTGACTTCACTCACTTGAATATTTTGGTAGTGATGGGTTCTAATCCAGGGCTAG	14	93	16.129	40.8602	29.0323	13.9785	56.9892	43.0108	-22.1	-23.7634	-0.5525
Mi-J4-m0026	Minc_Contig2309:8487:8565:-	ATTTCCTTTTGTTGGTCGGTGGTTGAGTGGTTAGGTTAACTGACTTCACCAGCTATTCTAGCTATTTTGATAGGGATGT	14	79	17.7215	41.7722	26.5823	13.9241	59.4937	40.5063	-21.4	-27.0886	-0.66875
Mi-J4-m0059	Minc_Contig4670:3252:3327:-	TTGCTAAGCGCGAAGTTGTATGTAGAAAAGGTGTTAGAAACGAACACCTTCTAAACGACAATGATTGTATCGCAAC	14	76	35.5263	25	22.3684	17.1053	60.5263	39.4737	-19.3	-25.3947	-0.643333
Mi-J4-m0009	Minc_Contig1542:9504:9583:+	AGGTTATTTTCTTGAAGAATAGTCAACTGCTAACCTCTTTTAAAGGTTTTTTCAGTGTTACATTCTTCATAAAGTAAACA	13	80	31.25	40	13.75	15	71.25	28.75	-20	-25	-0.869565
Mi-J4-m0074	Minc_Contig569:19621:19714:-	ACTTCTGGGGATGGCCTCTATGAAGGACTTGACTGGCTTAGCAATCAACTTAAGAACCGAGGCTAAGTGGAGAGGAAAGCTGTTAAAAAGAAAA	12	94	35.1064	21.2766	27.6596	15.9574	56.383	43.617	-19.6	-20.8511	-0.478049
Mi-J4-m0007	Minc_Contig1489:7970:8055:-	CCAAAATTTCAGTCTAAATTCACTGTCTTGGTTTCAAACGTTGTTTGGCCGTACCAAGACATTGAATTTGGACTGAAATTGGTTTT	11	86	26.7442	37.2093	18.6047	17.4419	63.9535	36.0465	-41.2	-47.907	-1.32903
Mi-J4-m0012	Minc_Contig1576:12149:12242:-	AATGTAATTTAGCTTCTTGGTAGCTTAGTCGGTAGAGCATCCGCCAATAACATGAAGGTCGCCAGTTCGATCACTGCCGAGTGGCTTTTATTTT	11	94	23.4043	32.9787	23.4043	20.2128	56.383	43.617	-25.6	-27.234	-0.62439
Mi-J4-m0014	Minc_Contig169:23708:23786:+	GGAAAAAACCGGCATGACCCGTCCGCACAGTGGTTGTACTGTCCCACTGTGCAGAAGGAAGGGGGAGCCTTCCCATACC	11	79	25.3165	16.4557	29.1139	29.1139	41.7722	58.2278	-29.6	-37.4684	-0.643478
Mi-J4-m0015	Minc_Contig169:35687:35765:+	AAAAAATTTGGGCATGACCCGTCCGCACAGTGGTTGTACTGTCCCACTGTGCAGAAGGAAGGGGGAGCCTTCCCATACC	11	79	25.3165	20.2532	27.8481	26.5823	45.5696	54.4304	-29	-36.7089	-0.674419
Mi-J4-m0019	Minc_Contig1931:9379:9457:-	GGAAAAAACCGGCATGACCCGTCCGCACAGTGGTTGTACTGTCCCACTGTGCAGAAGGAAGGGGGAGCCTTCCCATACC	11	79	25.3165	16.4557	29.1139	29.1139	41.7722	58.2278	-29.6	-37.4684	-0.643478
Mi-J4-m0024	Minc_Contig2080:10259:10330:+	GGAGGCATCTTCAGTAGACCGGACTGATGTGTTTGTTATCCAGTACACCACGCCGCCTACTGCACAGCCTTA	11	72	22.2222	25	23.6111	29.1667	47.2222	52.7778	-21.1	-29.3056	-0.555263
Mi-J4-m0031	Minc_Contig2768:5461:5559:+	ATTTTCTTTTGTTGGTCGGTGGTTGAGTGGTTAAGTTGACTGACTTAACCCATTTAGCTATTTTGATAGGGATGTGGTTCGAATCCATTGATGGAAATG	11	99	21.2121	40.404	27.2727	11.1111	61.6162	38.3838	-28	-28.2828	-0.736842
Mi-J4-m0040	Minc_Contig3222:227:320:+	AATGTAATTTAGCTTCTTGGTAGCTTAGTCGGTAGAGCATCCGCCAATAACATGAAGGTCGCCAGTTCGATCACTGCCGAGTGGCTTTTATTTT	11	94	23.4043	32.9787	23.4043	20.2128	56.383	43.617	-25.6	-27.234	-0.62439
Mi-J4-m0070	Minc_Contig53:54477:54555:-	AAAAAATTTGGGCATGACCCGTCCGCACAGTGGTTGTACTGTCCCACTGTGCAGAAGGAAGGGGGAGCCTTCCCATACC	11	79	25.3165	20.2532	27.8481	26.5823	45.5696	54.4304	-29	-36.7089	-0.674419
Mi-J4-m0072	Minc_Contig5490:261:339:+	GGAAAAAACCGGCATGACCCGTCCGCACAGTGGTTGTACTGTCCCACTGTGCAGAAGGAAGGGGGAGCCTTCCCATACC	11	79	25.3165	16.4557	29.1139	29.1139	41.7722	58.2278	-29.6	-37.4684	-0.643478
Mi-J4-m0101	Minc_Contig898:8995:9073:-	GGAAAAAACCGGCATGACCCGTCCGCACAGTGGTTGTACTGTCCCACTGTGCAGAAGGAAGGGGGAGCCTTCCCATACC	11	79	25.3165	16.4557	29.1139	29.1139	41.7722	58.2278	-29.6	-37.4684	-0.643478
Mi-J4-m0005	Minc_Contig13:32596:32674:-	AAAAAATTTGGGCATGACCCGTCCGCACAGTTATTGTACTGTCCCATTGTGCAGAAGGAAGGGGGAGCCTTCCCATACC	10	79	26.5823	22.7848	25.3165	25.3165	49.3671	50.6329	-20.04	-25.3671	-0.501
Mi-J4-m0021	Minc_Contig1979:4787:4869:-	GGACTTGCACTGTGTAGGTGACTGGAGCGGGCACAGGAACTGGAGCTGGAGCCGGTACAGGTGGCAAAGCTGGTGCTGGAACA	10	83	22.8916	16.8675	40.9639	19.2771	39.759	60.241	-25.9	-31.2048	-0.518
Mi-J4-m0032	Minc_Contig27:68697:68779:+	GGACTTGCACTGTGTAGGTGACTGGAGCGGGCACAGGAACTGGAGCTGGAGCCGGTACAGGTGGCAAAGCTGGTGCTGGAACA	10	83	22.8916	16.8675	40.9639	19.2771	39.759	60.241	-25.9	-31.2048	-0.518
Mi-J4-m0033	Minc_Contig27:75025:75107:-	GGACTTGCACTGTGTAGGTGACTGGAGCGGGCACAGGAACTGGAGCTGGAGCCGGTACAGGTGGCAAAGCTGGTGCTGGAACA	10	83	22.8916	16.8675	40.9639	19.2771	39.759	60.241	-25.9	-31.2048	-0.518
Mi-J4-m0037	Minc_Contig3127:5493:5571:-	AAAAAATTTGGGCATGACCCGTCCGCACAGTTATTGTACTGTCCCATTGTGCAGAAGGAAGGGGGAGCCTTCCCATACC	10	79	26.5823	22.7848	25.3165	25.3165	49.3671	50.6329	-20.04	-25.3671	-0.501
Mi-J4-m0047	Minc_Contig3774:2722:2821:+	AGTTGACGGTTGGATTGAAGAGCAACAGTTGGCAATTGAAGTAAATGGGTGTGCATGGCACGGCTGCTCCCGCTGCTACCCTCAAGACAACATTGTCCTT	10	100	25	25	28	22	50	50	-23.7	-23.7	-0.474
Mi-J4-m0068	Minc_Contig5364:1690:1772:+	GGACTTGCACTGTGTAGGTGACTGGAGCGGGCACAGGAACTGGAGCTGGAGCCGGTACAGGTGGCAAAGCTGGTGCTGGAACA	10	83	22.8916	16.8675	40.9639	19.2771	39.759	60.241	-25.9	-31.2048	-0.518
Mi-J4-m0069	Minc_Contig53:24341:24419:+	AAAAAATTTGGGCATGACCCGTCCGCACAGTTATTGTACTGTCCCATTGTGCAGAAGGAAGGGGGAGCCTTCCCATACC	10	79	26.5823	22.7848	25.3165	25.3165	49.3671	50.6329	-20.04	-25.3671	-0.501
Mi-J4-m0086	Minc_Contig6889:97:193:-	ACGCAAATAACGCAATACGTTCGCCCCCTGTTCTCCGCTAATTTCGAAATAAGATTTAGGCTTGTTTGGGGCGTTTAGATGATTGGGGAAGAAAAAG	10	97	28.866	27.8351	24.7423	18.5567	56.701	43.299	-20.1	-20.7216	-0.478571
Mi-J4-m0098	Minc_Contig883:3793:3884:+	TATCCTTCCTCCAATGCTGCATTCAGTTCAAGTGATGTACAGGTACTAACCCATCCACGTTGTTGATCTGAATGTGGACAGGAGTAGTTTTC	10	92	23.913	32.6087	20.6522	22.8261	56.5217	43.4783	-26.6	-28.913	-0.665
Mi-J4-m0028	Minc_Contig2532:114:209:+	GCTATTTCTCGCTTTTGTACTAGCCAAAATGTCTGCAATCCATTAAATGGAAAGTTAAAGATGCAGATTTTGGTCAAGTACAAAGGCATGATATAG	9	96	33.3333	31.25	19.7917	15.625	64.5833	35.4167	-34.1	-35.5208	-1.00294
Mi-J4-m0071	Minc_Contig5477:247:332:-	ACCAGCATCTTCAGTAGACCGGACTGATGTGTTTATTTAATTACACCATGCCGTCTACTGCATAGCCTTAGGAATTAAATGCTATA	9	86	29.0698	31.3953	17.4419	22.093	60.4651	39.5349	-19.7	-22.907	-0.579412
Mi-J4-m0076	Minc_Contig590:8154:8253:+	CTATCGGTGGCTAAGTAAATTTCGGCCAATTTTTCATGCGAGTCGGGACGGAAAGGTATGTCCTCTAAAAGTCGGTCAGTAGGTAGGTTTAGCTCGATCT	9	100	24	30	28	18	54	46	-20.5	-20.5	-0.445652
Mi-J4-m0104	Minc_Contig9108:766:865:+	CTATCGGTGGCTAAGTAAATTTCGGCCAATTTTTCATGCGAGTCGGGACGGAAAGGTATGTCCTCTAAAAGTCGGTCAGTAGGTAGGTTTAGCTCGATCT	9	100	24	30	28	18	54	46	-20.5	-20.5	-0.445652
Mi-J4-m0002	Minc_Contig1171:7514:7604:+	CGAAATTTAGAGAGCTCTTCGGCGCACTCGGCCTGCTCCCATCTGATAAGGTAAATTTCTGCTAGATTGTAGTCGGACGCTCTGAAATATC	8	91	24.1758	28.5714	23.0769	24.1758	52.7473	47.2527	-21.19	-23.2857	-0.492791
Mi-J4-m0013	Minc_Contig1625:3689:3772:+	AATGGGGGGATGTCCTGATGAATCAAACGCTGCAAAATTTTTTCAAAATTGCGGTTTGCTTCATACTGAACGTTTCTGCCATTG	8	84	26.1905	33.3333	22.619	17.8571	59.5238	40.4762	-24.12	-28.7143	-0.709412
Mi-J4-m0041	Minc_Contig325:27481:27557:+	AAAAACAAACAAGTGGCCTCGTGGTGTAGTTGGTTATCACGTCAGTCTAACACACTGAAGGTCGCCAGTTCGAGTCT	8	77	28.5714	24.6753	24.6753	22.0779	53.2468	46.7532	-20.12	-26.1299	-0.558889
Mi-J4-m0045	Minc_Contig3732:1834:1917:+	AATGGGGGGATGTCCTGATGAATCAAACGCTGCAAAATTTTTTCAAAATTGCGGTTTGCTTCATACTGAACGTTTCTGCCATTG	8	84	26.1905	33.3333	22.619	17.8571	59.5238	40.4762	-24.12	-28.7143	-0.709412
Mi-J4-m0046	Minc_Contig3740:367:450:-	AATGGGGGGATGTCCTGATGAATCAAACGCTGCAAAATTTTTTCAAAATTGCGGTTTGCTTCATACTGAACGTTTCTGCCATTG	8	84	26.1905	33.3333	22.619	17.8571	59.5238	40.4762	-24.12	-28.7143	-0.709412
Mi-J4-m0056	Minc_Contig4300:97:180:+	AATGGGGGGATGTCCTGATGAATCAAACGCTGCAAAATTTTTTCAAAATTGCGGTTTGCTTCATACTGAACGTTTCTGCCATTG	8	84	26.1905	33.3333	22.619	17.8571	59.5238	40.4762	-24.12	-28.7143	-0.709412
Mi-J4-m0058	Minc_Contig4530:3110:3186:-	AAAAACAAACAAGTGGCCTCGTGGTGTAGTTGGTTATCACGTCAGTCTAACACACTGAAGGTCGCCAGTTCGAGTCT	8	77	28.5714	24.6753	24.6753	22.0779	53.2468	46.7532	-20.12	-26.1299	-0.558889
Mi-J4-m0060	Minc_Contig4689:1490:1572:-	AATGGGGGGATGTCCTGATGAATCAAACGCTGCAAAATTTTTTCAAATTGCGGTTTGCTTCATACTGAACGTTTCTGCCATTG	8	83	25.3012	33.7349	22.8916	18.0723	59.0361	40.9639	-24.2	-29.1566	-0.711765
Mi-J4-m0062	Minc_Contig474:23410:23493:+	AATGGGGGGATGTCCTGATGAATCAAACGCTGCAAAATTTTTTCAAAATTGCGGTTTGCTTCATACTGAACGTTTCTGCCATTG	8	84	26.1905	33.3333	22.619	17.8571	59.5238	40.4762	-24.12	-28.7143	-0.709412
Mi-J4-m0064	Minc_Contig494:23983:24066:-	AATGGGAGGATGTCCTGATGAATCAAACGCTGCAAAATTTTTTCAAAATTGCGGTTTGCTTCATACTGAACGTTTCTGCCATTG	8	84	27.381	33.3333	21.4286	17.8571	60.7143	39.2857	-22.92	-27.2857	-0.694545
Mi-J4-m0065	Minc_Contig512:18068:18140:-	GATTTTTCTGGGCTTTGCTTGGCATTTATAAAGCCAAACTTTGATTGAAGATTGGGCGGTGCAATGGAAAAGT	8	73	26.0274	34.2466	27.3973	12.3288	60.274	39.726	-18.3	-25.0685	-0.631034
Mi-J4-m0066	Minc_Contig51:37704:37785:+	AAAAAGGGGATGTCCTGATGAATCAAACGCTGCAAAATTTTTTCAAAATTGCGGTTTGCTTCATACTGAACGTTTCTGCCAT	8	82	30.4878	31.7073	19.5122	18.2927	62.1951	37.8049	-19.32	-23.561	-0.623226
Mi-J4-m0078	Minc_Contig62:6960:7050:-	CGGAATTTAGAGAGCTCTTCGGCGCACTCGGCCTGCTCCCATCTGATAAGGTAAATTTCTGCTAGATTGTAGTCGGACGCTTTGAAATGTC	8	91	21.978	29.6703	25.2747	23.0769	51.6484	48.3516	-18.09	-19.8791	-0.411136
Mi-J4-m0080	Minc_Contig640:8455:8538:+	AATGGGGGGATGTCCTGATGAATCAAACGCTGCAAAATTTTTTCAAAATTGCGGTTTGCTTCATACTGAACGTTTCTGCCATTG	8	84	26.1905	33.3333	22.619	17.8571	59.5238	40.4762	-24.12	-28.7143	-0.709412
Mi-J4-m0091	Minc_Contig7612:832:915:+	AATGGGGGGATGTCCTGATGAATCAAACGCTGCAAAATTTTTTCAAAATTGCGGTTTGCTTCATACTGAACGTTTCTGCCATTG	8	84	26.1905	33.3333	22.619	17.8571	59.5238	40.4762	-24.12	-28.7143	-0.709412
Mi-J4-m0097	Minc_Contig847:198:281:+	AATGGGGGGATGTCCTGATGAATCAAACGCTGCAAAATTTTTTCAAAATTGCGGTTTGCTTCATACTGAACGTTTCTGCCATTG	8	84	26.1905	33.3333	22.619	17.8571	59.5238	40.4762	-24.12	-28.7143	-0.709412
Mi-J4-m0020	Minc_Contig1973:1641:1718:-	GTCTTACTATATAAAGTTCGAGTGCAGCAGAAAAAATTAAATTTGGTTTCAGTTCTCTCGAACTTTAAATAGTAGATT	7	78	34.6154	35.8974	16.6667	12.8205	70.5128	29.4872	-25.4	-32.5641	-1.10435
Mi-J4-m0004	Minc_Contig1336:137:220:-	AATCTCTCGGTCTCGACTCTCGGTCTCGACTCTCGAGTTGGTCTCGGTCTCGGGGTTGATTCTCGGTCTCGGTCTCGACTCTCG	6	84	8.33333	33.3333	27.381	30.9524	41.6667	58.3333	-24.9	-29.6429	-0.508163
Mi-J4-m0011	Minc_Contig1561:11686:11779:-	ATCCTGAATCGGCGGAATTCAATTGGGTACGGTAGGGGACAACTCAGTCCCGCCGATTCAGTCCCGTGCCAATTCAGTCCCGCCGATTCAGTCC	6	94	21.2766	22.3404	25.5319	30.8511	43.617	56.383	-44.8	-47.6596	-0.845283
Mi-J4-m0038	Minc_Contig312:28911:28994:+	AATCTCTCGGTCTCGACTCTCGGTCTCGACTCTCGAGTTGGTCTCGGTCTCGGGGTTGATTCTCGGTCTCGGTCTCGACTCTCG	6	84	8.33333	33.3333	27.381	30.9524	41.6667	58.3333	-24.9	-29.6429	-0.508163
Mi-J4-m0044	Minc_Contig3566:6336:6430:+	TGGTGACCTGTTAATTTTTGCCTGTAGCTGTTCAATTTGCTCTTAAAATTCTCCATTTAGGCAGCAGCCACAAGCGAAAATTAACCGATCATCAA	6	95	28.4211	32.6316	16.8421	22.1053	61.0526	38.9474	-31.9	-33.5789	-0.862162
Mi-J4-m0051	Minc_Contig394:13257:13330:-	TCTCGGTCTCGACTCTCGACTCTCGTTTTGGTCTCGGTCTCGGGGTTGATTCTCGGTCTCGGTCTCGACTCTCG	6	74	5.40541	36.4865	27.027	31.0811	41.8919	58.1081	-18.2	-24.5946	-0.423256
Mi-J4-m0075	Minc_Contig5838:3227:3313:+	CTCGGTCTCGGGGTTGATTCTCGGTCTCGGTCTCGACTCTCGGTCTCGACTCTCGGTCTCGAGTCGAGTCTCGGTCTCGGGGTTGAT	6	87	6.89655	32.1839	32.1839	28.7356	39.0805	60.9195	-37.4	-42.9885	-0.70566
Mi-J4-m0088	Minc_Contig71:32177:32261:+	TCGGTCTCGACTCTCGGTCTCGACTCTCGACTCTCGGTTTGGTCTCGGTCTCGGGGTTGATTCTCGGTCTCGGTCTCGACTCTCG	6	85	5.88235	34.1176	28.2353	31.7647	40	60	-24.3	-28.5882	-0.476471
Mi-J4-m0090	Minc_Contig75:10355:10446:-	TGGTGACCCCTTAATTTTTGCCTGTAGCTGTTCAACTTGCTCTTAAAATTCTCCATCTGGGCAGCCAAAGACGAAAATTAACCGATCATCAA	6	92	28.2609	30.4348	16.3043	25	58.6957	41.3043	-23.8	-25.8696	-0.626316
Mi-J4-m0106	Minc_Contig943:13552:13629:+	CTCGGTCTAGGGGTTGATTCTCGGTCTCGGTCTCGACTCTCGGGATTTTTTGACTCTCGAACATCACTAGTCTCCACA	6	78	15.3846	33.3333	23.0769	28.2051	48.7179	51.2821	-19.5	-25	-0.4875
Mi-J4-m0108	Minc_Contig999:104:177:+	GCTTCGACAAATCAATGCAATTGATCAATACCAAGCTATACTGGACGATCAACTTGCTAAGGGGGTGATTGAAG	6	74	33.7838	24.3243	22.973	18.9189	58.1081	41.8919	-19	-25.6757	-0.612903
Mi-J4-m0008	Minc_Contig149:35901:35974:-	TCCGCAAGTTTCGTCCGCAAGTTGTACTATTTTCTGGAAAAAGAAACAGTATGATTTGCGGACAAAACTTGCGG	5	74	29.7297	28.3784	22.973	18.9189	58.1081	41.8919	-42.6	-57.5676	-1.37419
Mi-J4-m0029	Minc_Contig260:24451:24529:+	ACATTTATTTTGCTTCTTTTCTCTTCTCTTTTCTCTTGTGCAACAGAAAAGAGAAGTAGAAAACGGACAAAACAAAAAT	5	79	35.443	34.1772	12.6582	17.7215	69.6203	30.3797	-24.8	-31.3924	-1.03333
Mi-J4-m0099	Minc_Contig884:4175:4267:+	GTTCTGCTGCTCACTGGGTGTTTAGTCCAGTCCACCTTTAAATGCAATTTCACTTTGTTGGTGACTAGACAAACAACTAGTGAGTTGCGTTCT	5	93	21.5054	35.4839	21.5054	21.5054	56.9892	43.0108	-35	-37.6344	-0.875
MI-Female-m0195	Minc_Contig4135:3047:3147:-	TGCATCCGCTTCTTTGCTGGGAGTTCTTGCTGACTTGCCGTTGCAGGTACGATTACCTTGTAAGGCAGCAAGAACTCCCAGCAAAGAAGCGGATGCGGCAG	10446	101	21.7822	24.7525	28.7129	24.7525	46.5347	53.4653	-72.7	-71.9802	-1.3463
MI-Female-m0194	Minc_Contig4135:3051:3149:+	CGCATCCGCTTCTTTGCTGGGAGTTCTTGCTGCCTTACAAGGTAATCGTACCTGCAACGGCAAGTCAGCAAGAACTCCCAGCAAAGAAGCGGATGCAGA	10184	99	26.2626	21.2121	25.2525	27.2727	47.4747	52.5253	-70.3	-71.0101	-1.35192
MI-Female-m0212	Minc_Contig445:3921:4015:-	CCCCGTATCTTTGGCCCTCGCGAATCCTTTTTAGGTGGCTTAATTATTAACAGCCAATCATGTGCAGGGATGGCCGAGCGGTCTAAGGCGCCAGA	2151	95	21.0526	26.3158	26.3158	26.3158	47.3684	52.6316	-27.9	-29.3684	-0.558
MI-Female-m0346	Minc_Contig884:4338:4434:+	CCTTATTCCGTGGGGACTTTACATTGTGCAGCGTTAATATTTTTGGTGTACTTTTTGACATCATCGTTGCACATGTTTAGGCCCATCGGAAGATGGT	1738	97	19.5876	38.1443	23.7113	18.5567	57.732	42.268	-37.7	-38.866	-0.919512
MI-Female-m0286	Minc_Contig6706:1926:2023:+	CATTTCGAGTTGAGATTTCTAATGAGCATTGTACGCCGCTAGTGAGACAGAAATTGTTTTATGTAAAATGCCCCTCTGAAATCTCAACTCGATTTTGT	1358	98	27.551	34.6939	19.3878	18.3673	62.2449	37.7551	-33.71	-34.398	-0.911081
MI-Female-m0221	Minc_Contig4703:2628:2718:+	TTATGTGTATGTTGAGGTAGTAGGTTGTATAGTTAAAGAACAGTATCAGTCGGAGTAACTAACGCAGCCTGCTCACTCGGCAATCACATTC	1122	91	28.5714	29.6703	24.1758	17.5824	58.2418	41.7582	-33.1	-36.3736	-0.871053
MI-Female-m0103	Minc_Contig2353:8861:8944:+	TTGACAAAAAAACTTACGGACATATTTTTGCGGGAGGATGGAGAGGTATAGAGTCCGCAAAATCTGTCCGCAAGTCGCTGTCTG	812	84	29.7619	25	27.381	17.8571	54.7619	45.2381	-27.2	-32.381	-0.715789
MI-Female-m0302	Minc_Contig7089:458:542:-	ATTGACAAAAAACTTACGGACATATTTTTGCGGGAGGATGGAGAGGTATAGAGTCCGCAAAATCTGTCCGCAAGTCGCTGTCTGT	812	85	29.4118	25.8824	27.0588	17.6471	55.2941	44.7059	-27.8	-32.7059	-0.731579
MI-Female-m0245	Minc_Contig52:27829:27915:+	TGTCACCGTCCAAATTACATTCCTGTCCAAATCAATTTTGCCGGCCGAATTATATTTGGACAAGAATGTAATTTGGACGGTGACATT	468	87	28.7356	32.1839	18.3908	20.6897	60.9195	39.0805	-50.7	-58.2759	-1.49118
MI-Female-m0142	Minc_Contig3111:1295:1372:-	ATTGAAATGAGCGGTCGTGTCCGAGTGGTTAAGGAGATTGACTCGAAATCAATTGGGCTCTGCCCGCACAGGTTCGAA	457	78	25.641	24.359	30.7692	19.2308	50	50	-25.2	-32.3077	-0.646154
MI-Female-m0070	Minc_Contig1871:3778:3873:-	CTTCGAGGCGGAATCCGGCTATCAATTCGCGCGGTTCCCCGTCCACAAGATTGCGAAGCAAAGTGAGTTTCTCGATGTCGGACCCTGAACTCGAGT	416	96	21.875	22.9167	27.0833	28.125	44.7917	55.2083	-30	-31.25	-0.566038
MI-Female-m0183	Minc_Contig37:33326:33425:-	TTAGTCGTTTACCCTGTAGTCCCGAGCCGTTTGAGAGAGACGTTACTTAAAACGTTGTTTGAAACCAAACGGAACTCGAGATGGGGAAGACGATTAGAAA	304	100	31	25	26	18	56	44	-36.6	-36.6	-0.831818
MI-Female-m0349	Minc_Contig901:19106:19201:+	ATTTTTAGTCGTTTACCCTGTAGTCCCGAGCCGTTTGAGACTATAAAACGTTGTTTGAAACCAAACGGAACTCGAGATGGGGAAGACGATTGAAAA	304	96	31.25	27.0833	23.9583	17.7083	58.3333	41.6667	-33.5	-34.8958	-0.8375
MI-Female-m0140	Minc_Contig305:26576:26654:+	GACAATCTTTGATTGATCGTCCTGACATTGTCATGCGGTTTTACGCTGACAAAGTTAGGGAGGTACACAAGGACTTGAA	300	79	27.8481	29.1139	25.3165	17.7215	56.962	43.038	-31.5	-39.8734	-0.926471
MI-Female-m0192	Minc_Contig407:13995:14073:+	GACAATCTTTGATTGATCGTCCTGACATTGTCATGCGGTTTTACGCTGACAAAGTTAGGGAGGTACACAAGGACTTGAA	300	79	27.8481	29.1139	25.3165	17.7215	56.962	43.038	-31.5	-39.8734	-0.926471
MI-Female-m0231	Minc_Contig493:13725:13798:+	ATTTGGGTAGACTGGATCGGCGTTTCGGGTTGATTGGTTAGATGAAAAGGCCTGACTGAGATTCTACTCTAAAA	292	74	25.6757	31.0811	29.7297	13.5135	56.7568	43.2432	-18.2	-24.5946	-0.56875
MI-Female-m0184	Minc_Contig3822:2299:2379:-	ATGTTTTGACTGACCGTGTCTGTCCGTGTTTTGATGGCTCTTCAGGCAAAACGCGGACAGACACGGCCAGTCAAAACACGG	268	81	23.4568	24.6914	27.1605	24.6914	48.1481	51.8519	-54.8	-67.6543	-1.30476
MI-Female-m0138	Minc_Contig3052:6002:6088:-	TAATTTTAACGTTCTTTGTGGTTAAGTTGGTAGTGAATTTGATTATTTTATTTTGTTGCTCGCTTAATCTACTGAACTAATTAAATA	255	87	26.4368	48.2759	16.092	9.1954	74.7126	25.2874	-20.1	-23.1034	-0.913636
MI-Female-m0128	Minc_Contig2945:8086:8184:-	CAATTAAATTAAGCTTCCCAGTGGCGGAGTCGTTAGTGTGTCCGCCTTTAGGCTAGGAGTCACAGGATCGACTCCGCCACTGGGAACTTAATTATTTTT	248	99	23.2323	30.303	24.2424	22.2222	53.5354	46.4646	-55.2	-55.7576	-1.2
MI-Female-m0066	Minc_Contig1805:11139:11219:+	ATCCGAAAGGAATGCCGGCATCCAATTTTTCCTCTCCTCCTCGAATAGAAAGGAAATTGGATGCCGGCATTCCTTTGGATA	207	81	27.1605	27.1605	20.9877	24.6914	54.321	45.679	-48.1	-59.3827	-1.3
MI-Female-m0035	Minc_Contig140:22439:22519:-	CTCGTCTAGCCGACTCTGTTGGTTGTAGGTGTTTTTAAAAATAATCATCACAACCCCCTAGAGTTCGCTAGGTGGAAAATG	206	81	25.9259	30.8642	22.2222	20.9877	56.7901	43.2099	-29.3	-36.1728	-0.837143
MI-Female-m0351	Minc_Contig9218:649:733:+	CTCGTCTAGCCGACTCTGTTGGTTGTAGGTGTTTTTTGAAAAAATTAATCATCACAACCCCCTAGAGTTCGCTAGGTGGAAAATG	206	85	25.8824	31.7647	22.3529	20	57.6471	42.3529	-29.5	-34.7059	-0.819444
MI-Female-m0002	Minc_Contig1029:12756:12849:-	ATTGATCCGCACTTGTAGTGGTGTAAGCTTGTTTTGTAAAAGCAATTTTGTTGCGCCCAGGCAAATAAGCTCGCTTCTACAGGCGTGGGTCTTC	203	94	21.2766	32.9787	25.5319	20.2128	54.2553	45.7447	-39.2	-41.7021	-0.911628
MI-Female-m0063	Minc_Contig1783:7242:7335:-	ATTGATCCGCACTTGTAGTGGTGTAAGCTTGTTTTGTAAAAGCAATTTTGTTGCGCCCAGGCAAATAAGCTCGCTTCTACAGGCGTGGGTCTTC	203	94	21.2766	32.9787	25.5319	20.2128	54.2553	45.7447	-39.2	-41.7021	-0.911628
MI-Female-m0240	Minc_Contig515:25972:26061:-	GTTTCTGGGTCGTTCATTTGCTCTAGAACGAGATCGACCGTTTGAGGTCCATCTCTTGTTCTGATCGTTAGTGAATTAATTATTGGGTCT	185	90	17.7778	40	24.4444	17.7778	57.7778	42.2222	-25.1	-27.8889	-0.660526
MI-Female-m0204	Minc_Contig4312:5325:5409:+	GATAGTTGCCAGTTAAGTGAATATCTTGCCACAAGCTATTAAAAATAGAATATCTTGTGCAGGATTCGCTTAGACTGGATCTTAT	173	85	31.7647	32.9412	20	15.2941	64.7059	35.2941	-29.6	-34.8235	-0.986667
MI-Female-m0335	Minc_Contig820:8553:8637:+	GATAGTTGCCAGTTAAGTGAATATCTTGCCACAAGCTATTAAAAATAGAATATCTTGTGCAGGATTCGCTTAGACTGGATCTTAT	173	85	31.7647	32.9412	20	15.2941	64.7059	35.2941	-29.6	-34.8235	-0.986667
MI-Female-m0281	Minc_Contig65:54569:54657:-	AAAATTGCTGCGGACAATTTTTGCGGACTTTTGTTAATAACTAGACTTTTTTGTCAAAAGTCCGCAAGAATTGTCCGCAATTTTTTGCG	129	89	26.9663	37.0787	19.1011	16.8539	64.0449	35.9551	-41.82	-46.9888	-1.30688
MI-Female-m0079	Minc_Contig1980:2720:2813:-	CCACCATAAAATCAGCCCTTCAATGTGCTGCTTTTGGCTATTTTAAAAATTATATTGCGTCAAGCTGCTCAGTTGAAAGGCTGACTTTTGGGTG	119	94	25.5319	34.0426	20.2128	20.2128	59.5745	40.4255	-30.87	-32.8404	-0.812368
MI-Female-m0329	Minc_Contig793:14444:14537:-	CCACCATAAAATCAGCCCTTCAATGTGCTGCTTTTGGCTATTTAAAAAATTATATTATGTCAAGCTGCTCAGTTGAAAGGCTGACTTTTGGGTG	119	94	27.6596	34.0426	19.1489	19.1489	61.7021	38.2979	-31.45	-33.4574	-0.873611
MI-Female-m0163	Minc_Contig3357:4161:4244:+	GATTGCGACCAGGCGTCGTCTCCGGCGGTTTCGAGTTAACAGTAAAAGCTGAAGCCGTAGGAGACGTCGTTAGGTTGCCTTCTC	117	84	20.2381	25	30.9524	23.8095	45.2381	54.7619	-45.5	-54.1667	-0.98913
MI-Female-m0331	Minc_Contig7975:1748:1844:-	ATGAAGGCATGTTGATTCTCGAACTTGATAGGCTAAAGCAGAGTTAAAGGCCAAGTTGGGCTTTAAAGCTGGTTAGGTTGGAAGAAAATATTTTTAA	106	97	32.9897	29.8969	26.8041	10.3093	62.8866	37.1134	-23.5	-24.2268	-0.652778
MI-Female-m0273	Minc_Contig6341:3975:4059:+	GCAGGAGGACGGGGTCTGGCTTGGTTCTCATCTAGTATATACTTAGAAAACTGATGAGATCATACCAGATCACATTCGCTTGTTA	103	85	27.0588	29.4118	24.7059	18.8235	56.4706	43.5294	-30.32	-35.6706	-0.819459
MI-Female-m0293	Minc_Contig685:1994:2076:+	GAGCATTAACTGGGCCGAACTAATTGAAAAGCACGTGTCGCATGCGACCGTAACTTACACTCAGATCGAACCAATAAATGCCC	102	83	33.7349	19.2771	20.4819	26.506	53.012	46.988	-20.4	-24.5783	-0.523077
MI-Female-m0306	Minc_Contig7211:1923:2017:-	CCAAAATTATGCCCGTGAATAATTCTTCGGTTACCGTGAATTTTTTTTTCAAAATATGTCGGTCACCGGGAATTTATTCATGAGTATATATTATT	95	95	28.4211	40	15.7895	15.7895	68.4211	31.5789	-27.7	-29.1579	-0.923333
MI-Female-m0199	Minc_Contig422:10030:10120:-	TAGTTCTTGGATGGGTGTGCCTCTCCAGTCGTGTTTTTGGCCTAGTGCCACTATTTGGCTCATGACTAGATCCACACTCATCTAAGCACTT	89	91	17.5824	35.1648	21.978	25.2747	52.7473	47.2527	-38.4	-42.1978	-0.893023
MI-Female-m0347	Minc_Contig88:45717:45807:-	GTGGAAAATGAGTCAGTGGAAAATGGGTCAGTACCCGGAGGGTTTTTAAAATAGTGCTATACTGACGCATTTTCTACTGACTCATTTTCCA	84	91	28.5714	30.7692	24.1758	16.4835	59.3407	40.6593	-49.62	-54.5275	-1.34108
MI-Female-m0298	Minc_Contig695:6511:6602:-	CCGGAAAATGCGTCAGAGGAAAATGCGTCAGTATACTTAGGTTTTTTTTAAATAGTGCTATACTGACGCATTTTCTACTGACTCATTTTCCG	83	92	27.1739	34.7826	19.5652	18.4783	61.9565	38.0435	-48.5	-52.7174	-1.38571
MI-Female-m0148	Minc_Contig3195:6844:6932:+	CCAAATGTTCAGGCTGAAGCGTTTTGGAATATTCTGCGCCAATTTAAAAAACAGAGCAATATTGCACTCGTTTCGGCCTGAGCTTTGGT	82	89	26.9663	30.3371	22.4719	20.2247	57.3034	42.6966	-36.77	-41.3146	-0.967632
MI-Female-m0340	Minc_Contig845:12471:12559:-	CCATATGTTCAGGCTGAAGCGTTTTGGAATATTCTGCGCCAATTTAAAAAACAGAGCAATATTGCACTCGTTTCGGCCTGAGCTTTGGT	82	89	25.8427	31.4607	22.4719	20.2247	57.3034	42.6966	-35.07	-39.4045	-0.922895
MI-Female-m0152	Minc_Contig325:27481:27557:+	AAAAACAAACAAGTGGCCTCGTGGTGTAGTTGGTTATCACGTCAGTCTAACACACTGAAGGTCGCCAGTTCGAGTCT	77	77	28.5714	24.6753	24.6753	22.0779	53.2468	46.7532	-20.12	-26.1299	-0.558889
MI-Female-m0214	Minc_Contig4530:3110:3186:-	AAAAACAAACAAGTGGCCTCGTGGTGTAGTTGGTTATCACGTCAGTCTAACACACTGAAGGTCGCCAGTTCGAGTCT	77	77	28.5714	24.6753	24.6753	22.0779	53.2468	46.7532	-20.12	-26.1299	-0.558889
MI-Female-m0046	Minc_Contig1549:7448:7528:+	TATTAATTTTAGCACATTCACGGAGAGTTTTCCTTGTTTATTTTGCCTGGGAAATCTCATAATGTTTGTGCAAAATCGAAG	69	81	27.1605	39.5062	18.5185	14.8148	66.6667	33.3333	-21.5	-26.5432	-0.796296
MI-Female-m0055	Minc_Contig1625:3689:3772:+	AATGGGGGGATGTCCTGATGAATCAAACGCTGCAAAATTTTTTCAAAATTGCGGTTTGCTTCATACTGAACGTTTCTGCCATTG	62	84	26.1905	33.3333	22.619	17.8571	59.5238	40.4762	-24.12	-28.7143	-0.709412
MI-Female-m0177	Minc_Contig3732:1834:1917:+	AATGGGGGGATGTCCTGATGAATCAAACGCTGCAAAATTTTTTCAAAATTGCGGTTTGCTTCATACTGAACGTTTCTGCCATTG	62	84	26.1905	33.3333	22.619	17.8571	59.5238	40.4762	-24.12	-28.7143	-0.709412
MI-Female-m0178	Minc_Contig3740:367:450:-	AATGGGGGGATGTCCTGATGAATCAAACGCTGCAAAATTTTTTCAAAATTGCGGTTTGCTTCATACTGAACGTTTCTGCCATTG	62	84	26.1905	33.3333	22.619	17.8571	59.5238	40.4762	-24.12	-28.7143	-0.709412
MI-Female-m0202	Minc_Contig4300:97:180:+	AATGGGGGGATGTCCTGATGAATCAAACGCTGCAAAATTTTTTCAAAATTGCGGTTTGCTTCATACTGAACGTTTCTGCCATTG	62	84	26.1905	33.3333	22.619	17.8571	59.5238	40.4762	-24.12	-28.7143	-0.709412
MI-Female-m0220	Minc_Contig4689:1490:1572:-	AATGGGGGGATGTCCTGATGAATCAAACGCTGCAAAATTTTTTCAAATTGCGGTTTGCTTCATACTGAACGTTTCTGCCATTG	62	83	25.3012	33.7349	22.8916	18.0723	59.0361	40.9639	-24.2	-29.1566	-0.711765
MI-Female-m0225	Minc_Contig474:23410:23493:+	AATGGGGGGATGTCCTGATGAATCAAACGCTGCAAAATTTTTTCAAAATTGCGGTTTGCTTCATACTGAACGTTTCTGCCATTG	62	84	26.1905	33.3333	22.619	17.8571	59.5238	40.4762	-24.12	-28.7143	-0.709412
MI-Female-m0232	Minc_Contig494:23983:24066:-	AATGGGAGGATGTCCTGATGAATCAAACGCTGCAAAATTTTTTCAAAATTGCGGTTTGCTTCATACTGAACGTTTCTGCCATTG	62	84	27.381	33.3333	21.4286	17.8571	60.7143	39.2857	-22.92	-27.2857	-0.694545
MI-Female-m0241	Minc_Contig51:37704:37785:+	AAAAAGGGGATGTCCTGATGAATCAAACGCTGCAAAATTTTTTCAAAATTGCGGTTTGCTTCATACTGAACGTTTCTGCCAT	62	82	30.4878	31.7073	19.5122	18.2927	62.1951	37.8049	-19.32	-23.561	-0.623226
MI-Female-m0276	Minc_Contig640:8455:8538:+	AATGGGGGGATGTCCTGATGAATCAAACGCTGCAAAATTTTTTCAAAATTGCGGTTTGCTTCATACTGAACGTTTCTGCCATTG	62	84	26.1905	33.3333	22.619	17.8571	59.5238	40.4762	-24.12	-28.7143	-0.709412
MI-Female-m0321	Minc_Contig7612:832:915:+	AATGGGGGGATGTCCTGATGAATCAAACGCTGCAAAATTTTTTCAAAATTGCGGTTTGCTTCATACTGAACGTTTCTGCCATTG	62	84	26.1905	33.3333	22.619	17.8571	59.5238	40.4762	-24.12	-28.7143	-0.709412
MI-Female-m0333	Minc_Contig8179:1044:1117:+	CAAATGTCCAGCTCGTCCTCCACATGTCTGCAGAAAGTCATTTGCGGACATGTGGAGGACGAGCTGGATATTTA	62	74	25.6757	25.6757	25.6757	22.973	51.3514	48.6486	-61.7	-83.3784	-1.71389
MI-Female-m0341	Minc_Contig847:198:281:+	AATGGGGGGATGTCCTGATGAATCAAACGCTGCAAAATTTTTTCAAAATTGCGGTTTGCTTCATACTGAACGTTTCTGCCATTG	62	84	26.1905	33.3333	22.619	17.8571	59.5238	40.4762	-24.12	-28.7143	-0.709412
MI-Female-m0205	Minc_Contig437:3567:3644:+	AGACTGTTTTCTTCTGACAGAATTCATTGGCTTATAATAATAAGCCAATGAATTCTGTCAGAAGACAACAGTCTTTAA	60	78	34.6154	33.3333	15.3846	16.6667	67.9487	32.0513	-53.6	-68.7179	-2.144
MI-Female-m0045	Minc_Contig1542:9505:9583:+	GGTTATTTTCTTGAAGAATAGTCAACTGCTAACCTCTTTTAAAGGTTTTTTCAGTGTTACATTCTTCATAAAGTAAACA	47	79	30.3797	40.5063	13.9241	15.1899	70.8861	29.1139	-19.8	-25.0633	-0.86087
MI-Female-m0262	Minc_Contig5989:337:411:-	GATCAATTGGAGGGATTAGACTTTCTTCATTCAAAGCAATAAATGAATGGAAAGTCTAATTCCTCCAGTTGATTT	47	75	33.3333	33.3333	18.6667	14.6667	66.6667	33.3333	-41.3	-55.0667	-1.652
MI-Female-m0015	Minc_Contig1224:12683:12766:-	TTTGAGGAAAGTTTAAATGATCGTTCGTGTTCTTTTCAGGATCGAACTTCAGAAGAGAATCGGGGACCACAGGCTTTCCAGAAC	43	84	28.5714	28.5714	25	17.8571	57.1429	42.8571	-23.4	-27.8571	-0.65
MI-Female-m0121	Minc_Contig2810:8243:8317:-	CTTTTTTAATGTTTTGGTTGTCTTGCTTGTAGCAAGTTTTGCTTGTAGCAACAAACTGTCAAAGGATTAATTCTT	43	75	22.6667	45.3333	18.6667	13.3333	68	32	-19	-25.3333	-0.791667
MI-Female-m0159	Minc_Contig3300:7014:7108:+	AAAACCCTTCAAAAGGTTTTGGCTGGTTGCACGTGCAAGTCACGTGGACGAAGGAAAGGCTTTGAACAAAAGCCTATGCCTTTTTGAAGAAGAAG	43	95	32.6316	23.1579	26.3158	17.8947	55.7895	44.2105	-30.7	-32.3158	-0.730952
MI-Female-m0201	Minc_Contig425:17093:17190:+	CATTGGTTTTGTCGAGTTAGGATAGGGTAGTTCGAGTCCCACTTAAGGGATTTATTTTTTCTTGGACTTTTATTTTAGTATTTTGATTTTTTTCGATT	43	98	18.3673	50	21.4286	10.2041	68.3673	31.6327	-20.8	-21.2245	-0.670968
MI-Female-m0215	Minc_Contig456:14349:14423:+	CTTTTTTAATGTTTTGGTTGTCTTGCTTGTAGCAAGTTTTGCTTGCAGCAACAAACTGTCAAAGGATTAATTTTT	43	75	22.6667	45.3333	18.6667	13.3333	68	32	-20.5	-27.3333	-0.854167
MI-Female-m0299	Minc_Contig6978:91:169:-	TTATTCTTTTTGCGCAATGTAGCATTTGATTTACCTAAATTTTTGGTATTATCGAAAGGGTAAAATGCGCTAGATTAAT	40	79	29.1139	41.7722	17.7215	11.3924	70.8861	29.1139	-18.7	-23.6709	-0.813043
MI-Female-m0345	Minc_Contig884:4175:4267:+	GTTCTGCTGCTCACTGGGTGTTTAGTCCAGTCCACCTTTAAATGCAATTTCACTTTGTTGGTGACTAGACAAACAACTAGTGAGTTGCGTTCT	40	93	21.5054	35.4839	21.5054	21.5054	56.9892	43.0108	-35	-37.6344	-0.875
MI-Female-m0255	Minc_Contig5591:154:253:+	TTTATTTTAATTTTCCCCTTTTTTCTCTCTTTGTTTTTCTGATCAACATCAGAAAATCTGTGGCCAAAGAGGGGAAAAGGGGGGAAATTAAAAAGAAAAG	39	100	32	35	19	14	67	33	-45.5	-45.5	-1.37879
MI-Female-m0257	Minc_Contig5669:1191:1261:+	ATGCCACACAACGAACATTTACGCGCTCTATTTTTAAAGCGGTTAAATGTCGGTCGTTGGTGTGAGGGTGC	39	71	23.9437	29.5775	26.7606	19.7183	53.5211	46.4789	-22.1	-31.1268	-0.669697
MI-Female-m0317	Minc_Contig74:48115:48185:-	ATGCCACACAACGAACATTTACGCGCTCTATTTTTAAAGCGGTTAAATGTCGGTCGTTGGTGTGAGGGTGC	39	71	23.9437	29.5775	26.7606	19.7183	53.5211	46.4789	-22.1	-31.1268	-0.669697
MI-Female-m0077	Minc_Contig1973:1641:1718:-	GTCTTACTATATAAAGTTCGAGTGCAGCAGAAAAAATTAAATTTGGTTTCAGTTCTCTCGAACTTTAAATAGTAGATT	36	78	34.6154	35.8974	16.6667	12.8205	70.5128	29.4872	-25.4	-32.5641	-1.10435
MI-Female-m0358	Minc_Contig965:15829:15900:+	TCTGCAATTTGTTTAGATTTTTGGGCTGATTCTAATTCTAGTTGAGCTCTAGAATGCTCTGAACGAAGCTCG	36	72	22.2222	38.8889	22.2222	16.6667	61.1111	38.8889	-19	-26.3889	-0.678571
MI-Female-m0041	Minc_Contig1489:7970:8055:-	CCAAAATTTCAGTCTAAATTCACTGTCTTGGTTTCAAACGTTGTTTGGCCGTACCAAGACATTGAATTTGGACTGAAATTGGTTTT	35	86	26.7442	37.2093	18.6047	17.4419	63.9535	36.0465	-41.2	-47.907	-1.32903
MI-Female-m0115	Minc_Contig2691:7578:7657:-	TGTAACTGAATAATATCAACCATAAATTTGTATGAGTAAAATTCGCCATAGAAATTTTTGTTGATATTAACCAATTGCAT	35	80	38.75	36.25	12.5	12.5	75	25	-22.2	-27.75	-1.11
MI-Female-m0131	Minc_Contig2989:1994:2073:+	TGTAACTGAATAATATCAACCATAAATTTGTATGAGTAAAATTCGCCATAGAAATTTTTGTTGATATTAACCAATTGCAT	35	80	38.75	36.25	12.5	12.5	75	25	-22.2	-27.75	-1.11
MI-Female-m0160	Minc_Contig3305:1863:1958:-	TAGCGTCAGCGAGTTCTGGGATTTTTTATGTTGGTAGAGTCACATGTACTTTTAACTATAACCTCCCAACATTTTAATCTCAGCGCTTGCGCGCAA	35	96	23.9583	34.375	19.7917	21.875	58.3333	41.6667	-34.3	-35.7292	-0.8575
MI-Female-m0091	Minc_Contig2155:6029:6120:+	GCACGTTTTTCGGGGAGCGTTGGAGGATGACTGACAGAATAACACTCACAATTTATTGCCAGTCTACTCCAACGCACCCAGAAAAACGTGCC	33	92	29.3478	21.7391	22.8261	26.087	51.087	48.913	-47.2	-51.3043	-1.04889
MI-Female-m0044	Minc_Contig152:25359:25436:-	TCTACAGGTATAATAGAATTGAGTTGTTCGGCCCTATGCGAAAGTAATGCCGGCATCCAATTTTTCCTTACATCCTCG	32	78	25.641	32.0513	19.2308	23.0769	57.6923	42.3077	-19.1	-24.4872	-0.578788
MI-Female-m0095	Minc_Contig2251:8827:8906:+	TATTTTTAGGAGAGTGTTTTCGGAAAAATTTTTAAAATTTTCAATTCAAAAATTTTTCCAAAAACACTCTCCTATTCAAA	31	80	37.5	40	8.75	13.75	77.5	22.5	-32	-40	-1.77778
MI-Female-m0325	Minc_Contig7849:279:379:-	CTACTTTTATCAGAACCACCACTTTGTCTAAATGAATCGCTTTTTCTGTTGTGCCTTTTGAGTGGCCGAGCATCGGGACTGAGTTGGTTGCGATTTTGTAT	31	101	18.8119	38.6139	22.7723	19.802	57.4257	42.5743	-21.51	-21.297	-0.500233
MI-Female-m0248	Minc_Contig5379:1657:1739:-	AAAAGACCGGTGCAAAAAAACTGGAACCGGTCTTTTAATCCCTTTTGCCCGTTCCGGTTTTTTTTGCCCCGGTCTTTTGTATA	30	83	21.6867	34.9398	19.2771	24.0964	56.6265	43.3735	-38.16	-45.9759	-1.06
MI-Female-m0016	Minc_Contig122:30748:30829:+	TGGTGTCATTCGACTCAGCTCGACGAGCTCTCTCAAATGAGCTATCATTTGTAGCAACTCTCAAGCCTATGGTTTTTCGCCC	29	82	20.7317	31.7073	19.5122	28.0488	52.439	47.561	-18.6	-22.6829	-0.476923
MI-Female-m0087	Minc_Contig2140:9965:10046:-	TGGTGTCATTCGACTCAGCTCGACGAGCTCTCTCAAATGAGCTATCATTTGTAGCAACTCTCAAGCCTATGGTTTTTCGCCC	29	82	20.7317	31.7073	19.5122	28.0488	52.439	47.561	-18.6	-22.6829	-0.476923
MI-Female-m0105	Minc_Contig2365:5491:5564:+	ATACACGACTGCTTCGCTGCGATCGTGTTCATTTTGCTTGCGGTGATCGTATCGAAGCGGCTGCTGTCGTTCCG	29	74	13.5135	32.4324	28.3784	25.6757	45.9459	54.0541	-24.1	-32.5676	-0.6025
MI-Female-m0206	Minc_Contig437:3566:3640:-	AGACTGTTGTCTTCTGACAGAATTCATTGGCTTATTATTATAAGCCAATGAATTCTGTCAGAAGAAAACAGTCTT	29	75	32	34.6667	17.3333	16	66.6667	33.3333	-53.9	-71.8667	-2.156
MI-Female-m0059	Minc_Contig167:38446:38537:+	TGTCTGTGGTTCTTCTGTCCTTGGGTCTTCTGTCTGTGGGTCTTCTGTCACTACGCCCTGACCGATTGTCCACTGACGCATTTTCCACAGAC	28	92	10.8696	36.9565	22.8261	29.3478	47.8261	52.1739	-29.82	-32.413	-0.62125
MI-Female-m0080	Minc_Contig1998:3250:3344:-	TAGGGGGTTTTTTTGGCTGGACCGATTTGGACAAATGAGGTGTCATTCGAAAGAGCTTGCCGAGCTGAGTCGATCGCGGGCAGAGAGGTCGATCC	28	95	21.0526	25.2632	35.7895	17.8947	46.3158	53.6842	-29.2	-30.7368	-0.572549
MI-Female-m0158	Minc_Contig32:63870:63964:-	TAGGGGGTTTTTTTGGCTGGACCGATTTGGACAAATGAGGTGTCATTCGAAAGAGCTCGCCGAGCTGAGTCGATCGCGGGCAGAGAGAAGTCGAT	28	95	23.1579	24.2105	35.7895	16.8421	47.3684	52.6316	-31.5	-33.1579	-0.63
MI-Female-m0242	Minc_Contig5219:4940:5034:+	TAGGGGGTTTTTTTGGCTGGACCGATTTGGACAAATGAGGTGTCATTCGAAAGAGCTTGCCGAGCTGAGTCGATCGCGGGCAGAGAGAAGTCGAT	28	95	23.1579	25.2632	35.7895	15.7895	48.4211	51.5789	-29.1	-30.6316	-0.593878
MI-Female-m0198	Minc_Contig422:9893:9970:-	TAGGATCACAAGCCTTATCAACTGCGATTACATTGTAATTAAAGATTGTATCACAGTTCGATATGGCCTCTGATCTAG	27	78	30.7692	32.0513	17.9487	19.2308	62.8205	37.1795	-23.9	-30.641	-0.824138
MI-Female-m0127	Minc_Contig2939:7469:7553:-	GATTGCTGTTGTTTAGATGGTTGTGTAGTAGGCTCAATTAATTCAGCTTCTAATGCATTAATCTGAGCTGCTTTTGTAGAAGTCA	26	85	23.5294	40	23.5294	12.9412	63.5294	36.4706	-19.7	-23.1765	-0.635484
MI-Female-m0218	Minc_Contig463:25975:26069:+	ATAGGGGGTTTTTTGGCTGGACCGATTTGGACAAATGAGGTGTCATTCGAAAGAGCTCGCCGAGCTGAGTCGATCGCGGGCAGAGAAAAGTCGAT	26	95	25.2632	23.1579	34.7368	16.8421	48.4211	51.5789	-29.2	-30.7368	-0.595918
MI-Female-m0053	Minc_Contig15:46832:46921:-	TTTCCGTACTTGGCTCAAAGTTGGACAATTTATATGTTAATCGAAAGAGCTCGTTGATAAATTGTCCATTTTTGAACCAATTACGGAAAG	25	90	31.1111	34.4444	18.8889	15.5556	65.5556	34.4444	-40.1	-44.5556	-1.29355
MI-Female-m0141	Minc_Contig309:10913:11010:-	AGCTAGTAAACCTTCAGGATCAGCAGGCAAGTCTTTAATTTGAAATTTTATACGTTTCTTGAAGAGTTGGAACTTTGGATTGTGGAGAGAAATATTTT	25	98	30.6122	35.7143	22.449	11.2245	66.3265	33.6735	-20.6	-21.0204	-0.624242
MI-Female-m0149	Minc_Contig323:18404:18489:-	TTAAGCGATCTGAAGTGTTCTCTCATATTGGTTGATATTAAAAATTTTGAACAATCAATATGTCAGACATTTCAGATCAGGCGAGT	25	86	32.5581	34.8837	18.6047	13.9535	67.4419	32.5581	-30.8	-35.814	-1.1
MI-Female-m0181	Minc_Contig3774:2722:2821:+	AGTTGACGGTTGGATTGAAGAGCAACAGTTGGCAATTGAAGTAAATGGGTGTGCATGGCACGGCTGCTCCCGCTGCTACCCTCAAGACAACATTGTCCTT	25	100	25	25	28	22	50	50	-23.7	-23.7	-0.474
MI-Female-m0244	Minc_Contig529:21691:21771:+	TGCAACAAGTTTTGATTTTGCTAAGAACATGTTTTTACAAATTAAAACAAAATATGTTTTGCAAAATTTAAACATGTTTCT	24	81	38.2716	39.5062	11.1111	11.1111	77.7778	22.2222	-20.42	-25.2099	-1.13444
MI-Female-m0246	Minc_Contig52:27827:27915:-	AATGTCACCGTCCAAATTACATTCTTGTCCAAATATAATTCGGCCGGCAAAATTGATTTGGACAGGAATGTAATTTGGACGGTGACATA	24	89	32.5843	29.2135	20.2247	17.9775	61.7978	38.2022	-57.4	-64.4944	-1.68824
MI-Female-m0050	Minc_Contig1584:4794:4882:-	TTGAACGTTTTTGGCCGTTTAGATGAGTTAACGATTGGATGAGTTAACGATTGGATGAGTTGATCGTTTTTGGCCGTGTGGATGAGTTA	23	89	21.3483	38.2022	31.4607	8.98876	59.5506	40.4494	-21.7	-24.382	-0.602778
MI-Female-m0086	Minc_Contig211:30876:30958:+	GGACTCAACCGGCTAGGGACTCAACTTTCCCGATATTTTATGAATTGGATGAGTTGATCGTTTTTGGCCGTGTGGATGAGTTA	23	83	21.6867	33.7349	27.7108	16.8675	55.4217	44.5783	-33.4	-40.241	-0.902703
MI-Female-m0109	Minc_Contig252:3027:3112:+	TTGAGTCTCAACCGGCTAGGGACTCAACTGGCCCGATATTTTAAGAATTGGATGAGTTGATCGTTTTTGGCCGTGTGGATGAGTTA	23	86	22.093	32.5581	29.0698	16.2791	54.6512	45.3488	-30.3	-35.2326	-0.776923
MI-Female-m0110	Minc_Contig2543:7129:7216:+	CTCGGTCTCGACTCTCGGTCTCGACTCTCGACACTCGTTTTGCTCTCGGTCTCGGGGTTGATTCTCGGTCTCGGTCTCGACTCTCGGC	23	88	6.81818	32.9545	26.1364	34.0909	39.7727	60.2273	-24.1	-27.3864	-0.454717
MI-Female-m0170	Minc_Contig3516:2893:2991:-	AGCGCCCTTCACATGAGATGCGTGCACGTAGTCGCTTCCATCAGGACCATTTTTTAGGACAACTCGAGTATGATCGTGGAGAGTGACGTCAGGATAACG	23	99	25.2525	24.2424	27.2727	23.2323	49.4949	50.5051	-23.1	-23.3333	-0.462
MI-Female-m0174	Minc_Contig3696:5624:5706:+	CCAACGTTAGAGCAATCGTGCTCTTCGATCCAGTCCTTCTTTTTGATGTAACGGAGAAGAAGAACACCAGGCTTCAGCTCATC	23	83	26.506	26.506	20.4819	26.506	53.012	46.988	-20.6	-24.8193	-0.528205
MI-Female-m0236	Minc_Contig5083:5120:5208:+	TTGAACGTTTTTGGCCGTTTAGATGAGTTAACGATTGGATGAGTTAACGATTGGATGAGTTGATCGTTTTTGGCCGTGTGGATGAGTTA	23	89	21.3483	38.2022	31.4607	8.98876	59.5506	40.4494	-21.7	-24.382	-0.602778
MI-Female-m0260	Minc_Contig5838:3229:3312:+	CGGTCTCGGGGTTGATTCTCGGTCTCGGTCTCGACTCTCGGTCTCGACTCTCGGTCTCGAGTCGAGTCTCGGTCTCGGGGTTGA	23	84	7.14286	30.9524	33.3333	28.5714	38.0952	61.9048	-35.9	-42.7381	-0.690385
MI-Female-m0261	Minc_Contig58:26594:26684:-	AGGCTGTCCTGGAGATCCTGGCTGTCCGACATGTCCTGGTTGTCCTGGATGACCGGGCTGGCCGGGTGGGCCAGGGGGTCCTGGGGGGCCA	23	91	9.89011	20.8791	42.8571	26.3736	30.7692	69.2308	-53.5	-58.7912	-0.849206
MI-Female-m0305	Minc_Contig71:32176:32263:+	CTCGGTCTCGACTCTCGGTCTCGACTCTCGACTCTCGGTTTGGTCTCGGTCTCGGGGTTGATTCTCGGTCTCGGTCTCGACTCTCGGC	23	88	5.68182	32.9545	28.4091	32.9545	38.6364	61.3636	-24.4	-27.7273	-0.451852
MI-Female-m0339	Minc_Contig82:3863:3945:-	AGGCTGTCCTGGAGATCCTGGCTGTCCGACATGTCCGGGTTGTCCTGGATGACCGGGCTGGCCGGGTGGGCCAGGAGGTCCTG	23	83	10.8434	21.6867	40.9639	26.506	32.5301	67.4699	-47	-56.6265	-0.839286
MI-Female-m0088	Minc_Contig2141:5389:5483:+	ATAGAGGGTTTTTTGGCTGGACCGATTTGGACAAATGAGGTGTCATTCGAAAGAGCTCGCCAAGCTGAGTCGATCGCGGGCAGAGAGAAGAGAGA	22	95	28.4211	21.0526	34.7368	15.7895	49.4737	50.5263	-27.2	-28.6316	-0.566667
MI-Female-m0357	Minc_Contig943:13554:13627:+	CGGTCTAGGGGTTGATTCTCGGTCTCGGTCTCGACTCTCGGGATTTTTTGACTCTCGAACATCACTAGTCTCCA	22	74	14.8649	33.7838	24.3243	27.027	48.6486	51.3514	-19.5	-26.3514	-0.513158
MI-Female-m0084	Minc_Contig2080:10259:10330:+	GGAGGCATCTTCAGTAGACCGGACTGATGTGTTTGTTATCCAGTACACCACGCCGCCTACTGCACAGCCTTA	21	72	22.2222	25	23.6111	29.1667	47.2222	52.7778	-21.1	-29.3056	-0.555263
MI-Female-m0089	Minc_Contig2154:5945:6020:+	ATGGGCCCTCTGGTCGCGCAGTCGCTGGAATATTGTAGACATTTGCACTTCTCGGTCGTTGGCGATCAGGTCCCTA	21	76	15.7895	28.9474	28.9474	26.3158	44.7368	55.2632	-27.7	-36.4474	-0.659524
MI-Female-m0153	Minc_Contig3260:1623:1708:+	GACTCGGACAACAGATTTTCGGATGCTCATGGCGACGAATTATAGTTGAACTGCATGAGTATTCCAAAATCTGTCATCCGTTTCTG	21	86	26.7442	30.2326	22.093	20.9302	56.9767	43.0233	-36.1	-41.9767	-0.975676
MI-Female-m0203	Minc_Contig4311:3224:3299:-	ATGGGCCCTCTGGTCCCGCAATCGCTGGAATATTGTAGACATTTGCACTTCTCGGTCGTTGGCGATCAGGTCCCTA	21	76	17.1053	28.9474	26.3158	27.6316	46.0526	53.9474	-22.7	-29.8684	-0.553659
MI-Female-m0243	Minc_Contig5283:612:687:-	ATGGGCCCTCTGGTCCCGCAATCGCTGGAATATTGTAGACATTTGCACTTCTCGGTCGTTGGCGATCAGGTCCCTA	21	76	17.1053	28.9474	26.3158	27.6316	46.0526	53.9474	-22.7	-29.8684	-0.553659
MI-Female-m0300	Minc_Contig69:54575:54658:+	CGTCACGGCCAAAAAGAGTCAATACATCGCCGAAGCTCAAATTACCAACAGCGATATTTTGACCCTTTTTTTTTCGTCGCGACA	21	84	29.7619	26.1905	16.6667	27.381	55.9524	44.0476	-22.05	-26.25	-0.595946
MI-Female-m0007	Minc_Contig1108:13125:13215:+	TATATCTTTAGTAGATTGAGGATAAGATGGAAGAGAAATATCGTCGGTTGTAAATATTTCGTCATCATCTTCAACTATATTAGACGATGGA	20	91	34.0659	34.0659	20.8791	10.989	68.1319	31.8681	-22.1	-24.2857	-0.762069
MI-Female-m0039	Minc_Contig144:1562:1649:-	TTTTGCGGACAATTTTAATTTTGCGGACACTTTGATAACTGAAGATATCCGCAAAAAGTGTCCGCAAAGTTAGAAATGTTCGCAGAAT	20	88	32.9545	30.6818	20.4545	15.9091	63.6364	36.3636	-44.3	-50.3409	-1.38437
MI-Female-m0067	Minc_Contig1814:3069:3153:+	GACTCGGACAACAGATTTTCGGATGCTCATGGCGACAAATAAAGTTGAACTGCATGAGTATTCCAAAATCTGTCACCCGTTTCTG	20	85	29.4118	27.0588	21.1765	22.3529	56.4706	43.5294	-32.1	-37.7647	-0.867568
MI-Female-m0251	Minc_Contig5477:247:332:-	ACCAGCATCTTCAGTAGACCGGACTGATGTGTTTATTTAATTACACCATGCCGTCTACTGCATAGCCTTAGGAATTAAATGCTATA	20	86	29.0698	31.3953	17.4419	22.093	60.4651	39.5349	-19.7	-22.907	-0.579412
MI-Female-m0228	Minc_Contig482:3443:3521:+	TTTGCCAATAAGGCTAAAATCACTCATTTTGTCAACAAACTTGTGGCAAAATGTGTATTTTTAGCCTTATTGGCAAAAT	19	79	32.9114	35.443	15.1899	16.4557	68.3544	31.6456	-42.2	-53.4177	-1.688
MI-Female-m0090	Minc_Contig2154:6652:6740:+	AGAACAACGCGCGTTTGGTCGATCAGAGCCACATCTGGATACCGGTTGAGGTCGGCGTTTCTATCGTCGTCAAAGGCCTTGGTTGTTAC	18	89	20.2247	26.9663	29.2135	23.5955	47.191	52.809	-24.1	-27.0787	-0.512766
MI-Female-m0093	Minc_Contig2178:1968:2059:+	AAAAACAGGCATGCACATGGATACGGATTTTGCTATCCGTATCCGGATATATCCGTAGGGTCAATATCCGTATCCGTTTGTATCCGTCCGAC	18	92	26.087	28.2609	21.7391	23.913	54.3478	45.6522	-35.7	-38.8043	-0.85
MI-Female-m0126	Minc_Contig292:8759:8850:-	TTAAACAGGCATGCACATGGATACGGATTTTGCTATCCGTATCCGGATATATCCGTGGGGTCAATATCCGTATCCGTTTGTATCCGTCCGAC	18	92	22.8261	30.4348	22.8261	23.913	53.2609	46.7391	-35.6	-38.6957	-0.827907
MI-Female-m0169	Minc_Contig3516:1961:2054:-	AATTGCAGGCATGCACATGGATACGGATTTTGCTATCCGTATCCGGATATATCCGTGGGGTCAATATCCGTATCCATCCGTATCCGTCCAATTT	18	94	23.4043	30.8511	21.2766	24.4681	54.2553	45.7447	-34.7	-36.9149	-0.806977
MI-Female-m0288	Minc_Contig674:21986:22066:-	CTGTGGGATTCTCGACCCGGCACTACGCCGTGTATCTTCTCTAGGCACAAACGGGCGGTTGCGGGTGGCGGAACGCCAATC	18	81	17.284	20.9877	32.0988	29.6296	38.2716	61.7284	-27.9	-34.4444	-0.558
MI-Female-m0311	Minc_Contig7357:785:885:+	TACCTCTGCTGTATTTTTGATCGTTGCCAACACACGAAGAAATGTCTGCAAAGTCGAATTTCTTGGTGACGTTTGTTTCATTTTTAAGAATACTGTTTGAA	18	101	25.7426	38.6139	18.8119	16.8317	64.3564	35.6436	-22.1	-21.8812	-0.613889
MI-Female-m0315	Minc_Contig740:17292:17359:-	TAGGCAAGGTCGTCAGCTCGCTCGAATCGAAACTCGAAAGATCGAGCGAGCAGAGGCTTTTCAGCTCG	18	68	26.4706	19.1176	29.4118	25	45.5882	54.4118	-28.5	-41.9118	-0.77027
MI-Female-m0337	Minc_Contig8285:978:1068:-	AAGAGCAGGCATGCACATGGATACGGATTTTGCTATCCGTATCCGGATATATCCGTGGGGTCAATATCCGTATCCGTTTGTATCCGTCCAA	18	91	24.1758	28.5714	24.1758	23.0769	52.7473	47.2527	-36.2	-39.7802	-0.84186
MI-Female-m0344	Minc_Contig8838:1067:1158:+	TTAAACAGGCATGCACATGGATACGGATTTTGCTATCCGTATCCGGATATATCCGTGGGGTCAATATCCGTATCCGTTTGTATCCGTCCGAC	18	92	22.8261	30.4348	22.8261	23.913	53.2609	46.7391	-35.6	-38.6957	-0.827907
MI-Female-m0060	Minc_Contig1697:11974:12067:+	AACTTTTTAATCAATCATTCAAAAATTCTCATTTTTTGGTATGTTGTAGAGATTTTGATTCTCTGTCCAAAGGTACCAAGAACATGAAAAAGTG	17	94	34.0426	37.234	14.8936	13.8298	71.2766	28.7234	-20.39	-21.6915	-0.755185
MI-Female-m0062	Minc_Contig16:1428:1519:-	TTTTATAATTAGACTTATCTGATCTGGTCACTCTACAAAAAATCTGTAACTCTTTTTGAGATGATCAGATCAGATTGGTCCAATTATGAAAA	17	92	33.6957	36.9565	14.1304	15.2174	70.6522	29.3478	-38.8	-42.1739	-1.43704
MI-Female-m0249	Minc_Contig5398:4053:4138:-	TGGTCGGATACGGGACGCCTTGGTATAGTTCGATGCGTCTTGACGAGCTGAATCGAACTATATCAAGGCGTCCCGGATTCGACCAT	17	86	22.093	25.5814	29.0698	23.2558	47.6744	52.3256	-60.2	-70	-1.33778
MI-Female-m0028	Minc_Contig13:48168:48255:+	CTACTTTCAAGACATGTTCTACGATGCTACAACAATTATGTCTCGCACCAGACAAAAGGGTTGTGCATCGTTCATGTTGACCTTCACT	16	88	27.2727	30.6818	17.0455	25	57.9545	42.0455	-28.9	-32.8409	-0.781081
MI-Female-m0125	Minc_Contig2906:1113:1193:+	TTTTGCCAATTAGGCTAGAAACTCTCATTTTGCCACTAAGACTGTTGGCAAAATGTAGGTTTTTACCCTTACTGGCAAAAT	16	81	28.3951	34.5679	17.284	19.7531	62.963	37.037	-35.2	-43.4568	-1.17333
MI-Female-m0309	Minc_Contig7336:2593:2676:-	TTGTCGAATCCGGGACGCCTTGGTATAGTTCGATGCGTTCGAGAGAACTGAATCGACCCATACCAAGTTCCCGAATTCGACAAT	16	84	26.1905	25	23.8095	25	51.1905	48.8095	-42.7	-50.8333	-1.04146
MI-Female-m0005	Minc_Contig1076:1158:1229:-	GTCGGTGGTTCTCATTGTTAGCTTGTCGGTGGTCCTCCATCGACAAGGTGGCTGTGATTTCACACTGAGTCA	15	72	15.2778	33.3333	29.1667	22.2222	48.6111	51.3889	-34.3	-47.6389	-0.927027
MI-Female-m0075	Minc_Contig193:35147:35218:-	GTCGGTGGGTCTCATTGTTAGCTTGTCGGTGGTCCTCCATCGACAAGGTGGCTGTGATTTCACACTGAGTCA	15	72	15.2778	31.9444	30.5556	22.2222	47.2222	52.7778	-36.4	-50.5556	-0.957895
MI-Female-m0082	Minc_Contig1:5136:5218:-	AGGCGAAGGGAATGGGACAGACGAAGGAGATCAGTGACTAGCCCCGCTAGTATGATCCCAATAGACTGACGCTTTCACTGGCT	15	83	28.9157	18.0723	30.1205	22.8916	46.988	53.012	-24.6	-29.6386	-0.559091
MI-Female-m0137	Minc_Contig3029:3392:3458:-	ATTAAGCTCGGGCCTTCGACCCTCGCGACCCATTTTGTGATGGATCTTAAGCTCGGGCCTTCGGCCC	15	67	14.9254	26.8657	25.3731	32.8358	41.791	58.209	-21.9	-32.6866	-0.561538
MI-Female-m0182	Minc_Contig3780:5164:5246:-	AGGCGAAGGGAATGGGACAGACGAAGGAGATCAGTGACTAGCCCCGCTAGTATGATCCCAATAGACTGACGCTTTCACTGGCT	15	83	28.9157	18.0723	30.1205	22.8916	46.988	53.012	-24.6	-29.6386	-0.559091
MI-Female-m0196	Minc_Contig4212:4587:4658:+	GTCGGTGGTTCTCATTGTTAGCTTGTCGGTGGTCCTCCATCGACAAGGTGGCTGTGATTTCACACTGAGTCA	15	72	15.2778	33.3333	29.1667	22.2222	48.6111	51.3889	-34.3	-47.6389	-0.927027
MI-Female-m0216	Minc_Contig456:18657:18734:+	TTCCTCTATAGTAGTGACCCCCCCCCCCCCATTCCGTGCCACAGGATGGGACGGGGTGTGGCGGCATGATCAAGGGGA	15	78	17.9487	19.2308	30.7692	32.0513	37.1795	62.8205	-32.1	-41.1538	-0.655102
MI-Female-m0217	Minc_Contig456:23027:23103:-	GTATAGAGAGTAGTGACCCCCCCCATTCCGTGCACAAGCACAGGATGGGACGGGGTGTGGCGGCATGATCAAGGGGA	15	77	24.6753	15.5844	36.3636	23.3766	40.2597	59.7403	-30.8	-40	-0.669565
MI-Female-m0247	Minc_Contig5362:2823:2889:-	ATTAAGCTCGGGCCTTCGACCCTCGCGACCCATTTTGTGATGGATCTTAAGCTCGGGCCTTCGGCCC	15	67	14.9254	26.8657	25.3731	32.8358	41.791	58.209	-21.9	-32.6866	-0.561538
MI-Female-m0274	Minc_Contig635:2269:2351:-	AGGCGAAGGGAATGGGACAGACGAAGGAGATCAGTGACTAGCCCCGCTAGTATGATCCCAATAGACTGACGCTTTCACTGGCT	15	83	28.9157	18.0723	30.1205	22.8916	46.988	53.012	-24.6	-29.6386	-0.559091
MI-Female-m0275	Minc_Contig635:5009:5091:-	AGGCGAAGGGAATGGGACAGACGAAGGAGATCAGTGACTAGCCCCGCTAGTATGATCCCAATAGACTGACGCTTTCACTGGCT	15	83	28.9157	18.0723	30.1205	22.8916	46.988	53.012	-24.6	-29.6386	-0.559091
MI-Female-m0008	Minc_Contig110:38846:38920:+	CGGTTCGATAGGTCGAACCGGGCATCGAATTTTGGCAAAAAAGACTCGGTGCCCGGTTCGATAAAAATCAGGCCC	14	75	28	20	28	24	48	52	-41.3	-55.0667	-1.05897
MI-Female-m0235	Minc_Contig5028:651:747:-	AATACAGGTGGAGCTGGAGGAATAGGTGGAACAAAAGGAGGAAAGCCAACTCTTTTCTTCCTTTTAATTATTTGATCGGTCGAGTTAAAGATGTAGT	14	97	31.9588	28.866	26.8041	12.3711	60.8247	39.1753	-24.6	-25.3608	-0.647368
MI-Female-m0001	Minc_Contig1016:14331:14424:-	CGGATCGACTTTTGCGGACCCGACATTTGCGGATTAACATATGCGAACCGACTTTTGCGGACCGACAGATGCGGATTAACATTTGCGGATCTGA	13	94	24.4681	25.5319	26.5957	23.4043	50	50	-25.6	-27.234	-0.544681
MI-Female-m0011	Minc_Contig1137:4066:4137:-	TTTTGCCAGTGTCACCTCGATCGTTAGAAACAGAGCGTCGATGTTTGGACCGTTTAGGTGAGACTGGTGAGC	13	72	20.8333	29.1667	30.5556	19.4444	50	50	-28.8	-40	-0.8
MI-Female-m0042	Minc_Contig149:35901:35974:-	TCCGCAAGTTTCGTCCGCAAGTTGTACTATTTTCTGGAAAAAGAAACAGTATGATTTGCGGACAAAACTTGCGG	13	74	29.7297	28.3784	22.973	18.9189	58.1081	41.8919	-42.6	-57.5676	-1.37419
MI-Female-m0076	Minc_Contig1940:10859:10953:-	TGCAAAAAATGTTGCGGGCAATTTTTGCTAATCTGAATAGCAAAATCTGAGCCTTTGTAACAAAAGTCCGCAAGAATTGTCCGCAAAATTTTTGC	13	95	33.6842	29.4737	18.9474	17.8947	63.1579	36.8421	-33.1	-34.8421	-0.945714
MI-Female-m0102	Minc_Contig2350:5558:5628:-	TGGGTCGAAGCTCGGGCCTTCGGCCCTCGCGACCCATTTTGTGATGGATCTTAAGCTCGGGCCTTCGGCCC	13	71	11.2676	25.3521	30.9859	32.3944	36.6197	63.3803	-35.7	-50.2817	-0.793333
MI-Female-m0180	Minc_Contig3774:2074:2141:+	GGTCCCTGCTTTTGGCTTAGATGTGGAAGATAAGCCTTATTTTCCTCATCTTGCCAATCAACCTGACA	13	68	22.0588	33.8235	19.1176	25	55.8824	44.1176	-24.74	-36.3824	-0.824667
MI-Female-m0258	Minc_Contig569:19620:19715:-	AACTTCTGGGGATGGCCTCTATGAAGGACTTGACTGGCTTAGCAATCAACTTAAGAACCGAGGCTAAGTGGAGAGGAAAGCTGTTAAAAAGAAAAA	13	96	36.4583	20.8333	27.0833	15.625	57.2917	42.7083	-19.6	-20.4167	-0.478049
MI-Female-m0265	Minc_Contig5:59172:59243:-	TTTTGCCAGTGTCACCTCGATCGTTAGAAACAGAGCGTCGATGTTTGGACCGTTTAGGTGAGACTGGTGAGC	13	72	20.8333	29.1667	30.5556	19.4444	50	50	-28.8	-40	-0.8
MI-Female-m0294	Minc_Contig686:9440:9510:-	TGGGTCGAAGCTCGGGCCTTCGGCCCTCGCGACCCATTTTGTGATGGATCTTAAGCTCGGGCCTTCGGCCC	13	71	11.2676	25.3521	30.9859	32.3944	36.6197	63.3803	-35.7	-50.2817	-0.793333
MI-Female-m0295	Minc_Contig686:14126:14196:-	TGGGTCGAAGCTCGGGCCTTCGGCCCTCGCGACCCATTTTGTGATGGATCTTAAGCTCGGGCCTTCGGCCC	13	71	11.2676	25.3521	30.9859	32.3944	36.6197	63.3803	-35.7	-50.2817	-0.793333
MI-Female-m0296	Minc_Contig686:18374:18444:-	TGGGTCGAAGCTCGGGCCTTCGGCCCTCGCGACCCATTTTGTGATGGATCTTAAGCTCGGGCCTTCGGCCC	13	71	11.2676	25.3521	30.9859	32.3944	36.6197	63.3803	-35.7	-50.2817	-0.793333
MI-Female-m0342	Minc_Contig850:18309:18383:-	GTGATGAATTCGCATAGTACATCGAAACTGGTGATTCTCTAGGTGTCGATGTAGCTAGTGGTGACCACTCATTAA	13	75	26.6667	30.6667	25.3333	17.3333	57.3333	42.6667	-24.8	-33.0667	-0.775
MI-Female-m0343	Minc_Contig856:17221:17307:+	GCATAAAATAGGCAGAAGTTGTCGGAATTACGGATCTTGATCAAAGCCTTGTCGTTGATCCGACGATTAGATTTGCCACCGCTACCT	13	87	27.5862	27.5862	22.9885	21.8391	55.1724	44.8276	-24.7	-28.3908	-0.633333
MI-Female-m0353	Minc_Contig92:18526:18600:+	GTGATGAATTCGCATAGTACATCGAAACTGGTGATTCTCTAGGTGTCGATGTAGCTAGTGGTGACCACTCATTAA	13	75	26.6667	30.6667	25.3333	17.3333	57.3333	42.6667	-24.8	-33.0667	-0.775
MI-Female-m0009	Minc_Contig1125:5311:5400:+	AGAATCTGTCCCGTTACTATTTCCTAATCCTTCTAAAGGTTTAAAAGGAGAAAAAGAATTGGGTGCTGGTGGAGGAGGGGGATATTGTTG	12	90	28.8889	30	28.8889	12.2222	58.8889	41.1111	-19.9	-22.1111	-0.537838
MI-Female-m0071	Minc_Contig187:10722:10796:+	TTTGCTGGTCTAATTCACGTTGTTTGCCTGCTGTTTTACCATTGGGTAAAACAATGCTGTCGTCGGGGTAGCATT	12	75	17.3333	38.6667	25.3333	18.6667	56	44	-22	-29.3333	-0.666667
MI-Female-m0092	Minc_Contig2170:5585:5678:+	CGGAACGACATTTGCGGACCCGACATTTGCGGACCGACAGAAGCGGATCGACTTTTGCGGACCGACAGATGCGGATTAACATTTGCGGACCCGA	12	94	25.5319	18.0851	29.7872	26.5957	43.617	56.383	-36.2	-38.5106	-0.683019
MI-Female-m0139	Minc_Contig305:20017:20114:+	ATCGTCCTTTGGGATTTCAGAGGGCATGGTCGTTTTGGTGCCACACTTCAGTGTGGCATTGAAATGGTCGTTTTTTCCAAAATACCCCAAAATTAATT	12	98	23.4694	34.6939	22.449	19.3878	58.1633	41.8367	-40.6	-41.4286	-0.990244
MI-Female-m0143	Minc_Contig3126:2973:3070:+	ATCGTCCTTTGGGATTTCAGAGGGCATGGTCGTTTTGGTGCCACACTTCAGTGTGGCATTGAAATGGTCGTTTTTTCCAAAATACCCCAAAATTAATT	12	98	23.4694	34.6939	22.449	19.3878	58.1633	41.8367	-40.6	-41.4286	-0.990244
MI-Female-m0176	Minc_Contig372:16758:16847:+	AGAATCTGTCCCGTTACTATTTCCTAATCCTTCTAAAGGTTTAAAAGGAGAAAAAGAATTGGGTGCTGGTGGAGGAGGGGGATATTGTTG	12	90	28.8889	30	28.8889	12.2222	58.8889	41.1111	-19.9	-22.1111	-0.537838
MI-Female-m0227	Minc_Contig4800:4424:4517:-	CGGAACGACATTTGCGGACCCGACATTTGCGGACCGACAGAAGCGGATCGACTTTTGCGGACCGACAGATGCGGATTAACATTTGCGGACCCGA	12	94	25.5319	18.0851	29.7872	26.5957	43.617	56.383	-36.2	-38.5106	-0.683019
MI-Female-m0270	Minc_Contig622:17216:17309:-	CGGAACGACATTTGCGGACCCGACATTTGCGGACCGACAGAAGCGGATCGACTTTTGCGGACCGACAGATGCGGATTAACATTTGCGGACCCGA	12	94	25.5319	18.0851	29.7872	26.5957	43.617	56.383	-36.2	-38.5106	-0.683019
MI-Female-m0324	Minc_Contig775:20601:20690:-	GAACATAGACAGACAAAACACGGACGAACACGGACAGCCAAACACTCGTGTTTTGTCTGTCCGTGTGTGTGTTTTTGTCTGTCCTCTCAT	12	90	25.5556	27.7778	22.2222	24.4444	53.3333	46.6667	-40.7	-45.2222	-0.969048
MI-Female-m0355	Minc_Contig930:15117:15209:+	ACGATTAAATGTTGTTGATGATCGTTGACGAATGGGGCTATGCTCATTCTAACGGCTTGTTTTAACAACTCGCTGAAATTTAAATTTAGTTTG	12	93	26.8817	37.6344	21.5054	13.9785	64.5161	35.4839	-20.7	-22.2581	-0.627273
MI-Female-m0040	Minc_Contig1477:7517:7592:-	TGGGCTCTATAGCCACAACTGGGAATGGTTGAATGCTCCGAGCTACTAATCTCGGTAGGAGGCTTCGCTGAGCCAG	11	76	22.3684	23.6842	30.2632	23.6842	46.0526	53.9474	-28.7	-37.7632	-0.7
MI-Female-m0043	Minc_Contig1524:7328:7424:+	AACAACTATTTTTTGTTCATTATCAGTCAAAATACCTTAATATTTAGTGCAACACAATTGTTAGATTTTGATTGTAATCGGACAGAGAATTCAACCT	11	97	35.0515	37.1134	12.3711	15.4639	72.1649	27.8351	-22.7	-23.4021	-0.840741
MI-Female-m0047	Minc_Contig1551:11975:12057:-	GGATCGACATTTGCGGATCGACAGTTGCGGACCGACATATGCGGATCGACATTTGCGGACCCGACATTTGCGGATTAACATTT	11	83	24.0964	25.3012	27.7108	22.8916	49.3976	50.6024	-20.9	-25.1807	-0.497619
MI-Female-m0058	Minc_Contig165:25575:25650:-	TGGGCTCTATAGCCACAACTGGGAATGGTTGAATGCTCCGAGCTACTAATCTCGGTAGGAGGCTTCGCTGAGCCAG	11	76	22.3684	23.6842	30.2632	23.6842	46.0526	53.9474	-28.7	-37.7632	-0.7
MI-Female-m0064	Minc_Contig1799:2871:2946:-	GTTGTAGTGTAGGCCTATGACATAATCAGTCTGAATATTTAAAAGACGATTTAATCATATGCCCACACCTAGCCAT	11	76	32.8947	30.2632	17.1053	19.7368	63.1579	36.8421	-21.3	-28.0263	-0.760714
MI-Female-m0074	Minc_Contig190:4132:4207:-	TGGGCTCTATAGCCACAACTGGGAATGGTTGAATGCTCCGAGCTACTAATCTCGGTAGGAGGCTTCGCTGAGCCAG	11	76	22.3684	23.6842	30.2632	23.6842	46.0526	53.9474	-28.7	-37.7632	-0.7
MI-Female-m0116	Minc_Contig2707:2932:3024:-	ATCCATTTGGGAAGGTGGACGTTGTGGTAAATCATCAGGATTAAAATCGGCCTCAATTATTGTATCGTCATAAGCATTTCGCATATTTTGGGC	11	93	26.8817	33.3333	23.6559	16.129	60.2151	39.7849	-18.1	-19.4624	-0.489189
MI-Female-m0118	Minc_Contig272:15864:15946:+	AAGGACACGCTTTATCACACGCACGATGCCCATGAGGCTGTGGCACCCCCTTGCTGACGCATGATGAACACCGTGTTGTTTTA	11	83	22.8916	24.0964	24.0964	28.9157	46.988	53.012	-20.4	-24.5783	-0.463636
MI-Female-m0151	Minc_Contig3258:2012:2087:-	TGGGCTCTATAGCCACAACTGGGAATGGTTGAATGCTCCGAGCTACTAATCTCGGTAGGAGGCTTCGCTGAGCCAG	11	76	22.3684	23.6842	30.2632	23.6842	46.0526	53.9474	-28.7	-37.7632	-0.7
MI-Female-m0211	Minc_Contig4450:4041:4116:-	TGGGCTCTATAGCCACAACTGGGAATGGTTGAATGCTCCGAGCTACTAATCTCGGTAGGAGGCTTCGCTGAGCCAG	11	76	22.3684	23.6842	30.2632	23.6842	46.0526	53.9474	-28.7	-37.7632	-0.7
MI-Female-m0267	Minc_Contig6136:150:242:-	ACTTCCCGCGAAGAGATGGTAGAGCGCTTGTTGTAATGCGCAAGTCGTGAAGCCTCAGCAGCAATTCGCTCGAACACGTCGTTGACGAACCTT	11	93	24.7312	22.5806	26.8817	25.8065	47.3118	52.6882	-24.6	-26.4516	-0.502041
MI-Female-m0280	Minc_Contig653:6749:6815:-	GCAAATATTTGCGGACAAAATTTGCGGATAATTAATCTTCACGGAAGGTTTGTCCGCAAAATTTGCG	11	67	31.3433	29.8507	22.3881	16.4179	61.194	38.806	-28.4	-42.3881	-1.09231
MI-Female-m0283	Minc_Contig6675:963:1040:-	TATATAGATAATGAAATTTTTGGAACTGGGGGTCTTTTTAGACCCCCTTCATTTTAAGTTTTTAGCATTAATATTTTT	11	78	26.9231	46.1538	15.3846	11.5385	73.0769	26.9231	-21.3	-27.3077	-1.01429
MI-Female-m0289	Minc_Contig677:14025:14100:-	GTTGTAGTGTAGGCCTATGACATAATCAGTCTGAATATTTAAAAGACGATTTAATCATATGCCCACACCTAGCCAT	11	76	32.8947	30.2632	17.1053	19.7368	63.1579	36.8421	-21.3	-28.0263	-0.760714
MI-Female-m0308	Minc_Contig7329:590:672:-	TGTCCAGACAAGAAGTAGTCATGGTATTCTCTTTTCCTTCCAGGCTTTTAAGAGAATCCTCGGCAGATTCGAGCACATGGATG	11	83	25.3012	30.1205	22.8916	21.6867	55.4217	44.5783	-21.8	-26.2651	-0.589189
MI-Female-m0320	Minc_Contig760:20795:20880:+	AGGCTTGAACATAGTCGTTGCGGATAAACCGAAGAGTAAATGGAGATTCAAATGTAAGATCGGCAACAGTGACTGTATAGAGATCA	11	86	37.2093	22.093	26.7442	13.9535	59.3023	40.6977	-18.6	-21.6279	-0.531429
MI-Female-m0352	Minc_Contig9220:158:238:-	ATAATTTCCCCAAGCGAATTCGAACCCACGACATCAAGGTCATGGTGAGGTCATGGGTTCGAGTCCGCTTAGGGAAATAAT	11	81	29.6296	23.4568	24.6914	22.2222	53.0864	46.9136	-40.8	-50.3704	-1.07368
MI-Female-m0361	Minc_Contig98:45522:45618:+	TTGGACATGTTTCGACAAAGTTATGACATAAAGTATACCTATGGGAGTACTGTAGGAGTCGGCGACTTATGGCATAACTTTGTCAAAACTTGATGGA	11	97	30.9278	29.8969	24.7423	14.433	60.8247	39.1753	-32.7	-33.7113	-0.860526
MI-Female-m0021	Minc_Contig1332:10815:10915:+	TGTGGTCTAATCTGTTGCACTGTTGCTTGTGAACTAATTTTCGGAGCTGCTATTTGCAATCCAATTTGAGGAATCGTATGGTGTACTAATGTAGGAACCAT	10	101	23.7624	36.6337	23.7624	15.8416	60.396	39.604	-19.3	-19.1089	-0.4825
MI-Female-m0057	Minc_Contig1641:12247:12316:-	CGGACCGACTTTTGCGGACCGACAGATGCGGATTAACATTTGCGGACCCGACATTTGCGGACCTGGTAAT	10	70	22.8571	22.8571	28.5714	25.7143	45.7143	54.2857	-21.2	-30.2857	-0.557895
MI-Female-m0122	Minc_Contig2824:1746:1840:-	GCGTCTGGCTGTTGATTTTGAACTGGAGGACGTCTTTCCTGTTGTTTAGGTCGTACTTTGACTAACTCCTGATTGAAGAAGCGGGGGCCATTACT	10	95	17.8947	34.7368	28.4211	18.9474	52.6316	47.3684	-23.1	-24.3158	-0.513333
MI-Female-m0165	Minc_Contig339:30282:30353:+	TTCATTGCACATTTGGTCGTTGCTGTCGTGGCTGTTCGAAAGAGAATAGGAACGATGGAATTGGGCGAGGTT	10	72	22.2222	30.5556	33.3333	13.8889	52.7778	47.2222	-21	-29.1667	-0.617647
MI-Female-m0186	Minc_Contig3862:3436:3525:+	TTTCGATATTTAAATTTTTTCGGTCGGTATTTTTTCGATAAATATCGAAAAATATATATCGAAAAATATCGAAAAAAAATCGTATCGAGC	10	90	38.8889	36.6667	13.3333	11.1111	75.5556	24.4444	-25.8	-28.6667	-1.17273
MI-Female-m0226	Minc_Contig475:7625:7695:-	CTCAAACAGCTGGATGTAGCGCTGCGACTCGGCTGATGCCCTTCTCCCACGCAAGTATCCGCCTTCTGGGG	10	71	16.9014	22.5352	26.7606	33.8028	39.4366	60.5634	-18.7	-26.338	-0.434884
MI-Female-m0297	Minc_Contig6922:1537:1608:+	TTCATTGCACATTTGGTCGTTGCTGTCGTGGCTGTTCGAAAGAGAATAGGAACGATGGAATTGGGCGAGGTT	10	72	22.2222	30.5556	33.3333	13.8889	52.7778	47.2222	-21	-29.1667	-0.617647
MI-Female-m0318	Minc_Contig7571:748:847:+	TTTGGTTGTTTTTGAAGGTCCAGGGCATGAGCCTGTTAAAGACATTCAAAATTTTGTTGTGCCTAAACAGGTGATGACTGGAACTGGGGAGCAGCTTTTT	10	100	24	34	28	14	58	42	-31.7	-31.7	-0.754762
MI-Female-m0354	Minc_Contig92:37607:37680:+	GTGTAAATTTGAATTAAGATCGAAAAGGCTTGGGAACCTTTCCCTAAGTTCCGAATCAGGATTTAAATCAACGA	10	74	35.1351	28.3784	20.2703	16.2162	63.5135	36.4865	-18.1	-24.4595	-0.67037
MI-Female-m0024	Minc_Contig1374:10:108:-	GAGTATTCCTACTCAGTTGGGCATATTGAGATGGGACGAATTTTTAAATAGGGTGGATTTTTGTACATTGGGACGGATCGTGGGTGGGACGAATTTAGG	9	99	24.2424	32.3232	33.3333	10.101	56.5657	43.4343	-19.4	-19.596	-0.451163
MI-Female-m0068	Minc_Contig1823:9608:9677:-	ACATTAAAATGTCAAGATCAAGGCTGAGCGTCATGGCAACTGGCGTCCATTTTTGGTCGATTTTTGGTGG	9	70	24.2857	31.4286	27.1429	17.1429	55.7143	44.2857	-25.2	-36	-0.812903
MI-Female-m0072	Minc_Contig188:34976:35059:+	TGCCGCTTTCATGATCCCACGGTCATACTTATTTCCGTGTCTGGTGATTCCGGCAGAAGTGACGTAGGCAGTGGTTAAATGGGC	9	84	19.0476	29.7619	28.5714	22.619	48.8095	51.1905	-24	-28.5714	-0.55814
MI-Female-m0094	Minc_Contig21:42258:42324:-	GGTTTGCGCAGGGGGAGGTGAGCGGGTGGAGATCCGGTGCTACCAGTAACTCTGCCCCAGTGAATCA	9	67	19.403	19.403	38.806	22.3881	38.806	61.194	-25.5	-38.0597	-0.621951
MI-Female-m0150	Minc_Contig3240:3645:3743:-	TACTATTCTCACTCAGTTGGGCATTTTGAGATGGGACGAATTTTTAAATGGGGTGGATTTTTGTACATTGGGACGGATCGTGGGTGGGACGAATTTAGG	9	99	22.2222	34.3434	32.3232	11.1111	56.5657	43.4343	-18.7	-18.8889	-0.434884
MI-Female-m0168	Minc_Contig3489:2151:2221:-	GAAAAAATACGATTTTTTTCGATTTCGGCCCGGAAGGGGTCGAAAATCGAGTTCGAAAATCACCACATTTT	9	71	32.3944	28.169	21.1268	18.3099	60.5634	39.4366	-23.6	-33.2394	-0.842857
MI-Female-m0175	Minc_Contig3708:385:477:-	CTCTGTGTTGAGTGAAACGAGTGAGCTGGCCCTTGAAAATCTCACTCTTGATTGCCTCTCTTCATTGCCTCTCATTAATCTTCTTTCAGGAGT	9	93	19.3548	36.5591	19.3548	24.7312	55.914	44.086	-19.01	-20.4409	-0.463659
MI-Female-m0197	Minc_Contig4229:1466:1539:+	ATCAACTTTGACTTCGTCTTTGATGTGCTTTCGTGATGCGCTCTGTGGAAGCATGTAGAAGACAAGCAGATGAC	9	74	24.3243	31.0811	25.6757	18.9189	55.4054	44.5946	-22.5	-30.4054	-0.681818
MI-Female-m0230	Minc_Contig490:15871:15963:-	CTCTGTGTTGAGTGAAACGAGTGAGCTGGCCCTTGAAAATCTCACTCTTGATTGCCTCTCTTCATTGCCTCTCATTAATCTTCTTTCAGGAGT	9	93	19.3548	36.5591	19.3548	24.7312	55.914	44.086	-19.01	-20.4409	-0.463659
MI-Female-m0238	Minc_Contig512:13699:13771:+	CTCCCAGTCCAGGGGACCTCGCGCGAAAGTCATCAGCTATTGAACCGCTCGAGCTCTTGGTCTAAATCAAGAA	9	73	26.0274	20.5479	23.2877	30.137	46.5753	53.4247	-22.3	-30.5479	-0.571795
MI-Female-m0256	Minc_Contig5593:2722:2796:+	AGTTGCGGACCAACATATGCGGACCGACAGATGCGAATTAACATTTGCGGACCCGACATTTGCGGACCTGGTAAT	9	75	28	21.3333	26.6667	24	49.3333	50.6667	-21.2	-28.2667	-0.557895
MI-Female-m0282	Minc_Contig664:7779:7854:+	ACCTTCTTCTGCAGGTGTAGGCCCAGAAGATCTTGATTGGCTCAAAATCTTTTCCTTCAGTTGCTCATCAATTGGA	9	76	22.3684	34.2105	19.7368	23.6842	56.5789	43.4211	-18.29	-24.0658	-0.554242
MI-Female-m0284	Minc_Contig6695:1522:1611:-	AATTGCCGAATCCGAGACGCCCTGGCATGGTTTGATGCGGCTCGAGGAGCTGAATCAAATTATACCAGGGCCTCAAGGATTTGACAATTT	9	90	26.6667	24.4444	26.6667	22.2222	51.1111	48.8889	-48	-53.3333	-1.09091
MI-Female-m0003	Minc_Contig105:30147:30228:-	CGTTCATCGGTCTTTTCGAAGCGGTCCTTGTACTTGATCCACTCGTACCAATAGCCGAGCGAGTTATGGTCTCCGTTGTACT	8	82	17.0732	32.9268	23.1707	26.8293	50	50	-18.3	-22.3171	-0.446341
MI-Female-m0004	Minc_Contig105:42982:43063:-	CGTTCATCGGTCTTTTCGAAGCGGTCCTTGTACTTGATCCACTCGTACCAATAGCCGAGCGAGTTATGGTCTCCGTTGTACT	8	82	17.0732	32.9268	23.1707	26.8293	50	50	-18.3	-22.3171	-0.446341
MI-Female-m0006	Minc_Contig109:1829:1923:+	GGCACGTTTTTCTGGGTGTGTTGGAGGATGACTGACAGGATAACACTCACAATTTATTGTCAGTCATACTCCAACGCACCCAGAAAAACGTGTCC	8	95	27.3684	26.3158	23.1579	23.1579	53.6842	46.3158	-63.67	-67.0211	-1.44705
MI-Female-m0010	Minc_Contig1134:11150:11237:+	GAGCTATAACTTCGTTCAGAATCGTCGAATCCGGGACAATTTGATATGGTTTGATGCGCCTCGACGAGCTGAATCGAATCATACCAGA	8	88	28.4091	26.1364	23.8636	21.5909	54.5455	45.4545	-20.3	-23.0682	-0.5075
MI-Female-m0022	Minc_Contig1345:10929:11004:+	CGATATTGCATCCTGATTGAGATTGGGCCAGATTCTTCTGAATCTGGAACCGAGACTAAATTATTTTTTTAGAATC	8	76	27.6316	35.5263	19.7368	17.1053	63.1579	36.8421	-18.1	-23.8158	-0.646429
MI-Female-m0027	Minc_Contig1389:239:324:-	GGAACGAACCAGCATCTTCAGTAGACCGGACTGTTTTGTTTTCCGTTACACCACGCCGCCTACTGGGGTGCCGGAAAATTGGGCTC	8	86	20.9302	24.4186	26.7442	27.907	45.3488	54.6512	-24.3	-28.2558	-0.517021
MI-Female-m0061	Minc_Contig16:1434:1513:+	TAATTGGACCAATCTGATCTGATCATCTCAAAAAGAGTTACAGATTTTTTGTAGAGTGACCAGATCAGATAAGTCTAATT	8	80	35	32.5	17.5	15	67.5	32.5	-31.4	-39.25	-1.20769
MI-Female-m0065	Minc_Contig1800:7257:7342:+	GGAACGAACCAGCATCTTCAGTAGACCGGACTGTTTTGTTTTCCGTTACACCACGCCGCCTACTGGGGTGCCGGAAAATTGGGCTC	8	86	20.9302	24.4186	26.7442	27.907	45.3488	54.6512	-24.3	-28.2558	-0.517021
MI-Female-m0096	Minc_Contig2258:7181:7272:-	GTCCTTTAAATGATTATCCAGGCTGTACCCACTGAGTCCTGTATATTTGGAAATGATTACCCAGTGGCAGCCTGGATAATCGTTTATAGCAA	8	92	27.1739	31.5217	20.6522	20.6522	58.6957	41.3043	-39.4	-42.8261	-1.03684
MI-Female-m0097	Minc_Contig2258:7411:7486:-	TATGAGGATAAGAAGACTTTAGGACTGTGTTACCAAGTATGAGAGATGTAACTCGGTCCACGGTATTATTCAGCGG	8	76	30.2632	27.6316	27.6316	14.4737	57.8947	42.1053	-19.04	-25.0526	-0.595
MI-Female-m0104	Minc_Contig235:13376:13455:+	TGGGTAAATGTCCAGCCGTCCTCCACATGTTCGCAAATGACTTTCTGCAGACATGTGGAGGACGAGCTGGACATTTACCC	8	80	23.75	25	25	26.25	48.75	51.25	-59.9	-74.875	-1.46098
MI-Female-m0112	Minc_Contig2604:61:141:-	GGTGACAAAAAATCTCACGACCATAGAAAATTTTTTCAAAAAATAAAAAAAATTTTCAAAGGTCGTGGGATCTTTTGTCAT	8	81	41.9753	29.6296	14.8148	13.5802	71.6049	28.3951	-35.2	-43.4568	-1.53043
MI-Female-m0162	Minc_Contig3342:1516:1615:+	GTGATTAATTGGGATATGTAGGAATAGCGTGGGATTTAGACGATATAGGGGTAAAACCTCAAATCCACCGATGCTTTTTCTTATCCGTAAATTGTTTATA	8	100	30	34	23	13	64	36	-23.8	-23.8	-0.661111
MI-Female-m0185	Minc_Contig3847:1290:1366:-	TTTAAATGTGGAAAGCAGAGGTGGGTCGGAATTCCGATTTCCTACTTTTGAGCCATTTCTGATTTCCGACAGTTCCG	8	77	22.0779	33.7662	24.6753	19.4805	55.8442	44.1558	-25.1	-32.5974	-0.738235
MI-Female-m0188	Minc_Contig3908:6165:6264:-	GTGATTAATTGGGATATGTAGGAATAGCGTGGGATTTAGACGATATAGGGGTAAAACCTCAAATCCACCGATGCTTTTTCTTATCCGTAAATTGTTTATA	8	100	30	34	23	13	64	36	-23.8	-23.8	-0.661111
MI-Female-m0200	Minc_Contig4237:1461:1547:-	TCTTTCCAGGTATTCCTCTCCTTCCTGGAATGCCTTTCGGACCGGGATCTCCGCTTGGACCGGGAGAGGAGGGTGTGCATATAAAAC	8	87	18.3908	27.5862	27.5862	26.4368	45.977	54.023	-30.3	-34.8276	-0.644681
MI-Female-m0237	Minc_Contig512:11742:11840:+	CGGCACCCGGCATTTCTGGAAATACTTTTTGGGCAAGACTGAAGTTGCCCCAGGTCTATTCGTCATACAAACAGTATTTGGTCCAGTCGTGGGAGGCGA	8	99	23.2323	26.2626	27.2727	23.2323	49.4949	50.5051	-28.2	-28.4848	-0.564
MI-Female-m0239	Minc_Contig512:16455:16551:-	TCCACATCCTTCACTCCAAACTGCAGAAGATTCGGTGCATCCACTATTTCCTACATTGTTTGTTAATTCTGCTAGTTCTGGGATATGGGTTTTTGGT	8	97	20.6186	38.1443	18.5567	22.6804	58.7629	41.2371	-22.3	-22.9897	-0.5575
MI-Female-m0266	Minc_Contig6032:3388:3469:-	CGTTCATCGGTCTTTTCGAAGCGGTCCTTGTACTTGATCCACTCGTACCAATAGCCGAGCGAGTTATGGTCTCCGTTGTACT	8	82	17.0732	32.9268	23.1707	26.8293	50	50	-18.3	-22.3171	-0.446341
MI-Female-m0277	Minc_Contig6435:111:195:+	TCTGTGAGTTCTTTGCAGGATCGGTGTTGGAAGCGTCGGTGTTGTTAAAGACGGGGTTCAAAAAGCCGATTGTCTGGCTCATAAT	8	85	21.1765	31.7647	31.7647	15.2941	52.9412	47.0588	-26.8	-31.5294	-0.67
MI-Female-m0279	Minc_Contig6461:1269:1350:-	CGTTCATCGGTCTTTTCGAAGCGGTCCTTGTACTTGATCCACTCGTACCAATAGCCGAGCGAGTTATGGTCTCCGTTGTACT	8	82	17.0732	32.9268	23.1707	26.8293	50	50	-18.3	-22.3171	-0.446341
MI-Female-m0334	Minc_Contig8179:1041:1121:-	TGGGTAAATATCCAGCTCGTCCTCCACATGTCCGCAAATGACTTTCTGCAGACATGTGGAGGACGAGCTGGACATTTGCCC	8	81	23.4568	24.6914	24.6914	27.1605	48.1481	51.8519	-60.5	-74.6914	-1.44048
MI-Female-m0356	Minc_Contig931:18224:18309:-	CTTTTACCTTGAAAGCAGAGGTGGGTCGGAATTCCGATTCCGACACTTCTGACTGTTCCAACCCACCTCTGCTTGAGAGGGAGGGA	8	86	22.093	25.5814	26.7442	25.5814	47.6744	52.3256	-42.9	-49.8837	-0.953333
MI-Female-m0362	Minc_Contig995:9616:9711:+	GAATTTGTCTATGTAATTCCTGCAGATCACCTAAATTTTTCTTCAAAGCTGCCCAATGATCTTCAGGGTGGTCGTCAAAAAATTTTTGGACAAATT	8	96	29.1667	35.4167	16.6667	18.75	64.5833	35.4167	-19.71	-20.5312	-0.579706
MI-Female-m0013	Minc_Contig1202:10809:10881:+	CCATCTGCGAAGTAGTCAGAGGGGATGGGAAACACCTCTTTTCCATAATTCTTAGGCTGATTGATGAGGTGGG	7	73	24.6575	27.3973	30.137	17.8082	52.0548	47.9452	-23.2	-31.7808	-0.662857
MI-Female-m0014	Minc_Contig1220:6157:6245:+	CAGACCCTGGAGGCCAACTCCAAATATTTGTAGATTTTTAACTCCAAGTACTATTTGCCCAAGTATTTGGAGTTGACCTCCAGGGTCAT	7	89	26.9663	30.3371	19.1011	23.5955	57.3034	42.6966	-47.7	-53.5955	-1.25526
MI-Female-m0023	Minc_Contig134:16154:16228:+	TTTGTTTTTGACCGTTTTATAACTTTTCCAGTTGAAACCATCAACGGGAAAAGTTATAAAACGGTCAAAAACAAT	7	75	36	33.3333	14.6667	16	69.3333	30.6667	-45.6	-60.8	-1.98261
MI-Female-m0034	Minc_Contig13:69427:69514:-	ACCACAGTCGTGGACTTGGAATTTAGGAAGGAGGTCACGAACTTTCCGAAGAAAGTTCGCCCAATCAGAAGTATCTGAATCGGGTGGG	7	88	29.5455	21.5909	29.5455	19.3182	51.1364	48.8636	-25.9	-29.4318	-0.602326
MI-Female-m0054	Minc_Contig1604:6077:6175:-	GCTGTTTATGAGTCCAAACTCAGTTTTGAGTTCAATCAGTTTTTTGTGTGCTACTAGGGTAGGTCGGAAGATCAAGACTGAGATGGAAAAAGGGATAGG	7	99	28.2828	30.303	29.2929	12.1212	58.5859	41.4141	-29.4	-29.697	-0.717073
MI-Female-m0073	Minc_Contig18:81352:81441:-	TATTGTCGAATCCGGGACGTCATGGTATAGTTCGACTCAGCTCGTTGAGGTGCATCGAACCATGCCATGGCGTCCCGGATTTGATAACTT	7	90	21.1111	28.8889	26.6667	23.3333	50	50	-59	-65.5556	-1.31111
MI-Female-m0078	Minc_Contig1980:3409:3494:+	CCATAAAATCAGTCCTTCTTTGTGCTGCTTGGCTTTTTTTAAAAATTATATGTCCAAGCTGCCCAATTGAATGACTGATTTTTTGA	7	86	25.5814	40.6977	15.1163	18.6047	66.2791	33.7209	-28.97	-33.686	-0.998966
MI-Female-m0101	Minc_Contig227:25999:26097:-	AGTTTCCTCCCTTCCTCAACATACTAGTGTCAGCGAAAATTCTAAATTAATTTTTTAAATTTTCTGCGTGAAGTTGGCGGTTGTTGGTTCGAGTCGATA	7	99	24.2424	38.3838	19.1919	18.1818	62.6263	37.3737	-21.6	-21.8182	-0.583784
MI-Female-m0106	Minc_Contig237:10135:10228:+	GTTCACGGCCGGTTAGTCTTTGCCTGTGGCGCTAAAAAGAGAAGAATAAGATCATTAGAGCCACCGCAGGCAAAGACTAACTGGTCATGAACAA	7	94	32.9787	20.2128	25.5319	21.2766	53.1915	46.8085	-52.5	-55.8511	-1.19318
MI-Female-m0107	Minc_Contig2458:8304:8377:-	AGCCTATATTCGAGACATTGAAGATGCCACCGGCATGAAATTTGCAGGAACGTCTTCGAACTCGAACAATTCAA	7	74	33.7838	22.973	20.2703	22.973	56.7568	43.2432	-21.7	-29.3243	-0.678125
MI-Female-m0117	Minc_Contig2713:1999:2088:+	AGAACCTTCAGCTGGATCGTCAATTTGAACGGATTCATAAACGCCACCACCCCTGTTACTCAAGTTGTCTGATTTTGTTGTTCTGGAAGT	7	90	24.4444	32.2222	20	23.3333	56.6667	43.3333	-18.55	-20.6111	-0.475641
MI-Female-m0120	Minc_Contig280:33067:33152:-	CAGTCAAACAAAGGACGAATCGTTTGCACATCGGTGTTTTTATGTTATCGCAAAACATCGATATGCAGGTTCGCCCTTTTTTGATT	7	86	26.7442	33.7209	19.7674	19.7674	60.4651	39.5349	-32.6	-37.907	-0.958824
MI-Female-m0129	Minc_Contig2988:1204:1290:-	TCCAGATCCAGGCATTTTTGATCGTTCTGGATTTTCCTGGATCCATCCAAAATCCAGGATTTTTGAAAATACTGATCTCAAGAGGGT	7	87	26.4368	33.3333	19.5402	20.6897	59.7701	40.2299	-27.7	-31.8391	-0.791429
MI-Female-m0144	Minc_Contig312:23500:23590:+	TTTTTCTTTTTTCAATCCGCTCATTTTTTATTTTATTTTCAAATTTTATTTTAATGAATGAGGAAATGAATGCGAGTTGGGAAATCTGTTG	7	91	25.2747	49.4505	15.3846	9.89011	74.7253	25.2747	-18.16	-19.956	-0.789565
MI-Female-m0147	Minc_Contig315:11782:11865:-	ATGTGATGCGAGGTCTCTGGCGGTTCATACTCCCTATTATTCAAAGAGTAGGGAGTACTGTATCTGCGGAAGCTCTTAATACAG	7	84	25	29.7619	26.1905	19.0476	54.7619	45.2381	-29.2	-34.7619	-0.768421
MI-Female-m0161	Minc_Contig3325:931:1013:+	CGTCCAACTTTTGAGGCTGGCGAAATTCCTTTCTCTAACCTAGAGCCTATGGGATGGATCGTCATGCGTTCAGCGGCTGGGCT	7	83	18.0723	28.9157	27.7108	25.3012	46.988	53.012	-30.1	-36.2651	-0.684091
MI-Female-m0173	Minc_Contig367:18086:18177:+	TTTTTCTTTTTTCAATCCGCTCATTTTTTATTTTATTTTCAAATTTTATTTTAAATGAATGAGGAAATGAATGCGAGTTGGGAAATCTGTTG	7	92	26.087	48.913	15.2174	9.78261	75	25	-19.14	-20.8043	-0.832174
MI-Female-m0179	Minc_Contig3750:6028:6119:+	TTTTTCTTTTTTCAATCCGCTCATTTTTTATTTTATTTTCAAATTTTATTTTAAATGAATGAGGAAATGAATGCGAGTTGGGAAATCTGTTG	7	92	26.087	48.913	15.2174	9.78261	75	25	-19.14	-20.8043	-0.832174
MI-Female-m0208	Minc_Contig4415:3294:3383:-	TCTCCTTATATTTTTTTTCCAAGAGACGTGTGGTTGAGTGGTTTAGTTGTTAGATTTAGCTATATTATGCTATGGAGTCGCATAAGGATA	7	90	23.3333	42.2222	23.3333	11.1111	65.5556	34.4444	-20.34	-22.6	-0.656129
MI-Female-m0219	Minc_Contig467:9052:9141:-	CGAATTTAAATCCCTTTATTATCCTACCTGAGCAGGAGGAGTTTGAACAGCCGGTTTCGGAGTTGTGGGTGTTGGAGGGGCAGGCCTTTG	7	90	20	30	32.2222	17.7778	50	50	-22.8	-25.3333	-0.506667
MI-Female-m0252	Minc_Contig54:39392:39480:+	TGTGCTCTTCGGGAATCGGCAACTGAAGTAATGATAGGTGTTGCTGTAGGTGTTGCATTCGCACTGCCATGTCCATAGATTGTTGGACG	7	89	20.2247	31.4607	30.3371	17.9775	51.6854	48.3146	-24.01	-26.9775	-0.558372
MI-Female-m0263	Minc_Contig59:15111:15196:+	CAATCAAACAAAGGACGAATCGTTTGCACATCGGTGTTTTTATGTTATCGCAAAACATCGATATGCAGGTTCGCCCTTTTTTGATT	7	86	27.907	33.7209	18.6047	19.7674	61.6279	38.3721	-32.6	-37.907	-0.987879
MI-Female-m0268	Minc_Contig6174:2553:2622:+	AGTCTATAAAGTAAGATCGGGAAGGACAGGGGTTTCGGGTAACTCGTCCTCTCTGAGTGGGCGATGGAAA	7	70	27.1429	22.8571	34.2857	15.7143	50	50	-23.2	-33.1429	-0.662857
MI-Female-m0278	Minc_Contig6458:1002:1082:-	TGAGACACTTCCATCGTACGAATAAGGTTGCCAATGTTGCCTGTAAACGTAAAGATCAATTGGACGTATAGAAGTGTCGTT	7	81	30.8642	28.3951	23.4568	17.284	59.2593	40.7407	-20.4	-25.1852	-0.618182
MI-Female-m0285	Minc_Contig669:17394:17482:+	TGTGCTCTTCGGGAATCGGCAACTGAAGTAATGATAGGTGTTGCTGTAGGTGTTGCATTCGCACTGCCATGTCCATAGATTGTTGGACG	7	89	20.2247	31.4607	30.3371	17.9775	51.6854	48.3146	-24.01	-26.9775	-0.558372
MI-Female-m0290	Minc_Contig682:11851:11944:+	AAAAGCGTTTTGCGGCAAGAAATAGTATTCAAAAGGAGTAGACAAAATCGCGTTTCTTCATTCCCAATGCTATTTTTTGCCGTAAAACGCAAGA	7	94	35.1064	27.6596	19.1489	18.0851	62.766	37.234	-41.6	-44.2553	-1.18857
MI-Female-m0301	Minc_Contig703:12767:12843:+	CCCCTTCGTCTTCAACAGTCGCATCTTGATATTGCTGGTATTCAGAAATCAAGTCGTTCATGTTGGACTCGGCTTCA	7	77	20.7792	33.7662	19.4805	25.974	54.5455	45.4545	-19.4	-25.1948	-0.554286
MI-Female-m0304	Minc_Contig711:17092:17185:-	TTTTTTCTTTTTTCAATCCGCTCATTTTTTATTTTATTTTCAAATTTTATTTTAAATGAATGAGGAAATGAATGCGAGTTGGGAAATCTGTTGT	7	94	25.5319	50	14.8936	9.57447	75.5319	24.4681	-19.14	-20.3617	-0.832174
MI-Female-m0314	Minc_Contig738:14681:14777:-	GTCCATTTTTGTTGTTATCATGGAAGTTGTAGATTTCACCACATTTTTCACATTGCTTGGAATTTCTACAGAATCCACTGTTTAAATGATGAAGGAA	7	97	27.8351	39.1753	17.5258	15.4639	67.0103	32.9897	-18.8	-19.3814	-0.5875
MI-Female-m0326	Minc_Contig786:4410:4500:+	TTTGGGGATCTAAAAAAGTTAAGGCCGAATAAACATCAAAAATCACGATTACTCGCAATTATCCGGTTATAACTTTTTAGATCTGATCTAA	7	91	37.3626	30.7692	15.3846	16.4835	68.1319	31.8681	-20.89	-22.956	-0.720345
MI-Female-m0328	Minc_Contig793:15128:15218:+	CCATAAAATCAGTCCTTCTTTGTGCTGCTTGGCTTTTTTTAAAAATTATATATGTCCAAGCTGCCCAATTGAATGACTGACTTTTTGAGGT	7	91	25.2747	39.5604	16.4835	18.6813	64.8352	35.1648	-25.75	-28.2967	-0.804687
MI-Female-m0359	Minc_Contig988:10673:10764:+	TTTTTCTTTTTTCAATCCGCTCATTTTTTATTTTATTTTCAAATTTTATTTTAAATGAATGAGGAAATGAATGCGAGTTGGGAAATCTATTG	7	92	27.1739	48.913	14.1304	9.78261	76.087	23.913	-19.14	-20.8043	-0.87
MI-Female-m0017	Minc_Contig122:35956:36044:+	CGGCATCACTGTAAGCGATTGTCTGGCTAGCCCAATATCTGTCCTTAGGGATTTTAATGGTTTCCTAGTTTCGTTTTAAAATGGTCTCA	6	89	21.3483	37.0787	21.3483	20.2247	58.427	41.573	-19.74	-22.1798	-0.533514
MI-Female-m0018	Minc_Contig122:13068:13141:-	AGGATTTATCTCAATTTATCTTCTAAAAGTTGAAACTCACAAATTATTAGAAGATTGTTGAGCTTTATAGTCTC	6	74	33.7838	39.1892	13.5135	13.5135	72.973	27.027	-18	-24.3243	-0.9
MI-Female-m0019	Minc_Contig1281:4251:4344:+	AATTGAGTTAGTATTCTCGTGTATTTTTGTCGTTAAATATTGATGTACCATCGATTCTGCGATTGGTCGTTGTTGTTGCATGGCCTGAATCAAT	6	94	21.2766	42.5532	22.3404	13.8298	63.8298	36.1702	-19	-20.2128	-0.558824
MI-Female-m0036	Minc_Contig1435:1981:2055:+	CGGACTTGATTTATGGTTTTGCTTATGGTTGTTATTAAAATGCGGTCGTGTAGCTAGAGGCATAAATTACACTTT	6	75	24	40	24	12	64	36	-18.9	-25.2	-0.7
MI-Female-m0038	Minc_Contig144:31836:31915:+	CCCTTCGCACTACAAGTAGAGTGAAGGGAACATTGTAGGTAAAGCTATGTTCCCTTCATACTACTTGTAGAGTGAAGGGA	6	80	30	26.25	25	18.75	56.25	43.75	-52	-65	-1.48571
MI-Female-m0049	Minc_Contig1561:12357:12435:+	TCAAAATTAGAGCGTATTTAAGAGCTTGGTAAATGTTTTTAATAAGTTACTGAGTGTCATAAATACGCAAAATTGATGC	6	79	36.7089	34.1772	18.9873	10.1266	70.8861	29.1139	-20	-25.3165	-0.869565
MI-Female-m0098	Minc_Contig226:10896:10974:+	GCGGAGGATTCCAAACAGCCACTGCTCCCTGGCTTGTCCATAACCTCGACTAGTTCGGGTATGTGTGTTTTGGCTCCTA	6	79	17.7215	29.1139	25.3165	27.8481	46.8354	53.1646	-23	-29.1139	-0.547619
MI-Female-m0099	Minc_Contig226:37502:37600:+	TTTAGATATGTAGGGAATACTAGCATTTGAAGAGAGAGACTAAAATCGGTGAAATGCGTCGATATCTCCACAAATCCTTTTAATCCCTCCATATCCTTT	6	99	32.3232	31.3131	17.1717	19.1919	63.6364	36.3636	-26.8	-27.0707	-0.744444
MI-Female-m0100	Minc_Contig226:32918:33016:-	TTTAGATATGTAGGGAATACTAGCATTTGAAGAGAGAGACTAAAATCGGTGAAATGCGTCGATATCTCCACAAATCCTTTTAATCCCTCCATATCCTTT	6	99	32.3232	31.3131	17.1717	19.1919	63.6364	36.3636	-26.8	-27.0707	-0.744444
MI-Female-m0108	Minc_Contig2508:550:636:+	ATTATTCAGTACAGCACGTGACCTCTATGATTACCGTCGATACAACATTACGCCTAAGAATGGAGAAATGTTGCTTTTTTGAATAAA	6	87	33.3333	31.0345	17.2414	18.3908	64.3678	35.6322	-20.1	-23.1034	-0.648387
MI-Female-m0119	Minc_Contig275:28493:28580:-	TTTCTTATTGTTCGGCCCTGGTCTCAGTTTTTGTTTGGAATTAATTTTTGGAAGCCTGAACGTTGGGACTGGGCCGTTTTGGCGCGGG	6	88	12.5	39.7727	30.6818	17.0455	52.2727	47.7273	-26.5	-30.1136	-0.630952
MI-Female-m0123	Minc_Contig2825:1295:1365:-	ATCAGCAAATTGGACTTTTCTGATGGATTCGGATACGCCGAGTCCACAAAATTGTCAGAATTTTTGTAATT	6	71	29.5775	33.8028	19.7183	16.9014	63.3803	36.6197	-21.9	-30.8451	-0.842308
MI-Female-m0145	Minc_Contig313:22555:22649:+	AAAACCCTTCAAAAGGTTTTGGCTGGTTGCACGTGCAAGCCACGTGGACGAAGGAAAGGCTTTGAACAAAAGCCTATGCCTTTTTGAAGAAGAAG	6	95	32.6316	22.1053	26.3158	18.9474	54.7368	45.2632	-30.9	-32.5263	-0.718605
MI-Female-m0146	Minc_Contig313:7082:7176:-	AAAACCCTTCAAAAGGTTTTGGCTGGTTGCACGTGCAAGCCACGTGGACGAAGGAAAGGCTTTGAACAAAAGCCTATGCCTTTTTGAAGAAGAAG	6	95	32.6316	22.1053	26.3158	18.9474	54.7368	45.2632	-30.9	-32.5263	-0.718605
MI-Female-m0167	Minc_Contig347:18415:18505:+	TGGAATTTGTTTTGAGATTTGTGAAGCATGTGCAAAATTGAACATGCATCTGAAGGATTTTGTTGCTGACTGGGATGAAAAGAATATCCAG	6	91	30.7692	32.967	26.3736	9.89011	63.7363	36.2637	-18.3	-20.1099	-0.554545
MI-Female-m0172	Minc_Contig360:2381:2454:-	AGGATTTATCTCAATTTATCTTCTAAAAGTTGAAACTCACAAATTATTAGAAGATTGTTGAGCTTTATAGTCTC	6	74	33.7838	39.1892	13.5135	13.5135	72.973	27.027	-18	-24.3243	-0.9
MI-Female-m0189	Minc_Contig3997:3619:3696:+	AATTTAATTTAGCAAGGAATCTAGGATATACAGGATTTGAAAAACTTCCTGTATCGCTGGTTCTTGCAATTTTAAAAA	6	78	35.8974	34.6154	16.6667	12.8205	70.5128	29.4872	-22.1	-28.3333	-0.96087
MI-Female-m0190	Minc_Contig39:66472:66561:-	CACCCTTCTCTTTTGATTTCGGTTGGGTAGAGCTGTTTATGGGTTTGTTTCCCCATTCTATCCGATTCCGCAATTTTTTGTCTGGCGGTA	6	90	12.2222	43.3333	22.2222	22.2222	55.5556	44.4444	-23.61	-26.2333	-0.59025
MI-Female-m0207	Minc_Contig4405:4977:5071:-	AAAACCCTTCAAAAGGTTTTGGCTGGTTGCACGTGCAAGCCACGTGGACGAAGGAAAGGCTTTGAACAAAAGCCTATGCCTTTTTGAAGAAGAAG	6	95	32.6316	22.1053	26.3158	18.9474	54.7368	45.2632	-30.9	-32.5263	-0.718605
MI-Female-m0223	Minc_Contig4709:209:283:-	TGCCCCAAACGGTGATTGTCCAGATTGAGTAACTGAGGATGCTCTGCTTAGTCTGGGAATGATTGAAGGGTTGCT	6	75	22.6667	29.3333	30.6667	17.3333	52	48	-27.2	-36.2667	-0.755556
MI-Female-m0233	Minc_Contig4983:2761:2839:+	TCAAAATTAGAGCGTATTTAAGAGCTTGGTAAATGTTTTTAATCAGTTACTGAGTGTCATAAATACGCAAAATTGGTGC	6	79	34.1772	34.1772	20.2532	11.3924	68.3544	31.6456	-22.3	-28.2278	-0.892
MI-Female-m0234	Minc_Contig4:29404:29495:-	AGCATAACCATAATTGGAGTTAACGTGAGGGCTTGAACGAGAGTCTCTTTGTGGGTCTATAGCCTGTCGTCGTTCTCGGTTGGAAGGAGTGC	6	92	21.7391	29.3478	31.5217	17.3913	51.087	48.913	-22	-23.913	-0.488889
MI-Female-m0250	Minc_Contig546:21792:21885:+	TGATTGTGAGTGAGAGGGACTGCTACTTCATTGAAGAGAGGATTTGATGAAGATATTTGTCTCTGTTGTTGATTGAGGCTCATTATAAGAGTCT	6	94	25.5319	36.1702	28.7234	9.57447	61.7021	38.2979	-26.8	-28.5106	-0.744444
MI-Female-m0254	Minc_Contig558:3256:3352:-	TGGAAATGACCGGTTAATTTTTGGCTGTGACGTCTCAAATAGAGAAGAATAAAAGCAATTGAACCGCTACAAGCAAAAATTAACCAGTCATGTCCAA	6	97	39.1753	23.7113	19.5876	17.5258	62.8866	37.1134	-31.95	-32.9381	-0.8875
MI-Female-m0259	Minc_Contig5834:1486:1585:+	GGCAACGCACGTCCTTGAATGACACTTGTTTGATTTGTTTACTGCTTGTCCATAAGCTCACTTAATGTTTCATTGCAGGCTCAGAGGATCATATTTTTGA	6	100	23	37	20	20	60	40	-18.5	-18.5	-0.4625
MI-Female-m0269	Minc_Contig6204:872:952:+	CAAAACAACTTGGAGCCCCTAATAAATGATACAATAAATGTTGGGGATGTTGGAAATTGTTTGGGGGCTGTTGTTGTTGTT	6	81	28.3951	33.3333	27.1605	11.1111	61.7284	38.2716	-24.1	-29.7531	-0.777419
MI-Female-m0272	Minc_Contig6309:3011:3105:-	AAAACCCTTCAAAAGGTTTTGGCTGGTTGCACGTGCAAGCCACGTGGACGAAGGAAAGGCTTTGAACAAAAGCCTATGCCTTTTTGAAGAAGAAG	6	95	32.6316	22.1053	26.3158	18.9474	54.7368	45.2632	-30.9	-32.5263	-0.718605
MI-Female-m0287	Minc_Contig674:18224:18310:+	ACCTTTCAGAGCCCTAGTGGGAATTTTCCGTTCCCTCAATAGGTGGGGAATCCGAAGAGGAGAATTAGCCGTGGACAAGGGGAAGAG	6	87	27.5862	20.6897	32.1839	19.5402	48.2759	51.7241	-22.61	-25.9885	-0.502444
MI-Female-m0310	Minc_Contig734:17816:17903:-	AAAGCTACTTACGCATCGTAGTTGTGGGCATAATCGTACTTGTACTAGTAGGTGTTGTCGGTTCAACTGTCGTCGGTTGTGTGGTTGT	6	88	18.1818	36.3636	29.5455	15.9091	54.5455	45.4545	-22.2	-25.2273	-0.555
MI-Female-m0312	Minc_Contig7367:2148:2235:-	AAAGCTACTTACGCATCGTAGTTGTGGGCATAATCGTACTTGTACTAGTAGGTGTTGTCGGTTCAACTGTCGTCGGTTGTGTGGTTGT	6	88	18.1818	36.3636	29.5455	15.9091	54.5455	45.4545	-22.2	-25.2273	-0.555
MI-Female-m0313	Minc_Contig7381:2303:2397:+	TGATTGTGAGTGAGAGGGACTGCTACTTCATTGAAGAGGAGGATTTAATGAAGATATTTGTCTCTGTTGTTGATTGAGGCTCATTATAAGAGTCT	6	95	26.3158	35.7895	28.4211	9.47368	62.1053	37.8947	-27.4	-28.8421	-0.761111
MI-Female-m0330	Minc_Contig794:9797:9892:+	TTCGAAGTCGAACTTCGAAATCCGGGATTTTCAGAATTTATAAATATGGTCGAATGAGTACTCATTCGAGAGCTGGGAGTGAGGGGAGATCAATGG	6	96	30.2083	27.0833	29.1667	13.5417	57.2917	42.7083	-25.3	-26.3542	-0.617073
MI-Female-m0336	Minc_Contig8244:1450:1537:+	AAAGCTACTTACGCATCGTAGTTGTGGGCATAATCGTACTTGTACTAGTAGGTGTTGTCGGTTCAACTGTCGTCGGTTGTGTGGTTGT	6	88	18.1818	36.3636	29.5455	15.9091	54.5455	45.4545	-22.2	-25.2273	-0.555
MI-Female-m0338	Minc_Contig8288:971:1051:+	GCACTAGAAACTTTTGGATCGGTACTGGAACGCGCCTCTGCAGCAGCTAGAATTCCGTAGCGAACTTTAAAGTCATTGTGA	6	81	27.1605	25.9259	24.6914	22.2222	53.0864	46.9136	-18	-22.2222	-0.473684
MI-Female-m0348	Minc_Contig8984:972:1047:-	GAATGGCCATTGGACAAAGTTAGCAAAGCACGCAAAAGTTTTGCGTTTGTTGTTTTTGAATCTGAAGAGGCTGCTG	6	76	27.6316	30.2632	27.6316	14.4737	57.8947	42.1053	-19.8	-26.0526	-0.61875
MI-Female-m0363	Minc_Contig9:61976:62050:-	TTTTTCTTTTATAGTCTGGCACCGTGGCTGAGCGTTATTACTAAGGCGCGGATAGTTAGGCATGTAAAAACTGTG	6	75	22.6667	34.6667	26.6667	16	57.3333	42.6667	-22.2	-29.6	-0.69375
MI-Female-m0012	Minc_Contig1144:8423:8515:-	TCATCCTTTCCCTTCCTTCATGTTGTGTTGTTGTCGCCGCTTTACTACTGAGCAATCAAGGGCACATCAAGAACGAAGGCAGGTGAAGTTCCC	5	93	21.5054	30.1075	21.5054	26.8817	51.6129	48.3871	-28	-30.1075	-0.622222
MI-Female-m0020	Minc_Contig1323:1335:1417:+	CGATAAGCCTTTGGGGGTTTGATGACAAGGGGTTTGATGTAACACCCACGCTTGGGATCGTGGTAGCTACCGCAGGTGGTACA	5	83	21.6867	25.3012	33.7349	19.2771	46.988	53.012	-21.9	-26.3855	-0.497727
MI-Female-m0025	Minc_Contig137:3234:3330:+	TTAAGTGTTTTGGTTAAAGATTGGGAGAAGTGAAATTTAATTTAAATTTATTTTTAATTAAACTACAAGTTGGGCTAGGACCATAGTAGCAACTTGG	5	97	34.0206	37.1134	21.6495	7.21649	71.134	28.866	-20.6	-21.2371	-0.735714
MI-Female-m0026	Minc_Contig137:10404:10500:-	TTAAGTGTTTTGGTTAAAGATTGGGAGAAGTGAAATTTAATTTAAATTTATTTTTAATTAAACTACAAGTTGGGCTAGGACCATAGTAGCAACTTGG	5	97	34.0206	37.1134	21.6495	7.21649	71.134	28.866	-20.6	-21.2371	-0.735714
MI-Female-m0029	Minc_Contig13:43934:44034:-	CGCATTCCCGACCCTAATTGGAAGGAGCCACTTGAGGTAGCTAAGAAATGATGCATAAAATGCATACATTAGTAAACGTGCAATGCTCCGAGGCTTAGTGC	5	101	31.6832	22.7723	23.7624	21.7822	54.4554	45.5446	-24	-23.7624	-0.521739
MI-Female-m0030	Minc_Contig13:55509:55609:-	CGCATTCCCGACCCTAATTGGAAGGAGCCACTTGAGGTAGCTAAGAAATGATGCATAAAATGCATACATTAGTAAACGTGCAATGCTCCGAGGCTTAGTGC	5	101	31.6832	22.7723	23.7624	21.7822	54.4554	45.5446	-24	-23.7624	-0.521739
MI-Female-m0031	Minc_Contig13:59289:59389:-	CGCATTCCCGACCCTAATTGGAAGGAGCCACTTGAGGTAGCTAAGAAATGATGCATAAAATGCATACATTAGTAAACGTGCAATGCTCCGAGGCTTAGTGC	5	101	31.6832	22.7723	23.7624	21.7822	54.4554	45.5446	-24	-23.7624	-0.521739
MI-Female-m0032	Minc_Contig13:61460:61560:-	CGCATTCCCGACCCTAATTGGAAGGAGCCACTTGAGGTAGCTAAGAAATGATGCAATAAATGCATACATTAGTAAACGTGCAATGCTCCGAGGCTAAGTGC	5	101	32.6733	21.7822	23.7624	21.7822	54.4554	45.5446	-23.8	-23.5644	-0.517391
MI-Female-m0033	Minc_Contig13:64807:64907:-	CGCATTCCCGACCCTAATTGGAAGGAGCCACTTGAGGTAGCTAAGAAATGATGCAATAAATGCATACATTAGTAAACGTGCAATGCTCCGAGGCTAAGTGC	5	101	32.6733	21.7822	23.7624	21.7822	54.4554	45.5446	-23.8	-23.5644	-0.517391
MI-Female-m0037	Minc_Contig1445:10118:10202:+	CGACACGTGTCTCGCGGGTGTAAACGGTTGCTTGGGTTAGAGTAGCAAAACAAGCCTATTGTTAGCCTGCGAAAAAATGGGGTGA	5	85	27.0588	23.5294	31.7647	17.6471	50.5882	49.4118	-26.6	-31.2941	-0.633333
MI-Female-m0048	Minc_Contig1557:10240:10336:+	TTAAGTGTTTTGGTTAAAGATTGGGAGAAGTGAAATTTAATTTAAATTTATTTTTAATTAAACTACAAGTTGGGCTAGGACCATAGTAGCAACTTGG	5	97	34.0206	37.1134	21.6495	7.21649	71.134	28.866	-20.6	-21.2371	-0.735714
MI-Female-m0051	Minc_Contig1598:2908:2990:+	TGTCGATCGGTGGTTGATGGGTAAGAGGATTGGCTCGATATTTTCATAGGGGTGGGTTCTAGTCCAGGGCTAGAAATGAGACT	5	83	21.6867	30.1205	36.1446	12.0482	51.8072	48.1928	-18.92	-22.7952	-0.473
MI-Female-m0052	Minc_Contig159:38721:38803:+	CGATAAGCCTTTGGGGGTTTGATGACAAGGGGTTTGATGTAACACCCACGCTTGGGATCGTGGTAGCTACCGCAGGTGGTACA	5	83	21.6867	25.3012	33.7349	19.2771	46.988	53.012	-21.9	-26.3855	-0.497727
MI-Female-m0056	Minc_Contig1628:8365:8444:+	GTTGATTGTTGTAGAATTGTTTGACTTGTTGGAGTAGAAGAACCAGGAAAATTTTGACCCAACAATTTTGCAACAGCATT	5	80	31.25	33.75	22.5	12.5	65	35	-19.76	-24.7	-0.705714
MI-Female-m0069	Minc_Contig186:27296:27365:+	AAGAGGAGGACAAACGCCTTTTTAATTCTTCTACAGCATAAGGGTAGGGAGGTGCTGGGAAATCTTCTCT	5	70	28.5714	27.1429	27.1429	17.1429	55.7143	44.2857	-18.7	-26.7143	-0.603226
MI-Female-m0081	Minc_Contig199:889:981:+	TCCCGTGGTTCCTATTTTTCTGGTTGGTTTAGGGATAGAAACCGTTCCTAGTTACCTGAGAACACTGACCAGGAAACATCGGATACTGTGTTC	5	93	22.5806	32.2581	23.6559	21.5054	54.8387	45.1613	-27.6	-29.6774	-0.657143
MI-Female-m0083	Minc_Contig2012:4301:4400:+	ATCCCGGGAAGACTTTGGAATATTGGCATAAATTGGAAACTGATGGATGAAAAATAGTTTTTATTTTTATTGTTAATTTTTAGTGCCTTTAATGGAACTT	5	100	31	40	20	9	71	29	-18.9	-18.9	-0.651724
MI-Female-m0085	Minc_Contig208:12990:13064:+	TCGGTTCGGGGTTTACAGATTAGTCGGTTCGGGGTTTACACTTTGAAATTAATCTATCGATTCAAAAGAATCGAC	5	75	26.6667	33.3333	24	16	60	40	-21.3	-28.4	-0.71
MI-Female-m0111	Minc_Contig2587:396:492:-	TTAAGTGTTTTGGTTAAAGATTGGGAGAAGTGAAATTTAATTTAAATTTATTTTTAATTAAACTACAAGTTGGGCTAGGACCATAGTAGCAACTTGG	5	97	34.0206	37.1134	21.6495	7.21649	71.134	28.866	-20.6	-21.2371	-0.735714
MI-Female-m0113	Minc_Contig260:24451:24529:+	ACATTTATTTTGCTTCTTTTCTCTTCTCTTTTCTCTTGTGCAACAGAAAAGAGAAGTAGAAAACGGACAAAACAAAAAT	5	79	35.443	34.1772	12.6582	17.7215	69.6203	30.3797	-24.8	-31.3924	-1.03333
MI-Female-m0114	Minc_Contig260:28138:28207:-	AAGAGGAGGACAAACGCCTTTTTAATTCTTCTACAGCATAAGGGTAGGGAGGTGCTGGGAAATCTTCTCT	5	70	28.5714	27.1429	27.1429	17.1429	55.7143	44.2857	-18.7	-26.7143	-0.603226
MI-Female-m0124	Minc_Contig284:7383:7466:-	CCTGTAACCAGTGATGCGGGGGTTCCGGTTCCGGAACCGGTGCGGTTCCGGTTCCGGAAGTGGAACCGTCGAACAGGTAAAAGT	5	84	20.2381	20.2381	35.7143	23.8095	40.4762	59.5238	-46.7	-55.5952	-0.934
MI-Female-m0130	Minc_Contig2988:1260:1353:-	GTAAGAGGGTATTAGAGATCGGTCTGGATCTGGATCCAGTCTGGATTTTTTCTGAATCCAGCGTCCAGATCCAGGCATTTTTGATCGTTCTGGA	5	94	21.2766	32.9787	27.6596	18.0851	54.2553	45.7447	-43.2	-45.9574	-1.00465
MI-Female-m0132	Minc_Contig2992:5430:5515:-	TTTCGGGCCTCATTTTTATCGGGCCGGCCCGATCGAGTCTTTTTCGGGCCCCCGACTCGATCTTTCGGACCGGACCGGGCCGACAC	5	86	11.6279	25.5814	27.907	34.8837	37.2093	62.7907	-34.3	-39.8837	-0.635185
MI-Female-m0133	Minc_Contig29:25458:25551:+	TTAAAATATTGGGGGCATGTATTTCAAAAGTGATATTTTCCTGTTATTTTCTAAAATTTGTAACTTTTGAAGTATTAGTCGCACAAAGTTGGTT	5	94	29.7872	42.5532	18.0851	9.57447	72.3404	27.6596	-18.8	-20	-0.723077
MI-Female-m0134	Minc_Contig29:29168:29261:+	TTAAAATATTGGGGGCATGTATTTCAAAAGTGATATTTTCCTGTTATTTTCTAAAATTTGTAACTTTTGAAGTATTAGTCGCACAAAGTTGGTT	5	94	29.7872	42.5532	18.0851	9.57447	72.3404	27.6596	-18.8	-20	-0.723077
MI-Female-m0135	Minc_Contig29:69167:69260:+	TTAAAATATTGGGGGCATGTATTTCAAAAGTGATATTTTCCTGTTATTTTCTAAAATTTGTAACTTTTGAAGTATTAGTCGCACAAAGTTGGTT	5	94	29.7872	42.5532	18.0851	9.57447	72.3404	27.6596	-18.8	-20	-0.723077
MI-Female-m0136	Minc_Contig29:71897:71990:+	TTAAAATATTGGGGGCATGTATTTCAAAAGTGATATTTTCCTGTTATTTTCTAAAATTTGTAACTTTTGAAGTATTAGTCGCACAAAGTTGGTT	5	94	29.7872	42.5532	18.0851	9.57447	72.3404	27.6596	-18.8	-20	-0.723077
MI-Female-m0154	Minc_Contig327:3951:4025:+	GTAGTTACCCCCCCCCCCCCCCCAAATGTCCGACCTATTTGGCGGACATTTAGAGGGGGGGAGGGGTCTGGCGGC	5	75	16	18.6667	32	33.3333	34.6667	65.3333	-47.7	-63.6	-0.973469
MI-Female-m0155	Minc_Contig327:16720:16797:+	TACTTCAGTAGTTACCCCCCCCCCCCAAATGTCCGACCTATTTGGCGGACATTTAGAGGGGGGGAGGGGTCTGGCGGC	5	78	17.9487	21.7949	30.7692	29.4872	39.7436	60.2564	-45.7	-58.5897	-0.97234
MI-Female-m0156	Minc_Contig327:29523:29620:-	TGTTGCGTAAGCAATATCCAAGGGAAGTAAGTAGTTACCCCCCCCCAAATGTCCGACCTATTTGGCGGACATTTAGAGGGGGGGAGGGGTCTGGCGGC	5	98	23.4694	21.4286	32.6531	22.449	44.898	55.102	-42.5	-43.3673	-0.787037
MI-Female-m0157	Minc_Contig328:4113:4195:+	ACTGCGAGTAAGGTTGGCGGTTGCGGGTATTCGGAACCGAAAATCTGGGGATCTTCGGTTCGGATATCCGGAGAATTCCCAGG	5	83	21.6867	24.0964	34.9398	19.2771	45.7831	54.2169	-31.5	-37.9518	-0.7
MI-Female-m0164	Minc_Contig3386:3457:3547:+	ACGAATTGAACCCTTTCTATTATCTTACCTGTGCAGGAGGAGTTTGAACAGCCGGTTTCGGAGTTGTGGGTGTTGGAGGGGCAGGCCTTTG	5	91	18.6813	30.7692	32.967	17.5824	49.4505	50.5495	-19.5	-21.4286	-0.423913
MI-Female-m0166	Minc_Contig339:15023:15094:-	GAAGATTTTTTGTACCCGCGGCAACCCTGGTAGAGATCTTTATCAAGGGTCGTTGGATATATGTACACTTCG	5	72	23.6111	31.9444	25	19.4444	55.5556	44.4444	-20.8	-28.8889	-0.65
MI-Female-m0171	Minc_Contig351:2351:2433:+	CGATAAGCCTTTGGGGGTTTGATGACAAGGGGTTTGATGTAACACCCACGCTTGGGATCGTGGTAGCTACCGCAGGTGGTACA	5	83	21.6867	25.3012	33.7349	19.2771	46.988	53.012	-21.9	-26.3855	-0.497727
MI-Female-m0187	Minc_Contig3864:5479:5576:+	TTTTTATTTCCAAGAAAATTATGGGAAAAATCAATTTATTGAGGAGAATGCTGTCTCTTGCCGAGTGGATGAACCTGATGATGAATTGGACACTGATG	5	98	31.6327	32.6531	23.4694	12.2449	64.2857	35.7143	-18.2	-18.5714	-0.52
MI-Female-m0191	Minc_Contig4043:130:229:-	ATCTCTATACGGTTTCCAAAATACCGATACAAAGGCCGGCATTCCAAAATGCCTACAGATATCAATTTTGTTTCGGGACCTTGATGACGGTCAACTCTAG	5	100	30	28	18	24	58	42	-21.6	-21.6	-0.514286
MI-Female-m0193	Minc_Contig407:18952:19026:+	TGCTTCGGCCTGGGAACTTTCCATGATGGTTCTATTCCATCTCCCATCAAATGAATTTTTCCACAGCACGAACAT	5	75	24	32	16	28	56	44	-19.34	-25.7867	-0.586061
MI-Female-m0209	Minc_Contig4424:643:721:-	CCTGTTAATTTTTCCCTGTGGCTGCTCAAATGGGGAAATTTAATGACATTTGGACCGCCACAGGTTAAGATTAACCGGC	5	79	25.3165	30.3797	22.7848	21.519	55.6962	44.3038	-34.74	-43.9747	-0.992571
MI-Female-m0210	Minc_Contig444:5083:5163:-	AACCAAGAGTATCTACACCCAAAGAATCGTCTCTTGTGTGCGATACTCTGGGAGATACTTTGGATGTCGATACTCTTGTTG	5	81	25.9259	30.8642	22.2222	20.9877	56.7901	43.2099	-33.1	-40.8642	-0.945714
MI-Female-m0213	Minc_Contig4500:2745:2822:-	GCCCGGAACAGCGGGAGGAGTGTGGCGGAGGTCTCTACATTTCAATTGGCATTGCTGCTGCTGGCGTCTTTGTCGGGA	5	78	15.3846	25.641	37.1795	21.7949	41.0256	58.9744	-27.6	-35.3846	-0.6
MI-Female-m0222	Minc_Contig4708:374:472:-	ATGAGTTAAGGTTTGGATGAGTTAAGGATTGGATGAGTTGTAGGGTAGCCGTATAGTCTGGTACTCAACCGGTGTAATTGAGTATTTTTCTCTGCTCTA	5	99	23.2323	36.3636	29.2929	11.1111	59.596	40.404	-23.7	-23.9394	-0.5925
MI-Female-m0224	Minc_Contig4746:801:900:-	CTTCAACATTGGTAGATGTTTGTGCTTATGCTGGAACTGGAAATGTATTGAAAGTGCAAGAGATGTTGCATATTTGCTCTGAACATTACGAGAAGGAAGC	5	100	30	31	26	13	61	39	-20.5	-20.5	-0.525641
MI-Female-m0229	Minc_Contig4859:3966:4058:-	GCTCAAATGTGCAACCCGGCCCTTCGGGTCGGCGAAGAAAGGTGAATGTAAAATAAACTATTCGATAGCGGACCCCTGGCTTCCCATTTAAAA	5	93	30.1075	21.5054	23.6559	24.7312	51.6129	48.3871	-23.9	-25.6989	-0.531111
MI-Female-m0253	Minc_Contig556:10794:10869:+	CTCGACTCATGTCGGTTCCAGAGGAAGTATTTTAAAAAAAAAATTCGATCCCAAGGGAAGTAGGCATGAATGTTGA	5	76	35.5263	25	23.6842	15.7895	60.5263	39.4737	-20.1	-26.4474	-0.67
MI-Female-m0264	Minc_Contig5:35258:35345:+	AAAAGCAAGGTGAATATACTGATAGAACACGCAACACAAATTGTATGGTTGAATCCTTTGTTTGTTTTGTTGTATCGCTGCTGCAATC	5	88	30.6818	32.9545	20.4545	15.9091	63.6364	36.3636	-19.8	-22.5	-0.61875
MI-Female-m0271	Minc_Contig6246:1761:1854:-	TGGGTCTTAAGCTCGGGCCTTCGGCCCTCGCCCCCAAACTCCTCGGTCTTTGCTTTGCCTTCCGGGATGGGTCGCAGCTCGGGCCTTCGGCCCT	5	94	7.44681	26.5957	28.7234	37.234	34.0426	65.9574	-37.4	-39.7872	-0.603226
MI-Female-m0291	Minc_Contig6838:1086:1179:-	TTAAAATATTGGGGGCATGTATTTCAAAAGTGATATTTTCCTGTTATTTTCTAAAATTTGTAACTTTTGAAGTATTAGTCGCACAAAGTTGGTT	5	94	29.7872	42.5532	18.0851	9.57447	72.3404	27.6596	-18.8	-20	-0.723077
MI-Female-m0292	Minc_Contig6859:394:484:-	ATTGGGGGTCCAAAACTTGCTGCTGAACGGATGCTTCAACTAGATTCTGTTGATGAATTATCTGATCCAAGTAAACTGGCTTTTCTCCGCC	5	91	24.1758	31.8681	21.978	21.978	56.044	43.956	-21.3	-23.4066	-0.5325
MI-Female-m0303	Minc_Contig7117:2184:2276:-	GCTCAAATGTGCAACCCGGCCCTTCGGGTCGGCGAAGAAAGGTGAATGTAAAATAAACTATTCGATAGCGGACCCCTGGCTTCCCATTTAAAA	5	93	30.1075	21.5054	23.6559	24.7312	51.6129	48.3871	-23.9	-25.6989	-0.531111
MI-Female-m0307	Minc_Contig7248:1428:1527:-	ATCCCGGGAAGACTTTGGAATATTGGCATAAATTGGAAACTGATGGATGAAAAATAGTTTTTATTTTTATTGTTAATTTTTAGTGCCTTTAATGGAACTT	5	100	31	40	20	9	71	29	-18.9	-18.9	-0.651724
MI-Female-m0316	Minc_Contig744:17015:17114:-	GTGACACGCCCAGTTGCAATTGAACTTTTCGATGAAACGATTCACAAAAATTATTGGTGCGATCCTCGTTGTTAATCGTTCTTGTGTAGAGCCGTTATGG	5	100	25	33	23	19	58	42	-18.6	-18.6	-0.442857
MI-Female-m0319	Minc_Contig7596:2156:2225:-	GGCATAAAGAGCAACATGGTTTTTTAGGCTGGCTTGCCACTGGAAAAGAACGAGTAGGCTCTGGGTTGTG	5	70	25.7143	25.7143	32.8571	15.7143	51.4286	48.5714	-19.6	-28	-0.576471
MI-Female-m0322	Minc_Contig7675:788:874:+	GGGATCAAACGATGGAGATCAGGGACTAGACGGTCTGAGGCACGTCTTAGACACGTCTCACGTCACGTCTCTCTCTCTCTCTCTCCA	5	87	21.8391	24.1379	24.1379	29.8851	45.977	54.023	-30.3	-34.8276	-0.644681
MI-Female-m0323	Minc_Contig76:54612:54702:+	TCCTTTCCCTTCTTCCTTCATGTTGATGTTGTTGTCGCCGCTTTACTACTGAGCAATCAAGGGCACATCAAGAACGAAGGCAGGTGAAGTT	5	91	21.978	31.8681	21.978	24.1758	53.8462	46.1538	-24.9	-27.3626	-0.592857
MI-Female-m0327	Minc_Contig7880:854:951:-	TGCTCTTTAAATGAAGATGTTGGAGGAAATAAAGTTTTGTTTAATTTTTAAATAAGAATAATTTAATTTTTAAAAAGCATTTTATATTAAAGTGGCAA	5	98	39.7959	40.8163	15.3061	4.08163	80.6122	19.3878	-21.5	-21.9388	-1.13158
MI-Female-m0332	Minc_Contig7:78468:78542:-	ACCTCGACTCATGTCGGTTCCAGAGGGGCATTTTAAAAAAAATTCGATCCCAAGGGAAGTAGGCATGAATATGGA	5	75	33.3333	22.6667	25.3333	18.6667	56	44	-19.7	-26.2667	-0.59697
MI-Female-m0350	Minc_Contig904:259:341:-	CCTCTTTTTGTATAATCCAATAGAAAAATGATTACAAACTTTTAATTTGTCTTCGTGATCTGTTGGATTATCACACTAAAAAT	5	83	33.7349	39.759	10.8434	15.6627	73.494	26.506	-23.5	-28.3133	-1.06818
MI-Female-m0360	Minc_Contig989:16265:16345:-	AATAACTCGTGCTGGGCGGACACTGTCAGAGGCTTGTCGATCGAGTAATTCTAGACGAGTGCCCACCTTGAAAAAATTTTT	5	81	27.1605	27.1605	24.6914	20.9877	54.321	45.679	-21.2	-26.1728	-0.572973
