# Supplementary material for: Stage-Wise Identification and Analysis of miRNA from Root-Knot Nematode Meloidogyne incognita
Source: Int J Mol Sci. 2016 Oct 21;17(10):1758. doi: 10.3390/ijms17101758 (PMC5085782; doi:10.3390/ijms17101758)
Supplement: Supplementary file 1 [file ijms-17-01758-s001.zip › 12. ijms-150713 supplementary materials/Table_S9.xlsx]

## Sheet: S9_miRNA common to all stages
Table S9. Known and novel miRNA of M. incognita common expressed in all stages of the nematode
Known - commonly expressed
Given Name	miRNA	miRBASE Reference	Sequences (Unique)	Read count
				Egg	J2	J3	J4	Fe
MI03024	bantam-a	sme-bantam-a	TGAGATCCTTGAAGGCTGA	15119	5203	9743	5397	101635
MI03058	let-7	hme-let-7	TGAGGTAGTAGGTTGTATAGTA	1341	84	4874	3827	21059
MI03059	let-7-5p	cel-let-7-5p	TGAGGTAGTAGGTTGTATAGTT	10097	2397	35236	157411	580710
MI03060	let-7c	ola-let-7c	TGAGGTAGTAGGTTGTATGGT	32	27	180	65	118
MI03061	let-7c-5p	hsa-let-7c-5p	TGAGGTAGTAGGTTGTATGGTT	34	27	180	65	118
MI02794	lin-4-5p	prd-lin-4-5p	TCCCTGAGACTATAACTGT	445498	64930	3708	5510	20078
MI03170	miR-1	cte-miR-1	TGGAATGTAAAGAAGTATGTAG	4818161	1279405	47715	67963	197131
MI02549	miR-10	egr-miR-10	TACCCTGTAGTCCCGAGCCGTTTGA	25023	4205	1125	1798	9943
MI00165	miR-100-5p	bfl-miR-100-5p	AACCCGTAGATCCGAACTAGTCT	1146318	59916	6226	4491	13971
MI00166	miR-100a-5p	asu-miR-100a-5p	AACCCGTAGATCCGAACTAGTCTT	1145871	59900	6219	4481	13893
MI02551	miR-10a	cte-miR-10a	TACCCTGTAGTCCCGAGCCGTTTGT	22369	3927	1046	1612	8885
MI00848	miR-1247-3p	mmu-miR-1247-3p	AGGGAACGTGAGCTGGGC	3971	7019	24902	10650	6742
MI02496	miR-124a-3p	sme-miR-124a-3p	TAAGGCACGCGGTGAATGCT	3195981	574948	10955	6795	7137
MI02500	miR-124b-3p	sme-miR-124b-3p	TAAGGCACGCGGTGAATGCTGA	3196469	575116	10958	6796	7140
MI02757	miR-124e-5p	sme-miR-124e-5p	TCAATTCTCAGTTGGACGTCTT	282	33	28	27	36
MI02797	miR-125a-5p	mmu-miR-125a-5p	TCCCTGAGACTATAACTGTGA	446129	64962	3708	5509	20085
MI02798	miR-125c	ola-miR-125c	TCCCTGAGACTATAACTGTGAC	445494	64930	3708	5509	20078
MI00766	miR-1268a	hsa-miR-1268a	AGGACGTGGTGGTGGCGGAG	294	30	141	260	39
MI03206	miR-1306-3p	gga-miR-1306-3p	TGGACGTGGTCGTGGTGGTGGT	182	18	48	55	205
MI00689	miR-1357	oan-miR-1357	AGATTATGAGATTTGAGGGCA	5136	1602	7472	2702	6124
MI03168	miR-1-3p	cel-miR-1-3p	TGGAATGTAAAGAAGTATGTA	4818609	1279561	47718	67978	197152
MI01674	miR-1434-3p	bta-miR-1434-3p	GAAGCAATCTTAAGGTCGACG	574	179	361	202	563
MI00528	miR-1491	odi-miR-1491	ACTAGTGCAGATCTTGGT	13662	50442	14929	9631	23979
MI01293	miR-1591-3p	gga-miR-1591-3p	CAGGACTGTGGCCATGGAAGTCGGA	42924	138876	119864	90560	200779
MI01848	miR-15b-3p	gga-miR-15b-3p	GATCGATATTTGCGTGCTTTA	8151	18824	12832	9981	17474
MI01371	miR-1664-5p	gga-miR-1664-5p	CCAGTAACAGCGAGTGAACAGG	8383	24615	6889	14178	18065
MI02277	miR-1701	gga-miR-1701	GTCTGGTTCAGGGTTGTTT	13396	33116	56256	49750	79818
MI02629	miR-1759-5p	gga-miR-1759-5p	TAGGGAGGAGGAGGAGGGA	87	46	82	75	265
MI02617	miR-182d	bfl-miR-182d	TAGGATTCCCCCAGTAACGGCGAGTG	869	6429	2291	7285	1935
MI01988	miR-191-3p	oan-miR-191-3p	GCTCGTAGTTGGATTCGTA	105879	203428	36618	81213	144292
MI03172	miR-1a-3p	mmu-miR-1a-3p	TGGAATGTAAAGAAGTATGTAT	4621480	1235102	45560	66213	191565
MI03171	miR-1c	odi-miR-1c	TGGAATGTAAAGAAGTATGTAGA	4817488	1279280	47705	9812	197109
MI03173	miR-1c-3p	pma-miR-1c-3p	TGGAATGTAAAGAAGTATGTC	946801	374706	45560	66213	47338
MI03795	miR-2049-3p	nve-miR-2049-3p	TTTTCTGTGATGCATTTACA	27	3033	1110	593	1197
MI02253	miR-2162-3p	sme-miR-2162-3p	GTAGTAGCAAATATTCAAGT	4122	7546	5318	1143	5376
MI00377	miR-228	bma-miR-228	AATGGCACCAAATGAATTCACGG	1226500	345574	80639	38382	160597
MI00249	miR-22b	dre-miR-22b	AAGCTGCCCAATTGAATGACTGAT	285990	30320	6559	8803	50534
MI00248	miR-22b-3p	pma-miR-22b-3p	AAGCTGCCCAATTGAATGACTGA	286008	30324	6559	8804	50539
MI02189	miR-2304	bta-miR-2304	GGTCGTAGTGGTTGTGTTG	30	5516	3055	6748	6480
MI00517	miR-2325b	bta-miR-2325b	ACGTGTTGGGTTTTGTGT	48	74	16	82	325
MI03569	miR-234	bma-miR-234	TTATTGCTCGAGAGAATACTA	3353	1542	44	24	244
MI02728	miR-235-3p	prd-miR-235-3p	TATTGCACTCGTTTCGGCCTG	380027	136168	5171	6627	19935
MI03119	miR-2370-5p	bta-miR-2370-5p	TGCGGAAAATGAAGAAGTTGGTA	92	14	13	26	27
MI03696	miR-2374	bta-miR-2374	TTGGTGCTTGGGGATGAGGCGG	35	402	63	26	351
MI00729	miR-2378	bta-miR-2378	AGCGGGTGTCTAGAGCAAGGG	2506	5075	2693	1807	4264
MI02689	miR-2-3p	prd-miR-2-3p	TATCACAGTTCGATATGGCCTCT	294855	9103	2161	1972	6563
MI01821	miR-241-5p	cel-miR-241-5p	GAGGTAGTGACGAGAAATAA	292	733	65	654	670
MI03116	miR-2440	bta-miR-2440	TGCCAGTGATGAACCTGAA	272	76	80	91	124
MI02374	miR-2448-3p	bta-miR-2448-3p	GTGGTTAGGATCCGTGGT	126	1078	428	246	234
MI01496	miR-252	ppc-miR-252	CTAAGTAGTAGTGCCGCATTT	43217	18437	1802	388	459
MI01185	miR-2569-5p	dps-miR-2569-5p	ATTGTGCTGGGTCGTCTGT	1077	2586	1923	1801	5132
MI03714	miR-2570-3p	dps-miR-2570-3p	TTGTGTGAAACTGGTGGACTTTGCA	116343	5189	63779	32626	73086
MI02804	miR-267	cel-miR-267	TCCGTGAAGAGTCTGGCA	1195	6672	1356	2114	2365
MI02464	miR-277-3p	prd-miR-277-3p	TAAATGCACCTATCTGGTATGA	660	317	16	49	385
MI02995	miR-279	cte-miR-279	TGACTAGATCCACACTCATCT	148975	5948	1027	1598	4255
MI01524	miR-2816	bmo-miR-2816	CTCGAGGAGGTAGTGACG	45	27	18	19	22
MI00482	miR-2993	tgu-miR-2993	ACGCGCAGTGGAGGAAGGAG	152	159	572	227	511
MI00233	miR-29a	spu-miR-29a	AAGCACCATGTTGAAGATCGAG	145185	48800	9313	2266	978
MI00232	miR-29c	ola-miR-29c	AAGCACCATGTTGAAGATCGA	145176	48796	9310	2266	978
MI02687	miR-2b-3p	asu-miR-2b-3p	TATCACAGTTCGATATGGCCTCA	243334	9098	1574	1343	4130
MI02683	miR-2c	lgi-miR-2c	TATCACAGCCTGCTTTAGCGT	32963	34622	5988	5041	1981
MI02682	miR-2c-3p	sja-miR-2c-3p	TATCACAGCCTGCTTTAGCG	32963	34622	5988	5041	1981
MI02685	miR-2d	cte-miR-2d	TATCACAGCCTGCTTTAGCGTAT	32513	34010	5949	5017	1958
MI02684	miR-2d-3p	sja-miR-2d-3p	TATCACAGCCTGCTTTAGCGTA	33026	34663	5995	5047	1983
MI01618	miR-30e	ola-miR-30e	CTTTGATCGGATGATTTGT	6049	3246	49574	115650	850758
MI00817	miR-31	cte-miR-31	AGGCAAGATGTTGGCATTGCT	666091	119917	2894	4498	10116
MI00818	miR-31-5p	gga-miR-31-5p	AGGCAAGATGTTGGCATTGCTG	666091	119917	2894	4498	10116
MI01561	miR-3164	hsa-miR-3164	CTGGACTTTTAGGGCAAATGGCTG	39	25	41	32	68
MI02654	miR-3245	bmo-miR-3245	TAGTACTTGGAACGGAGACGTCCTGG	43	73	31	40	64
MI00694	miR-3338-5p	bmo-miR-3338-5p	AGCAAACAAGTACTGTGAA	8845	10020	5236	5636	10352
MI02380	miR-347	rno-miR-347	GTGTCCTGTCTGGGTCGCCA	787	995	238	627	536
MI03614	miR-3526	gga-miR-3526	TTGAAGACTGAAGTGGAGA	66814	163766	116285	176196	182668
MI00708	miR-3533	gga-miR-3533	AGCAGTGGATGTGGAGAT	21	17	13	119	41
MI03304	miR-3595	rno-miR-3595	TGGCATTTTCCTTCTACTAT	413	988	440	782	434
MI01259	miR-35h	cbn-miR-35h	CACAGGGATAACTGGCTTG	8778	9328	7049	6804	8665
MI01308	miR-3622b-5p	hsa-miR-3622b-5p	CAGGCATGGGAGATGGTGA	5687	22879	8173	9482	16510
MI02303	miR-36a-5p	sme-miR-36a-5p	GTGATGCATTTACTTGTTT	721	461	90	128	418
MI00487	miR-3842-5p	tca-miR-3842-5p	ACGGAGGAAAGACGAGGG	127	12	74	30	82
MI01494	miR-3851f-5p	tca-miR-3851f-5p	CGTTGATTTGGATTGCTTTA	24412	34492	12467	13634	59412
MI02006	miR-3897-3p	tca-miR-3897-3p	GCTGTGGTGGTGGATGGTGGGG	33	94	302	240	91
MI02471	miR-4028-3p	cin-miR-4028-3p	TAAATTGTTGTTGTTGGA	66	84	26	68	21
MI03564	miR-4039-5p	cin-miR-4039-5p	TTATGAAGTGTAGCGTAT	86	21473	16283	14637	23152
MI02672	miR-4042-3p	cin-miR-4042-3p	TATACGACTTGAATACTG	36851	64233	13017	17486	27543
MI00560	miR-4067-3p	cin-miR-4067-3p	ACTTTCATCGATTCCTTA	1357	2816	4852	1857	1498
MI00618	miR-4084-5p	cin-miR-4084-5p	AGACTCTTCCTGGCTAAATTTT	199	58	15	25	43
MI01053	miR-4147-3p	cin-miR-4147-3p	ATCGTGTGCGCAAGTTTT	38	62	18	47	11
MI02698	miR-4171-5p	cin-miR-4171-5p	TATGACTCTCTTAAGGTAGCCAA	1619	3659	1427	1760	2950
MI00208	miR-4216-5p	cin-miR-4216-5p	AAGACTCTTCCTGGCTAAATTT	1096	145	26	45	98
MI01048	miR-425-3p	tgu-miR-425-3p	ATCGGGGGTGTCGTAATCTTT	208688	189223	228895	265	174751
MI00458	miR-4317	hsa-miR-4317	ACATTGTCAGGCGGGAGTTT	9549	5238	2186	1758	9370
MI00048	miR-4429	ggo-miR-4429	AAAAGTGGGCTGGCGGCTA	617	105	331	204	476
MI00270	miR-4434	hsa-miR-4434	AAGGAGAAGAAGAAGAAGAA	89	19	142	42	613
MI02090	miR-4453	hsa-miR-4453	GGCCTCGTCGTGTAGCGGTT	559	1386	725	504	903
MI03035	miR-4629	pma-miR-4629	TGAGGACGGTCATCGGATG	152	1069	3547	2348	23
MI02178	miR-4651	hsa-miR-4651	GGGTTGGGTCAGTCGGGC	179197	121405	71945	101204	112981
MI03320	miR-4687-3p	hsa-miR-4687-3p	TGGCTGTGGAGGAGGCTGC	125	22	17	105	155
MI03239	miR-4732-5p	gga-miR-4732-5p	TGGAGGAGGAAGTGGATAT	26	157	83	39	262
MI02319	miR-4800-5p	hsa-miR-4800-5p	GTGGACCGAGGTAGGACGGGA	301	22	154	71	257
MI00223	miR-4812-5p	cel-miR-4812-5p	AAGAGGGTTGTAGTGGTTG	9429	16121	77269	17019	17888
MI01458	miR-4874-3p	bfl-miR-4874-3p	CGGGCTGTTGTGTGAAACAGG	97540	66624	49360	29328	111714
MI03731	miR-4887	bfl-miR-4887	TTTCAATTAGTTCGGTCCAT	19	962	412	154	598
MI03080	miR-50-5p	cel-miR-50-5p	TGATATGTCTTGTATTCTTGGGT	29387	4798	36	93	219
MI00314	miR-5118	mmu-miR-5118	AAGGTTAAGCCATGCATGT	18	197	21	37	33
MI01768	miR-515-3p	hsa-miR-515-3p	GAGGACTGCTTTTGGAGCGCTT	78720	81659	54446	5899	144091
MI02912	miR-5359-5p	prd-miR-5359-5p	TCTGGGATTTTTTATGTTGGTA	35480	5172	543	2141	4265
MI00648	miR-5364-3p	asu-miR-5364-3p	AGAGGATTGTTATTGGGCTGA	55	49	84	66	42
MI02109	miR-539	eca-miR-539	GGGAAATTGAACCTTGCTGATGCT	134	781	415	263	975
MI01006	miR-5442	aca-miR-5442	ATAGGCAAGGGAAGTCGGA	28756	13	102692	52	102
MI01353	miR-5737-3p	tur-miR-5737-3p	CATTCTCGTTGGGTTTTT	11	14	12	14	15
MI02548	miR-57-5p	asu-miR-57-5p	TACCCTGTAGTCCCGAGCCGTTT	25030	4207	1125	1799	9944
MI03018	miR-58-3p	prd-miR-58-3p	TGAGATCAGTCCAGATTCGT	8931255	604082	50792	114032	1523728
MI03799	miR-5889	hco-miR-5889	TTTTGGTAAGCAGAACTGGAGATGT	11	90901	61897	53405	42
MI03593	miR-5978	hco-miR-5978	TTCGAGTCTAGAGTCACTGAA	257	209	248	299	966
MI02653	miR-6000a-3p	ame-miR-6000a-3p	TAGTACGAGAGTAACCGCAG	199	21327	547	11740	11978
MI01120	miR-6048	ame-miR-6048	ATGGCGAGGTGGCCGAGTGGT	13	40	52	499	60
MI02135	miR-6090	hsa-miR-6090	GGGGAGGATGGGGCGGTGG	206	23	209	161	237
MI02017	miR-6124	hsa-miR-6124	GGAAATGGAGGGGGAGGG	33	17	194	19	93
MI01957	miR-6125	hsa-miR-6125	GCGGAAGAGCGTACGCGGGGA	215	218	34	82	139
MI01126	miR-61-5p	prd-miR-61-5p	ATGGGTATGATGTCAAAGTTG	1200	2570	1032	653	1645
MI00643	miR-6165	hsa-miR-6165	AGAGGAGGTGGAGGAGGAG	1084	180	238	516	56
MI00315	miR-6239	mmu-miR-6239	AAGGTTGGGTCACTCGGG	62	62	57689	27	83
MI03218	miR-6573-5p	gga-miR-6573-5p	TGGAGAATTGGGGGGTCTACTG	6539	648	318	307	310
MI00320	miR-6581-5p	gga-miR-6581-5p	AAGTCGAGCTCAGAGAGGACGGA	27924	75645	46197	39717	57907
MI01740	miR-6583-5p	gga-miR-6583-5p	GAGAGGAGGTGGAGGATG	369	36	75	549	12
MI02899	miR-6584-5p	gga-miR-6584-5p	TCTGGAACTTCTGCAGCGATGATGA	33	17	11	16	13
MI02622	miR-6735-5p	hsa-miR-6735-5p	TAGGCAGGAGGGCACAGGATCGA	63	37	33	35	51
MI03365	miR-6763-5p	hsa-miR-6763-5p	TGGGGAGTTTGGCTGGGGCG	62996	47090	129132	142445	676062
MI01329	miR-6769b-5p	mmu-miR-6769b-5p	CAGTGGGTGGCGGAAGAGC	286	1371	1125	858	1738
MI01450	miR-6770-3p	hsa-miR-6770-3p	CGGCGGCGTGTCTTTCAAG	868	1155	239	290	820
MI01717	miR-6788-5p	hsa-miR-6788-5p	GACTGGGAGAAGATGGTGAAG	51	89	179	112	75
MI02556	miR-6805-5p	hsa-miR-6805-5p	TACGGGGCGGCGCTTGTGGACTAGT	10588	40772	77008	39732	145777
MI03421	miR-6831-5p	hsa-miR-6831-5p	TGGTGGATGTGGAGGAGGAGGT	289	23	16	77	37
MI00283	miR-6891-5p	hsa-miR-6891-5p	AAGGAGGGGGAGGAGGGCA	118	17	20	11	66
MI00698	miR-6899-5p	mmu-miR-6899-5p	AGCAGAACTGGCGATGCGGGATGA	56575	131200	113730	68632	115761
MI01286	miR-693-5p	mmu-miR-693-5p	CAGCCACATCCGCAAATTTTTT	2895	1409	10079	1938	877
MI01535	miR-694	mmu-miR-694	CTGAAAATGTATGGCGCTGGAG	52937	54473	12	28555	70101
MI00869	miR-6943-5p	mmu-miR-6943-5p	AGGGCGTGAGTTGGAAGCTT	1224	2053	1702	1274	784
MI01323	miR-6960-5p	mmu-miR-6960-5p	CAGGTGGGGAGTTTGGCTG	23219	807	406	278	1030
MI03037	miR-7062-5p	mmu-miR-7062-5p	TGAGGACTGCTTGTGGAGTGCT	511302	294463	392455	150329	690315
MI03375	miR-7082-5p	mmu-miR-7082-5p	TGGGGGAGGAGGAGGGGGAGG	93	33	170	54	205
MI02048	miR-709	mmu-miR-709	GGAGGAGGAGGAGGAGGA	314	19	1266	882	65
MI02949	miR-71	hco-miR-71	TGAAAGACATGGGTAGTTGAGAC	2735637	2520597	499721	271612	1189856
MI03462	miR-71-3p	prd-miR-71-3p	TGTCATCTACTCTGTTTTTCGGC	21838	4631	543	1153	2084
MI02862	miR-7149-3p	dre-miR-7149-3p	TCTAAATGGTTATGATGTCAAAGT	425	623	249	272	442
MI02950	miR-71-5p	cel-miR-71-5p	TGAAAGACATGGGTAGTTGAGACG	2736240	2521248	499874	271674	1190103
MI01916	miR-716b	sha-miR-716b	GCAGATCTTGGTGGTAGTAGCAAAT	82466	131066	118346	116908	153999
MI02948	miR-71c-5p	sme-miR-71c-5p	TGAAAGACATGGGTAGTTGAGA	2735637	2520597	499721	271612	1189856
MI03473	miR-7211-3p	mmu-miR-7211-3p	TGTGGACTAGTAGGGAGGACTGC	246120	116740	61972	56963	101801
MI00819	miR-72-5p	cel-miR-72-5p	AGGCAAGATGTTGGCATTGCTGA	666152	119931	2894	4500	10116
MI03319	miR-7334-5p	mdo-miR-7334-5p	TGGCTGTGATGATTTGTGCAGGG	429	130	283	88	198
MI02009	miR-738	ccr-miR-738	GCTTCGGTCGCGCAGTCGGGA	7098	8105	956	1365	2576
MI03583	miR-7680-5p	mmu-miR-7680-5p	TTCCACGTGAACAGCAGTTG	7944	12513	4807	5292	7674
MI03402	miR-7683-3p	mmu-miR-7683-3p	TGGTAAGGTGGAAACGGAT	9327	22995	17298	21239	32651
MI02332	miR-7847-3p	hsa-miR-7847-3p	GTGGAGGGCGAGGAGGAGG	435	48	61	225	198
MI01540	miR-7870-5p	prd-miR-7870-5p	CTGACTTTGTGAAGAATCATGAG	24535	13527	2723	3752	7434
MI02679	miR-7885-5p	prd-miR-7885-5p	TATATCTGAAATGTTGGTGTGG	14861	2054	99	63	129
MI02743	miR-7904-3p	prd-miR-7904-3p	TCAAAAATTCCGTTGCGTCGCA	577884	80194	28238	81189	58405
MI02455	miR-79-3p	dme-miR-79-3p	TAAAGCTAGATTACCAGAGCTT	20360	3323	40	82	270
MI02506	miR-86	ppc-miR-86	TAAGTGAATATCTTGCCACAAGCTT	158222	43949	5262	1769	1037
MI02292	miR-87-3p	cel-miR-87-3p	GTGAGCAAAGTTTCAGGTGTGC	191540	33890	839	1678	695
MI00405	miR-875	aca-miR-875	AATTTCTAGCCTTATCGGT	4643	2673	643	797	3479
MI02291	miR-87a-3p	tca-miR-87a-3p	GTGAGCAAAGTTTCAGGTGTG	191475	33875	839	1678	695
MI00835	miR-885	mdo-miR-885	AGGCGGCGTGGTGTAGTGGATAACA	494	229	30561	14717	28020
MI02725	miR-92	bma-miR-92	TATTGCACTCGTTTCGGCCT	380027	136168	5171	6627	19935
MI02729	miR-92-3p	asu-miR-92-3p	TATTGCACTCGTTTCGGCCTGA	380043	136169	5171	6627	19941
MI01623	miR-9-5p	bma-miR-9-5p	CTTTGGTCATTTAGCTGTATGA	652	15	44	21	43
MI02488	miR-993-3p	prd-miR-993-3p	TAAGCTCGCTTCTACAGGCGT	11384	576	14	101	69
MI00967	miR-9b-3p	prd-miR-9b-3p	ATAAAGCTAGATTACCAGAGCT	24018	3316	40	81	345
MI00966	miR-9d-3p	tca-miR-9d-3p	ATAAAGCTAGATTACCAGAG	24015	3316	40	81	344
Novel miRNA - commonly expressed
Given Name		Postion	Sequences (Unique)	Egg	J2	J3	J4	Fe
MIN00015		3p	AACGCGGACAGACACGGCCAGT	4577	639	98	89	250
MIN00018		5p	AACTTACGGACATATTTTTGCG	25820	1374	226	242	1622
MIN00053		5p	ACTTGTAGTGGTGTAAGCTTGTT	16598	802	186	296	406
MIN00068		5p	AGCCTTATCAACTGCGATTACA	1385	59	24	32	27
MIN00075		5p	AGGCGTCGTCTCCGGCGGTTTC	15404	886	56	85	116
MIN00079		5p	AGGCTGAAGCGTTTTGGAATATT	13362	902	544	760	164
MIN00113		3p	CAAGCTGCTCAGTTGAAAGGCTGA	4886	174	44	88	238
MIN00131		5p	CGGACAATTTTTGCGGACTTTTG	2545	226	29	47	116
MIN00284		3p	TCACAACCCCCTAGAGTTCGCTAG	55178	14536	1094	1362	336
MIN00308		3p	TGAGATCATACCAGATCACAT	26325	325	22	121	48
MIN00321		3p	TGCGGACATGTGGAGGACGAGC	3067	394	62	34	62
MIN00333		5p	TGGGGACTTTACATTGTGCAGCG	51936	423	888	1385	1737
MIN00375		3p	TTTGGACAAGAATGTAATTTGGA	8556	364	36	56	464
